# Supplementary material for: Probing condensate microenvironments with a micropeptide killswitch
Source: Nature. 2025 Jun 4;643(8073):1107–16. doi: 10.1038/s41586-025-09141-5 (PMC12286862; doi:10.1038/s41586-025-09141-5)
Supplement: Supplementary file 5 — Oligonucleotides used in the study. [file 41586_2025_9141_MOESM5_ESM.xlsx]

## Sheet: Primer table
	primer name	primer sequence	note
pRK5-HMGB1 KS variants	HMGB1_Fw	gggatcactctcggcatggacgagctgtacacggcgATGGGCAAAGGAGATCCTAAGA
	HMGB1-Mut-C-to-A Rev	tggcggccaagcttctgcaggtcgactTTATAGCGCGGAGAAGAAGAACTG
	HMGB1-Mut-4F-to-EDED Rev	tggcggccaagcttctgcaggtcgactTTATAGACAGGATTCATCTTCCTGCG
	HMGB1-Mut-4M-to-EDED Rev	tggcggccaagcttctgcaggtcgactTTATAGACAGGAGAAGAAGAACTGCG
	HMGB1-Mut-3F-to-3A Rev	tggcggccaagcttctgcaggtcgactTTATAGACAGGAAGCAGCAGCCTG
	HMGB1-Mut-3F-to-3G Rev	tggcggccaagcttctgcaggtcgactTTATAGACAGGATCCTCCTCCCTG
	HMGB1-Mut-backbone-amp Fw	TAAtctagagtcgacctgcagaagc
	HMGB1-Mut-backbone-amp Rev	CTTCTTCTTCATCTTCATCTTCTTCATCTTCCTCCTCC
	HMGB1-mut-11G-3F-3G-insert	AAGATGAAGAAGATGAAGATGAAGAAGAAGGGAGGAGGAGGAGGAGGAGGAGGAGGAGGAGGATTCTTCTTCGGAGGAGGATAAtctagagtcgacctgcagaagcttggc
	HMGB1-mut-F12A-insert	AAGATGAAGAAGATGAAGATGAAGAAGAAGATGATGATGATGAATAAGTTGGTTCTAGCGCAGGCGTTCTTCTCCTGTCTATAAtctagagtcgacctgcagaagcttggc
	HMGB1-mut-F13A-insert	AAGAAGATGAAGATGAAGAAGAAGATGATGATGATGAATAAGTTGGTTCTAGCGCAGTTCGCGTTCTCCTGTCTATAAtctagagtcgacctgcagaagcttggc
	HMGB1-mut-F13A-F14A-insert	AAGATGAAGAAGATGAAGATGAAGAAGAAGATGATGATGATGAATAAGTTGGTTCTAGCGCAGTTCGCTGCTTCCTGTCTATAAtctagagtcgacctgcagaagcttggc
	HMGB1-WT-backbone-amp Fw GFP-HMGB1-mut-del-KS-bb-amp Fw	tctagagtcgacctgcagaagc
	HMGB1-WT-bb-amp Rev	TTCATCATCATCATCTTCTTCTTCATCTTCATCTTCT
	HMGB1-WT-bb-amp Fw2	tctagagtcgacctgcagaagcttggccgccatgg
	HMGB1-WT-KS-insert	GAAGATGAAGAAGAAGATGATGATGATGAAATGATGATGATGAATAAGTTGGTTCTAGCGCAGTTCTTCTTCTCCTGTCTATAAtctagagtcgacctgcagaagcttg
	HMGB1-mut-delKS-bb-amp Rev	CTTCTTCTTCATCTTCATCTTCTTCATCTTCCTCCTCC
	HMGB1-mut-delKS-TDP43-insert	GATGAAGATGAAGAAGAAGATTAATCCAGCCATGATGGCTGCCGCCCAGGCAGCACTACAGAGCAGTTGGGGTATGATGGGCATGTTAGCCAGCCAGTAAtctagagtcgacctgcagaa
	Ins_HMGB1_mut_ks_s1	gaagaagatgaagatgaagaagaagTGTGTTAAGTTGTCCATGAATGCGCAGTTCCTACTAATGTTCATGATGTTCTAAtctagagtcgacctgcagaagc
	Ins_HMGB1_mut_ks_s2	gaagaagatgaagatgaagaagaagTGTTTCATGTTGAATAAGTTCCTAGTTATGCAGATGTCCTTCATGCTAGCGTAAtctagagtcgacctgcagaagc
	Ins_HMGB1_mut_ks_s3	gaagaagatgaagatgaagaagaagTTCATGGCGTTCCTAAATGTTTTGCTAAAGATGCAGTGTATGTCCTTCATGTAAtctagagtcgacctgcagaagc
	Ins_HMGB1_mut_ks_s4	gaagaagatgaagatgaagaagaagGCGATGATGAATTTCTTCCAGTTGATGTTCCTAGTTAAGTCCATGCTATGTTAAtctagagtcgacctgcagaagc
	Ins_HMGB1_mut_ks_s5	gaagaagatgaagatgaagaagaagATGATGTTGGCGCTAAAGTCCTGTTTCGTTATGATGCAGCTATTCTTCAATTAAtctagagtcgacctgcagaagc
	Ins_HMGB1_mut_ks_FFFclch_6	gaagaagatgaagatgaagaagaagATGATGATGATGAATAAGTTGGTTTTCTTCTTCCTAGCGCAGTCCTGTCTATAAtctagagtcgacctgcagaagc
	Ins_HMGB1_mut_ks_FFFclch_7	gaagaagatgaagatgaagaagaagATGATGATGATGTTCTTCTTCAATAAGTTGGTTCTAGCGCAGTCCTGTCTATAAtctagagtcgacctgcagaagc
	Ins_HMGB1_mut_ks_FFFscr_8	gaagaagatgaagatgaagaagaagATGATGTTCATGATGAATAAGTTGTTCGTTCTAGCGCAGTCCTGTTTCCTATAAtctagagtcgacctgcagaagc
	Ins_HMGB1_mut_ks_FFFscr_9	gaagaagatgaagatgaagaagaagATGTTCATGATGATGAATTTCAAGTTGGTTCTAGCGTTCCAGTCCTGTCTATAAtctagagtcgacctgcagaagc
	Ins_HMGB1_mut_ks_FFFscr_10	gaagaagatgaagatgaagaagaagATGATGATGTTCATGAATAAGTTCTTGGTTCTAGCGCAGTTCTCCTGTCTATAAtctagagtcgacctgcagaagc
	Ins_HMGB1_mut_ks_FtoY	GAAGAAGATGAAGATGAAGAAGAAGATGATGATGATGAATAAGTTGGTTCTAGCGCAGTACTATTACTCCTGTCTATAATCTAGAGTCGACCTGCAGAAGC
	Ins_HMGB1_mut_ks_FtoW	GAAGAAGATGAAGATGAAGAAGAAGATGATGATGATGAATAAGTTGGTTCTAGCGCAGTGGTGGTGGTCCTGTCTATAATCTAGAGTCGACCTGCAGAAGC
PRK5-NPM1 KS variants	EGFP-NPM1 Fw	gttctatcgattgaattcgtaccggtgccaccATGgtgagcaagggcga
	NPM1-WT Rev	ggcggccaagcttctgcaggtcgacTCAaagagacttcctccactgccagaga
	NPM1-KS Rev	ggcggccaagcttctgcaggtcgacTCATAGACAGGAGAAGAAGAACTGCGCTA
NPM1 with N-terminal tags	ALFA-tag to N-terminus of EGFP-NPM1 Fw primer	ttctatcgattgaattcgtaccggtgccaccatgCCTTCCAGACTCGAAGAGGAATTGAGAAGGAGATTGACCGAACCTggaagcggagtgagcaagggcgaggagct
	V5-tag to N-terminus of EGFP-NPM1 Fw primer	ttctatcgattgaattcgtaccggtgccaccatgggcaagcccatccccaaccccctgctgggcctggacagcaccggaagcggagtgagcaagggcgaggagct
	VHH05-tag to N-terminus of EGFP-NPM1 Fw primer	ttctatcgattgaattcgtaccggtgccaccatgcaggccgaccaggaggccaaggagctggccagacagatcagcggaagcggagtgagcaagggcgaggagct
	EGFP-NPM1 Rev primer	ggcggccaagcttctgcaggtcgacTCAaagagacttcctccactgccagaga
pRK5-EGFP- fusion oncoproteins	EGFP Fw	gttctatcgattgaattcgtaccggtgccaccATGgtgagcaagggcga
	EGFP Rev primer	cagggccgctctccgcagacatCTTGTACAGCTCGTCCATGCCG
	BRD4-NUT Fragment1 Fw	cggcatggacgagctgtacaagATGTCTGCGGAGAGCGGCC
	BRD4-NUT Fragment1 Rev	ttgtaacgctgccactgacgga
	BRD4-NUT Fragment2 Fw	tccgtcagtggcagcgttacaa
	BRD4-NUT Fragment2 Rev	ggccaagcttctgcaggtcgacTCActggctacgacgtcgtttcttcct
	BRD4-NUT KS Fragment2 Rev	ggccaagcttctgcaggtcgacTCATAGACAGGAGAAGAAGAACTGCGCTAGAACCAACTTATTCATCATCATCATctggctacgacgtcgtttcttcct
	BRD4-NUT FtoG PCR Fw	ccccaaggagaaggcagggtg
	BRD4-NUT FtoG PCR Rev	ggccaagcttctgcaggtcgacTCATAGACAGGATCCTCCTCCCTGCGCTAGAACCAACTTATTCATCATCATCATctggctacgacgtcgtttcttcc
	Fw primer to clone EGFP into control vector	gttctatcgattgaattcgtaccggtgccaccatggtgagcaagggcga
	Rev primer to clone EGFP into control vector	ggcggccaagcttctgcaggtcgacTCActtgtacagctcgtccatgccg
	EWS-FLI1 Fw	tcgtgaccgccgccgggatcactctcggcatggacgagctgtacaagaccggcggcATGGCGTCCACG
	EWS-FLI1 Rev	aataaacaagttgggccatggcggccaagcttctgcaggttcaGTAGTAGCTGCCTAAGTGTGAAGGC
	EWS-FLI1 KS Rev	aataaacaagttgggccatggcggccaagcttctgcaggttcaTAGACAGGAGAAGAAGAACTGCGCTAGAACCAACTTATTCATCATCATCATGTAGTAGCTGCCTAAGTGTGAAGG
	NUP98-HOXA9 fragment 1 no overhang Fw	ATGTTTAACAAATCATTTGGAACACCCTTTG
	NUP98-HOXA9 fragment 1 no overhang Rev	ACTGGGGCCTGGGGGGCTCCAAAGCCCAAA
	NUP98-HOXA9 fragment 2 no overhang Fw	AGTTGATAGAGAAAAACAACCCAGCG
	NUP98-HOXA9 fragment 2 no overhang Rev	TCACTCGTCTTTTGCTCGGT
	NUP98- w/ overhang Fw	tcgtgaccgccgccgggatcactctcggcatggacgagctgtacaagaccggcggcATGTTTAACAAATCATTTGGAACACCCT
	NUP98-HOXA9 fragment 1 w/ overhang Rev	GGGTTGTTTTTCTCTATCAACTACTGGGGCCTGGGG
	NUP98-HOXA9 fragment 2 w/ overhang Fw	AGCCCCCCAGGCCCCAGTAGTTGATAGAGAAAAACAACCCAGCG
	NUP98-HOXA9 fragment 2 w/ overhang Rev	aataaacaagttgggccatggcggccaagcttctgcaggtTCACTCGTCTTTTGCTCGGT
	NUP98-HOXA9 fragment 2 KS Rev	aataaacaagttgggccatggcggccaagcttctgcaggtTCATAGACAGGAGAAGAAGAACTGCGCTAGAACCAACTTATTCATCATCATCATCTCGTCTTTTGCTCGGT
	NUP98-DDX10 fragment 1 Rev	CCCCAGGCCCCAGTAGTTCTTGATGAAGCAGATAGA
	NUP98-DDX10 fragment 2 no overhang Fw	TTGATGAAGCAGATAGAATCTTGGATATGG
	NUP98-DDX10 fragment 2 no overhang Rev	CTTCGTCATTGGTGAGGGAG
	NUP98-DDX10 fragment 3 no overhang Fw	TGGAAGAATTTAGAGCCTAC
	NUP98-DDX10 fragment 3 no overhang Rev	TTAGCTTTGACTTCTTAGCAGATGTAACACC
	NUP98-DDX10 fragment 2 w/ overhang Fw	AGCCCCCCAGGCCCCAGTAGTTCTTGATGAAGCAGATAGAATCTTGGATATGG
	NUP98-DDX10 fragment 2 w/ overhang Rev	GTAGGCTCTAAATTCTTCCACTTCGTCATTGGTGAGGGAG
	NUP98-DDX10 fragment 3 w/ overhang Fw	CTCCCTCACCAATGACGAAGTGGAAGAATTTAGAGCCTAC
	NUP98-DDX10 fragment 3 w/ overhang Rev	aataaacaagttgggccatggcggccaagcttctgcaggtTTAGCTTTGACTTCTTAGCAGATGTAACACC
	NUP98-DDX10 fragment 3 KS Rev	taaacaagttgggccatggcggccaagcttctgcaggtTTATAGACAGGAGAAGAAGAACTGCGCTAGAACCAACTTATTCATCATCATCATGCTTTGACTTCTTAGCAGATGTAACACC
	SS18- no overhang Fw	ATGTCTGTGGCTTTCGCGGCCCCGAGGCAG
	SS18- no overhang Rev	CTGGTCATATCCATAAGGCCTCTGC
	SS18-SSX1 fragment 2 no overhang Fw	ATCATGCCCAAGAAGCCAGCAGAGGACGAA
	SS18-SSX1 fragment 2 no overhang Rev	AAGATTAATAAGAGATCTGGACCCAAAAG
	SS18- w/ overhang Fw	tcgtgaccgccgccgggatcactctcggcatggacgagctgtacaagaccggcggcATGTCTGTGGCTTTC
	SS18- w/ overhang Rev	GCTGGCTTCTTGGGCATGATCTGGTCATATCCATAAGGCCTCTGC
	SS18-SSX1 fragment 2 w/ overhang Fw	GGCCTTATGGATATGACCAGATCATGCCCAAGAAGCCAG
	SS18-SSX1 fragment 2 w/ overhang Rev	AAGATTAATAAGAGATCTGGACCCAAAAGGGGGAAACATGCCTGGACCCACAGACTGCGTGAGAGAAAGCAGCTGGTGATTTATGAAGAGATCAGTGACCCTGAGGAAGATGACGAGTAA
	SS18-SSX1 fragment 3 w/ overhang Rev	aataaacaagttgggccatggcggccaagcttctgcaggtTTACTCGTCATC	using SS18-SSX1 fragment 2 w/ overhang as template and together with SS18-SSX1 fragment 2 w/ overhang Fw
	SS18-SSX1 fraggment 3 KS Rev	aataaacaagttgggccatggcggccaagcttctgcaggtTTATAGACAGGAGAAGAAGAACTGCGCTAGAACCAACTTATTCATCATCATCATCTCGTCATCTTC
	SS18-SSX2 fragment 2 no overhang Fw	ATCATGCCCAAGAAGCCAGCAGAGGAAGGA
	SS18-SSX2 fragment 2 no overhang Rev	CGCTGATCTCTTCATAAATCACCAGCTGTT
	SS18-SSX2 fragment 2 w/ overhang Fw	GGCCTTATGGATATGACCAGATCATGCCCAAG
	SS18-SSX2 fragment 2 w/ overhang Rev	agcttctgcaggttcaTTATAGACAGGAGAAGAAGAACTGCGCTAGAACCAACTTATTCATCATCATCATCTCGTCATCTTCCTCAGGGTCGCTGATCTCTTCATAAATCACCAGCTGTT
	SS18-SSX2 fraggment 2 KS Rev	agcttctgcaggttcaTTATAGACAGGAGAAGAAGAACTGCGCTAGAACCAACTTATTCATCATCATCATCTCGTCATCTTCCTCAGGGTCGCTGATCTCTTCATAAATCACCAGCTGTT
	NONO-TFE3 fragment 1 no overhang Fw	ATGCAGAGTAATAAAACTTTTAACTTGGAGAAGC
	NONO-TFE3 fragment 1 no overhang Rev	CGCATCAGGGAAGGTTCC
	NONO-TFE3 fragment 2 no overhang Fw	CTGCCTGTGTCAGGG
	NONO-TFE3 fragment 2 no overhang Rev	TCAGGACTCCTCTTCCATGCTG
	NONO-TFE3 fragment 1 w/ overhang Fw	tcgtgaccgccgccgggatcactctcggcatggacgagctgtacaagaccggcggcATGCAGAGTAATAAAACTTTTAACTTGGAGAAGC
	NONO-TFE3 fragment 1 w/ overhang Rev	AGATTCCCTGACACAGGCAGCGCATCAGGGAAGGTTCC
	NONO-TFE3 fragment 2 w/ overhang Fw	AGGGAACCTTCCCTGATGCGCTGCCTGTGTCAGGG
	NONO-TFE3 fragment 2 w/ overhang Rev	aataaacaagttgggccatggcggccaagcttctgcaggtTCAGGACTCCTCTTCCATGCTG
	NONO-TFE3 fragment 2 KS Rev	aataaacaagttgggccatggcggccaagcttctgcaggtTCATAGACAGGAGAAGAAGAACTGCGCTAGAACCAACTTATTCATCATCATCATGGACTCCTCTTCCATGCTG
	YAP-MAMLD1 fragment 1 no overhang Fw	ATGGATCCCGGGCAGCAGCCG
	YAP-MAMLD1 fragment 1 no overhang Rev	AGCACAGCAAATTCTCCAAAATGTCAGG
	YAP-MAMLD1 fragment 2 no overhang Fw	GGAAAGAAGCCCTCGTGGATG
	YAP-MAMLD1 fragment 2 no overhang Rev	GGCATGGCGGGCCCCAGGGCA
	YAP-MAMLD1 fragment 3 no overhang Fw	CTATGCTCCTGAGAAGCTCCC
	YAP-MAMLD1 fragment 3 no overhang Rev	GGTCTTATGGCAATGACCCC
	YAP-MAMLD1 fragment 1 w/ overhang Fw	tcgtgaccgccgccgggatcactctcggcatggacgagctgtacaagaccggcggcATGGATCCCGGGCAGCAGCCG
	YAP-MAMLD1 fragment 1 w/ overhang Rev	ATCCACGAGGGCTTCTTTCCCTGACATTTTGGAGAATTTGCTGTGCT
	YAP-MAMLD1 fragment 2 w/ overhang Fw	CAAATTCTCCAAAATGTCAGGGAAAGAAGCCCTCGTGGATG
	YAP-MAMLD1 fragment 2 w/ overhang Rev	GGGAGCTTCTCAGGAGCATAGGGCATGGCGGGCCCCAGGGCA
	YAP-MAMLD1 fragment 3 w/ overhang Fw	TGCCCTGGGGCCCGCCATGCCCTATGCTCCTGAGAAGCTCCC
	YAP-MAMLD1 fragment 3 w/ overhang Rev	aataaacaagttgggccatggcggccaagcttctgcaggtTCAGGGGTCATTGCCATAAGACC
	YAP-MAMLD1 fragment 3 KS Rev	aataaacaagttgggccatggcggccaagcttctgcaggtTCATAGACAGGAGAAGAAGAACTGCGCTAGAACCAACTTATTCATCATCATCATGGGGTCATTGCCATAAGACC
	TAZ-CAMTA1 TAZ segment w/ overhang Fw	tcgtgaccgccgccgggatcactctcggcatggacgagctgtacaagtggATGAATCCGGCCTCGGCGCCCCCTCCGCTC
	TAZ-CAMTA1 TAZ segment w/ overhang Rev	ATGCACGCTGCCGCCAGCTCCGAGATTTGGCTGGGATACTGCCATGGACC
	TAZ-CAMTA1 TAZ segment no overhang Fw	ATGAATCCGGCCTCGGCGCCCCCTCCGCTC
	TAZ-CAMTA1 TAZ segment no overhang Rev	CGAGATTTGGCTGGGATACTGCCATGGACC
	TAZ-CAMTA1 CAMTA1 segment 1 w/ overhang Fw	AGTATCCCAGCCAAATCTCGGAGCTGGCGGCAGCGTGCATCACAAGTGTA
	TAZ-CAMTA1 CAMTA1 segment 1 w/ overhang Rev	GGATGTGGGGGCTGTGGCCCGTCTGGCTGAAGCTGGACGTGTAGTCCTTG
	TAZ-CAMTA1 CAMTA1 segment 1 no overhang Fw	GAGCTGGCGGCAGCGTGCATCACAAGTGTA
	TAZ-CAMTA1 CAMTA1 segment 1 no overhang Rev	GTCTGGCTGAAGCTGGACGTGTAGTCCTTG
	TAZ-CAMTA1 CAMTA1 segment 2 w/ overhang Fw	ACGTCCAGCTTCAGCCAGACGGGCCACAGCCCCCACATCCACCAGACCCC
	TAZ-CAMTA1 CAMTA1 segment 2 w/ overhang Rev	TGGTTGTTGAAGGCAACTTGTAGGGTCACAAGACCAGTGTCATGGGC
	TAZ-CAMTA1 CAMTA1 segment 2 no overhang Fw	GGGCCACAGCCCCCACATCCACCAGACCCC
	TAZ-CAMTA1 CAMTA1 segment 2 no overhang Rev	TAGGGTCACAAGACCAGTGTCATGGGC
	TAZ-CAMTA1 CAMTA1 segment 3 w/ overhang Fw	ACACTGGTCTTGTGACCCTACAAGTTGCCTTCAACAACCAGATCATCTCC
	TAZ-CAMTA1 CAMTA1 segment 3 w/ overhang Rev	TTGCTTCCTGATATTTGGCTCTTCCAGACTCAGTGCAGTGGGAAGCAGCT
	TAZ-CAMTA1 CAMTA1 segment 3 no overhang Fw	CAAGTTGCCTTCAACAACCAGATCATCTCC
	TAZ-CAMTA1 CAMTA1 segment 3 no overhang Rev	CTTCCAGACTCAGTGCAGTGGGAAGCAGCT
	TAZ-CAMTA1 CAMTA1 segment 4 w/ overhang Fw	CACTGCACTGAGTCTGGAAGAGCCAAATATCAGGAAGCAAAGCCCTAGTT
	TAZ-CAMTA1 CAMTA1 segment 4 w/ overhang Rev	aataaacaagttgggccatggcggccaagcttctgcaggtTCAAGTTCCTTGGCCTTTTTCAATTCTTTC
	TAZ-CAMTA1 CAMTA1 segment 4 no overhang Fw	AGCCAAATATCAGGAAGCAAAGCCCTAGTT
	TAZ-CAMTA1 CAMTA1 segment 4 no overhang Rev	TCAAGTTCCTTGGCCTTTTTCAATTCTTTC
	TAZ-CAMTA1 CAMTA1 segment 4 KS Rev	aataaacaagttgggccatggcggccaagcttctgcaggtTCATAGACAGGAGAAGAAGAACTGCGCTAGAACCAACTTATTCATCATCATCATAGTTCCTTGGCCTTTTTCAATTCTTT
	PAX3-FOXO1 PAX3 segment w/ overhang Fw	tcgtgaccgccgccgggatcactctcggcatggacgagctgtacaagaccggcggcATGACCACGCTGGCCGGCGCTGTG
	PAX3-FOXO1 PAX3 segment w/ overhang Rev	AGATTATGACGAATTGAATTCTGAGGTGAGAGGCCATTGCCAATGG
	PAX3-FOXO1 PAX3 segment no overhang Fw	ATGACCACGCTGGCCGGCGCTGTG
	PAX3-FOXO1 PAX3 segment no overhang Rev	CTGAGGTGAGAGGCCATTGCCAATGG
	PAX3-FOXO1 FOXO1 segment w/ overhang Fw	GCAATGGCCTCTCACCTCAGAATTCAATTCGTCATAATCTGTCCCT
	PAX3-FOXO1 FOXO1 segment w/ overhang Rev	aataaacaagttgggccatggcggccaagcttctgcaggtTCAGCCTGACACCCAGCTATGTGTCGT
	PAX3-FOXO1 FOXO1 segment no overhang Fw	AGAATTCAATTCGTCATAATCTGTCCCT
	PAX3-FOXO1 FOXO1 segment no overhang Rev	TCAGCCTGACACCCAGCTATGTGTCGT
pRK5-EGFP- NUP98::DDX10 mutants	NUP98::DDX10 Mut1 fragment 1 Rev	GGTTTATTTTGTGCAAAGGCTCCAAAGAGTCCATTGTTTTGGGATGAGAAGAGACTGGTTCCAAAGAGGCCCCCTGTGCTTGCAGTTCCAAACAA
	NUP98::DDX10 Mut1 fragment 2 Fw	TTGGAACTGCAAGCACAGGGGGCCTCTTTGGAACCAGTCTCTTCTCATCCCAAAACAATGGACTCTTTGGAGCCTTTGCACAAAATAAACCAACT
	NUP98::DDX10 Mut1 fragment 2 Rev	TTCTGACCATATGCAAAGCCCCCAAACAAGCCTGAATTAGTGGTGGAGGAGCTGAAGAGTCCTGTTGCTCCAAACAATCCGCTGGAAGTGGCTGGAGAAGACCC
	NUP98::DDX10 Mut1 fragment 3 Fw	CTTCTCCAGCCACTTCCAGCGGATTGTTTGGAGCAACAGGACTCTTCAGCTCCTCCACCACTAATTCAGGCTTGTTTGGGGGCTTTGCATATGGTCAGAACAAAACT
	NUP98::DDX10 Mut2 Fw	tcgtgaccgccgccgggatcactctcggcatggacgagctgtacaagaccggcggcATGTTTAACAAATCATTTGGAACACCCT
	NUP98::DDX10 Mut2 Rev	TCTATCTGCTTCATCAAGAACTACTGGGGCCTGGGGGGCTCCAAA
PiggyBac-EGFP-NPM1	EGFP Fw	aactttccgtaccacttcctaccctcgtaaaggtctagagaccatggtgagcaagggcgaggag
	EGFP Rev	atgtccatcgaatcttccatcttgtacagctcgtccatgcc
	NPM1 Fw	gcatggacgagctgtacaagatggaagattcgatggacatggac
	NPM1 Rev	tcccccgtttaaactcattactaaccggtcaaccggtctttcaaagagacttcctccactgccag
	NPM1 KS Rev	tcccccgtttaaactcattactaaccggtcaaccggtctttcaTAGACAGGAGAAGAAGAACTGCGCTAGAACCAACTTATTCATCATCATCATaagagacttcct
	NPM1 KS (FtoG) Rev	tcccccgtttaaactcattactaaccggtcaaccggtcttTCATAGACAGGAACCACCACCCTGCGCTAGAACCAACTTATTCATCATCATCATaagagacttcct
	NPM1 KS (FtoA) Rev	tcccccgtttaaactcattactaaccggtcaaccggtcttTCATAGACAGGAGGCGGCGGCCTGCGCTAGAACCAACTTATTCATCATCATCATaagagacttcct
	NPM1 KS (0F) Rev	tcccccgtttaaactcattactaaccggtcaaccggtcttTCATAGACAGGACTGCGCTAGAACCAACTTATTCATCATCATCATaagagacttcct
pX458-mCherry	T2A-mCh Fw	gaaaaaggaattcggcagtggagagggcagaggaagtctgctaacatgcg
	mCh Rev	cgagctctagttagaattccttgtacagctcgtccatgcc
	pX458 Fragment1 Fw	caggggaaacagcagattcgcc
	pX458 Fragment1 Rev	tccactgccgaattcctttttctttttt
	pX458 Fragment2 Fw	ttacggttcctggccttttgctg
	pX458 Fragment2 Rev	ccaggcgaatctgctgtttccc
	pX458 Fragment3 Fw	caaggaattctaactagagctcgctgatcagcc
	pX458 Fragment3 Rev	ccagcaaaaggccaggaaccgtaaaaa
gRNA vectors
	NPM1 gRNA Fw	CACCGAGTTACCGAAAAGATAGTTC
	NPM1 gRNA Rev	AAACGAACTATCTTTTCGGTAACTC
	NPM1 gRNA Fw (U2OS)	CACCGTCTTTTCGGTAACTGCTGGG
	NPM1 gRNA Rev (U2OS)	AAACCCCAGCAGTTACCGAAAAGAC
	TCOF1 gRNA Fw	CACCGCGCGAGGTCTAAGGGCGCGA
	TCOF1 gRNA Rev	AAACTCGCGCCCTTAGACCTCGCGC
	SRRM2 gRNA Fw	CACCGAGACCTGCAAGAGAAGATAT
	SRRM2 gRNA Rev	AAACATATCTTCTCTTGCAGGTCTC
	HP1a gRNA Fw1	caccgTTGGACAGGCGCATGGTTAAGGG
	HP1a gRNA Rev1	aaacCCCTTAACCATGCGCCTGTCCAAc
	HP1a gRNA Fw2	caccgTGGACAGGCGCATGGTTAAGGGG
	HP1a gRNA Rev2	aaacCCCCTTAACCATGCGCCTGTCCAc
	EWSR1 gRNA Fw	CACCGTGGTGGAACTGCGGTCGCGC
	EWSR1 gRNA Rev	AAACGCGCGACCGCAGTTCCACCAC
	FUS gRNA Fw	CACCGTAGGTAAGGGCGCGAGGCGA
	FUS gRNA Rev	AAACTCGCCTCGCGCCCTTACCTAC
pUC19 repair templates cloning primers
NPM1 Repair template	NPM1 5'HR Fw	aagcttgcatgcctgcaggtcgacTAACTACATCTTTCCTTCCTAACAAAGAATAAGCCGCAATTCACTC
	NPM1 5'HR Rev	gctcctcgcccttgctcaccatCGGGTGGCGGCACGCACTTA
	NPM1 msfGFP Fw	CCTAAGTGCGTGCCGCCACCCGatggtgagcaagggcgagga
	NPM1 msfGFP Rev	gtacagctcgtccatgccgaga
	NPM1 3'HR Fw	cggcatggacgagctgtacaaaggaggaggcggatccggag
	NPM1 3'HR Rev	cagtgaattcgagctcggtaccAGTCTACGTCCGGCAGCTCC
SRRM2 Repair template	SRRM2 5'HR Fw	aagcttgcatgcctgcaggtcgacGCTGGCCCTGTGTGGTGTGA
	SRRM2 5'HR Rev	gtgaacagctcctcgcccttgctcaccatggatcctccgcc
	SRRM2 msfGFP Fw	ggcggaggatccatggtgagcaagggcgagga
	SRRM2 msfGFP Rev	AATCCCCCAAAGACAATTTAtttgtacagctcgtccatgccgagag
	SRRM2 3'HR Fw	gcatggacgagctgtacaaaTAAATTGTCTTTGGGGGATTCCACCACAC
	SRRM2 3'HR Rev	ggccagtgaattcgagctcggtaccAGGGGTTCACAACCTCATGGGG
HP1α Repair template	HP1α 5'HR Fw	caatttcacacaggaaacagctatgaccatgattacgccaATAAAGACCTCT
	HP1α 5'HR Rev	agctcctcgcccttgctcacCATGTCGTGTGG
	HP1α msfGFP Fw	ATCAACAACCACACGACATGgtgagcaagggc
	HP1α msfGFP Rev	cctccggatccgcctcctcccttgtacagctc
	HP1α 3'HR Fw	gcatggacgagctgtacaagggaggaggcgga
	HP1α 3'HR Rev	tgtaaaacgacggccagtgaattcgagctcggtacccgggCTAAGCTATACA
TCOF1 repair template cloning primers	TCOF1 5'HR Fw no overhang	CCTCTTCCCCACCTCACCCCACCC
	TCOF1 5'HR Rev no overhang	TCGCGCCCTTAGACCTCGCGCGCC
	TCOF1 5'HR Fw w/ overhang	agctatgaccatgattacgccaagcttgcatgcctgcaggCCTCTTCCCCACCTCACCCCACCC
	TCOF1 5'HR Rev w/ overhang	agctcctcgcccttgctcacCATACCCGCGACCCCCGGCCGGCCGGCTACCTGCACGCCCCGCCTTAGTCCCCGCCCGCCACTTTTCTCGCGCCCTTAGACCTCGCGCGCC
	TCOF1 msfGFP Fw	CGCGAGGTCTAAGGGCGCGAGAAAAGTGGCGGGCGGGGACTAAGGCGGGGCGTGCAGGTAGCCGGCCGGCCGGGGGTCGCGGGTATGgtgagcaagggcgaggagc
	TCOF1 msfGFP Rev	CGCCGCTTCCTGGCCTCGGCggatcctccgcctccggatccgcctcctcctttgtacagctcgtccatgccgagag
	TCOF1 3'HR Fw no overhang	GCCGAGGCCAGGAAGCGGCGGGAG
	TCOF1 3'HR Rev no overhang	AAAGCTGACCGTCTCAGTACAGAC
	TCOF1 3'HR Fw w/ overhang	gcatggacgagctgtacaaaggaggaggcggatccggaggcggaggatccGCCGAGGCCAGGAAGCGGCGGGAG
	TCOF1 3'HR Rev w/ overhang	gacgttgtaaaacgacggccagtgaattcgagctcggtacAAAGCTGACCGTCTCAGTACAGAC
EWSR1 repair template cloning primers	EWSR1 5'HR Fw	agctatgaccatgattacgccaagcttgcatgcctgcaggGGGAGGGCAGAATGGAAAGACA
	EWSR1 5'HR Rev	agctcctcgcccttgctcacCATTTTCTCTCCTTCCTC
	EWSR1 msfGFP Fw	AGGAGGAAGGAGAGAAAATGgtgagcaagggcgaggagctg
	EWSR1 msfGFP Rev	CCATACTCACCCGTGGACGCggatcctccgcctccggatccgcctcctccTttgtacagctcgtccatgc
	EWSR1 3'HR Fw	gcatggacgagctgtacaaAggaggaggcggatccggaggcggaggatccGCGTCCACGGGTGAGT
	EWSR1 3'HR Rev	gacgttgtaaaacgacggccagtgaattcgagctcggtacGCTGGAAGCCACAGAGGGGGCAG
FUS repair template cloning primers	FUS 5'HR Fw	agctatgaccatgattacgccaagcttgcatgcctgcaggTTTTATTTCTGGGATCGCCCTGGT
	FUS 5'HR Rev	agctcctcgcccttgctcacCATGTCCGCGCACGCGCGCAC
	FUS msfGFP Fw	TGCGCGCGTGCGCGGACATGgtgagcaagggcgaggagctg
	FUS msfGFP Rev	CCTTACCTACCGTTTGAGGCggatcctccgcctccggatccgcctcctcctttgtacagctcgtccatgc
	FUS 3'HR Fw	gcatggacgagctgtacaaaggaggaggcggatccggaggcggaggatccGCCTCAAACGGTAGGTAAGGG
	FUS 3'HR Rev	gacgttgtaaaacgacggccagtgaattcgagctcggtacCCCGAGCCTCCGCCCCCAGCC
Repair template PCR amplification primers	NPM1 repair template PCR Fw	TAACTACATCTTTCCTTCCTAACAAAGAATAAGCCGC
	NPM1 repair template PCR Rev	AGTCTACGTCCGGCAGCTCCA
	SRRM2 repair template PCR Fw	AGGGGTTCACAACCTCATGGGG
	SRRM2 repair template PCR Rev	GCTGGCCCTGTGTGGTGTGA
	HP1a repair template PCR Fw	ATAAAGACCTCTATTTACCTCAGAGGA
	HP1a repair template PCR rev	CTAAGCTATACATACCAACCTCT
	TCOF1 repair template PCR Fw	CCTCTTCCCCACCTCACCCCACCC
	TCOF1 repair template PCR Rev	AAAGCTGACCGTCTCAGTACAG
	EWSR1 repair template PCR Fw	GGGAGGGCAGAATGGAAAGACA
	EWSR1 repair template PCR Rev	GCTGGAAGCCACAGAGGGGGCAG
	FUS repair template PCR Fw	TTTTATTTCTGGGATCGCCCTGGT
	FUS repair template PCR Rev	CCCGAGCCTCCGCCCCCAGCC
genotyping primers	NPM1 GFP KI geno Fw	ACCCGCTTTCTTTCAGGAGG
	NPM1 GFP KI geno Rev	TCCCACTTCAACAGAGCCAC
	SRRM2 GFP KI geno_Fw	TATCTTTGCATCCCCCGCTG
	SRRM2 GFP KI geno_Rev	ATGTTCAACGAGGGAACCCC
	HP1a GFP KI geno_Fw	GCGCGCATACTCCTGAGA
	HP1a GFP KI geno_Rev	GCGTATCACTACAGGGAGACA
	TCOF1 GFP KI geno_Fw	AGAAACATGCTGCCCTCAGA
	TCOF1 GFP KI geno_Rev	GAAGCACCCTGAGTACCGGA
	EWSR1 GFP KI geno_Fw	GTGGACACTCGGAACTGGG
	EWSR1 GFP KI geno_Rev	TGGAGGAGGGAAGCACATTC
	FUS GFP KI geno Fw	CTCCAGGCAAGGCTGATGAA
	FUS GFP KI geno Rev	CCCAAGTCCGTTGGTCGAA
PET22 msfGFP-KS variants	msfGFP Fw	tttaagaaggagatatacaatgcatcatcatcatcatcacaaagaaaccgctgctgcgaaatttgaacgccagcacatggactcggtgagcaagggcgaggag
	msfGFP Rev	gttagcagccggatctcagtggtggtggtggtggtgcctttcaggatcctccgcctccggatccgcctcctccTttgtacagctcgtccatgcc
	msfGFP KS Rev	tggtggtggtggtgcctttcaTAGACAGGAGAAGAAGAACTGCGCTAGAACCAACTTATTCATCATCATCATggatcctccgcctccggatccgcctcctccTttgtacagctcgtccat
	msfGFP KS(FtoG) Rev	tggtggtggtggtgcctttcaTAGACAGGAACCACCACCCTGCGCTAGAACCAACTTATTCATCATCATCATggatcctccgcctccggatccgcctcctccTttgtacagctcgtccat
PET22 msfGFP-NPM1	msfGFP Rev	atgtccatcgaatcttccatggatcctccgcctccggatccgcctcctcctttgtacagctcgtccatgcc
	NPM1 Fw	gcatggacgagctgtacaaaggaggaggcggatccggaggcggaggatccatggaagattcg
	NPM1 Rev	gttagcagccggatctcagtggtggtggtggtggtgcctttcaggatcctccgcctccggatccgcctcctccaagagacttcctccactgccag
NbGFP constructs	mCherry Fw primer	cctcggttctatcgattgaattcgtaccggtgccaccatgGTTTCCAAAGGAGAGGAGGATAATATGGCT
	mCherry Rev primer	ccccaaccttcctcttcttcttaggcttgtacaattcatccatgccccct
	insert Fw	gggggcatggatgaattgtacaagcctaagaagaagaggaaggttgggg
	insert Rev (1x KS)	ggccaagcttctgcaggtcgacCTATAGACAGGAGAAGAAGAACTGCGC
	insert Rev (2x KS)	ggccaagcttctgcaggtcgacCTATAGACAGGAGAAGAAAAACTGCGCAA
	Rev - noKS version	ggccaagcttctgcaggtcgacCTAagatcctccgcctccgcttc
P2A-T2A - HA-tag version	Fw for plasmid amplification, generates HA-TAG	gaggagaatcccggcccatatccgtacgacgtaccagactacgcacctaagaagaagaggaaggttgggg
	Rev for plasmid amplification	caggctgaagttagtagctccgcttcccttgtacaattcatccatgccccct
	oligo that generates P2AT2A	gctactaacttcagcctgctgaagcaggctggagacgtggaggagaaccctggacctggaagcggagagggcagaggaagtcttctaacatgcggtgacgtggaggagaatcccggccca
	Rev primer to amplify 1xKS FtoA variant	ggcggccaagcttctgcaggtcgacCTATAGACAGGAAGCAGCAGCCTGCGCTAGAACCAACTTATTCATCATCATC
	Rev primer to amplify 1xKS FtoG variant	ggcggccaagcttctgcaggtcgacCTATAGACAGGATCCTCCTCCCTGCGCTAGAACCAACTTATTCATCATCATC
	GFP-nb_backbone amp Fw	TCCTGTCTATAGgtcgacctgc
	GFP-nb_backbone amp Rev	CATCATCATCATagatcctccgcct
	GFP-nb2xKS F>A insert	ggaggatctATGATGATGATGAATAAGTTGGTTCTAGCGCAGGCTGCTGCTTCCTGTCTAATGATGATGATGAATAAATTGGTTCTTGCGCAGGCTGCTGCTTCCTGTCTATAGgtcgac
	GFP-nb2xKS F>G insert	aggatctATGATGATGATGAATAAGTTGGTTCTAGCGCAGGGAGGAGGATCCTGTCTAATGATGATGATGAATAAATTGGTTCTTGCGCAGGGAGGAGGATCCTGTCTATAGgtcgacct
	Rev (mCh-P2A-Stop)	ggccaagcttctgcaggtcgacCTAtccgcttccaggtccagggt
TagBFP cloning	TagBFP Fw primer	cctcggttctatcgattgaattcgtaccggtgccaccatgagcgagctgattaaggagaacatgcaca
	TagBFP Rev primer	caggctgaagttagtagctccgcttccattaagcttgtgccccagtttgctagg
NbALFA cloning	ALFA-tag-nanobody Fw	cggcagtggcggagggggatctgaagttcagttacaagagagtgggggt	Rev primers as for NbGFP
	mCherry rev primer for NbALFA cloning	cactctcttgtaactgaacttcagatccccctccgccactg	mCherry Fw primer as for NbGFP
NbV5 cloning	V5-nanobody Fw	cggcagtggcggagggggatctatggctgaagtgcagctgcaag	Rev primers as for NbGFP
	mCherry rev primer for NbV5 cloning	cttgcagctgcacttcagccatagatccccctccgccactg	mCherry Fw primer as for NbGFP
NbVHH05 cloning	VHH05-nanobody Fw	cggcagtggcggagggggatctcaggtgcagctgcaggagag	Rev primers as for NbGFP
	mCherry rev primer for NbV5 cloning	cgctctcctgcagctgcacctgagatccccctccgccactg	mCherry Fw primer as for NbGFP
CFP-LacI-NUT cloning	Fw oligo to introduce stop codon after linker to CFP-LacI	GATCCGCGATCGCTTAACGTACGT
	Rev oligo to introduce stop codon after linker to CFP-LacI	CTAGACGTACGTTAAGCGATCGCG
	NUT Fragment 1 Fw primer	TTCTGCCGCAGGTggatccGCGATCGCCgcatctgcattgccgggacc	BRD4-NUT Fragment1 Rev listed above
	NUT Fragment 2 Rev primer for LacI-CFP-NUT	gaattcCTAGGGCCCTCTAGACGTACGTCActggctacgacgtcgtttct	BRD4-NUT Fragment2 Fw listed above
	NUT Fragment 2 Rev primer for LacI-CFP-NUT-KS	attcCTAGGGCCCTCTAGACGTACGTCATAGACAGGAGAAGAAGAACTGCGCT
	NUT Fragment 2 Rev primer for LacI-CFP-NUT-KS-FtoG	aattcCTAGGGCCCTCTAGACGTACGTCATAGACAGGATCCTCCTCCCTGCG
52K-related cloning	KSonly (for p52K-GFP)	actctcggcatggacgagctgtacaagatgatgatgatgaataagttggttctagcgcagttcttcttctcctgtctatagaagtaaagcggccgcgactc
	KSonly (for p52K)	gatgagtacgagccagaggacggcgagtacatgatgatgatgaataagttggttctagcgcagttcttcttctcctgtctatagtaggtcgacggtaccgcgggcccgggatccaccggatc
	linkerKS (for p52K-GFP)	actctcggcatggacgagctgtacaagggcggcggaggaagcggaggcggaggatctatgatgatgatgaataagttggttctagcgcagttcttcttctcctgtctatagaagtaaagcggccgcgactc
	linkerKS (for p52K)	gatgagtacgagccagaggacggcgagtacggcggcggaggaagcggaggcggaggatctatgatgatgatgaataagttggttctagcgcagttcttcttctcctgtctatag
	FtoAonly (for p52K-GFP)	actctcggcatggacgagctgtacaagatgatgatgatgaataagttggttctagcgcaggccgccgcctcctgtctatagaagtaaagcggccgcgactc
	FtoAonly (for p52K)	gatgagtacgagccagaggacggcgagtacatgatgatgatgaataagttggttctagcgcaggccgccgcctcctgtctataggtcgacggtaccgcgggcccgggatccaccggatc
	linkerFtoA (for p52K-GFP)	actctcggcatggacgagctgtacaagggcggcggaggaagcggaggcggaggatctatgatgatgatgaataagttggttctagcgcaggccgccgcctcctgtctatagaagtaaagcggccgcgactc
	linkerFtoA (for p52K)	gatgagtacgagccagaggacggcgagtacggcggcggaggaagcggaggcggaggatctatgatgatgatgaataagttggttctagcgcaggccgccgcctcctgtctataggtcgacggtaccgcgggcccgggatccaccggatc
	52K ORF (non-GFP) Fw	cagagctggtttagtgaacc	PCR primers for amplification of 52K ORF for Gibson assembly cloning using p52K plasmid background (non-GFP version)
	52K ORF (non-GFP) Rev	gtactcgccgtcctctg
RT-qPCR primers	HOXa7 Fw	CTGCAGTGACCTCGCCAAAG
	HOXa7 Rev	CTTCCTGTCGGGTCCTGAACT
	HOXa9 Fw	CGATCCCAATAACCCGGCTG
	HOXa9 Rev	CTCGTCTTTTGCTCGGTCCT
	Nkx2-3-3 Fw	ACAGTTCTCCGAGACGCTTGC
	Nkx2-3-3 Rev	TTACAGTCTCCCGCCGCTTC
pRK5-mCh-SURF6 cloning	Fw for mCh-SURF6 cloning	gggaggcggcagtggcggagggggatctATGGCCTCTCTACTCGCCAAGGAC
	Rev for mCh-SURF6 cloning	ggcggccaagcttctgcaggtcgacTCAGACCAGGCCTGCGCGCTC
pRK5-mCh-RPL18 cloning	Fw for RPL18 cloning	gggaggcggcagtggcggagggggatctATGGGAGTGGACATCCGCCA
	Rev for RPL18 cloning	ggcggccaagcttctgcaggtcgacTCAGTTTTTGTAGCCTCGGCTGGCC
pRK5-mCh-P300 cloning	P300 fragment 1 w/o overhang Fw	ATGGCCGAGAATGTGGTGGAACC
	P300 fragment 1 w/ overhang Fw	gggaggcggcagtggcggagggggatctATGGCCGAGAATGTGGTGGAACC
	P300 fragment 1 Rev	CTGGGGACAGTGAATGTGGCTCCC
	P300 fragment 2 Fw	GGGAGCCACATTCACTGTCCCCAG
	P300 fragment 2 Rev	CTCCACCAGCATGCACATGGT
	P300 fragment 3 Fw	ACCATGTGCATGCTGGTGGAG
	P300 fragment 3 w/o overhang Rev	CTAGTGTATGTCTAGTGTACTCTGTGAGAGGT
	P300 fragment 3 w/ overhang Rev	atggcggccaagcttctgcaggtcgacCTAGTGTATGTCTAGTGTACTCTGTGAGAGGT
	mCherry-GGGSGGGS-linker rev	ccctccgccactgccgcctccccccttgtacaattcatccatgccccctgt	used in amplifying mCherry for assembling with SURF6, RPL18 and P300
pRK5-mCherry-P2A-T2A-EGFP-BRD4-NUT cloning	Rev to amplify mCherry	cagctcctcgcccttgctcaccattgggccgggattctcctcca	BRD4-NUT primers listed above
	Fw to amplify EGFP to assemble with BRD4-NUT	gacgtggaggagaatcccggcccaatggtgagcaagggcgaggag
pRK5-mCherry-CRM1 cloning	CRM1 fragment 1 w/o overhang Fw	ATGCCAGCAATTATGACAATGTTAGCAGAC
	CRM1 fragment 1 w/o overhang Rev	AGATACCAACAACATATAATGAAGGGCCTC
	CRM1 fragment 2 w/o overhang Fw	GAAGTAGAAGAAACTGAAATCTTTAAAATT
	CRM1 fragment 2 w/o overhang Rev	ATCTAAATAAATTCTTCCAAGCTGAATTAC
	CRM1 fragment 3 w/o overhang Fw	ATGCTTAATGTATACAAGTGCCTCAGTGAA
	CRM1 fragment 3 w/o overhang Rev	ATCACACATTTCTTCTGGAATCTCATGTGG
	CRM1 fragment 1 w/ overhang Fw	caggtccaactgcacctcggttctatcgattgaattcgtaaccATGCCAGCAATTATGACAATGTTAGCAGAC
	CRM1 fragment 1 w/ overhang Rev	ATTTCAGTTTCTTCTACTTCAGATACCAACAACATATAATGAAGGGCCTC
	CRM1 fragment 2 w/ overhang Fw	ATTATATGTTGTTGGTATCTGAAGTAGAAGAAACTGAAATCTTTAAAATT
	CRM1 fragment 2 w/ overhang Rev	CACTTGTATACATTAAGCATATCTAAATAAATTCTTCCAAGCTGAATTAC
	CRM1 fragment 3 w/ overhang Fw	TTGGAAGAATTTATTTAGATATGCTTAATGTATACAAGTGCCTCAGTGAA
	CRM1 fragment 3 w/ overhang Rev	TCCTCCTCTCCTTTGGAAACggatcctccgcctccggatccgcctcctccATCACACATTTCTTCTGGAATCTCATGTGGA
	mCherry Fw	TTCCAGAAGAAATGTGTGATggaggaggcggatccggaggcggaggatccGTTTCCAAAGGAGAGGAGGATAATATGGC
	mCherry Rev	acaagttgggccatggcggccaagcttctgcaggtcgacttcacttgtacaattcatccatgccccc

## Sheet: Mutant NUP98-DDX10 sequence
Name	DNA sequence
GFP-NUP98::DDX10-WT	atggtgagcaagggcgaggagctgttcaccggggtggtgcccatcctggtcgagctggacggcgacgtaaacggccacaagttcagcgtgtccggcgagggcgagggcgatgccacctacggcaagctgaccctgaagttcatctgcaccaccggcaagctgcccgtgccctggcccaccctcgtgaccaccctgacctacggcgtgcagtgcttcagccgctaccccgaccacatgaagcagcacgacttcttcaagtccgccatgcccgaaggctacgtccaggagcgcaccatcttcttcaaggacgacggcaactacaagacccgcgccgaggtgaagttcgagggcgacaccctggtgaaccgcatcgagctgaagggcatcgacttcaaggag…
GFP-NUP98::DDX10-KS	atggtgagcaagggcgaggagctgttcaccggggtggtgcccatcctggtcgagctggacggcgacgtaaacggccacaagttcagcgtgtccggcgagggcgagggcgatgccacctacggcaagctgaccctgaagttcatctgcaccaccggcaagctgcccgtgccctggcccaccctcgtgaccaccctgacctacggcgtgcagtgcttcagccgctaccccgaccacatgaagcagcacgacttcttcaagtccgccatgcccgaaggctacgtccaggagcgcaccatcttcttcaaggacgacggcaactacaagacccgcgccgaggtgaagttcgagggcgacaccctggtgaaccgcatcgagctgaagggcatcgacttcaaggag…
GFP-NUP98::DDX10 Mut1	atggtgagcaagggcgaggagctgttcaccggggtggtgcccatcctggtcgagctggacggcgacgtaaacggccacaagttcagcgtgtccggcgagggcgagggcgatgccacctacggcaagctgaccctgaagttcatctgcaccaccggcaagctgcccgtgccctggcccaccctcgtgaccaccctgacctacggcgtgcagtgcttcagccgctaccccgaccacatgaagcagcacgacttcttcaagtccgccatgcccgaaggctacgtccaggagcgcaccatcttcttcaaggacgacggcaactacaagacccgcgccgaggtgaagttcgagggcgacaccctggtgaaccgcatcgagctgaagggcatcgacttcaaggag…
GFP-NUP98::DDX10 Mut2	atggtgagcaagggcgaggagctgttcaccggggtggtgcccatcctggtcgagctggacggcgacgtaaacggccacaagttcagcgtgtccggcgagggcgagggcgatgccacctacggcaagctgaccctgaagttcatctgcaccaccggcaagctgcccgtgccctggcccaccctcgtgaccaccctgacctacggcgtgcagtgcttcagccgctaccccgaccacatgaagcagcacgacttcttcaagtccgccatgcccgaaggctacgtccaggagcgcaccatcttcttcaaggacgacggcaactacaagacccgcgccgaggtgaagttcgagggcgacaccctggtgaaccgcatcgagctgaagggcatcgacttcaaggag…

## Sheet: NuFANCI MS modifiec sequence
Name	Protein sequence
msfGFP-NPM1	MVSKGEELFTGVVPILVELDGDVNGHKFSVRGEGEGDATNGKLTLKFICTTGKLPVPWPTLVTTLTYGVQCFSRYPDHMKQHDFFKSAMPEGYVQERTISFKDDGTYKTRAEVKFEGDTLVNRIELKGIDFKEDGNILGHKLEYNFNSHNVYITADKQKNGIKANFKIRHNVEDGSVQLADHYQQNTPIGDGPVLLPDNHYLSTQSKLSKDPNEKRDHMVLLEFVTAAGITLGMDELYKGGGGSGGGGSTGGMEDSMDMDMSPLRPQNYLFGCELKADKDYHFKVDNDENEHQLSLRTVSLGAGAKDELHIVEAEAMNYEGSPIKVTLATLKMSVQPTVSLGGFEITPPVVLRLKCGSGPVHISGQHLVAVEEDAESEDEEEEDVKLLSISGKRSAPGG…
mCherry	MVSKGEEDNMAIIKEFMRFKVHMEGSVNGHEFEIEGEGEGRPYEGTQTAKLKVTKGGPLPFAWDILSPQFMYGSKAYVKHPADIPDYLKLSFPEGFKWERVMNFEDGGVVTVTQDSSLQDGEFIYKVKLRGTNFPSDGPVMQKKTMGWEASSERMYPEDGALKGEIKQRLKLKDGGHYDAEVKTTYKAKKPVQLPGAYNVNIKLDITSHNEDYTIVEQYERAEGRHSTGGMDELYK
GFP-nb	YPYDVPDYAPKKKRKVGGGGSGGGGSMAQVQLVESGGRLVQAGDSLRLSCAASGRTFSTSAMAWFRQAPGREREFVAAITWTVGNTILGDSVKGRFTISRDRAKNTVDLQMDNLEPEDTAVYYCSARSRGYVLSVLRSVDSYDYWGQGTQVTVSGGGGSGGGGS
GFP-nb-1xKS	YPYDVPDYAPKKKRKVGGGGSGGGGSMAQVQLVESGGRLVQAGDSLRLSCAASGRTFSTSAMAWFRQAPGREREFVAAITWTVGNTILGDSVKGRFTISRDRAKNTVDLQMDNLEPEDTAVYYCSARSRGYVLSVLRSVDSYDYWGQGTQVTVSGGGGSGGGGSMMMMNKLVLAQFFFSCL
GFP-nb-2xKS	YPYDVPDYAPKKKRKVGGGGSGGGGSMAQVQLVESGGRLVQAGDSLRLSCAASGRTFSTSAMAWFRQAPGREREFVAAITWTVGNTILGDSVKGRFTISRDRAKNTVDLQMDNLEPEDTAVYYCSARSRGYVLSVLRSVDSYDYWGQGTQVTVSGGGGSGGGGSMMMMNKLVLAQFFFSCLMMMMNKLVLAQFFFSCL
GFP-nb-1xKS(FtoG)	YPYDVPDYAPKKKRKVGGGGSGGGGSMAQVQLVESGGRLVQAGDSLRLSCAASGRTFSTSAMAWFRQAPGREREFVAAITWTVGNTILGDSVKGRFTISRDRAKNTVDLQMDNLEPEDTAVYYCSARSRGYVLSVLRSVDSYDYWGQGTQVTVSGGGGSGGGGSMMMMNKLVLAQGGGSCL
