# Supplementary material for: Probing condensate microenvironments with a micropeptide killswitch
Source: Nature. 2025 Jun 4;643(8073):1107–16. doi: 10.1038/s41586-025-09141-5 (PMC12286862; doi:10.1038/s41586-025-09141-5)
Supplement: Supplementary file 6 — Proteome data of NuFANCI-isolated nucleoli. [file 41586_2025_9141_MOESM6_ESM.xlsx]

## Sheet: NuFANCI_KSx1_v_noKS_t-test
Protein IDs	pval	log2fc	Majority protein IDs	Protein names	Gene names
Q9Y2S6;A0A024R1R8	0.219591	-5.8342	Q9Y2S6;A0A024R1R8	Translation machinery-associated protein 7;Translation machinery-associated protein 7B	TMA7;TMA7B
A0MZ66;A0MZ66-3;A0MZ66-4;A0MZ66-5;A0MZ66-6;A0MZ66-8;A0MZ66-2;A0MZ66-7	0.436588	-3.19101	A0MZ66;A0MZ66-3;A0MZ66-4;A0MZ66-5;A0MZ66-6;A0MZ66-8;A0MZ66-2	Shootin-1	SHTN1
P62308;A8MWD9	0.436588	-3.65062	P62308;A8MWD9	Small nuclear ribonucleoprotein G;Putative small nuclear ribonucleoprotein G-like protein 15	SNRPG;SNRPGP15
E9PAV3;Q13765;E9PAV3-2	0.786989	0.062966	E9PAV3;Q13765;E9PAV3-2	Nascent polypeptide-associated complex subunit alpha, muscle-specific form;Nascent polypeptide-associated complex subunit alpha	NACA
E9PRG8	0.612232	-0.131561	E9PRG8	Uncharacterized protein C11orf98	C11orf98
GFP-nb-FtoG;GFP-nb-2xKS;GFP-nb-1xKS;P01767;A0A0A0MS15;A0A0B4J1V0;A0A0B4J1V6;A0A0B4J1Y9;A0A075B6Q5;P01782;A0A0B4J1X8;P0DP04;P01768;P0DP02;P0DTE1;P01763;A0A0C4DH32;A0A0J9YX35;P0DP03;P01772;A0A0B4J1X5;A0A0B4J1V1;P01762;P01780;A0A0C4DH42;P01766;A0A0C4DH36;P01764	0.0115059	-1.1107	GFP-nb-FtoG;GFP-nb-2xKS;GFP-nb-1xKS
GFP-nb-noKS	0.203305	-8.41774	GFP-nb-noKS
mCherry	0.962558	0.0146813	mCherry	mCherry	mCherry
msfGFP-NPM1;P06748;P06748-2;P06748-3	0.84626	-0.0195792	msfGFP-NPM1;P06748;P06748-2	Nucleophosmin	NPM1
O00151	0.203344	-6.80311	O00151	PDZ and LIM domain protein 1	PDLIM1
O00193	0.267298	-5.13922	O00193	Small acidic protein	SMAP
O00233;O00233-2;O00233-3	0.436588	-3.52909	O00233;O00233-2	26S proteasome non-ATPase regulatory subunit 9	PSMD9
O00268	0.203317	-6.16349	O00268	Transcription initiation factor TFIID subunit 4	TAF4
O00273	1.28e-10	-13.5021	O00273	DNA fragmentation factor subunit alpha	DFFA
O00299	0.901431	0.0143828	O00299	Chloride intracellular channel protein 1	CLIC1
O00422-2		0	O00422-2	Histone deacetylase complex subunit SAP18	SAP18
O00488	0.736276	-2.23697	O00488	Zinc finger protein 593	ZNF593
O00505	0.203112	-7.59065	O00505	Importin subunit alpha-4	KPNA3
O00541;O00541-2	0.289843	-0.164203	O00541;O00541-2	Pescadillo homolog	PES1
O00566	0.398322	0.0818926	O00566	U3 small nucleolar ribonucleoprotein protein MPP10	MPHOSPH10
O00567	0.688427	-0.0709046	O00567	Nucleolar protein 56	NOP56
O14497;O14497-2;O14497-3	0.356878	-6.04777	O14497;O14497-2;O14497-3	AT-rich interactive domain-containing protein 1A	ARID1A
P47813;O14602	0.261012	-4.98308	P47813;O14602	Eukaryotic translation initiation factor 1A, X-chromosomal;Eukaryotic translation initiation factor 1A, Y-chromosomal	EIF1AX;EIF1AY
O14617;O14617-2;O14617-5;O14617-3;O14617-4		0	O14617;O14617-2;O14617-5;O14617-3;O14617-4	AP-3 complex subunit delta-1	AP3D1
O14646-2;O14646	0.203111	-7.0664	O14646-2;O14646	Chromodomain-helicase-DNA-binding protein 1	CHD1
O14647;O14647-2;O14647-3		0	O14647;O14647-2	Chromodomain-helicase-DNA-binding protein 2	CHD2
O14737;O14737-2	0.203278	-7.26078	O14737;O14737-2	Programmed cell death protein 5	PDCD5
O14745;O14745-2	0.436588	-3.70155	O14745;O14745-2	Na(+)/H(+) exchange regulatory cofactor NHE-RF1	NHERF1
O14757;O14757-2;O14757-3	0.436588	-3.29937	O14757;O14757-2;O14757-3	Serine/threonine-protein kinase Chk1	CHEK1
O14776;O14776-2;Q5VWI1	0.0643241	-0.521983	O14776;O14776-2	Transcription elongation regulator 1	TCERG1
O14818;O14818-2;O14818-4;Q8TAA3;Q8TAA3-2;Q8TAA3-5	0.0658751	-9.35392	O14818;O14818-2	Proteasome subunit alpha type-7	PSMA7
O14950	0.0523739	-10.5341	O14950	Myosin regulatory light chain 12B	MYL12B
O14974;O14974-5;O14974-4;O14974-2		0	O14974;O14974-5;O14974-4;O14974-2	Protein phosphatase 1 regulatory subunit 12A	PPP1R12A
O14979	0.895068	-0.0380122	O14979	Heterogeneous nuclear ribonucleoprotein D-like	HNRNPDL
O14979-3;O14979-2	0.869867	0.0494505	O14979-3;O14979-2	Heterogeneous nuclear ribonucleoprotein D-like	HNRNPDL
O15042;O15042-2;O15042-3	0.0111443	0.270159	O15042;O15042-2	U2 snRNP-associated SURP motif-containing protein	U2SURP
O15143		0	O15143	Actin-related protein 2/3 complex subunit 1B	ARPC1B
O15160;O15160-2	0.294226	-4.75153	O15160;O15160-2	DNA-directed RNA polymerases I and III subunit RPAC1	POLR1C
O15213	0.256709	0.135771	O15213	WD repeat-containing protein 46	WDR46
O15226;O15226-2	0.215241	0.196747	O15226;O15226-2	NF-kappa-B-repressing factor	NKRF
O15318	0.0522917	-11.0176	O15318	DNA-directed RNA polymerase III subunit RPC7	POLR3G
O15347	0.300284	-0.286445	O15347	High mobility group protein B3	HMGB3
O15355	0.332988	-0.417877	O15355	Protein phosphatase 1G	PPM1G
O15371;O15371-3;O15371-2		0	O15371;O15371-3;O15371-2	Eukaryotic translation initiation factor 3 subunit D	EIF3D
O15381;O15381-2;O15381-5;O15381-3;O15381-4	0.168777	-0.212549	O15381;O15381-2	Nuclear valosin-containing protein-like	NVL
O15392;O15392-5;O15392-4;O15392-2;O15392-7;O15392-6;O15392-3	0.436588	-3.36054	O15392;O15392-5;O15392-4;O15392-2	Baculoviral IAP repeat-containing protein 5	BIRC5
O15446	0.924625	0.025593	O15446	DNA-directed RNA polymerase I subunit RPA34	POLR1G
O15541		0	O15541	E3 ubiquitin-protein ligase RNF113A	RNF113A
O43143	0.896437	0.0177364	O43143	ATP-dependent RNA helicase DHX15	DHX15
O43148;O43148-2	0.174886	0.165358	O43148;O43148-2	mRNA cap guanine-N7 methyltransferase	RNMT
O43159	0.604369	-0.0921972	O43159	Ribosomal RNA-processing protein 8	RRP8
O43172;O43172-2	0.335618	0.136992	O43172;O43172-2	U4/U6 small nuclear ribonucleoprotein Prp4	PRPF4
O43252	0.436588	-3.22499	O43252	Bifunctional 3-phosphoadenosine 5-phosphosulfate synthase 1;Sulfate adenylyltransferase;Adenylyl-sulfate kinase	PAPSS1
O43290	0.486055	0.0478182	O43290	U4/U6.U5 tri-snRNP-associated protein 1	SART1
O43390;O43390-2;O43390-3;O43390-4	0.0261147	0.299441	O43390;O43390-2;O43390-3;O43390-4	Heterogeneous nuclear ribonucleoprotein R	HNRNPR
O43395;O43395-3	0.271223	-0.15759	O43395	U4/U6 small nuclear ribonucleoprotein Prp3	PRPF3
O43447;O43447-2	0.436588	-3.37193	O43447;O43447-2	Peptidyl-prolyl cis-trans isomerase H	PPIH
O43491;O43491-3;O43491-2;Q9Y2J2;Q9Y2J2-2;Q9Y2J2-4;Q9Y2J2-3		0	O43491;O43491-3;O43491-2	Band 4.1-like protein 2	EPB41L2
O43660;O43660-2	0.856667	0.0232223	O43660;O43660-2	Pleiotropic regulator 1	PLRG1
O43663-4;O43663-2;O43663		0	O43663-4;O43663-2;O43663	Protein regulator of cytokinesis 1	PRC1
O43665;O43665-2;O43665-1	0.436588	-3.38397	O43665;O43665-2;O43665-1	Regulator of G-protein signaling 10	RGS10
O43670-2;O43670;O43670-4;O43670-3	0.383535	-0.156215	O43670-2;O43670;O43670-4;O43670-3	BUB3-interacting and GLEBS motif-containing protein ZNF207	ZNF207
O43707;O43707-2;O43707-3;P35609;P35609-2;Q08043;Q9H254;Q9H254-2;Q9H254-4	0.436588	-3.83929	O43707;O43707-2;O43707-3	Alpha-actinin-4	ACTN4
O43719	0.709272	-2.48435	O43719	17S U2 SnRNP complex component HTATSF1	HTATSF1
O43776;O43776-2	0.316201	-4.80742	O43776;O43776-2	Asparagine--tRNA ligase, cytoplasmic	NARS1
O43809	0.0523705	-10.3806	O43809	Cleavage and polyadenylation specificity factor subunit 5	NUDT21
O43818	0.471594	-0.199142	O43818	U3 small nucleolar RNA-interacting protein 2	RRP9
O43823	0.0760428	0.456366	O43823	A-kinase anchor protein 8	AKAP8
O60216;Q9H4I0		0	O60216	Double-strand-break repair protein rad21 homolog;64-kDa C-terminal product	RAD21
O60264;P28370;P28370-2	0.255397	0.131546	O60264	SWI/SNF-related matrix-associated actin-dependent regulator of chromatin subfamily A member 5	SMARCA5
O60287	0.945449	0.0112741	O60287	Nucleolar pre-ribosomal-associated protein 1	URB1
O60293;O60293-2;O60293-4		0	O60293;O60293-2;O60293-4	Zinc finger C3H1 domain-containing protein	ZFC3H1
O60437	0.436588	-3.86491	O60437	Periplakin	PPL
O60506;O60506-2	0.0329305	0.325955	O60506;O60506-2	Heterogeneous nuclear ribonucleoprotein Q	SYNCRIP
O60508	1.9e-11	-14.2252	O60508	Pre-mRNA-processing factor 17	CDC40
O60563	0.706861	-0.0527635	O60563	Cyclin-T1	CCNT1
O60583;O60583-2	0.20318	-7.51799	O60583;O60583-2	Cyclin-T2	CCNT2
O60664;O60664-4;O60664-3;O60664-2		0	O60664;O60664-4;O60664-3;O60664-2	Perilipin-3	PLIN3
O60763;O60763-2		0	O60763;O60763-2	General vesicular transport factor p115	USO1
O60828;O60828-5;O60828-2;O60828-4;O60828-3;O60828-10;O60828-9;O60828-8;O60828-7;O60828-6	0.302429	-5.26069	O60828;O60828-5;O60828-2;O60828-4;O60828-3	Polyglutamine-binding protein 1	PQBP1
O60832;O60832-2	0.385005	0.139632	O60832;O60832-2	H/ACA ribonucleoprotein complex subunit DKC1	DKC1
O60841	0.00905093	0.651326	O60841	Eukaryotic translation initiation factor 5B	EIF5B
O60869;O60869-2;O60869-3	0.588614	0.117735	O60869;O60869-2;O60869-3	Endothelial differentiation-related factor 1	EDF1
O60870;O60870-2	0.436588	-3.86759	O60870;O60870-2	DNA/RNA-binding protein KIN17	KIN
O75083;O75083-3	0.436588	-3.44858	O75083;O75083-3	WD repeat-containing protein 1	WDR1
O75150-4;O75150;O75150-3	1.03e-11	-15.1021	O75150-4;O75150;O75150-3	E3 ubiquitin-protein ligase BRE1B	RNF40
O75151	0.436588	-3.855	O75151	Lysine-specific demethylase PHF2	PHF2
O75152;A0A1B0GTU1	0.135164	0.144267	O75152	Zinc finger CCCH domain-containing protein 11A	ZC3H11A
O75190;O75190-3;O75190-2;O75190-4;Q8WWF6	0.436588	-3.41427	O75190;O75190-3;O75190-2	DnaJ homolog subfamily B member 6	DNAJB6
O75223;O75223-3;O75223-2;O75223-4	0.436588	-3.37234	O75223	Gamma-glutamylcyclotransferase	GGCT
O75319;O75319-1;O75319-2	0.355704	-5.6359	O75319;O75319-1	RNA/RNP complex-1-interacting phosphatase	DUSP11
O75347;O75347-2	0.0528309	-10.4513	O75347;O75347-2	Tubulin-specific chaperone A	TBCA
O75362	0.203127	-6.24383	O75362	Zinc finger protein 217	ZNF217
O75367-1;O75367-3;O75367	0.00668615	0.436678	O75367-1;O75367-3;O75367	Core histone macro-H2A.1	MACROH2A1
O75369-8;O75369;O75369-2;O75369-9;O75369-6;O75369-3;O75369-7;O75369-5;O75369-4	0.211533	-6.06052	O75369-8;O75369;O75369-2;O75369-9;O75369-6;O75369-3;O75369-7;O75369-5;O75369-4	Filamin-B	FLNB
O75391	0.829257	-1.32702	O75391	Sperm-associated antigen 7	SPAG7
O75400;O75400-2;Q6NWY9;Q6NWY9-2;Q6NWY9-3	0.26653	0.228861	O75400;O75400-2	Pre-mRNA-processing factor 40 homolog A	PRPF40A
O75475;O75475-2;O75475-3	0.0489516	0.401052	O75475;O75475-2;O75475-3	PC4 and SFRS1-interacting protein	PSIP1
O75477		0	O75477	Erlin-1	ERLIN1
O75494;O75494-3;O75494-4;O75494-5;O75494-6;O75494-2;Q8WXF0	0.983069	0.0106482	O75494;O75494-3;O75494-4;O75494-5;O75494-6;O75494-2	Serine/arginine-rich splicing factor 10	SRSF10
O75496	0.0524447	-10.1762	O75496	Geminin	GMNN
O75531	0.382965	5.75334	O75531	Barrier-to-autointegration factor;Barrier-to-autointegration factor, N-terminally processed	BANF1
O75533;O75533-2	0.0677142	0.230217	O75533	Splicing factor 3B subunit 1	SF3B1
O75554;O75554-2	0.287326	-4.6774	O75554;O75554-2	WW domain-binding protein 4	WBP4
O75607	0.369653	0.479053	O75607	Nucleoplasmin-3	NPM3
O75643;O75643-2	0.417944	-0.185124	O75643;O75643-2	U5 small nuclear ribonucleoprotein 200 kDa helicase	SNRNP200
O75683	0.949426	0.00761787	O75683	Surfeit locus protein 6	SURF6
O75691	0.550581	0.102071	O75691	Small subunit processome component 20 homolog	UTP20
O75717;O75717-2	0.502387	0.103414	O75717;O75717-2	WD repeat and HMG-box DNA-binding protein 1	WDHD1
O75817	0.0523055	-10.7668	O75817	Ribonuclease P protein subunit p20	POP7
O75821	0.203133	-6.95165	O75821	Eukaryotic translation initiation factor 3 subunit G	EIF3G
O75822;O75822-3;O75822-2	0.203202	-7.19983	O75822;O75822-3;O75822-2	Eukaryotic translation initiation factor 3 subunit J	EIF3J
O75934	0.436588	-3.1576	O75934	Pre-mRNA-splicing factor SPF27	BCAS2
O75937	0.196159	-0.349168	O75937	DnaJ homolog subfamily C member 8	DNAJC8
O75940	0.3843	-0.24987	O75940	Survival of motor neuron-related-splicing factor 30	SMNDC1
O76021;O76021-2	0.973459	0.00548414	O76021;O76021-2	Ribosomal L1 domain-containing protein 1	RSL1D1
O94762;O94762-4	0.0523549	-10.1533	O94762;O94762-4	ATP-dependent DNA helicase Q5	RECQL5
O94776;O94776-2	0.0100234	0.319918	O94776;O94776-2	Metastasis-associated protein MTA2	MTA2
O94842;O94842-3;O94842-2;O15405;O15405-2	0.20313	-6.8269	O94842;O94842-3;O94842-2;O15405;O15405-2	TOX high mobility group box family member 4;TOX high mobility group box family member 3	TOX4;TOX3
O94906;O94906-2	0.328778	0.164371	O94906;O94906-2	Pre-mRNA-processing factor 6	PRPF6
O94992	0.590159	-0.177147	O94992	Protein HEXIM1	HEXIM1
O95104;O95104-3;O95104-2	0.291988	-5.05956	O95104;O95104-3;O95104-2	SR-related and CTD-associated factor 4	SCAF4
O95171;O95171-3;O95171-2	0.436588	-3.70053	O95171;O95171-3;O95171-2	Sciellin	SCEL
O95202;O95202-2;O95202-3		0	O95202	Mitochondrial proton/calcium exchanger protein	LETM1
O95218;O95218-2	0.250969	-6.03831	O95218;O95218-2	Zinc finger Ran-binding domain-containing protein 2	ZRANB2
O95232;O95232-2	0.203117	-6.8512	O95232	Luc7-like protein 3	LUC7L3
O95239;O95239-2;Q2VIQ3	0.271357	0.193119	O95239;O95239-2	Chromosome-associated kinesin KIF4A	KIF4A
O95251;O95251-4;O95251-2;O95251-3;O95251-5	0.203111	-6.75083	O95251;O95251-4;O95251-2	Histone acetyltransferase KAT7	KAT7
O95267;O95267-2		0	O95267;O95267-2	RAS guanyl-releasing protein 1	RASGRP1
O95347;O95347-2	0.847092	-1.17299	O95347;O95347-2	Structural maintenance of chromosomes protein 2	SMC2
O95373	0.436588	-3.10918	O95373	Importin-7	IPO7
O95391	1.27e-10	-15.2436	O95391	Pre-mRNA-splicing factor SLU7	SLU7
O95400	0.446744	3.5532	O95400	CD2 antigen cytoplasmic tail-binding protein 2	CD2BP2
O95453;O95453-3;O95453-2;O95453-4	0.664963	-0.0818222	O95453;O95453-3;O95453-2;O95453-4	Poly(A)-specific ribonuclease PARN	PARN
O95478	0.198148	-0.306399	O95478	Ribosome biogenesis protein NSA2 homolog	NSA2
O95602	0.762722	0.0894766	O95602	DNA-directed RNA polymerase I subunit RPA1	POLR1A
O95707	0.121557	-0.312364	O95707	Ribonuclease P protein subunit p29	POP4
O95785;O95785-2;O95785-4;O95785-3		0	O95785;O95785-2;O95785-4;O95785-3	Protein Wiz	WIZ
O95793;O95793-2;O95793-3	0.0309114	0.204966	O95793;O95793-2;O95793-3	Double-stranded RNA-binding protein Staufen homolog 1	STAU1
O95816;O95816-2	1.85e-09	16.7457	O95816;O95816-2	BAG family molecular chaperone regulator 2	BAG2
O95817		0	O95817	BAG family molecular chaperone regulator 3	BAG3
O95926;O95926-2	0.20319	-6.08277	O95926;O95926-2	Pre-mRNA-splicing factor SYF2	SYF2
O95983;O95983-2	0.436588	-3.0857	O95983;O95983-2	Methyl-CpG-binding domain protein 3	MBD3
O96028;O96028-5;O96028-3;O96028-6;O96028-7	0.296832	-4.64565	O96028;O96028-5;O96028-3;O96028-6	Histone-lysine N-methyltransferase NSD2	NSD2
P00338;P00338-3;P00338-4;P00338-2;P00338-5	0.0621129	-10.2007	P00338;P00338-3;P00338-4;P00338-2;P00338-5	L-lactate dehydrogenase A chain	LDHA
P00441		0	P00441	Superoxide dismutase [Cu-Zn]	SOD1
P00558;P00558-2;P07205	0.790517	-0.0267053	P00558;P00558-2	Phosphoglycerate kinase 1	PGK1
P00738;P00738-2	0.436588	-3.66679	P00738;P00738-2	Haptoglobin;Haptoglobin alpha chain;Haptoglobin beta chain	HP
P01040	0.491786	3.30769	P01040	Cystatin-A;Cystatin-A, N-terminally processed	CSTA
P01591	0.436588	-4.29966	P01591	Immunoglobulin J chain	JCHAIN
P01833	0.436588	-4.3709	P01833	Polymeric immunoglobulin receptor;Secretory component	PIGR
P01834	0.436588	-4.3713	P01834	Immunoglobulin kappa constant	IGKC
P01857;P01857-1	0.436588	-3.78579	P01857;P01857-1	Immunoglobulin heavy constant gamma 1	IGHG1
P01871;P01871-1	0.436588	-3.56972	P01871;P01871-1	Immunoglobulin heavy constant mu	IGHM
P01876;P01876-1	0.213575	-8.3988	P01876;P01876-1	Immunoglobulin heavy constant alpha 1	IGHA1
P02545;P02545-3;P02545-6;P02545-5;P02545-4	0.768947	0.0433922	P02545;P02545-3;P02545-6;P02545-5;P02545-4	Prelamin-A/C;Lamin-A/C	LMNA
P02671;P02671-2	0.436588	-3.41719	P02671;P02671-2	Fibrinogen alpha chain;Fibrinopeptide A;Fibrinogen alpha chain	FGA
P02675	0.436588	-3.60583	P02675	Fibrinogen beta chain;Fibrinopeptide B;Fibrinogen beta chain	FGB
P02679;P02679-2	0.436588	-3.35983	P02679;P02679-2	Fibrinogen gamma chain	FGG
P02788;P02788-2	0.436588	-4.87935	P02788;P02788-2	Lactotransferrin;Lactoferricin-H;Kaliocin-1;Lactoferroxin-A;Lactoferroxin-B;Lactoferroxin-C	LTF
P04040	0.704946	-2.65591	P04040	Catalase	CAT
P04075;P04075-2	0.195425	-0.330121	P04075;P04075-2	Fructose-bisphosphate aldolase A	ALDOA
P04080	0.436588	-3.71614	P04080	Cystatin-B	CSTB
P04083	0.385493	-1.02107	P04083	Annexin A1;Annexin Ac2-26	ANXA1
P04406;P04406-2;O14556	0.120925	-0.35573	P04406;P04406-2	Glyceraldehyde-3-phosphate dehydrogenase	GAPDH
P04792	0.844464	0.0970467	P04792	Heat shock protein beta-1	HSPB1
P05089;P05089-2;P05089-3	0.760519	-2.02319	P05089;P05089-2;P05089-3	Arginase-1	ARG1
P05109	0.225798	-6.4182	P05109	Protein S100-A8	S100A8
P05114	0.0526484	-12.4177	P05114	Non-histone chromosomal protein HMG-14	HMGN1
P05141;Q9H0C2	0.341592	6.02317	P05141	ADP/ATP translocase 2;ADP/ATP translocase 2, N-terminally processed	SLC25A5
P05164;P05164-2;P05164-3;P11678	0.436588	-4.04112	P05164;P05164-2;P05164-3	Myeloperoxidase;Myeloperoxidase;89 kDa myeloperoxidase;84 kDa myeloperoxidase;Myeloperoxidase light chain;Myeloperoxidase heavy chain	MPO
P05204	0.0526768	-12.3239	P05204	Non-histone chromosomal protein HMG-17	HMGN2
P05386		0	P05386	Large ribosomal subunit protein P1	RPLP1
P05387;P05386-2	0.445986	0.279309	P05387	Large ribosomal subunit protein P2	RPLP2
P05455	0.116524	-0.135488	P05455	Lupus La protein	SSB
P06396-2;P06396;P06396-4;P06396-3	0.436588	-3.93183	P06396-2;P06396;P06396-4;P06396-3	Gelsolin	GSN
P06493;P06493-2;Q00526	0.346263	-5.92116	P06493;P06493-2	Cyclin-dependent kinase 1	CDK1
P06702	0.748079	1.91883	P06702	Protein S100-A9	S100A9
P06733;P06733-2	0.170681	-0.192847	P06733;P06733-2	Alpha-enolase	ENO1
P06753-2;P06753-3;P06753-5;P06753-4;P06753-7	0.0697632	-8.93976	P06753-2;P06753-3;P06753-5;P06753-4	Tropomyosin alpha-3 chain	TPM3
P07195	0.939667	-0.0094106	P07195	L-lactate dehydrogenase B chain	LDHB
P07237	0.436588	-3.32942	P07237	Protein disulfide-isomerase	P4HB
P07305;P07305-2	0.711597	0.112102	P07305;P07305-2	Histone H1.0;Histone H1.0, N-terminally processed	H1-0
P07339	0.436588	-3.09582	P07339	Cathepsin D;Cathepsin D light chain;Cathepsin D heavy chain	CTSD
P07355;P07355-2;A6NMY6	0.260723	-5.61819	P07355;P07355-2;A6NMY6	Annexin A2;Putative annexin A2-like protein	ANXA2;ANXA2P2
P07437;A6NNZ2	0.0255872	0.961379	P07437	Tubulin beta chain	TUBB
P07476	0.436588	-3.52915	P07476	Involucrin	IVL
P07814	0.436588	-3.2641	P07814	Bifunctional glutamate/proline--tRNA ligase;Glutamate--tRNA ligase;Proline--tRNA ligase	EPRS1
P07900;P07900-2;Q14568;Q58FG0;Q58FG1	0.623804	0.102553	P07900;P07900-2	Heat shock protein HSP 90-alpha	HSP90AA1
P07910-2;P07910-4	0.2057	0.33817	P07910-2;P07910-4	Heterogeneous nuclear ribonucleoproteins C1/C2	HNRNPC
P08047;P08047-3;P08047-2	0.855364	-1.15609	P08047;P08047-3	Transcription factor Sp1	SP1
P08238	0.371207	0.153752	P08238	Heat shock protein HSP 90-beta	HSP90AB1
P08311	0.436588	-3.90768	P08311	Cathepsin G;Cathepsin G, C-terminal truncated form	CTSG
P08579	0.436588	-3.39178	P08579	U2 small nuclear ribonucleoprotein B	SNRPB2
P08621;P08621-2;P08621-3;P08621-4	0.961905	-0.0164969	P08621;P08621-2;P08621-3	U1 small nuclear ribonucleoprotein 70 kDa	SNRNP70
P08670;P41219;P41219-2;Q16352;P07196	0.789659	0.0686267	P08670	Vimentin	VIM
P08708	0.274647	-0.260061	P08708	Small ribosomal subunit protein eS17	RPS17
P08758	0.436588	-3.13787	P08758	Annexin A5	ANXA5
P09012	6.18e-07	-15.3743	P09012	U1 small nuclear ribonucleoprotein A	SNRPA
P09211	0.436588	-3.80996	P09211	Glutathione S-transferase P	GSTP1
P09234	0.236956	0.314166	P09234	U1 small nuclear ribonucleoprotein C	SNRPC
P09382	0.764471	0.0868734	P09382	Galectin-1	LGALS1
P09429;B2RPK0	0.199447	-0.32369	P09429;B2RPK0	High mobility group protein B1;Putative high mobility group protein B1-like 1	HMGB1;HMGB1P1
P09651-2;P09651;P09651-3;A0A2R8Y4L2;Q32P51	0.967177	0.00918487	P09651-2;P09651;P09651-3;A0A2R8Y4L2;Q32P51	Heterogeneous nuclear ribonucleoprotein A1;Heterogeneous nuclear ribonucleoprotein A1, N-terminally processed;Heterogeneous nuclear ribonucleoprotein A1-like 3;Heterogeneous nuclear ribonucleoprotein A1-like 2	HNRNPA1;HNRNPA1L3;HNRNPA1L2
P09661	0.894559	-0.0123156	P09661	U2 small nuclear ribonucleoprotein A	SNRPA1
P09874	0.43626	0.122211	P09874	Poly [ADP-ribose] polymerase 1;Poly [ADP-ribose] polymerase 1, processed C-terminus;Poly [ADP-ribose] polymerase 1, processed N-terminus	PARP1
P09884	0.0522743	-13.0425	P09884	DNA polymerase alpha catalytic subunit	POLA1
P09972		0	P09972	Fructose-bisphosphate aldolase C	ALDOC
P0C0S5;Q71UI9;Q71UI9-2;Q71UI9-4;Q71UI9-5;Q71UI9-3	0.251589	0.230095	P0C0S5;Q71UI9;Q71UI9-2;Q71UI9-4	Histone H2A.Z;Histone H2A.V	H2AZ1;H2AZ2
P0CG48;P0CG47;P62979;P62987	0.93059	0.0171133	P0CG48;P0CG47;P62979;P62987	Polyubiquitin-C;Ubiquitin;Polyubiquitin-B;Ubiquitin;Ubiquitin-ribosomal protein eS31 fusion protein;Ubiquitin;Small ribosomal subunit protein eS31;Ubiquitin-ribosomal protein eL40 fusion protein;Ubiquitin;Large ribosomal subunit protein eL40	UBC;UBB;RPS27A;UBA52
P0DMV8;P0DMV9;P0DMV8-2	4.16e-06	2.14297	P0DMV8;P0DMV9;P0DMV8-2	Heat shock 70 kDa protein 1A;Heat shock 70 kDa protein 1B	HSPA1A;HSPA1B
P0DOY2;P0DOY3;P0CF74;A0M8Q6	0.436588	-4.62922	P0DOY2;P0DOY3;P0CF74	Immunoglobulin lambda constant 2;Immunoglobulin lambda constant 3;Immunoglobulin lambda constant 6	IGLC2;IGLC3;IGLC6
P0DP25;P0DP24;P0DP23;P02585	0.925189	0.0344472	P0DP25;P0DP24;P0DP23	Calmodulin-3;Calmodulin-2;Calmodulin-1	CALM3;CALM2;CALM1
P0DPB6;P0DPB5	0.805513	-0.0627916	P0DPB6;P0DPB5	DNA-directed RNA polymerases I and III subunit RPAC2;Protein POLR1D, isoform 2	POLR1D
P10412;P16402;P22492	0.0924257	0.290395	P10412;P16402	Histone H1.4;Histone H1.3	H1-4;H1-3
P10599;P10599-2	0.465647	-0.229254	P10599;P10599-2	Thioredoxin	TXN
P10768	0.356534	-5.79578	P10768	S-formylglutathione hydrolase	ESD
P10809;P10809-2	0.177902	-0.346359	P10809	60 kDa heat shock protein, mitochondrial	HSPD1
P11021	0.0106755	0.585507	P11021	Endoplasmic reticulum chaperone BiP	HSPA5
P11142;P11142-2	3.45e-06	1.44529	P11142;P11142-2	Heat shock cognate 71 kDa protein	HSPA8
P11387	0.943863	0.0104771	P11387	DNA topoisomerase 1	TOP1
P11388;P11388-2;P11388-3;P11388-4	0.0351121	0.332856	P11388;P11388-2;P11388-3;P11388-4	DNA topoisomerase 2-alpha	TOP2A
P11940;P11940-2;Q9H361;Q4VXU2;Q4VXU2-2;Q96DU9;Q96DU9-2	0.538752	0.0979284	P11940;P11940-2;Q9H361	Polyadenylate-binding protein 1;Polyadenylate-binding protein 3	PABPC1;PABPC3
P12004	0.895958	0.00824653	P12004	Proliferating cell nuclear antigen	PCNA
P12081;P12081-4;P12081-3;P12081-2;P49590-2	0.315949	-4.68309	P12081;P12081-4;P12081-3;P12081-2	Histidine--tRNA ligase, cytoplasmic	HARS1
P12268	0.436588	-3.08614	P12268	Inosine-5-monophosphate dehydrogenase 2	IMPDH2
P12270;P12270-2	0.516425	0.11655	P12270	Nucleoprotein TPR	TPR
P12273	0.722809	-0.19509	P12273	Prolactin-inducible protein	PIP
P12277	0.0522649	-10.865	P12277	Creatine kinase B-type	CKB
P12956;P12956-2	0.0620188	0.270494	P12956;P12956-2	X-ray repair cross-complementing protein 6	XRCC6
P13010	0.17076	0.251303	P13010	X-ray repair cross-complementing protein 5	XRCC5
P13051;P13051-2		0	P13051	Uracil-DNA glycosylase	UNG
P13639	0.00159686	0.430607	P13639	Elongation factor 2	EEF2
P13667		0	P13667	Protein disulfide-isomerase A4	PDIA4
P13693;P13693-2;Q56UQ5;Q9HAU6	0.436588	-3.46137	P13693;P13693-2	Translationally-controlled tumor protein	TPT1
P13984	0.272365	-0.152039	P13984	General transcription factor IIF subunit 2	GTF2F2
P14174	0.197142	0.353555	P14174	Macrophage migration inhibitory factor	MIF
P14618;P14618-2;P14618-3;P30613;P30613-2	0.0587739	-10.1955	P14618;P14618-2;P14618-3	Pyruvate kinase PKM	PKM
P14625;Q58FF3	0.436588	-3.44692	P14625	Endoplasmin	HSP90B1
P14678;P63162;P14678-2;P14678-3;P63162-2	0.0522447	-11.789	P14678;P63162;P14678-2;P14678-3;P63162-2	Small nuclear ribonucleoprotein-associated proteins B and B;Small nuclear ribonucleoprotein-associated protein N	SNRPB;SNRPN
P14866;P14866-2	0.0664433	-0.189271	P14866;P14866-2	Heterogeneous nuclear ribonucleoprotein L	HNRNPL
P14923	0.436588	-3.90503	P14923	Junction plakoglobin	JUP
P15311	0.0473779	0.174799	P15311	Ezrin	EZR
P15407;P15407-2	0.0522622	-10.3316	P15407;P15407-2	Fos-related antigen 1	FOSL1
P15531;P15531-2	0.0522425	-11.1127	P15531;P15531-2	Nucleoside diphosphate kinase A	NME1
P15880	0.892623	-0.899549	P15880	Small ribosomal subunit protein uS5	RPS2
P15924;P15924-3;P15924-2	0.0256414	-2.93381	P15924;P15924-3;P15924-2	Desmoplakin	DSP
P15927;P15927-2;P15927-3	0.268146	-4.98672	P15927;P15927-2;P15927-3	Replication protein A 32 kDa subunit	RPA2
P16104	0.285591	4.36144	P16104	Histone H2AX	H2AX
P16220-1;P16220;P16220-3;Q03060-8;Q03060-6;Q03060-23;Q03060-9;Q03060-24;Q03060-32;Q03060-26;Q03060-21;Q03060-31	0.436588	-3.64829	P16220-1;P16220;P16220-3	Cyclic AMP-responsive element-binding protein 1	CREB1
P16403	0.538797	0.38871	P16403	Histone H1.2	H1-2
P16949;P16949-2;Q9H169;Q9H169-3;Q9H169-4;Q9H169-2	0.115714	0.26945	P16949;P16949-2	Stathmin	STMN1
P16989;P16989-3;P16989-2	0.386175	0.14624	P16989;P16989-3;P16989-2	Y-box-binding protein 3	YBX3
P17026	0.436588	-3.29512	P17026	Zinc finger protein 22	ZNF22
P17028		0	P17028	Zinc finger protein 24	ZNF24
P17096;P17096-3	0.459776	-0.282211	P17096;P17096-3	High mobility group protein HMG-I/HMG-Y	HMGA1
P17275	0.436588	-3.55812	P17275	Transcription factor JunB	JUNB
P17480	0.429291	0.0649576	P17480	Nucleolar transcription factor 1	UBTF
P17480-2	0.352735	7.23615	P17480-2	Nucleolar transcription factor 1	UBTF
P17535	0.436588	-3.35947	P17535	Transcription factor JunD	JUND
P17844;P17844-2	0.921997	0.00911472	P17844;P17844-2	Probable ATP-dependent RNA helicase DDX5	DDX5
P17931	0.436588	-3.74838	P17931	Galectin-3	LGALS3
P17980	0.436588	-2.95505	P17980	26S proteasome regulatory subunit 6A	PSMC3
P17987	0.436588	-3.49423	P17987	T-complex protein 1 subunit alpha	TCP1
P18077	0.203123	-7.04716	P18077	Large ribosomal subunit protein eL33	RPL35A
P18124	0.490708	-0.157891	P18124	Large ribosomal subunit protein uL30	RPL7
P18206;P18206-2;P18206-3	0.436588	-3.49761	P18206;P18206-2	Vinculin	VCL
P18583-5;P18583-2;P18583;P18583-7;P18583-9	0.461129	-4.05155	P18583-5;P18583-2;P18583;P18583-7;P18583-9	Protein SON	SON
P18615;P18615-3;P18615-4	0.0606201	-0.397069	P18615;P18615-3;P18615-4	Negative elongation factor E	NELFE
P18621;P18621-3;P18621-2	0.100726	-0.305886	P18621;P18621-3;P18621-2	Large ribosomal subunit protein uL22	RPL17
P18669;P15259;Q8N0Y7		0	P18669	Phosphoglycerate mutase 1	PGAM1
P18754;P18754-2	0.881621	0.0316442	P18754;P18754-2	Regulator of chromosome condensation	RCC1
P18858;P18858-2;P18858-3	0.436588	-3.45088	P18858;P18858-2;P18858-3	DNA ligase 1	LIG1
P18887	0.396176	0.0820573	P18887	DNA repair protein XRCC1	XRCC1
P19338	0.251199	0.0970644	P19338	Nucleolin	NCL
;607603;607604;607605;607606;607607;607608;607609;607610;607611;607612;607613;607614;607615;607616;607617;607618;607619;607620;607621;607622;607623;607624;607625;607626;607627;607628;607629;607630;607631;607632;607633;607634;607635;607636;607637;607638;607639;607640;607641;607642;607643;607644;607645;607646;607647;607648;607649;607650;607651;607652;607653;607654;607655;657819;657820;657821;657822…	563;564;565;566;567;568;569;570;5674;5675;5676;5677;5678;5679;5680;5681;5682;5683;5684;5685;5686;5687;33689;33690;33691;33692;33693;33694;33695;33696;33697;33698;33699;33700;33701;33702;33703;33704;33705;33706;33707;33708;33709;33710;33711;33712;33713;33714;33715;33716;33717;33718;33719;33720;33721;33722;33723;33724;33725;33726;33727;33728;33729;33730;33731;33732;33733;33734;33735;33736;33737;337…
06;637607;637608;637609;637610;637611;637612;637613;637614;637615;637616;637617;637618;637619;637620;637621;637622;637623;637624;637625;637626;637627;637628;637629;637630;637631;637632;637633;637634;637635;637636;637637;637638;637639;637640;637641;637642;637643;637644;637645;637646;637647;637648;637649;637650;637651;637652;637653;637654;637655;637656;637657;637658;637659;637660;637661;637662;6376…	567;5682;33725;33861;38489;44463;44503;44568;59508;68580;122812;123088;123385;123824;163408;167242;167262;172744;172836;172874;185636;185728;211290;211422;211431;219695;219757;219901;229378;229450;229611;249561;306686;306743;309088;315449;315510;316675;337370;342992;343047;345619;345636;360573;360595;419702;450399;452316;452350;452371;463851;463927;475585;475588;495915;496017;499919;499930;572331…	693;694;695	175;345;630	23.0639	23.155
P19447	0.0522643	-10.7684	P19447	General transcription and DNA repair factor IIH helicase subunit XPB	ERCC3
P19525;P19525-2		0	P19525;P19525-2	Interferon-induced, double-stranded RNA-activated protein kinase	EIF2AK2
P19784	0.361795	-5.70495	P19784	Casein kinase II subunit alpha	CSNK2A2
P20042	0.0218452	0.507689	P20042	Eukaryotic translation initiation factor 2 subunit 2	EIF2S2
P20290-2;P20290	0.425434	0.213888	P20290-2;P20290	Transcription factor BTF3	BTF3
P20700	0.210091	0.137588	P20700	Lamin-B1	LMNB1
P21127;P21127-2;P21127-8;P21127-3;Q9UQ88-2;Q9UQ88-4;Q9UQ88;P21127-6;Q9UQ88-3;P21127-9;P21127-12;P21127-10;P21127-5;P21127-4;Q9UQ88-8;Q9UQ88-10;Q9UQ88-5;Q9UQ88-9	0.280856	-5.21117	P21127;P21127-2;P21127-8;P21127-3;Q9UQ88-2;Q9UQ88-4;Q9UQ88;P21127-6;Q9UQ88-3;P21127-9;P21127-12;P21127-10;P21127-5;P21127-4;Q9UQ88-8;Q9UQ88-10;Q9UQ88-5	Cyclin-dependent kinase 11B;Cyclin-dependent kinase 11A	CDK11B;CDK11A
P21291	0.203127	-7.92917	P21291	Cysteine and glycine-rich protein 1	CSRP1
P21333;P21333-2	0.492393	3.17412	P21333;P21333-2	Filamin-A	FLNA
P22061-2;P22061	0.436588	-3.02978	P22061-2;P22061	Protein-L-isoaspartate(D-aspartate) O-methyltransferase	PCMT1
P22087	0.781174	0.0346575	P22087	rRNA 2-O-methyltransferase fibrillarin	FBL
P22234;P22234-2	0.37236	0.0721487	P22234;P22234-2	Bifunctional phosphoribosylaminoimidazole carboxylase/phosphoribosylaminoimidazole succinocarboxamide synthetase;Phosphoribosylaminoimidazole carboxylase;Phosphoribosylaminoimidazole succinocarboxamide synthetase	PAICS
P22314;P22314-2	0.436588	-3.47099	P22314;P22314-2	Ubiquitin-like modifier-activating enzyme 1	UBA1
P22392-2;O60361	0.694138	-0.0768975	P22392-2	Nucleoside diphosphate kinase B	NME2
P22626;P22626-2	0.777062	0.0562307	P22626;P22626-2	Heterogeneous nuclear ribonucleoproteins A2/B1	HNRNPA2B1
P22735;P22735-2	0.436588	-3.22088	P22735;P22735-2	Protein-glutamine gamma-glutamyltransferase K	TGM1
P23025	0.436588	-3.25279	P23025	DNA repair protein complementing XP-A cells	XPA
P23193;P23193-2;Q15560	0.0577017	-0.228256	P23193;P23193-2	Transcription elongation factor A protein 1	TCEA1
P23246;P23246-2	0.515506	0.128742	P23246;P23246-2	Splicing factor, proline- and glutamine-rich	SFPQ
P23284	4.46e-10	-15.1662	P23284	Peptidyl-prolyl cis-trans isomerase B	PPIB
P23396;P23396-2	0.168479	0.459477	P23396;P23396-2	Small ribosomal subunit protein uS3	RPS3
P23526;P23526-2	0.297135	-4.76228	P23526	Adenosylhomocysteinase	AHCY
P23528	0.343652	-0.250317	P23528	Cofilin-1	CFL1
P24534	0.060418	-11.0267	P24534	Elongation factor 1-beta	EEF1B2
P24666;P24666-4;P24666-2;P24666-3	0.436588	-3.3006	P24666;P24666-4;P24666-2;P24666-3	Low molecular weight phosphotyrosine protein phosphatase	ACP1
P24928;P24928-2	0.063668	-9.58761	P24928	DNA-directed RNA polymerase II subunit RPB1	POLR2A
P25205;P25205-2	0.284262	-4.79997	P25205;P25205-2	DNA replication licensing factor MCM3	MCM3
P25311	0.740936	-2.32653	P25311	Zinc-alpha-2-glycoprotein	AZGP1
P25398	0.761303	0.0610568	P25398	Small ribosomal subunit protein eS12	RPS12
P25440;P25440-4;P25440-3;P25440-2	0.0419935	0.324455	P25440;P25440-4;P25440-3;P25440-2	Bromodomain-containing protein 2	BRD2
P25490;Q96MM3	0.0518006	-10.4597	P25490	Transcriptional repressor protein YY1	YY1
P25685;P25685-2	0.289419	5.18784	P25685;P25685-2	DnaJ homolog subfamily B member 1	DNAJB1
P25705;P25705-2;P25705-3		0	P25705;P25705-2;P25705-3	ATP synthase subunit alpha, mitochondrial	ATP5F1A
P25787	0.203164	-6.36307	P25787	Proteasome subunit alpha type-2	PSMA2
P26038	0.0191808	0.282357	P26038	Moesin	MSN
P26196	0.436588	-3.16695	P26196	Probable ATP-dependent RNA helicase DDX6	DDX6
P26358-2;P26358;P26358-3	0.256825	0.163965	P26358-2;P26358	DNA (cytosine-5)-methyltransferase 1	DNMT1
P26368;P26368-2	0.0302312	0.301729	P26368;P26368-2	Splicing factor U2AF 65 kDa subunit	U2AF2
P26373;P26373-2	0.446794	-0.0923638	P26373;P26373-2	Large ribosomal subunit protein eL13	RPL13
P26447	0.845735	-1.23161	P26447	Protein S100-A4	S100A4
P26583	0.25019	-0.319143	P26583	High mobility group protein B2	HMGB2
P26599;P26599-1;P26599-2	0.1214	0.086103	P26599;P26599-1;P26599-2	Polypyrimidine tract-binding protein 1	PTBP1
P26641;P26641-2	0.0525625	-11.3857	P26641;P26641-2	Elongation factor 1-gamma	EEF1G
P27348	0.367115	-5.73779	P27348	14-3-3 protein theta	YWHAQ
P27635;Q96L21	0.863318	1.02663	P27635;Q96L21	Large ribosomal subunit protein uL16;Ribosomal protein uL16-like	RPL10;RPL10L
P27694	0.0523383	-10.8877	P27694	Replication protein A 70 kDa DNA-binding subunit;Replication protein A 70 kDa DNA-binding subunit, N-terminally processed	RPA1
P27695	0.20125	-0.400969	P27695	DNA repair nuclease/redox regulator APEX1;DNA repair nuclease/redox regulator APEX1, mitochondrial	APEX1
P27816;P27816-6;P27816-2;P27816-7		0	P27816;P27816-6;P27816-2	Microtubule-associated protein 4	MAP4
P27824;P27824-2;P27824-3;O14967	0.436588	-3.25136	P27824;P27824-2;P27824-3	Calnexin	CANX
P28482;P28482-2	0.203216	-7.18548	P28482;P28482-2	Mitogen-activated protein kinase 1	MAPK1
P29034	0.206417	-7.56542	P29034	Protein S100-A2	S100A2
P29083	0.276596	-4.85667	P29083	General transcription factor IIE subunit 1	GTF2E1
P29084	0.278393	-4.9264	P29084	Transcription initiation factor IIE subunit beta	GTF2E2
P29401;P29401-2	0.255412	-5.62604	P29401;P29401-2	Transketolase	TKT
P29508;P29508-2	0.0745048	-9.81925	P29508;P29508-2	Serpin B3	SERPINB3
P29692-2	0.436588	-3.60976	P29692-2	Elongation factor 1-delta	EEF1D
P30041	0.203434	-6.62906	P30041	Peroxiredoxin-6	PRDX6
P30044;P30044-2;P30044-3;P30044-4	0.69185	-2.76708	P30044;P30044-2;P30044-3;P30044-4	Peroxiredoxin-5, mitochondrial	PRDX5
P30050;P30050-2	0.602314	-0.104175	P30050;P30050-2	Large ribosomal subunit protein uL11	RPL12
P30085;P30085-3;P30085-2	0.0524175	-9.86278	P30085;P30085-3;P30085-2	UMP-CMP kinase	CMPK1
P30086	0.523484	-0.191301	P30086	Phosphatidylethanolamine-binding protein 1;Hippocampal cholinergic neurostimulating peptide	PEBP1
P30101	0.281024	-0.211571	P30101	Protein disulfide-isomerase A3	PDIA3
P30153		0	P30153	Serine/threonine-protein phosphatase 2A 65 kDa regulatory subunit A alpha isoform	PPP2R1A
P30414		0	P30414	NK-tumor recognition protein	NKTR
P30419;P30419-2;O60551	0.436588	-3.12478	P30419;P30419-2	Glycylpeptide N-tetradecanoyltransferase 1	NMT1
P30740;P30740-2;P50453;O75830	0.436588	-3.44454	P30740;P30740-2	Leukocyte elastase inhibitor	SERPINB1
P31151;Q86SG5	0.307715	-5.13927	P31151	Protein S100-A7	S100A7
P31689;P31689-2	4.41e-05	0.952168	P31689;P31689-2	DnaJ homolog subfamily A member 1	DNAJA1
P31943	0.406154	0.155156	P31943	Heterogeneous nuclear ribonucleoprotein H;Heterogeneous nuclear ribonucleoprotein H, N-terminally processed	HNRNPH1
P31944	0.368439	-5.92494	P31944	Caspase-14;Caspase-14 subunit p17, mature form;Caspase-14 subunit p10, mature form;Caspase-14 subunit p20, intermediate form;Caspase-14 subunit p8, intermediate form	CASP14
P31946	0.0523196	-10.8163	P31946	14-3-3 protein beta/alpha;14-3-3 protein beta/alpha, N-terminally processed	YWHAB
P31947;P31947-2	0.436588	-3.43799	P31947;P31947-2	14-3-3 protein sigma	SFN
P31948;P31948-2;P31948-3	0.31519	0.185435	P31948;P31948-2;P31948-3	Stress-induced-phosphoprotein 1	STIP1
P31949	0.436588	-3.9855	P31949	Protein S100-A11;Protein S100-A11, N-terminally processed	S100A11
P32119;P32119-2	0.188301	-0.465848	P32119	Peroxiredoxin-2	PRDX2
P32969	0.109082	-0.168365	P32969	Large ribosomal subunit protein uL6	RPL9
P33176;Q12840	0.16223	-0.366883	P33176	Kinesin-1 heavy chain	KIF5B
P33240;P33240-2	0.987438	-0.00616141	P33240;P33240-2	Cleavage stimulation factor subunit 2	CSTF2
P33552	0.436588	-3.40989	P33552	Cyclin-dependent kinases regulatory subunit 2	CKS2
P33991	0.310212	-4.55413	P33991	DNA replication licensing factor MCM4	MCM4
P33992		0	P33992	DNA replication licensing factor MCM5	MCM5
P34932;P34932-2	0.266653	-5.05844	P34932	Heat shock 70 kDa protein 4	HSPA4
P35232;P35232-2		0	P35232	Prohibitin 1	PHB1
P35241;P35241-5;P35241-4;P35241-2;P35241-3	0.0628618	-9.8311	P35241;P35241-5;P35241-4	Radixin	RDX
P35244	0.326067	-4.88778	P35244	Replication protein A 14 kDa subunit	RPA3
P35249;P35249-2	0.273606	-5.31041	P35249;P35249-2	Replication factor C subunit 4	RFC4
P35251;P35251-2	0.221479	0.186753	P35251;P35251-2	Replication factor C subunit 1	RFC1
P35268	0.233005	-0.349598	P35268	Large ribosomal subunit protein eL22	RPL22
P35269	0.549986	-0.0950727	P35269	General transcription factor IIF subunit 1	GTF2F1
P35527	0.470977	0.351443	P35527	Keratin, type I cytoskeletal 9	KRT9
P35580;P35580-3;P35580-2;P35580-5;P35580-4	0.854896	-1.04909	P35580;P35580-3;P35580-2;P35580-5;P35580-4	Myosin-10	MYH10
P35637;P35637-2	0.943258	0.0179817	P35637;P35637-2	RNA-binding protein FUS	FUS
P35658;P35658-3;P35658-4;P35658-2;P35658-5	0.436588	-3.20705	P35658;P35658-3;P35658-4;P35658-2;P35658-5	Nuclear pore complex protein Nup214	NUP214
P35659;P35659-2	0.593662	0.0562447	P35659;P35659-2	Protein DEK	DEK
P35998;P35998-2	0.203146	-6.59993	P35998	26S proteasome regulatory subunit 7	PSMC2
P36578	0.0661129	-0.167899	P36578	Large ribosomal subunit protein uL4	RPL4
P36873;P36873-2	0.836708	-1.34734	P36873;P36873-2	Serine/threonine-protein phosphatase PP1-gamma catalytic subunit	PPP1CC
P37108	0.106709	-0.447158	P37108	Signal recognition particle 14 kDa protein	SRP14
P37198	0.436588	-3.22932	P37198	Nuclear pore glycoprotein p62	NUP62
P37802;P37802-2	0.0595552	-9.44119	P37802;P37802-2	Transgelin-2	TAGLN2
P37837;P37837-2	0.436588	-3.10961	P37837;P37837-2	Transaldolase	TALDO1
P38159;P38159-2;P38159-3;O75526;Q8N7X1	0.302626	0.230683	P38159;P38159-2	RNA-binding motif protein, X chromosome;RNA-binding motif protein, X chromosome, N-terminally processed	RBMX
P38432	0.611039	-0.0792113	P38432	Coilin	COIL
P38646	0.402795	3.94792	P38646	Stress-70 protein, mitochondrial	HSPA9
P38919	0.0402467	-1.39642	P38919	Eukaryotic initiation factor 4A-III;Eukaryotic initiation factor 4A-III, N-terminally processed	EIF4A3
P39019	0.0667317	-0.396515	P39019	Small ribosomal subunit protein eS19	RPS19
P39023	0.087685	-0.318785	P39023	Large ribosomal subunit protein uL3	RPL3
P39687;O43423;O95626	0.0521875	-11.1729	P39687	Acidic leucine-rich nuclear phosphoprotein 32 family member A	ANP32A
P39748;P39748-2	0.213677	-0.217453	P39748;P39748-2	Flap endonuclease 1	FEN1
P40227;P40227-2	0.203188	-6.64371	P40227;P40227-2	T-complex protein 1 subunit zeta	CCT6A
P40429;Q6NVV1	0.0644719	-0.229697	P40429	Large ribosomal subunit protein uL13	RPL13A
P40925;P40925-3;P40925-2	0.436588	-3.22562	P40925;P40925-3;P40925-2	Malate dehydrogenase, cytoplasmic	MDH1
P40926;P40926-2	0.436588	-3.23181	P40926;P40926-2	Malate dehydrogenase, mitochondrial	MDH2
P41208;Q12798	0.299713	-4.73245	P41208	Centrin-2	CETN2
P41223;P41223-2	0.869084	0.984658	P41223;P41223-2	Protein BUD31 homolog	BUD31
P41227;P41227-2;Q9BSU3		0	P41227;P41227-2	N-alpha-acetyltransferase 10	NAA10
P41567	0.442842	-0.221314	P41567	Eukaryotic translation initiation factor 1	EIF1
P42166;P42167-3	0.0323171	-0.363754	P42166;P42167-3	Lamina-associated polypeptide 2, isoform alpha;Thymopoietin;Thymopentin;Lamina-associated polypeptide 2, isoforms beta/gamma;Thymopoietin;Thymopentin	TMPO
P42167;P42167-2	0.0993296	0.2215	P42167;P42167-2	Lamina-associated polypeptide 2, isoforms beta/gamma;Thymopoietin;Thymopentin	TMPO
P42285	0.716439	-0.0418715	P42285	Exosome RNA helicase MTR4	MTREX
P42677	0.158296	-0.344747	P42677	Small ribosomal subunit protein eS27	RPS27
P42695	0.436588	-3.4644	P42695	Condensin-2 complex subunit D3	NCAPD3
P42696;P42696-2	0.769514	0.0363332	P42696;P42696-2	RNA-binding protein 34	RBM34
P42766	0.0447866	-0.548585	P42766	Large ribosomal subunit protein uL29	RPL35
P43243;P43243-2	0.156013	0.204076	P43243	Matrin-3	MATR3
P43487;P43487-2;Q9C010;Q9C010-2	0.463629	0.156376	P43487;P43487-2	Ran-specific GTPase-activating protein	RANBP1
P43686;P43686-2	0.436588	-3.03106	P43686;P43686-2	26S proteasome regulatory subunit 6B	PSMC4
P45973	0.403169	-0.145786	P45973	Chromobox protein homolog 5	CBX5
P45974;P45974-2	0.442432	3.5023	P45974;P45974-2	Ubiquitin carboxyl-terminal hydrolase 5	USP5
P46013	0.907314	-0.0127624	P46013	Proliferation marker protein Ki-67	MKI67
34088;434089;434090;434091;434092;434093;434094;434095;434096;434097;434098;434099;434100;434101;434102;434103;434104;434105;434106;434107;434108;434109;434110;434111;434112;434113;434114;434115;434116;434117;434118;434119;434120;434121;434122;434123;434124;434125;434126;434127;434128;434129;434130;434131;434132;434133;434134;434135;434136;434137;434138;434139;434140;434141;434142;434143;434144;4…	16207;16208;16209;16210;16211;16212;16213;16214;16215;16216;16217;16218;16219;16220;16221;16222;16223;16224;16225;16226;16227;16228;16229;16230;16231;16232;16233;16234;16235;16236;16237;16238;16239;16240;16241;16242;16243;16244;16245;16246;16247;16248;16249;16250;16251;16252;16253;16254;16255;16256;16257;16258;16259;16260;16261;16262;16263;16264;16265;16266;16267;16451;16452;16453;16454;16455;164…
1;421452;421453;421454;421455;421456;421457;421458;421459;421460;421461;421462;421463;421464;421465;421466;421467;421468;421469;421470;421471;421472;421473;421474;421475;421476;421477;421478;421479;421480;421481;435418;440142;440143;440144;440145;440146;440147;440148;440149;440150;440151;440152;440153;440154;440155;440156;440157;440158;440159;440160;440161;440162;440163;440164;440165;440166;44016…	16219;16457;16494;16511;16553;16627;16636;17425;23228;23303;23340;23351;37650;37683;45554;45587;47275;47310;47339;47614;51748;52706;53862;53895;53902;55692;56993;57028;57059;58012;58819;58885;65520;65546;69523;69687;69694;69698;74330;79360;92020;92079;92618;92646;92665;92690;92713;93530;102226;102239;111860;128642;129945;129982;131056;131060;131450;132380;140683;140706;143702;143789;143801;143802…	991;992;993;994;995;996;997;998;999;1000;1001;1002;1003;1004;1005;1006;1007;1008;1009;1010;1011	541;1005;1119;1174;1191;1296;1538;1555;1605;1782;1971;2049;2059;2283;2387;2491;2576;2815;3048;3070;3131	20.2994	20.012
P46013-2		0	P46013-2	Proliferation marker protein Ki-67	MKI67
;446019;446020;446021;446022;446023;446024;446025;446026;446027;446028;446029;446030;446031;465870;465871;465872;465873;465874;465875;465876;465877;465878;465879;465880;465881;465882;465883;465884;465885;465886;465887;465888;465889;465890;465891;465892;465893;465894;465895;465896;465897;465898;465899;465900;465901;465902;465903;465904;465905;465906;465907;465908;465909;465910;465911;465912;465913…	16207;16208;16209;16210;16211;16212;16213;16214;16215;16216;16217;16218;16219;16220;16221;16222;16223;16224;16225;16226;16227;16228;16229;16230;16231;16232;16233;16234;16235;16236;16237;16238;16239;16240;16241;16242;16243;16244;16245;16246;16247;16248;16249;16250;16251;16252;16253;16254;16255;16256;16257;16258;16259;16260;16261;16262;16263;16264;16265;16266;16267;16451;16452;16453;16454;16455;164…
9;459280;459281;459282;459283;459284;459285;459286;459287;459288;459289;459290;459291;459292;459293;459294;459295;459296;459297;459298;459299;459300;459301;459302;459303;459304;459305;459306;459307;459308;459309;459310;459311;459312;459313;459314;459315;459316;459317;459318;459319;459320;459321;459322;459323;459324;459325;459326;459327;459328;459329;459330;459331;459332;459333;459334;459335;45933…	16219;16457;16494;16511;16553;16627;16636;17425;23228;23303;23340;23351;37650;37683;45554;45587;47275;47310;47339;47614;51748;52706;53862;53895;53902;55692;56993;57028;57059;58012;58819;58885;65520;65546;69523;69687;69694;69698;79360;92020;92079;92618;92646;92665;92690;92713;93530;111860;128642;129945;129982;131056;131060;131450;132380;140683;140706;143702;143789;143801;143802;148284;148320;14836…	991;992;993;994;995;996;997;998;999;1000;1001;1002;1003;1004;1005;1006;1007;1008;1009;1010;1011	181;645;759;814;831;936;1178;1195;1245;1422;1611;1689;1699;1923;2027;2131;2216;2455;2688;2710;2771	0	0
P46060	0.357853	-5.73856	P46060	Ran GTPase-activating protein 1	RANGAP1
P46087;P46087-4;P46087-2;P46087-3	0.631108	0.0433432	P46087;P46087-4;P46087-2;P46087-3	Probable 28S rRNA (cytosine(4447)-C(5))-methyltransferase	NOP2
P46100;P46100-4;P46100-6;P46100-3;P46100-2;P46100-5	0.281137	-4.68427	P46100;P46100-4;P46100-6;P46100-3;P46100-2;P46100-5	Transcriptional regulator ATRX	ATRX
P46109	0.436588	-3.40163	P46109	Crk-like protein	CRKL
P46379;P46379-2;P46379-3;P46379-4;P46379-5		0	P46379;P46379-2;P46379-3;P46379-4;P46379-5	Large proline-rich protein BAG6	BAG6
P46776	0.198597	-0.149922	P46776	Large ribosomal subunit protein uL15	RPL27A
P46777	0.34968	-0.115014	P46777	Large ribosomal subunit protein uL18	RPL5
P46778	0.0262522	-0.59016	P46778	Large ribosomal subunit protein eL21	RPL21
P46779;P46779-2;P46779-3;P46779-4;P46779-5	1.07e-07	-13.8553	P46779;P46779-2;P46779-3;P46779-4;P46779-5	Large ribosomal subunit protein eL28	RPL28
P46781	0.436588	-3.9096	P46781	Small ribosomal subunit protein uS4	RPS9
P46782	0.362148	0.095283	P46782	Small ribosomal subunit protein uS7;Small ribosomal subunit protein uS7, N-terminally processed	RPS5
P46783;Q9NQ39	0.143186	-0.17607	P46783	Small ribosomal subunit protein eS10	RPS10
P46940	0.436588	-3.34444	P46940	Ras GTPase-activating-like protein IQGAP1	IQGAP1
P47914	0.0567863	-12.1995	P47914	Large ribosomal subunit protein eL29	RPL29
P47929	0.577101	-3.99889	P47929	Galectin-7	LGALS7
P48594	0.203209	-7.2974	P48594	Serpin B4	SERPINB4
P48634;P48634-2;P48634-3;P48634-4	0.436588	-2.9635	P48634;P48634-2;P48634-3;P48634-4	Protein PRRC2A	PRRC2A
P48637;P48637-2	0.838343	1.5553	P48637;P48637-2	Glutathione synthetase	GSS
P48643;P48643-2	0.436588	-3.4738	P48643;P48643-2	T-complex protein 1 subunit epsilon	CCT5
P49207	0.348559	-6.91208	P49207	Large ribosomal subunit protein eL34	RPL34
P49321;P49321-2;P49321-4;P49321-3	0.0523528	-10.4465	P49321;P49321-2;P49321-4;P49321-3	Nuclear autoantigenic sperm protein	NASP
P49327	0.203156	-6.79529	P49327	Fatty acid synthase;[Acyl-carrier-protein] S-acetyltransferase;[Acyl-carrier-protein] S-malonyltransferase;3-oxoacyl-[acyl-carrier-protein] synthase;3-oxoacyl-[acyl-carrier-protein] reductase;3-hydroxyacyl-[acyl-carrier-protein] dehydratase;Enoyl-[acyl-carrier-protein] reductase;Acyl-[acyl-carrier-protein] hydrolase	FASN
P49368;P49368-2		0	P49368;P49368-2	T-complex protein 1 subunit gamma	CCT3
P49458;P49458-2	0.732437	-0.0880365	P49458;P49458-2	Signal recognition particle 9 kDa protein	SRP9
P49591		0	P49591	Serine--tRNA ligase, cytoplasmic	SARS1
P49711	0.708056	2.49873	P49711	Transcriptional repressor CTCF	CTCF
P49736	0.0587626	-9.49393	P49736	DNA replication licensing factor MCM2	MCM2
P49750;P49750-1;P49750-3	0.00843947	0.552627	P49750;P49750-1;P49750-3	YLP motif-containing protein 1	YLPM1
P49756;P49756-2;P49756-3	0.366007	-6.31588	P49756	RNA-binding protein 25	RBM25
P49773	0.436588	-3.83712	P49773	Adenosine 5-monophosphoramidase HINT1	HINT1
P49790;P49790-2;P49790-3	0.0675958	-8.83646	P49790;P49790-2;P49790-3	Nuclear pore complex protein Nup153	NUP153
P49792	0.203457	-6.23352	P49792	E3 SUMO-protein ligase RanBP2	RANBP2
P49915;P49915-2	0.203132	-7.35252	P49915;P49915-2	GMP synthase [glutamine-hydrolyzing]	GMPS
P49916;P49916-4;P49916-3;P49916-2	0.42479	0.152973	P49916;P49916-4;P49916-3;P49916-2	DNA ligase 3	LIG3
P50238	0.695713	0.0910903	P50238	Cysteine-rich protein 1	CRIP1
P50454		0	P50454	Serpin H1	SERPINH1
P50502;Q8NFI4;Q8IZP2	0.705317	2.61226	P50502;Q8NFI4;Q8IZP2	Hsc70-interacting protein;Putative protein FAM10A5;Putative protein FAM10A4	ST13;ST13P5;ST13P4
P50613	0.362652	-5.73941	P50613	Cyclin-dependent kinase 7	CDK7
P50750;P50750-2;Q00537-2;Q00536-3;Q96Q40-5;O94921-3;Q96Q40-3;P11802-2;Q96Q40-6;Q96Q40-4;Q00536-2;Q00536;Q96Q40;Q07002-3;P11802;Q07002;O94921;Q00537;Q00534;O94921-2	0.979591	0.00360434	P50750;P50750-2	Cyclin-dependent kinase 9	CDK9
P50914	0.0190095	-0.386867	P50914	Large ribosomal subunit protein eL14	RPL14
P50990;P50990-2;P50990-3	0.370703	-5.66877	P50990;P50990-2;P50990-3	T-complex protein 1 subunit theta	CCT8
P50991;P50991-2	0.0521844	-10.2899	P50991;P50991-2	T-complex protein 1 subunit delta	CCT4
P51003;P51003-2	0.203118	-7.14479	P51003	Poly(A) polymerase alpha	PAPOLA
P51532;P51532-2;P51532-4;P51532-5;P51532-3;P51531;P51531-2	0.203169	-6.84152	P51532;P51532-2;P51532-4;P51532-5;P51532-3	Transcription activator BRG1	SMARCA4
P51608-2;P51608	0.052438	-10.5891	P51608-2;P51608	Methyl-CpG-binding protein 2	MECP2
P51610-4	0.133873	0.197173	P51610-4	Host cell factor 1;HCF N-terminal chain 1;HCF N-terminal chain 2;HCF N-terminal chain 3;HCF N-terminal chain 4;HCF N-terminal chain 5;HCF N-terminal chain 6;HCF C-terminal chain 1;HCF C-terminal chain 2;HCF C-terminal chain 3;HCF C-terminal chain 4;HCF C-terminal chain 5;HCF C-terminal chain 6	HCFC1
P51825-2;P51825;P51825-3	0.436588	-3.2142	P51825-2;P51825;P51825-3	AF4/FMR2 family member 1	AFF1
P51858;P51858-3;P51858-2	0.81896	-0.068243	P51858;P51858-3;P51858-2	Hepatoma-derived growth factor	HDGF
P51948;P51948-2	0.29809	-4.47885	P51948;P51948-2	CDK-activating kinase assembly factor MAT1	MNAT1
P51991	0.775113	0.0833398	P51991	Heterogeneous nuclear ribonucleoprotein A3	HNRNPA3
P51991-2	0.0579731	-9.40668	P51991-2	Heterogeneous nuclear ribonucleoprotein A3	HNRNPA3
P52209;P52209-2	0.203111	-7.04398	P52209;P52209-2	6-phosphogluconate dehydrogenase, decarboxylating	PGD
P52272;P52272-2	0.389962	0.21096	P52272;P52272-2	Heterogeneous nuclear ribonucleoprotein M	HNRNPM
P52292	0.00165828	-0.7672	P52292	Importin subunit alpha-1	KPNA2
P52434-4;P52434;P52434-2	0.0763652	-9.84417	P52434-4;P52434;P52434-2	DNA-directed RNA polymerases I, II, and III subunit RPABC3	POLR2H
P52565;P52565-2	0.436588	-3.68572	P52565;P52565-2	Rho GDP-dissociation inhibitor 1	ARHGDIA
P52597	0.749846	0.0425537	P52597	Heterogeneous nuclear ribonucleoprotein F;Heterogeneous nuclear ribonucleoprotein F, N-terminally processed	HNRNPF
P52701;P52701-2;P52701-3;P52701-4	0.147123	0.367985	P52701;P52701-2;P52701-3	DNA mismatch repair protein Msh6	MSH6
P52756	0.436588	-3.5911	P52756	RNA-binding protein 5	RBM5
P52815		0	P52815	Large ribosomal subunit protein bL12m	MRPL12
P52907	0.0522474	-11.2378	P52907	F-actin-capping protein subunit alpha-1	CAPZA1
P52926;P52926-3;P52926-6;P52926-4;P52926-5;P52926-2	0.436588	-3.70558	P52926;P52926-3;P52926-6;P52926-4;P52926-5;P52926-2	High mobility group protein HMGI-C	HMGA2
P52948;P52948-2;P52948-6;P52948-5;P52948-4;P52948-3	0.436588	-3.40376	P52948;P52948-2;P52948-6;P52948-5;P52948-4;P52948-3	Nuclear pore complex protein Nup98-Nup96;Nuclear pore complex protein Nup98;Nuclear pore complex protein Nup96	NUP98
P53803	0.702139	2.94617	P53803	DNA-directed RNA polymerases I, II, and III subunit RPABC4	POLR2K
P53999	0.623642	-0.116599	P53999	Activated RNA polymerase II transcriptional coactivator p15	SUB1
P54132	0.269774	-4.93395	P54132	RecQ-like DNA helicase BLM	BLM
P54577	0.203342	-6.81428	P54577	Tyrosine--tRNA ligase, cytoplasmic;Tyrosine--tRNA ligase, cytoplasmic, N-terminally processed	YARS1
P54727;P54727-2	0.419736	0.275964	P54727;P54727-2	UV excision repair protein RAD23 homolog B	RAD23B
P55010	0.285591	4.69171	P55010	Eukaryotic translation initiation factor 5	EIF5
P55036;P55036-2;A2A3N6	0.436588	-3.60064	P55036;P55036-2	26S proteasome non-ATPase regulatory subunit 4	PSMD4
P55060;P55060-3;P55060-4;P55060-2	0.0638044	-10.5705	P55060;P55060-3;P55060-4	Exportin-2	CSE1L
P55072	0.830478	1.50678	P55072	Transitional endoplasmic reticulum ATPase	VCP
P55081	0.312645	-0.133737	P55081	Microfibrillar-associated protein 1	MFAP1
P55197;P55197-1	0.00733943	0.273064	P55197;P55197-1	Protein AF-10	MLLT10
P55209;P55209-2;P55209-3	0.0790735	-8.50279	P55209;P55209-2;P55209-3	Nucleosome assembly protein 1-like 1	NAP1L1
P55265;P55265-5;P55265-4;P55265-3;P55265-2	0.0115901	0.3347	P55265;P55265-5;P55265-4;P55265-3;P55265-2	Double-stranded RNA-specific adenosine deaminase	ADAR
P55769	0.783037	0.0811573	P55769	NHP2-like protein 1;NHP2-like protein 1, N-terminally processed	SNU13
P55884;P55884-2	0.748865	-2.07058	P55884;P55884-2	Eukaryotic translation initiation factor 3 subunit B	EIF3B
P56182	0.0578453	-0.171178	P56182	Ribosomal RNA processing protein 1 homolog A	RRP1
P56270-2;P56270;P56270-3;Q9HBE1;Q9HBE1-4;Q9HBE1-2;Q9HBE1-3;P56270-4	0.319358	-6.55468	P56270-2;P56270;P56270-3	Myc-associated zinc finger protein	MAZ
P56537;P56537-2	0.949983	-0.0189783	P56537;P56537-2	Eukaryotic translation initiation factor 6	EIF6
P58546		0	P58546	Myotrophin	MTPN
P59666;P59665	0.436588	-4.01822	P59666;P59665	Neutrophil defensin 3;HP 3-56;Neutrophil defensin 2;Neutrophil defensin 1;HP 1-56;Neutrophil defensin 2	DEFA3;DEFA1
P60174;P60174-3;P60174-4	0.130102	-0.314627	P60174;P60174-3;P60174-4	Triosephosphate isomerase	TPI1
P60660;P60660-2	0.545474	-0.174089	P60660;P60660-2	Myosin light polypeptide 6	MYL6
P60709;P63267-2	0.700797	-2.47607	P60709	Actin, cytoplasmic 1;Actin, cytoplasmic 1, N-terminally processed	ACTB
P60842;P60842-2	0.300436	-5.12623	P60842;P60842-2	Eukaryotic initiation factor 4A-I	EIF4A1
P60866;P60866-2	0.415186	-0.143567	P60866;P60866-2	Small ribosomal subunit protein uS10	RPS20
P60903	0.436588	-3.88724	P60903	Protein S100-A10	S100A10
P61024	0.436588	-3.47606	P61024	Cyclin-dependent kinases regulatory subunit 1	CKS1B
P61081	3.12e-10	-14.4802	P61081	NEDD8-conjugating enzyme Ubc12	UBE2M
P61218	0.300783	-4.84343	P61218	DNA-directed RNA polymerases I, II, and III subunit RPABC2	POLR2F
P61221	0.83223	1.29265	P61221	ATP-binding cassette sub-family E member 1	ABCE1
P61247	0.0503953	-0.240897	P61247	Small ribosomal subunit protein eS1	RPS3A
P61254;Q2PPJ7;Q2PPJ7-3;Q2PPJ7-2	0.00599125	-0.32876	P61254	Large ribosomal subunit protein uL24	RPL26
P61289;P61289-2;P61289-3	0.0558607	-9.29845	P61289;P61289-2;P61289-3	Proteasome activator complex subunit 3	PSME3
P61313;P61313-2	0.235902	-5.79123	P61313	Large ribosomal subunit protein eL15	RPL15
P61353	0.112314	-0.198396	P61353	Large ribosomal subunit protein eL27	RPL27
P61604		0	P61604	10 kDa heat shock protein, mitochondrial	HSPE1
P61626	0.0675229	-10.9978	P61626	Lysozyme C	LYZ
P61956;P61956-2;Q6EEV6	0.664597	-0.120832	P61956;P61956-2	Small ubiquitin-related modifier 2	SUMO2
P61978-3;P61978;P61978-2	0.444365	0.251316	P61978-3;P61978;P61978-2	Heterogeneous nuclear ribonucleoprotein K	HNRNPK
P61981	0.436588	-3.76419	P61981	14-3-3 protein gamma;14-3-3 protein gamma, N-terminally processed	YWHAG
P62081	0.0532027	-0.158893	P62081	Small ribosomal subunit protein eS7	RPS7
P62136;P62136-2;P62136-3	0.203123	-6.68542	P62136;P62136-2	Serine/threonine-protein phosphatase PP1-alpha catalytic subunit	PPP1CA
P62191;P62191-2	0.436588	-3.4431	P62191;P62191-2	26S proteasome regulatory subunit 4	PSMC1
P62241	0.0092714	0.192742	P62241	Small ribosomal subunit protein eS8	RPS8
P62244	0.594491	-0.09151	P62244	Small ribosomal subunit protein uS8	RPS15A
P62249	0.759076	-0.0282976	P62249	Small ribosomal subunit protein uS9	RPS16
P62258;P62258-2	0.413141	-0.210097	P62258;P62258-2	14-3-3 protein epsilon	YWHAE
P62263	0.89259	0.0232675	P62263	Small ribosomal subunit protein uS11	RPS14
P62266	0.05626	-10.733	P62266	Small ribosomal subunit protein uS12	RPS23
P62269	0.0793104	-0.483788	P62269	Small ribosomal subunit protein uS13	RPS18
P62273;P62273-2	0.20331	-7.04016	P62273;P62273-2	Small ribosomal subunit protein uS14	RPS29
P62277	0.472957	0.165622	P62277	Small ribosomal subunit protein uS15	RPS13
P62280	0.256252	-0.272868	P62280	Small ribosomal subunit protein uS17	RPS11
P62304	0.393507	4.31103	P62304	Small nuclear ribonucleoprotein E	SNRPE
P62314	0.436588	-3.40893	P62314	Small nuclear ribonucleoprotein Sm D1	SNRPD1
P62316;P62316-2	0.363182	-0.597008	P62316;P62316-2	Small nuclear ribonucleoprotein Sm D2	SNRPD2
P62318;P62318-2	0.740491	-0.130913	P62318;P62318-2	Small nuclear ribonucleoprotein Sm D3	SNRPD3
P62424	0.379208	-0.0798143	P62424	Large ribosomal subunit protein eL8	RPL7A
P62495;P62495-2		0	P62495;P62495-2	Eukaryotic peptide chain release factor subunit 1	ETF1
P62701;Q8TD47;P22090	0.639063	-0.117321	P62701	Small ribosomal subunit protein eS4, X isoform	RPS4X
P62750	0.197131	-0.193841	P62750	Large ribosomal subunit protein uL23	RPL23A
P62753	0.257422	-0.141263	P62753	Small ribosomal subunit protein eS6	RPS6
P62805	0.172508	0.475707	P62805	Histone H4	H4C1
P62807	0.332321	0.201812	P62807	Histone H2B type 1-C/E/F/G/I	H2BC4
P62826	0.735855	-0.0365516	P62826	GTP-binding nuclear protein Ran	RAN
P62829	0.433005	-0.183275	P62829	Large ribosomal subunit protein uL14	RPL23
P62841	5.08e-11	-15.241	P62841	Small ribosomal subunit protein uS19	RPS15
P62847;P62847-2;P62847-3;P62847-4	0.659351	0.143113	P62847;P62847-2;P62847-3;P62847-4	Small ribosomal subunit protein eS24	RPS24
P62851	0.769728	0.0707689	P62851	Small ribosomal subunit protein eS25	RPS25
P62857	0.591119	0.168085	P62857	Small ribosomal subunit protein eS28	RPS28
P62861	0.793006	0.0819861	P62861	Ubiquitin-like FUBI-ribosomal protein eS30 fusion protein;Ubiquitin-like protein FUBI;Small ribosomal subunit protein eS30	FAU
P62875	0.0524824	-11.233	P62875	DNA-directed RNA polymerases I, II, and III subunit RPABC5	POLR2L
P62877	0.052211	-10.4638	P62877	E3 ubiquitin-protein ligase RBX1;E3 ubiquitin-protein ligase RBX1, N-terminally processed	RBX1
P62891;Q59GN2		0	P62891;Q59GN2	Large ribosomal subunit protein eL39;Putative ribosomal protein eL39-like 5	RPL39;RPL39P5
P62899;P62899-3;P62899-2	0.0856251	-0.391117	P62899;P62899-3;P62899-2	Large ribosomal subunit protein eL31	RPL31
P62906	0.514942	-0.0809882	P62906	Large ribosomal subunit protein uL1	RPL10A
P62910	0.045087	-0.920853	P62910	Large ribosomal subunit protein eL32	RPL32
P62913;P62913-2	0.0321082	-0.234929	P62913;P62913-2	Large ribosomal subunit protein uL5	RPL11
P62917	0.289386	-0.154264	P62917	Large ribosomal subunit protein uL2	RPL8
P62937;P62937-2;F5H284;Q9Y536;P0DN26;A0A0B4J2A2;A0A075B767;A0A075B759;P0DN37	0.891278	0.0250162	P62937	Peptidyl-prolyl cis-trans isomerase A;Peptidyl-prolyl cis-trans isomerase A, N-terminally processed	PPIA
P62942;Q5VVH2	0.334782	-0.34876	P62942	Peptidyl-prolyl cis-trans isomerase FKBP1A	FKBP1A
P62993;P62993-2	0.436588	-3.5881	P62993;P62993-2	Growth factor receptor-bound protein 2	GRB2
P62995;P62995-3	0.28607	0.350979	P62995;P62995-3	Transformer-2 protein homolog beta	TRA2B
P63104;P63104-2	0.130673	-0.376934	P63104;P63104-2	14-3-3 protein zeta/delta	YWHAZ
P63165;P63165-2;G2XKQ0	0.863899	0.0218121	P63165;P63165-2	Small ubiquitin-related modifier 1	SUMO1
P63173	0.270187	-5.34	P63173	Large ribosomal subunit protein eL38	RPL38
P63208;P63208-2	0.572674	0.158644	P63208;P63208-2	S-phase kinase-associated protein 1	SKP1
P63220	0.763806	-1.75426	P63220	Small ribosomal subunit protein eS21	RPS21
P63241;P63241-2;Q6IS14;Q9GZV4	0.97283	0.0047593	P63241;P63241-2;Q6IS14	Eukaryotic translation initiation factor 5A-1;Eukaryotic translation initiation factor 5A-1-like	EIF5A;EIF5AL1
P63261	0.611019	-0.192494	P63261	Actin, cytoplasmic 2;Actin, cytoplasmic 2, N-terminally processed	ACTG1
P63272	0.436588	-3.1884	P63272	Transcription elongation factor SPT4	SUPT4H1
P63279	0.203236	-7.29626	P63279	SUMO-conjugating enzyme UBC9	UBE2I
P67809;Q9Y2T7	0.892239	0.0424613	P67809	Y-box-binding protein 1	YBX1
P67870	0.0115459	0.525048	P67870	Casein kinase II subunit beta	CSNK2B
P68032;P62736;P63267;P68133	0.831136	-0.111463	P68032;P62736;P63267;P68133	Actin, alpha cardiac muscle 1;Actin, alpha cardiac muscle 1, intermediate form;Actin, aortic smooth muscle;Actin, aortic smooth muscle, intermediate form;Actin, gamma-enteric smooth muscle;Actin, gamma-enteric smooth muscle, intermediate form;Actin, alpha skeletal muscle;Actin, alpha skeletal muscle, intermediate form	ACTC1;ACTA2;ACTG2;ACTA1
P68036;P68036-3;P68036-2;A0A1B0GUS4	0.203364	-7.17021	P68036;P68036-3;P68036-2	Ubiquitin-conjugating enzyme E2 L3	UBE2L3
P68104;Q5VTE0	0.0109818	0.399764	P68104;Q5VTE0	Elongation factor 1-alpha 1;Putative elongation factor 1-alpha-like 3	EEF1A1;EEF1A1P5
P68363;Q71U36;Q71U36-2;P68363-2;P0DPH8;P0DPH7;Q6PEY2;P0DPH7-2;Q9NY65;Q9NY65-2;A6NHL2;A6NHL2-2	0.0361161	0.462259	P68363;Q71U36;Q71U36-2;P68363-2;P0DPH8;P0DPH7	Tubulin alpha-1B chain;Detyrosinated tubulin alpha-1B chain;Tubulin alpha-1A chain;Detyrosinated tubulin alpha-1A chain;Tubulin alpha-3D chain;Detyrosinated tubulin alpha-3D chain;Tubulin alpha-3C chain;Detyrosinated tubulin alpha-3C chain	TUBA1B;TUBA1A;TUBA3D;TUBA3C
P68371;Q3ZCM7	0.985924	0.00512451	P68371	Tubulin beta-4B chain	TUBB4B
P68400;Q8NEV1;P68400-2	0.713364	2.34939	P68400;Q8NEV1;P68400-2	Casein kinase II subunit alpha;Casein kinase II subunit alpha 3	CSNK2A1;CSNK2A3
P68431;P84243;Q71DI3;Q16695;Q6NXT2	0.478636	0.208783	P68431;P84243;Q71DI3;Q16695;Q6NXT2	Histone H3.1;Histone H3.3;Histone H3.2;Histone H3.1t;Histone H3.3C	H3C1;H3-3A;H3C15;H3-4;H3-5
P68871;P02042	0.436588	-4.01415	P68871;P02042	Hemoglobin subunit beta;LVV-hemorphin-7;Spinorphin;Hemoglobin subunit delta	HBB;HBD
P78316;P78316-2	0.963929	0.00725948	P78316;P78316-2	Nucleolar protein 14	NOP14
P78332;P78332-3;P78332-2	0.0614458	-9.74987	P78332;P78332-3;P78332-2	RNA-binding protein 6	RBM6
P78345	0.279762	-4.96446	P78345	Ribonuclease P protein subunit p38	RPP38
P78346;P78346-2	0.436588	-3.49662	P78346;P78346-2	Ribonuclease P protein subunit p30	RPP30
P78347;P78347-2;P78347-4;P78347-3;P78347-5	0.574097	-0.117941	P78347;P78347-2;P78347-4;P78347-3	General transcription factor II-I	GTF2I
P78371;P78371-2	0.232418	-5.02753	P78371;P78371-2	T-complex protein 1 subunit beta	CCT2
P78527;P78527-2	0.0142217	0.599167	P78527;P78527-2	DNA-dependent protein kinase catalytic subunit	PRKDC
P80511	0.436588	-3.47944	P80511	Protein S100-A12;Calcitermin	S100A12
P81605	0.60023	0.425279	P81605	Dermcidin;Survival-promoting peptide;DCD-1	DCD
P82970	0.669118	0.117739	P82970	High mobility group nucleosome-binding domain-containing protein 5	HMGN5
P82979	0.950625	0.0162952	P82979	SAP domain-containing ribonucleoprotein	SARNP
P83731	0.97123	0.0112473	P83731	Large ribosomal subunit protein eL24	RPL24
P83881	0.203428	-7.60243	P83881	Large ribosomal subunit protein eL42	RPL36A
P83916	0.780307	-0.0598501	P83916	Chromobox protein homolog 1	CBX1
P84090	0.990886	0.00685843	P84090	Enhancer of rudimentary homolog	ERH
P84098	0.00833756	-0.62528	P84098	Large ribosomal subunit protein eL19	RPL19
P84103;P84103-2	0.851717	0.0671176	P84103;P84103-2	Serine/arginine-rich splicing factor 3	SRSF3
P98088	0.436588	-4.95732	P98088	Mucin-5AC	MUC5AC
P98175-5;P98175;P98175-2;P98175-3;P98175-4	0.851958	-1.16376	P98175-5;P98175;P98175-2;P98175-3;P98175-4	RNA-binding protein 10	RBM10
P98179	0.513888	-0.251648	P98179	RNA-binding protein 3	RBM3
Q00341;Q00341-2	0.403285	3.82448	Q00341;Q00341-2	Vigilin	HDLBP
Q00403		0	Q00403	Transcription initiation factor IIB	GTF2B
Q00688		0	Q00688	Peptidyl-prolyl cis-trans isomerase FKBP3	FKBP3
Q00839	0.129678	0.193352	Q00839	Heterogeneous nuclear ribonucleoprotein U	HNRNPU
Q00839-2	0.436588	-4.47341	Q00839-2	Heterogeneous nuclear ribonucleoprotein U	HNRNPU
Q01085;Q01085-2;P31483-2;P31483;P31483-3		0	Q01085;Q01085-2;P31483-2	Nucleolysin TIAR;Cytotoxic granule associated RNA binding protein TIA1	TIAL1;TIA1
Q01105-2	0.106861	-0.202825	Q01105-2	Protein SET	SET
Q01130;Q01130-2	0.783312	-0.0702152	Q01130;Q01130-2	Serine/arginine-rich splicing factor 2	SRSF2
Q01167;Q01167-2;Q01167-3	0.203117	-6.62189	Q01167;Q01167-2	Forkhead box protein K2	FOXK2
Q01469;A8MUU1	0.475385	-0.219397	Q01469	Fatty acid-binding protein 5	FABP5
Q01658	2.47e-12	-15.451	Q01658	Protein Dr1	DR1
Q01780;Q01780-2	0.376829	-0.117191	Q01780;Q01780-2	Exosome complex component 10	EXOSC10
Q01831;Q01831-2	0.332051	0.146077	Q01831;Q01831-2	DNA repair protein complementing XP-C cells	XPC
Q01844;Q01844-6;Q01844-3;Q01844-5;Q01844-2;Q01844-4	0.933003	0.0197305	Q01844;Q01844-6;Q01844-3;Q01844-5;Q01844-2	RNA-binding protein EWS	EWSR1
Q02413;Q02413-2	0.0876136	-1.65949	Q02413	Desmoglein-1	DSG1
Q02543	0.052778	-10.1396	Q02543	Large ribosomal subunit protein eL20	RPL18A
Q02750;Q02750-2		0	Q02750;Q02750-2	Dual specificity mitogen-activated protein kinase kinase 1	MAP2K1
Q02790	0.20354	-6.59855	Q02790	Peptidyl-prolyl cis-trans isomerase FKBP4;Peptidyl-prolyl cis-trans isomerase FKBP4, N-terminally processed	FKBP4
Q02878	0.0531653	-0.48125	Q02878	Large ribosomal subunit protein eL6	RPL6
Q02880;Q02880-2	0.0647379	0.202003	Q02880;Q02880-2	DNA topoisomerase 2-beta	TOP2B
Q03164;Q03164-2;Q03164-3	0.20331	-6.68448	Q03164;Q03164-2;Q03164-3	Histone-lysine N-methyltransferase 2A;MLL cleavage product N320;MLL cleavage product C180	KMT2A
Q03188;Q03188-2	0.881521	0.0085964	Q03188;Q03188-2	Centromere protein C	CENPC
Q03252	0.319607	-5.98374	Q03252	Lamin-B2	LMNB2
Q03701	0.605487	-0.0603525	Q03701	CCAAT/enhancer-binding protein zeta	CEBPZ
Q04323;Q04323-2	0.436588	-3.20404	Q04323;Q04323-2	UBX domain-containing protein 1	UBXN1
Q04637-4;Q04637;Q04637-3;Q04637-8;Q04637-5;Q04637-9;Q04637-6;Q04637-7	0.0476635	0.326684	Q04637-4;Q04637;Q04637-3;Q04637-8;Q04637-5;Q04637-9;Q04637-6;Q04637-7	Eukaryotic translation initiation factor 4 gamma 1	EIF4G1
Q04760;Q04760-2	0.0523723	-10.2544	Q04760;Q04760-2	Lactoylglutathione lyase	GLO1
Q04837	0.436588	-3.3655	Q04837	Single-stranded DNA-binding protein, mitochondrial	SSBP1
Q04917	0.436588	-3.63234	Q04917	14-3-3 protein eta	YWHAH
Q05519	0.203129	-7.51145	Q05519	Serine/arginine-rich splicing factor 11	SRSF11
Q05639		0	Q05639	Elongation factor 1-alpha 2	EEF1A2
Q06265;Q06265-2;Q06265-3;Q06265-4	0.057791	-11.2759	Q06265;Q06265-2;Q06265-3;Q06265-4	Exosome complex component RRP45	EXOSC9
Q06323;Q06323-2;Q06323-3	0.203269	-7.27009	Q06323;Q06323-2;Q06323-3	Proteasome activator complex subunit 1	PSME1
Q06830	0.478052	-0.21586	Q06830	Peroxiredoxin-1	PRDX1
Q07020;Q07020-2	0.0813422	-0.282035	Q07020;Q07020-2	Large ribosomal subunit protein eL18	RPL18
Q07021	0.664026	-0.201466	Q07021	Complement component 1 Q subcomponent-binding protein, mitochondrial	C1QBP
Q07666;Q07666-3;Q07666-2;Q5VWX1	0.548775	0.0353577	Q07666;Q07666-3;Q07666-2	KH domain-containing, RNA-binding, signal transduction-associated protein 1	KHDRBS1
Q07955;Q07955-3;Q07955-2	0.933305	0.0204467	Q07955;Q07955-3;Q07955-2	Serine/arginine-rich splicing factor 1	SRSF1
Q08170	0.0611211	-9.39345	Q08170	Serine/arginine-rich splicing factor 4	SRSF4
Q08188	0.84306	1.2071	Q08188	Protein-glutamine gamma-glutamyltransferase E;Protein-glutamine gamma-glutamyltransferase E 50 kDa catalytic chain;Protein-glutamine gamma-glutamyltransferase E 27 kDa non-catalytic chain	TGM3
Q08211;Q08211-2	0.0237792	0.25197	Q08211	ATP-dependent RNA helicase A	DHX9
Q08554;Q08554-2	0.118305	-1.67429	Q08554;Q08554-2	Desmocollin-1	DSC1
Q08752		0	Q08752	Peptidyl-prolyl cis-trans isomerase D	PPID
Q08945	0.36856	0.0968892	Q08945	FACT complex subunit SSRP1	SSRP1
Q08J23;Q08J23-2;Q08J23-3	0.0463445	-0.446333	Q08J23;Q08J23-2;Q08J23-3	RNA cytosine C(5)-methyltransferase NSUN2	NSUN2
Q09028;Q09028-3;Q09028-2;Q09028-4	0.335939	0.121588	Q09028;Q09028-3;Q09028-2;Q09028-4	Histone-binding protein RBBP4	RBBP4
Q09666;Q09666-2	0.436588	-4.00052	Q09666	Neuroblast differentiation-associated protein AHNAK	AHNAK
;709553;709554;709555;709556;709557;709558;709559;709560;709561;709562;709563;709564;709565;709566;709567;709568;709569;709570;709571;709572;709573;709574;709575;709576;709577;715074;715075;715076;715077;715078;715079;715080;715081;715082;715083;715084;715085;715086;715256;715257;715258;715259;715260;715261;715262;715263;715264;715265;715266;715267;715268;715269;715270;715271;715272;715273;715274…	13658;13659;13660;13661;13662;13663;13664;13665;13666;13667;13668;13693;13694;13695;13696;13697;13698;13699;13700;13701;13702;13703;13704;13705;13706;13707;13708;13709;13710;13711;13712;13713;13714;13715;13716;13717;13718;13719;13720;13721;13722;13723;13724;13725;13726;13727;13728;13729;13730;13731;13732;13733;13734;13735;13736;13737;13738;13739;13740;13741;13742;13743;13744;13745;13746;13747;137…
380;681381;681382;681383;681384;681385;681386;681387;681388;681389;681390;681391;681392;681393;681394;681395;681396;681397;681398;681399;681400;681401;681402;681403;681404;681405;681406;681407;681408;681409;681410;681411;681412;681413;681414;681415;681416;681417;681418;681419;681420;681421;681422;681423;681424;681425;681426;681427;681428;681429;681441;681442;681443;681444;681445;681446;681447;681…	13661;13702;13712;13739;13753;13788;13800;15016;15017;15035;15051;15305;16373;16380;16382;16403;16414;16446;16922;16941;17559;18625;18648;25141;27524;35161;49726;49742;50431;50452;50634;52135;52874;63975;73935;91276;135421;154458;178439;184980;185460;187468;187555;187563;187588;187590;187606;187628;187680;187709;187745;187757;187761;192412;197566;197588;197601;197632;197656;197660;197684;197708;1…	1451;1452;1453;1454;1455;1456;1457;1458;1459;1460;1461;1462;1463;1464;1465;1466;1467;1468;1469;1470;1471;1472;1473;1474;1475;1476;1477;1478	248;502;571;699;808;820;887;989;1185;1188;1325;1352;1581;1620;1783;2253;2455;2581;2965;3032;3160;3233;3295;3417;3902;4131;4521;5550	0	0
Q12788	0.735444	0.0689896	Q12788	Transducin beta-like protein 3	TBL3
Q12830;Q12830-4;Q12830-2	0.332498	-4.26494	Q12830;Q12830-4;Q12830-2	Nucleosome-remodeling factor subunit BPTF	BPTF
Q12834	0.711397	-2.33629	Q12834	Cell division cycle protein 20 homolog	CDC20
Q12872;Q12872-2	0.28058	-4.56086	Q12872;Q12872-2	Splicing factor, suppressor of white-apricot homolog	SFSWAP
Q12874	0.0482148	0.274685	Q12874	Splicing factor 3A subunit 3	SF3A3
Q12888;Q12888-3;Q12888-2	0.436588	-3.32118	Q12888;Q12888-3;Q12888-2	TP53-binding protein 1	TP53BP1
Q12905	0.052098	0.218262	Q12905	Interleukin enhancer-binding factor 2	ILF2
Q12906;Q12906-5;Q12906-2;Q12906-3	0.47798	3.41067	Q12906;Q12906-5;Q12906-2;Q12906-3	Interleukin enhancer-binding factor 3	ILF3
Q12906-7;Q12906-4;Q12906-6	0.0107815	0.284252	Q12906-7;Q12906-4;Q12906-6	Interleukin enhancer-binding factor 3	ILF3
Q12972;Q12972-2;Q12972-3	0.278573	-5.01048	Q12972;Q12972-2	Nuclear inhibitor of protein phosphatase 1;Activator of RNA decay	PPP1R8
Q12996;Q12996-2;Q12996-3	0.203115	-7.4982	Q12996;Q12996-2	Cleavage stimulation factor subunit 3	CSTF3
Q13111;Q13111-2;Q13111-3	0.548784	-0.0532733	Q13111;Q13111-2;Q13111-3	Chromatin assembly factor 1 subunit A	CHAF1A
Q13112	0.841926	-1.33879	Q13112	Chromatin assembly factor 1 subunit B	CHAF1B
Q13123	0.747057	0.0282373	Q13123	Protein Red	IK
Q13126;Q13126-4;Q13126-3;Q13126-2;Q13126-7;Q13126-6;Q13126-5	0.436588	-3.66257	Q13126;Q13126-4;Q13126-3;Q13126-2;Q13126-7;Q13126-6;Q13126-5	S-methyl-5-thioadenosine phosphorylase	MTAP
Q13151	0.782052	-0.0401467	Q13151	Heterogeneous nuclear ribonucleoprotein A0	HNRNPA0
Q13162	0.436588	-3.39925	Q13162	Peroxiredoxin-4	PRDX4
Q13177;O75914;O75914-3;O75914-2;O75914-4	0.0521918	-10.0522	Q13177	Serine/threonine-protein kinase PAK 2;PAK-2p27;PAK-2p34	PAK2
Q13185	0.43959	0.136174	Q13185	Chromobox protein homolog 3	CBX3
Q13200;Q13200-3;Q13200-2	0.436588	-3.58827	Q13200	26S proteasome non-ATPase regulatory subunit 2	PSMD2
Q13206	0.246554	0.133633	Q13206	Probable ATP-dependent RNA helicase DDX10	DDX10
Q13242	0.720467	-0.18879	Q13242	Serine/arginine-rich splicing factor 9	SRSF9
Q13243;Q13243-3;Q13243-2	0.842314	-0.0369413	Q13243;Q13243-3;Q13243-2	Serine/arginine-rich splicing factor 5	SRSF5
Q13247;Q13247-3;Q13247-2	0.0722736	-9.85664	Q13247;Q13247-3	Serine/arginine-rich splicing factor 6	SRSF6
Q13263;Q13263-2	0.0323747	0.32175	Q13263;Q13263-2	Transcription intermediary factor 1-beta	TRIM28
Q13268;Q13268-2	0.843673	1.32543	Q13268;Q13268-2	Dehydrogenase/reductase SDR family member 2, mitochondrial	DHRS2
Q13283;Q13283-2	0.494684	0.189468	Q13283	Ras GTPase-activating protein-binding protein 1	G3BP1
Q13310;Q13310-2;Q13310-3;P0CB38		0	Q13310;Q13310-2;Q13310-3	Polyadenylate-binding protein 4	PABPC4
Q13416	0.757226	-2.06369	Q13416	Origin recognition complex subunit 2	ORC2
Q13426;Q13426-2;Q13426-3		0	Q13426;Q13426-2;Q13426-3	DNA repair protein XRCC4;Protein XRCC4, C-terminus	XRCC4
Q13428-3;Q13428;Q13428-4;Q13428-8;Q13428-2;Q13428-5	0.0156626	0.184456	Q13428-3;Q13428;Q13428-4;Q13428-8;Q13428-2;Q13428-5	Treacle protein	TCOF1
Q13428-7;Q13428-6	0.0112877	0.305912	Q13428-7;Q13428-6	Treacle protein	TCOF1
Q13435	0.902007	-0.0140365	Q13435	Splicing factor 3B subunit 2	SF3B2
Q13442	0.849009	-0.0448711	Q13442	28 kDa heat- and acid-stable phosphoprotein	PDAP1
Q13451;Q13451-2	0.203114	-7.77405	Q13451	Peptidyl-prolyl cis-trans isomerase FKBP5	FKBP5
Q13523	0.45381	0.205503	Q13523	Serine/threonine-protein kinase PRP4 homolog	PRPF4B
Q13526;O15428	0.436588	-3.26189	Q13526	Peptidyl-prolyl cis-trans isomerase NIMA-interacting 1	PIN1
Q13573	0.776005	-0.0476879	Q13573	SNW domain-containing protein 1	SNW1
Q13601;Q13601-2	0.117944	0.291578	Q13601;Q13601-2	KRR1 small subunit processome component homolog	KRR1
Q13823	0.262079	-0.161208	Q13823	Nucleolar GTP-binding protein 2	GNL2
Q13838;Q13838-2	0.436588	-3.89919	Q13838;Q13838-2	Spliceosome RNA helicase DDX39B	DDX39B
Q13867	0.436588	-3.15102	Q13867	Bleomycin hydrolase	BLMH
Q13868;Q13868-3;Q13868-2	0.708457	-2.48713	Q13868;Q13868-3;Q13868-2	Exosome complex component RRP4	EXOSC2
Q13895	0.316801	-0.277419	Q13895	Bystin	BYSL
Q14004;Q14004-2	0.436588	-3.39937	Q14004;Q14004-2	Cyclin-dependent kinase 13	CDK13
Q14008;Q14008-2;Q14008-3	0.436588	-3.19541	Q14008;Q14008-2;Q14008-3	Cytoskeleton-associated protein 5	CKAP5
Q14011;Q14011-2;Q14011-3	0.568504	-0.181491	Q14011;Q14011-2	Cold-inducible RNA-binding protein	CIRBP
Q14019	0.203215	-6.15143	Q14019	Coactosin-like protein	COTL1
Q14103;Q14103-3	0.659457	-0.0976357	Q14103;Q14103-3	Heterogeneous nuclear ribonucleoprotein D0	HNRNPD
Q14137;Q14137-2	0.810919	0.0408434	Q14137;Q14137-2	Ribosome biogenesis protein BOP1	BOP1
Q14152;Q14152-2	0.352765	-5.6559	Q14152;Q14152-2	Eukaryotic translation initiation factor 3 subunit A	EIF3A
Q14157-1;Q14157-4		0	Q14157-1;Q14157-4	Ubiquitin-associated protein 2-like	UBAP2L
Q14186	0.436588	-3.08655	Q14186	Transcription factor Dp-1	TFDP1
Q14210	0.436588	-3.54873	Q14210	Lymphocyte antigen 6D	LY6D
Q14241;Q14241-1	0.493822	0.049004	Q14241;Q14241-1	Elongin-A	ELOA
Q14247;Q14247-3;Q14247-2	0.436588	-3.40491	Q14247;Q14247-3;Q14247-2	Src substrate cortactin	CTTN
Q14320;Q9Y247	0.0271055	-0.16276	Q14320	Protein FAM50A	FAM50A
Q14331	0.052254	-11.3789	Q14331	Protein FRG1	FRG1
Q14493;Q14493-2	0.342768	-6.33445	Q14493;Q14493-2	Histone RNA hairpin-binding protein	SLBP
Q14498;Q14498-2;Q14498-3;Q86U06;Q86U06-2;Q86U06-4;Q86U06-3;Q86U06-5	0.368644	0.161982	Q14498;Q14498-2;Q14498-3	RNA-binding protein 39	RBM39
Q14527;Q14527-2	0.203152	-6.65109	Q14527;Q14527-2	Helicase-like transcription factor	HLTF
Q14562		0	Q14562	ATP-dependent RNA helicase DHX8	DHX8
Q14574;Q14574-2	0.203111	-7.53687	Q14574;Q14574-2	Desmocollin-3	DSC3
Q14669-3;Q14669;Q14669-2;Q14669-4	0.815679	0.0625815	Q14669-3;Q14669;Q14669-2	E3 ubiquitin-protein ligase TRIP12	TRIP12
Q14676;Q14676-2;Q14676-3;Q14676-4	0.0216616	0.56495	Q14676;Q14676-2;Q14676-3	Mediator of DNA damage checkpoint protein 1	MDC1
Q14683	0.340921	0.104934	Q14683	Structural maintenance of chromosomes protein 1A	SMC1A
Q14684;Q14684-2	0.833762	-0.0280952	Q14684;Q14684-2	Ribosomal RNA processing protein 1 homolog B	RRP1B
Q14690	0.716133	0.0576556	Q14690	Protein RRP5 homolog	PDCD11
Q14692	0.965476	-0.00686455	Q14692	Ribosome biogenesis protein BMS1 homolog	BMS1
Q14781	0.436588	-3.51227	Q14781	Chromobox protein homolog 2	CBX2
Q14807;Q14807-2	0.258154	-5.13995	Q14807;Q14807-2	Kinesin-like protein KIF22	KIF22
Q14839;Q14839-2;Q8TDI0	0.259546	-0.459385	Q14839;Q14839-2	Chromodomain-helicase-DNA-binding protein 4	CHD4
Q14847;Q14847-2;Q14847-3	0.285591	5.04419	Q14847;Q14847-2;Q14847-3	LIM and SH3 domain protein 1	LASP1
Q14966;Q14966-3;Q14966-5;Q14966-4;Q14966-2;Q14966-6	0.329556	-4.18561	Q14966;Q14966-3;Q14966-5	Zinc finger protein 638	ZNF638
Q14974;Q14974-2	0.874132	0.044847	Q14974	Importin subunit beta-1	KPNB1
Q14978-2;Q14978	0.690901	-0.0334118	Q14978-2;Q14978	Nucleolar and coiled-body phosphoprotein 1	NOLC1
Q14978-3	0.60775	0.247224	Q14978-3	Nucleolar and coiled-body phosphoprotein 1	NOLC1
Q14980-2;Q14980;Q14980-4;Q14980-3;Q14980-5	0.0139264	0.451866	Q14980-2;Q14980;Q14980-4;Q14980-3	Nuclear mitotic apparatus protein 1	NUMA1
Q15004;Q15004-2	0.203907	-7.20136	Q15004	PCNA-associated factor	PCLAF
Q15014	0.23304	-0.0872695	Q15014	Mortality factor 4-like protein 2	MORF4L2
Q15020;Q15020-4;Q15020-3;Q15020-2	0.636729	0.0604638	Q15020;Q15020-4	Squamous cell carcinoma antigen recognized by T-cells 3	SART3
Q15022	0.463976	-0.0745914	Q15022	Polycomb protein SUZ12	SUZ12
Q15024	0.241503	-5.99112	Q15024	Exosome complex component RRP42	EXOSC7
Q15029;Q15029-3;Q15029-2	0.990699	-0.0015966	Q15029;Q15029-3;Q15029-2	116 kDa U5 small nuclear ribonucleoprotein component	EFTUD2
Q15046;Q15046-2	0.436588	-3.49615	Q15046;Q15046-2	Lysine--tRNA ligase	KARS1
Q15050;Q8N960;Q8N960-2	0.806724	-0.0293203	Q15050	Ribosome biogenesis regulatory protein homolog	RRS1
Q15054;Q15054-3;Q15054-2	0.654142	0.0750702	Q15054;Q15054-3;Q15054-2	DNA polymerase delta subunit 3	POLD3
Q15056-2;Q15056	0.686573	0.0781828	Q15056-2;Q15056	Eukaryotic translation initiation factor 4H	EIF4H
Q15061	0.200477	0.14914	Q15061	WD repeat-containing protein 43	WDR43
Q15149-4	0.436588	-3.37546	Q15149-4	Plectin	PLEC
Q15181	0.436588	-3.46887	Q15181	Inorganic pyrophosphatase	PPA1
Q15185;Q15185-4;Q15185-3;Q15185-2	0.436588	-3.2276	Q15185;Q15185-4;Q15185-3	Prostaglandin E synthase 3	PTGES3
Q15233;Q15233-2	0.375058	0.196762	Q15233;Q15233-2	Non-POU domain-containing octamer-binding protein	NONO
Q15269	0.856092	1.05704	Q15269	Periodic tryptophan protein 2 homolog	PWP2
Q15287;Q15287-3;Q15287-2	0.436588	-3.47976	Q15287;Q15287-3;Q15287-2	RNA-binding protein with serine-rich domain 1	RNPS1
Q15291;Q15291-2	0.203112	-7.0724	Q15291	Retinoblastoma-binding protein 5	RBBP5
Q15361	0.820201	0.0310782	Q15361	Transcription termination factor 1	TTF1
Q15365	0.777519	0.129864	Q15365	Poly(rC)-binding protein 1	PCBP1
Q15366-4;Q15366-5;Q15366-7;Q15366-8	0.0615045	-9.79681	Q15366-4;Q15366-5;Q15366-7;Q15366-8	Poly(rC)-binding protein 2	PCBP2
Q15369;Q15369-2	0.694285	2.75908	Q15369;Q15369-2	Elongin-C	ELOC
Q15370;Q15370-2	0.29702	-4.88805	Q15370;Q15370-2	Elongin-B	ELOB
Q15397	0.237327	-0.849643	Q15397	Pumilio homolog 3	PUM3
Q15424;Q15424-3;Q15424-4;Q15424-2;Q14151;Q14151-2	0.158927	0.332115	Q15424;Q15424-3;Q15424-4;Q15424-2	Scaffold attachment factor B1	SAFB
Q15427	0.404909	0.270301	Q15427	Splicing factor 3B subunit 4	SF3B4
Q15428	0.203125	-6.56296	Q15428	Splicing factor 3A subunit 2	SF3A2
Q15459;Q15459-2	0.110688	0.252715	Q15459;Q15459-2	Splicing factor 3A subunit 1	SF3A1
Q15517	0.235874	-6.66448	Q15517	Corneodesmosin	CDSN
Q15527	0.233555	-5.52131	Q15527	Surfeit locus protein 2	SURF2
Q15554;Q15554-4	0.277461	0.121933	Q15554	Telomeric repeat-binding factor 2	TERF2
Q15555;Q15555-4;Q15555-5;Q15555-3;Q15555-2		0	Q15555;Q15555-4;Q15555-5;Q15555-3;Q15555-2	Microtubule-associated protein RP/EB family member 2	MAPRE2
Q15637;Q15637-6;Q15637-4;Q15637-2;Q15637-3;Q15637-7	0.903726	-0.0189658	Q15637;Q15637-6;Q15637-4;Q15637-2;Q15637-3;Q15637-7	Splicing factor 1	SF1
Q15648	0.436588	-3.24327	Q15648	Mediator of RNA polymerase II transcription subunit 1	MED1
Q15649	0.203111	-7.06705	Q15649	Zinc finger HIT domain-containing protein 3	ZNHIT3
Q15652;Q15652-2;Q15652-3		0	Q15652;Q15652-2;Q15652-3	Probable JmjC domain-containing histone demethylation protein 2C	JMJD1C
Q15691;Q9UPY8;Q9UPY8-2	0.311182	-4.75836	Q15691	Microtubule-associated protein RP/EB family member 1	MAPRE1
Q15717;Q15717-2;Q12926;P26378;Q12926-2;P26378-4;P26378-2;P26378-5;P26378-1;P26378-3	0.368879	-5.74572	Q15717;Q15717-2	ELAV-like protein 1	ELAVL1
Q15785	0.724606	2.19087	Q15785	Mitochondrial import receptor subunit TOM34	TOMM34
Q15843	0.842557	-1.31581	Q15843	NEDD8	NEDD8
Q16531;Q16531-2	0.436588	-3.51719	Q16531;Q16531-2	DNA damage-binding protein 1	DDB1
Q16543	0.916506	0.0118558	Q16543	Hsp90 co-chaperone Cdc37;Hsp90 co-chaperone Cdc37, N-terminally processed	CDC37
Q16576;Q16576-2	0.436588	-3.42075	Q16576;Q16576-2	Histone-binding protein RBBP7	RBBP7
Q16610-2;Q16610;Q16610-4;Q16610-3	0.203836	-7.20668	Q16610-2;Q16610;Q16610-4;Q16610-3	Extracellular matrix protein 1	ECM1
Q16629;Q16629-3;Q16629-2;Q16629-4	0.4215	0.264709	Q16629;Q16629-3;Q16629-2;Q16629-4	Serine/arginine-rich splicing factor 7	SRSF7
Q16630;Q16630-2;Q16630-3	0.353226	-5.91196	Q16630;Q16630-2;Q16630-3	Cleavage and polyadenylation specificity factor subunit 6	CPSF6
Q16637;Q16637-3;Q16637-4;Q16637-2		0	Q16637;Q16637-3;Q16637-4;Q16637-2	Survival motor neuron protein	SMN1
Q16643;Q16643-3;Q16643-2		0	Q16643;Q16643-3;Q16643-2	Drebrin	DBN1
Q16658	0.436588	-3.70743	Q16658	Fascin	FSCN1
Q16778	0.160774	0.419142	Q16778	Histone H2B type 2-E	H2BC21
Q1KMD3	0.436588	-3.48289	Q1KMD3	Heterogeneous nuclear ribonucleoprotein U-like protein 2	HNRNPUL2
Q29RF7	0.237041	-6.37076	Q29RF7	Sister chromatid cohesion protein PDS5 homolog A	PDS5A
Q2KHR3;Q2KHR3-2	0.203199	-6.47253	Q2KHR3;Q2KHR3-2	Glutamine and serine-rich protein 1	QSER1
Q2NL82	0.772288	0.0341221	Q2NL82	Pre-rRNA-processing protein TSR1 homolog	TSR1
Q2TAY7;Q2TAY7-2	0.436588	-3.27592	Q2TAY7	WD40 repeat-containing protein SMU1;WD40 repeat-containing protein SMU1, N-terminally processed	SMU1
Q2TBE0;Q2TBE0-3;Q2TBE0-2	0.857065	-1.07622	Q2TBE0;Q2TBE0-3;Q2TBE0-2	CWF19-like protein 2	CWF19L2
Q32MZ4;Q32MZ4-3;Q32MZ4-2;Q32MZ4-4	0.436588	-3.296	Q32MZ4;Q32MZ4-3;Q32MZ4-2	Leucine-rich repeat flightless-interacting protein 1	LRRFIP1
Q3B726	0.276273	-5.35237	Q3B726	DNA-directed RNA polymerase I subunit RPA43	POLR1F
Q4G0J3;Q4G0J3-3;Q4G0J3-2	0.0578524	-10.0559	Q4G0J3;Q4G0J3-3	La-related protein 7	LARP7
Q52LJ0;Q52LJ0-1	0.285591	4.81284	Q52LJ0;Q52LJ0-1	Protein FAM98B	FAM98B
Q53F19;Q53F19-2	0.436588	-3.22645	Q53F19;Q53F19-2	Nuclear cap-binding protein subunit 3	NCBP3
Q53GS9;Q53GS9-3;Q53GS9-2	0.289586	-5.05183	Q53GS9;Q53GS9-3;Q53GS9-2	Ubiquitin carboxyl-terminal hydrolase 39	USP39
Q53HL2	0.436588	-3.54036	Q53HL2	Borealin	CDCA8
Q53RT3;Q53RT3-2	0.436588	-3.33538	Q53RT3;Q53RT3-2	Retroviral-like aspartic protease 1	ASPRV1
Q562F6;Q562F6-2	0.436588	-4.30066	Q562F6;Q562F6-2	Shugoshin 2	SGO2
Q58FF8	0.285591	5.08491	Q58FF8	Putative heat shock protein HSP 90-beta 2	HSP90AB2P
Q5BKY9;Q8N9E0;Q5BKY9-2	0.822287	-1.4506	Q5BKY9;Q8N9E0;Q5BKY9-2	Protein FAM133B;Protein FAM133A	FAM133B;FAM133A
Q5BKZ1;Q5BKZ1-3;Q5BKZ1-2	0.692198	2.62247	Q5BKZ1	DBIRD complex subunit ZNF326	ZNF326
Q5C9Z4	0.459992	0.142566	Q5C9Z4	Nucleolar MIF4G domain-containing protein 1	NOM1
Q5HYJ3;Q5HYJ3-2;Q5HYJ3-3	0.436588	-3.12942	Q5HYJ3;Q5HYJ3-2;Q5HYJ3-3	Protein FAM76B	FAM76B
Q5JTH9;Q5JTH9-2;Q5JTH9-3	0.294269	0.196818	Q5JTH9;Q5JTH9-2;Q5JTH9-3	RRP12-like protein	RRP12
Q5QJE6	0.287781	0.0867747	Q5QJE6	Deoxynucleotidyltransferase terminal-interacting protein 2	DNTTIP2
Q5RKV6	0.267768	-5.74145	Q5RKV6	Exosome complex component MTR3	EXOSC6
Q5SSJ5;Q5SSJ5-2;Q5SSJ5-3;Q5SSJ5-5	0.0885806	0.163438	Q5SSJ5;Q5SSJ5-2;Q5SSJ5-3	Heterochromatin protein 1-binding protein 3	HP1BP3
Q5T200;Q5T200-2	0.203153	-6.98067	Q5T200;Q5T200-2	Zinc finger CCCH domain-containing protein 13	ZC3H13
Q5T3I0;Q5T3I0-3;Q5T3I0-2	0.566878	-0.0388646	Q5T3I0;Q5T3I0-3	G patch domain-containing protein 4	GPATCH4
Q5T3J3;Q5T3J3-2	0.0522107	-10.5518	Q5T3J3;Q5T3J3-2	Ligand-dependent nuclear receptor-interacting factor 1	LRIF1
Q5T8P6-2;Q5T8P6-3;Q5T8P6;Q5T8P6-5;Q5T8P6-4;Q5T8P6-6	0.203245	-7.11114	Q5T8P6-2;Q5T8P6-3;Q5T8P6;Q5T8P6-5;Q5T8P6-4	RNA-binding protein 26	RBM26
Q5TEC6	0.803383	1.52386	Q5TEC6	Histone H3-7	H3-7
Q5UIP0;Q5UIP0-2	0.0531945	0.403407	Q5UIP0;Q5UIP0-2	Telomere-associated protein RIF1	RIF1
Q5VT52;Q5VT52-2;Q5VT52-3;Q5VT52-5	0.052218	-9.38479	Q5VT52;Q5VT52-2;Q5VT52-3;Q5VT52-5	Regulation of nuclear pre-mRNA domain-containing protein 2	RPRD2
Q5VTL8;Q5VTL8-2	0.436588	-3.23489	Q5VTL8	Pre-mRNA-splicing factor 38B	PRPF38B
Q5VTR2	0.557276	0.0994932	Q5VTR2	E3 ubiquitin-protein ligase BRE1A	RNF20
Q5VUA4;Q5VUA4-2		0	Q5VUA4;Q5VUA4-2	Zinc finger protein 318	ZNF318
Q5VWQ0;Q5VWQ0-4	0.436588	-3.48448	Q5VWQ0;Q5VWQ0-4	Lysine-specific demethylase 9	RSBN1
Q5VZL5;Q5VZL5-2;Q5VZL5-4;Q5VZL5-3		0	Q5VZL5;Q5VZL5-2;Q5VZL5-4;Q5VZL5-3	Zinc finger MYM-type protein 4	ZMYM4
Q66PJ3;Q66PJ3-2;Q66PJ3-7;Q66PJ3-3;Q66PJ3-9;Q66PJ3-1;Q66PJ3-10;Q66PJ3-4;Q66PJ3-5	0.0968248	-0.303162	Q66PJ3;Q66PJ3-2;Q66PJ3-7;Q66PJ3-3;Q66PJ3-9;Q66PJ3-1;Q66PJ3-10;Q66PJ3-4	ADP-ribosylation factor-like protein 6-interacting protein 4	ARL6IP4
Q68CP9;Q68CP9-3	0.838275	-1.2504	Q68CP9;Q68CP9-3	AT-rich interactive domain-containing protein 2	ARID2
Q68CQ4	0.320858	0.148481	Q68CQ4	U3 small nucleolar RNA-associated protein 25 homolog	UTP25
Q68D10;Q68D10-2;Q68D10-3	0.748672	0.0378954	Q68D10;Q68D10-2;Q68D10-3	Protein SPT2 homolog	SPTY2D1
Q69YH5;Q69YH5-2	0.351667	-5.56067	Q69YH5	Cell division cycle-associated protein 2	CDCA2
Q6DD87	0.459539	-0.294048	Q6DD87	Zinc finger protein 787	ZNF787
Q6DKI1;Q6DKI1-2	0.580188	-0.0542221	Q6DKI1	Ribosomal protein uL30-like	RPL7L1
Q6FI13;Q16777	0.554564	0.151983	Q6FI13;Q16777	Histone H2A type 2-A;Histone H2A type 2-C	H2AC18;H2AC20
Q6FI81;Q6FI81-3;Q6FI81-2	0.203111	-8.11477	Q6FI81;Q6FI81-3	Anamorsin	CIAPIN1
Q6KC79;Q6KC79-2;Q6KC79-3	0.0449902	0.375405	Q6KC79;Q6KC79-2;Q6KC79-3	Nipped-B-like protein	NIPBL
Q6NTE8;Q6NTE8-3;Q6NTE8-2	0.436588	-3.26545	Q6NTE8;Q6NTE8-3;Q6NTE8-2	MRN complex-interacting protein	MRNIP
Q6NW34;Q6NW34-2	1.76e-09	-13.8281	Q6NW34;Q6NW34-2	Nucleolus and neural progenitor protein	NEPRO
Q6NZY4;Q6NZY4-2	0.713405	0.0785106	Q6NZY4;Q6NZY4-2	Zinc finger CCHC domain-containing protein 8	ZCCHC8
Q6P0N0;Q6P0N0-2	0.203289	-6.95115	Q6P0N0	Mis18-binding protein 1	MIS18BP1
Q6P1J9		0	Q6P1J9	Parafibromin	CDC73
Q6P2Q9	0.203377	-7.47383	Q6P2Q9	Pre-mRNA-processing-splicing factor 8	PRPF8
Q6P4R8;Q6P4R8-3;Q6P4R8-2	0.436588	-2.99904	Q6P4R8;Q6P4R8-3;Q6P4R8-2	Nuclear factor related to kappa-B-binding protein	NFRKB
Q6P5R6	0.0523513	-10.3475	Q6P5R6	Ribosomal protein eL22-like	RPL22L1
Q6P6C2;Q6P6C2-1;Q6P6C2-3	0.125632	-0.225538	Q6P6C2;Q6P6C2-1;Q6P6C2-3	RNA demethylase ALKBH5	ALKBH5
Q6PCB5;Q6PCB5-2	0.0658652	-9.83393	Q6PCB5	Lysine-specific demethylase RSBN1L	RSBN1L
Q6PD62	0.735816	2.31507	Q6PD62	RNA polymerase-associated protein CTR9 homolog	CTR9
Q6PI98;Q6PI98-4;Q6PI98-3	0.436588	-3.37729	Q6PI98;Q6PI98-4;Q6PI98-3	INO80 complex subunit C	INO80C
Q6PJT7;Q6PJT7-5;Q6PJT7-2;Q6PJT7-9;Q6PJT7-3;Q6PJT7-10;Q6PJT7-8	0.0522924	-10.2712	Q6PJT7;Q6PJT7-5;Q6PJT7-2;Q6PJT7-9;Q6PJT7-3;Q6PJT7-10	Zinc finger CCCH domain-containing protein 14	ZC3H14
Q6PK04	0.754375	0.0411639	Q6PK04	Coiled-coil domain-containing protein 137	CCDC137
Q6PKG0;Q6PKG0-3;Q659C4-7;Q659C4-6	0.436588	-3.26137	Q6PKG0;Q6PKG0-3	La-related protein 1	LARP1
Q6RFH5;Q6RFH5-2	0.755711	-0.0131513	Q6RFH5;Q6RFH5-2	WD repeat-containing protein 74	WDR74
Q6UN15;Q6UN15-5;Q6UN15-3;Q6UN15-4	0.343748	-6.35424	Q6UN15;Q6UN15-5;Q6UN15-3;Q6UN15-4	Pre-mRNA 3-end-processing factor FIP1	FIP1L1
Q6UWP8;Q6UWP8-2	0.436588	-3.02934	Q6UWP8	Suprabasin	SBSN
Q6UX04;Q6UX04-2	0.630946	-0.0834889	Q6UX04	Spliceosome-associated protein CWC27 homolog	CWC27
Q6VMQ6;Q6VMQ6-2;Q6VMQ6-5;Q6VMQ6-4	0.203144	-6.26642	Q6VMQ6;Q6VMQ6-2;Q6VMQ6-5;Q6VMQ6-4	Activating transcription factor 7-interacting protein 1	ATF7IP
Q6XPR3	0.436588	-3.51526	Q6XPR3	Repetin	RPTN
Q6ZUT1;Q6ZUT1-2;Q6ZUT1-3	0.203123	-7.34235	Q6ZUT1;Q6ZUT1-2;Q6ZUT1-3	Uncharacterized protein NKAPD1	NKAPD1
Q702N8;Q702N8-2	0.807986	-1.72136	Q702N8;Q702N8-2	Xin actin-binding repeat-containing protein 1	XIRP1
Q71F23;Q71F23-3;Q71F23-2	0.052266	-10.342	Q71F23;Q71F23-3	Centromere protein U	CENPU
Q71UM5	0.328424	-0.14526	Q71UM5	Ribosomal protein eS27-like	RPS27L
Q76FK4;Q76FK4-4;Q76FK4-2	0.143611	-0.27952	Q76FK4;Q76FK4-4;Q76FK4-2	Nucleolar protein 8	NOL8
Q7KZ85;Q7KZ85-3	0.0598386	-9.83772	Q7KZ85;Q7KZ85-3	Transcription elongation factor SPT6	SUPT6H
Q7L014	0.225875	-0.77196	Q7L014	Probable ATP-dependent RNA helicase DDX46	DDX46
Q7L2E3-2	0.436588	-4.1097	Q7L2E3-2	ATP-dependent RNA helicase DHX30	DHX30
Q7L2H7;Q7L2H7-2		0	Q7L2H7;Q7L2H7-2	Eukaryotic translation initiation factor 3 subunit M	EIF3M
Q7L2J0;Q7L2J0-2	0.83502	0.0212375	Q7L2J0	7SK snRNA methylphosphate capping enzyme	MEPCE
Q7L2Z9	0.738677	2.22407	Q7L2Z9	Centromere protein Q	CENPQ
Q7L7L0;P04908	0.374348	-5.93852	Q7L7L0;P04908	Histone H2A type 3;Histone H2A type 1-B/E	H2AC25;H2AC4
Q7LBC6;Q7LBC6-2;Q7LBC6-3;Q9Y4C1	0.486572	-0.120886	Q7LBC6;Q7LBC6-2	Lysine-specific demethylase 3B	KDM3B
Q7RTV0	0.0523365	-10.4391	Q7RTV0	PHD finger-like domain-containing protein 5A	PHF5A
Q7Z2E3;Q7Z2E3-13;Q7Z2E3-9;Q7Z2E3-11;Q7Z2E3-7;Q7Z2E3-3;Q7Z2E3-8;Q7Z2E3-5;Q7Z2E3-10;Q7Z2E3-4	0.297554	-4.57871	Q7Z2E3;Q7Z2E3-13;Q7Z2E3-9;Q7Z2E3-11;Q7Z2E3-7;Q7Z2E3-3;Q7Z2E3-8;Q7Z2E3-5;Q7Z2E3-10	Aprataxin	APTX
Q7Z2T5;Q7Z2T5-2	0.262459	-5.35704	Q7Z2T5	TRMT1-like protein	TRMT1L
Q7Z333;Q7Z333-3;Q7Z333-4	0.0522184	-9.92307	Q7Z333;Q7Z333-3;Q7Z333-4	Probable helicase senataxin	SETX
Q7Z3K3;Q7Z3K3-5;Q7Z3K3-2;Q7Z3K3-3;Q7Z3K3-7;Q7Z3K3-6;Q7Z3K3-4	0.743789	-2.2115	Q7Z3K3;Q7Z3K3-5;Q7Z3K3-2;Q7Z3K3-3;Q7Z3K3-7;Q7Z3K3-6;Q7Z3K3-4	Pogo transposable element with ZNF domain	POGZ
Q7Z4V5;Q7Z4V5-2;Q7Z4V5-4;Q7Z4V5-3	0.52037	-0.0703814	Q7Z4V5;Q7Z4V5-2;Q7Z4V5-4;Q7Z4V5-3	Hepatoma-derived growth factor-related protein 2	HDGFL2
Q7Z5K2;Q7Z5K2-2;Q7Z5K2-3	0.436588	-3.20172	Q7Z5K2;Q7Z5K2-2;Q7Z5K2-3	Wings apart-like protein homolog	WAPL
Q7Z5L9-2;Q7Z5L9	0.261673	-4.90996	Q7Z5L9-2;Q7Z5L9	Interferon regulatory factor 2-binding protein 2	IRF2BP2
Q7Z6E9;Q7Z6E9-2;Q7Z6E9-4;Q7Z6E9-3	0.251579	0.226159	Q7Z6E9;Q7Z6E9-2;Q7Z6E9-4	E3 ubiquitin-protein ligase RBBP6	RBBP6
Q7Z7F0;Q7Z7F0-2;Q7Z7F0-3;Q7Z7F0-4	0.436588	-3.04109	Q7Z7F0;Q7Z7F0-2;Q7Z7F0-3	KH homology domain-containing protein 4	KHDC4
Q7Z7K6;Q7Z7K6-3;Q7Z7K6-2	0.318392	-5.03112	Q7Z7K6	Centromere protein V	CENPV
Q86U42;Q86U42-2;Q92843-2	0.061903	-10.3228	Q86U42;Q86U42-2;Q92843-2	Polyadenylate-binding protein 2	PABPN1
Q86U44	0.0606885	-9.24327	Q86U44	N6-adenosine-methyltransferase catalytic subunit	METTL3
Q86UA1;Q86UA1-2	0.817311	2.25463	Q86UA1;Q86UA1-2	Pre-mRNA-processing factor 39	PRPF39
Q86UE4		0	Q86UE4	Protein LYRIC	MTDH
Q86UE8;Q86UE8-2;Q86UE8-3;Q9UKI8-2;Q9UKI8;Q9UKI8-5	0.0523141	-10.2461	Q86UE8;Q86UE8-2;Q86UE8-3	Serine/threonine-protein kinase tousled-like 2	TLK2
Q86UP2;Q86UP2-4;Q86UP2-3	0.436588	-3.75786	Q86UP2;Q86UP2-4;Q86UP2-3	Kinectin	KTN1
Q86V81	0.713282	0.0844972	Q86V81	THO complex subunit 4	ALYREF
Q86VM9		0	Q86VM9	Zinc finger CCCH domain-containing protein 18	ZC3H18
Q86VP6;Q86VP6-2;O75155;O75155-2;Q86VP6-3	0.586469	0.0747687	Q86VP6;Q86VP6-2	Cullin-associated NEDD8-dissociated protein 1	CAND1
Q86WX3	0.321964	0.103463	Q86WX3	Active regulator of SIRT1	RPS19BP1
Q86X53	0.712467	-2.29379	Q86X53	Glutamate-rich protein 1	ERICH1
Q86X95;Q86X95-2	0.436588	-3.02498	Q86X95;Q86X95-2	Corepressor interacting with RBPJ 1	CIR1
Q86XP3;Q86XP3-2	0.543289	0.0604126	Q86XP3;Q86XP3-2	ATP-dependent RNA helicase DDX42	DDX42
Q86YP4;Q86YP4-2;Q86YP4-3	0.111159	-0.242614	Q86YP4;Q86YP4-2;Q86YP4-3	Transcriptional repressor p66-alpha	GATAD2A
Q8IUE6	0.0424976	0.483807	Q8IUE6	Histone H2A type 2-B	H2AC21
Q8IW75	0.436588	-2.89949	Q8IW75	Serpin A12	SERPINA12
Q8IWA0	0.140763	0.300502	Q8IWA0	WD repeat-containing protein 75	WDR75
Q8IWS0;Q8IWS0-5;Q8IWS0-3;Q8IWS0-2;Q8IWS0-4	0.356735	-6.38803	Q8IWS0;Q8IWS0-5;Q8IWS0-3;Q8IWS0-2;Q8IWS0-4	PHD finger protein 6	PHF6
Q8IWX8	0.636102	0.0866822	Q8IWX8	Calcium homeostasis endoplasmic reticulum protein	CHERP
Q8IWZ8;Q8IWZ8-2	1.19e-09	-13.7848	Q8IWZ8;Q8IWZ8-2	SURP and G-patch domain-containing protein 1	SUGP1
Q8IX12;Q8IX12-2	0.0521816	-10.6118	Q8IX12;Q8IX12-2	Cell division cycle and apoptosis regulator protein 1	CCAR1
Q8IY18	0.436588	-3.36649	Q8IY18	Structural maintenance of chromosomes protein 5	SMC5
Q8IY37	0.559947	-0.0759882	Q8IY37	Probable ATP-dependent RNA helicase DHX37	DHX37
Q8IY67-2;Q8IY67;Q8IY67-3	0.271188	-5.2908	Q8IY67-2	Ribonucleoprotein PTB-binding 1	RAVER1
Q8IY81	0.133276	-0.168772	Q8IY81	pre-rRNA 2-O-ribose RNA methyltransferase FTSJ3	FTSJ3
Q8IYB3;Q8IYB3-2	0.362087	0.0969629	Q8IYB3;Q8IYB3-2	Serine/arginine repetitive matrix protein 1	SRRM1
Q8IZ73;Q8IZ73-2	0.203144	-6.556	Q8IZ73;Q8IZ73-2	Pseudouridylate synthase RPUSD2	RPUSD2
Q8IZL8	0.0522205	-11.0397	Q8IZL8	Proline-, glutamic acid- and leucine-rich protein 1	PELP1
Q8N163;Q8N163-2	0.146458	0.178716	Q8N163;Q8N163-2	Cell cycle and apoptosis regulator protein 2	CCAR2
Q8N257	0.32044	-4.85561	Q8N257	Histone H2B type 3-B	H2BC26
Q8N2M8;Q8N2M8-4;Q8N2M8-3	0.436588	-3.13006	Q8N2M8;Q8N2M8-4;Q8N2M8-3	CLK4-associating serine/arginine rich protein	CLASRP
Q8N3Z6;Q8N3Z6-2	0.203117	-7.45913	Q8N3Z6	Zinc finger CCHC domain-containing protein 7	ZCCHC7
Q8N488	0.240215	6.95628	Q8N488	RING1 and YY1-binding protein	RYBP
Q8N4S0;Q8N4S0-2		0	Q8N4S0;Q8N4S0-2	Coiled-coil domain-containing protein 82	CCDC82
Q8N567	0.130789	-0.283442	Q8N567	Zinc finger CCHC domain-containing protein 9	ZCCHC9
Q8N5C6	0.285545	-5.17048	Q8N5C6	S1 RNA-binding domain-containing protein 1	SRBD1
Q8N5F7	0.0522266	-11.3461	Q8N5F7	NF-kappa-B-activating protein	NKAP
Q8N5L8	0.436588	-3.40365	Q8N5L8	Ribonuclease P protein subunit p25-like protein	RPP25L
Q8N5P1	0.821321	-0.03283	Q8N5P1	Zinc finger CCCH domain-containing protein 8	ZC3H8
Q8N684;Q8N684-2;Q8N684-3	0.436588	-3.23844	Q8N684;Q8N684-2;Q8N684-3	Cleavage and polyadenylation specificity factor subunit 7	CPSF7
Q8N6N3;Q8N6N3-2;Q8N6N3-3	0.0523252	-11.0321	Q8N6N3;Q8N6N3-2	UPF0690 protein C1orf52	C1orf52
Q8N7H5;Q8N7H5-3;Q8N7H5-2	0.075575	-9.30259	Q8N7H5;Q8N7H5-3;Q8N7H5-2	RNA polymerase II-associated factor 1 homolog	PAF1
Q8N8A6	0.950907	-0.00963049	Q8N8A6	ATP-dependent RNA helicase DDX51	DDX51
Q8N9N8	0.436588	-3.36843	Q8N9N8	Probable RNA-binding protein EIF1AD	EIF1AD
Q8N9T8	0.550662	-0.0897227	Q8N9T8	Protein KRI1 homolog	KRI1
Q8NC51	0.55524	0.0817408	Q8NC51	SERPINE1 mRNA-binding protein 1	SERBP1
Q8NCD3;Q8NCD3-3;Q8NCD3-2	0.203256	-6.8546	Q8NCD3;Q8NCD3-3;Q8NCD3-2	Holliday junction recognition protein	HJURP
Q8NCF5;Q8NCF5-3;Q8NCF5-2	0.203111	-6.94451	Q8NCF5	NFATC2-interacting protein	NFATC2IP
Q8NCN4	0.0521955	-9.41768	Q8NCN4	E3 ubiquitin-protein ligase RNF169	RNF169
Q8ND82	0.293302	-5.10057	Q8ND82	Zinc finger protein 280C	ZNF280C
Q8NDD1-6	0.663669	-0.0807923	Q8NDD1-6	Uncharacterized protein C1orf131	C1orf131
Q8NDF8-5;Q8NDF8;Q8NDF8-3;Q8NDF8-4;Q8NDF8-2	0.511074	-0.150128	Q8NDF8-5;Q8NDF8;Q8NDF8-3	Terminal nucleotidyltransferase 4B	TENT4B
Q8NDX5;Q8NDX5-2;Q8NDX5-7	0.436588	-3.42193	Q8NDX5;Q8NDX5-2;Q8NDX5-7	Polyhomeotic-like protein 3	PHC3
Q8NE71;Q8NE71-2	0.00600836	0.535287	Q8NE71;Q8NE71-2	ATP-binding cassette sub-family F member 1	ABCF1
Q8NEF9	0.373812	0.0895616	Q8NEF9	Serum response factor-binding protein 1	SRFBP1
Q8NEJ9;Q8NEJ9-2	0.110058	0.18224	Q8NEJ9;Q8NEJ9-2	Neuroguidin	NGDN
Q8NEX9	0.436588	-3.47104	Q8NEX9	Short-chain dehydrogenase/reductase family 9C member 7	SDR9C7
Q8NEY8-8;Q8NEY8-2;Q8NEY8-9;Q8NEY8;Q8NEY8-6;Q8NEY8-3;Q8NEY8-5;Q8NEY8-7	0.0522337	-10.952	Q8NEY8-8;Q8NEY8-2;Q8NEY8-9;Q8NEY8;Q8NEY8-6;Q8NEY8-3	Periphilin-1	PPHLN1
Q8NFH5;Q8NFH5-2;Q8NFH5-3	0.436588	-3.44401	Q8NFH5;Q8NFH5-2;Q8NFH5-3	Nucleoporin NUP35	NUP35
Q8NHQ9;Q8NHQ9-2	0.211303	-0.475626	Q8NHQ9;Q8NHQ9-2	ATP-dependent RNA helicase DDX55	DDX55
Q8NI27;Q8NI27-2	0.285591	4.85396	Q8NI27;Q8NI27-2	THO complex subunit 2	THOC2
Q8NI36	0.431424	0.138191	Q8NI36	WD repeat-containing protein 36	WDR36
Q8TAD8	0.344845	-6.68778	Q8TAD8	Smad nuclear-interacting protein 1	SNIP1
Q8TAT6;Q8TAT6-2	0.851691	1.09148	Q8TAT6;Q8TAT6-2	Nuclear protein localization protein 4 homolog	NPLOC4
Q8TBF4	0.436588	-3.3639	Q8TBF4	Zinc finger CCHC-type and RNA-binding motif-containing protein 1	ZCRB1
Q8TDD1-2	0.667522	-0.0548292	Q8TDD1-2	ATP-dependent RNA helicase DDX54	DDX54
Q8TDL5;Q8TDL5-2	0.436588	-4.49081	Q8TDL5	BPI fold-containing family B member 1	BPIFB1
Q8TDN6	0.0810775	-0.370829	Q8TDN6	Ribosome biogenesis protein BRX1 homolog	BRIX1
Q8TED0;Q8TED0-3;Q8TED0-2	0.155884	0.288401	Q8TED0;Q8TED0-3	U3 small nucleolar RNA-associated protein 15 homolog	UTP15
Q8TEK3;Q8TEK3-1		0	Q8TEK3;Q8TEK3-1	Histone-lysine N-methyltransferase, H3 lysine-79 specific	DOT1L
Q8WTT2	0.897478	-0.0249969	Q8WTT2	Nucleolar complex protein 3 homolog	NOC3L
Q8WUA2	0.27956	-5.27928	Q8WUA2	Peptidyl-prolyl cis-trans isomerase-like 4	PPIL4
Q8WUA4;Q8WUA4-2	0.436588	-3.48455	Q8WUA4;Q8WUA4-2	General transcription factor 3C polypeptide 2	GTF3C2
Q8WUB8;Q8WUB8-2;Q8WUB8-3	0.291949	-4.92816	Q8WUB8;Q8WUB8-2;Q8WUB8-3	PHD finger protein 10	PHF10
Q8WUD4	0.0580372	-9.882	Q8WUD4	Coiled-coil domain-containing protein 12	CCDC12
Q8WUM4;Q8WUM4-2;Q8WUM4-3	0.436588	-3.21396	Q8WUM4;Q8WUM4-2	Programmed cell death 6-interacting protein	PDCD6IP
Q8WUQ7;Q8WUQ7-2	0.0522221	-10.256	Q8WUQ7;Q8WUQ7-2	Splicing factor Cactin	CACTIN
Q8WVC0;Q8WVC0-2	0.20312	-6.5924	Q8WVC0;Q8WVC0-2	RNA polymerase-associated protein LEO1	LEO1
Q8WVJ2		0	Q8WVJ2	NudC domain-containing protein 2	NUDCD2
Q8WVV4-1;Q8WVV4;Q8WVV4-3	0.436588	-3.38009	Q8WVV4-1;Q8WVV4;Q8WVV4-3	Protein POF1B	POF1B
Q8WVV9-2;Q8WVV9;Q8WVV9-3;Q8WVV9-5;Q8WVV9-4	0.436588	-3.16807	Q8WVV9-2;Q8WVV9;Q8WVV9-3;Q8WVV9-5;Q8WVV9-4	Heterogeneous nuclear ribonucleoprotein L-like	HNRNPLL
Q8WW12;Q8WW12-2;Q8WW12-3	0.275683	-5.17663	Q8WW12;Q8WW12-2	PEST proteolytic signal-containing nuclear protein	PCNP
Q8WW33	0.279876	-4.89728	Q8WW33	Gametocyte-specific factor 1	GTSF1
Q8WWM7;Q8WWM7-6;Q8WWM7-8;Q8WWM7-5;Q8WWM7-4;Q8WWM7-9;Q8WWM7-2;Q8WWM7-3;Q8WWM7-7	0.436588	-3.3188	Q8WWM7;Q8WWM7-6;Q8WWM7-8;Q8WWM7-5;Q8WWM7-4;Q8WWM7-9;Q8WWM7-2;Q8WWM7-3	Ataxin-2-like protein	ATXN2L
Q8WWQ0	0.739362	-2.01014	Q8WWQ0	PH-interacting protein	PHIP
Q8WWY3;Q8WWY3-4;Q8WWY3-3;Q8WWY3-2	0.368034	-0.110463	Q8WWY3;Q8WWY3-4	U4/U6 small nuclear ribonucleoprotein Prp31	PRPF31
Q8WXF1;Q8WXF1-2	0.0528365	-10.3588	Q8WXF1;Q8WXF1-2	Paraspeckle component 1	PSPC1
Q8WXI9	0.0522968	-10.3241	Q8WXI9	Transcriptional repressor p66-beta	GATAD2B
Q8WXX5	0.917053	0.00974442	Q8WXX5	DnaJ homolog subfamily C member 9	DNAJC9
Q8WY36;Q8WY36-2	0.203227	-7.13095	Q8WY36;Q8WY36-2	HMG box transcription factor BBX	BBX
Q8WYA6;Q8WYA6-3;Q8WYA6-2;Q8WYA6-4	0.203141	-7.04967	Q8WYA6;Q8WYA6-3;Q8WYA6-2;Q8WYA6-4	Beta-catenin-like protein 1	CTNNBL1
Q8WYP5;Q8WYP5-2;Q8WYP5-3	0.272856	-4.64784	Q8WYP5;Q8WYP5-2;Q8WYP5-3	Protein ELYS	AHCTF1
Q8WYQ5;Q8WYQ5-3;Q8WYQ5-2	0.315525	-4.42592	Q8WYQ5;Q8WYQ5-3	Microprocessor complex subunit DGCR8	DGCR8
Q92499;Q92499-3;Q92499-2	0.984604	-0.00172587	Q92499;Q92499-3;Q92499-2	ATP-dependent RNA helicase DDX1	DDX1
Q92522	0.333937	0.206336	Q92522	Histone H1.10	H1-10
Q92541	0.263323	-0.0972705	Q92541	RNA polymerase-associated protein RTF1 homolog	RTF1
Q92547	0.436588	-3.53244	Q92547	DNA topoisomerase 2-binding protein 1	TOPBP1
Q92620;Q92620-2	0.296035	-5.12534	Q92620	Pre-mRNA-splicing factor ATP-dependent RNA helicase PRP16	DHX38
Q92733	0.203152	-7.73928	Q92733	Proline-rich protein PRCC	PRCC
Q92785;Q92785-2	0.318288	-4.34523	Q92785;Q92785-2	Zinc finger protein ubi-d4	DPF2
Q92793;Q92793-2	0.436588	-3.41899	Q92793;Q92793-2	CREB-binding protein	CREBBP
Q92797;Q92797-2		0	Q92797	Symplekin	SYMPK
Q92804;Q92804-2	0.778141	0.05436	Q92804;Q92804-2	TATA-binding protein-associated factor 2N	TAF15
Q92817	0.436588	-3.83208	Q92817	Envoplakin	EVPL
Q92841;Q92841-1;Q92841-2	0.431873	-0.0952683	Q92841;Q92841-1;Q92841-2	Probable ATP-dependent RNA helicase DDX17	DDX17
Q92890;Q92890-1;Q92890-3	0.20314	-7.04609	Q92890;Q92890-1;Q92890-3	Ubiquitin recognition factor in ER-associated degradation protein 1	UFD1
Q92917	0.277277	-5.3745	Q92917	G-patch domain and KOW motifs-containing protein	GPKOW
Q92922	0.096108	0.273668	Q92922	SWI/SNF complex subunit SMARCC1	SMARCC1
Q92945	0.674144	0.0837258	Q92945	Far upstream element-binding protein 2	KHSRP
Q92979	0.347067	-0.103625	Q92979	Ribosomal RNA small subunit methyltransferase NEP1	EMG1
Q93074;Q93074-3;Q93074-2;Q86YW9;Q86YW9-4;Q86YW9-2;Q86YW9-3		0	Q93074;Q93074-3;Q93074-2;Q86YW9;Q86YW9-4	Mediator of RNA polymerase II transcription subunit 12;Mediator of RNA polymerase II transcription subunit 12-like protein	MED12;MED12L
Q93077	0.180233	0.35868	Q93077	Histone H2A type 1-C	H2AC6
Q969G3-2;Q969G3;Q969G3-6;Q969G3-5;Q969G3-3;Q969G3-4	0.0855405	0.267064	Q969G3-2;Q969G3;Q969G3-6;Q969G3-5;Q969G3-3;Q969G3-4	SWI/SNF-related matrix-associated actin-dependent regulator of chromatin subfamily E member 1	SMARCE1
Q969X6;Q969X6-2;Q969X6-3	0.470007	0.123199	Q969X6;Q969X6-2;Q969X6-3	U3 small nucleolar RNA-associated protein 4 homolog	UTP4
Q96AE4	0.528822	0.155587	Q96AE4	Far upstream element-binding protein 1	FUBP1
Q96AG4	0.305957	0.192876	Q96AG4	Leucine-rich repeat-containing protein 59;Leucine-rich repeat-containing protein 59, N-terminally processed	LRRC59
Q96AT1	0.436588	-3.48905	Q96AT1	Uncharacterized protein KIAA1143	KIAA1143
Q96B01;Q96B01-3;Q96B01-2	0.203362	-7.22144	Q96B01;Q96B01-3;Q96B01-2	RAD51-associated protein 1	RAD51AP1
Q96B26	0.425009	-0.235908	Q96B26	Exosome complex component RRP43	EXOSC8
Q96BK5;Q9BT81-2;Q96BK5-2	0.635493	-0.0599884	Q96BK5	PIN2/TERF1-interacting telomerase inhibitor 1	PINX1
Q96BZ8	0.20339	-6.85291	Q96BZ8	Leukocyte receptor cluster member 1	LENG1
Q96C57	0.768554	-0.0836087	Q96C57	Protein CUSTOS	CUSTOS
Q96CB8	0.0927066	0.519031	Q96CB8	Integrator complex subunit 12	INTS12
Q96CP2;Q4VC44;Q4VC44-2;Q4VC44-3	0.436588	-3.89904	Q96CP2	FLYWCH family member 2	FLYWCH2
Q96CT7	0.0545828	-10.489	Q96CT7	Coiled-coil domain-containing protein 124	CCDC124
Q96DF8	0.436588	-3.46841	Q96DF8	Splicing factor ESS-2 homolog	ESS2
Q96DH6;Q96DH6-2;Q96DH6-3		0	Q96DH6;Q96DH6-2	RNA-binding protein Musashi homolog 2	MSI2
Q96EP5;Q96EP5-2	0.20385	-6.813	Q96EP5;Q96EP5-2	DAZ-associated protein 1	DAZAP1
Q96EU6;Q96EU6-2;Q9H160;Q9H160-2	0.749717	-0.0667864	Q96EU6;Q96EU6-2	Ribosomal RNA processing protein 36 homolog	RRP36
Q96EV2;Q96EV2-2	0.0618672	-9.57601	Q96EV2	RNA-binding protein 33	RBM33
Q96EY4	0.488126	3.44416	Q96EY4	Translation machinery-associated protein 16	TMA16
Q96EZ8;Q96EZ8-2;Q96EZ8-3	0.833868	1.20452	Q96EZ8;Q96EZ8-2;Q96EZ8-3	Microspherule protein 1	MCRS1
Q96FK6		0	Q96FK6	WD repeat-containing protein 89	WDR89
Q96FQ6	0.436588	-4.03607	Q96FQ6	Protein S100-A16	S100A16
Q96FX7	0.203112	-6.8816	Q96FX7	tRNA (adenine(58)-N(1))-methyltransferase catalytic subunit TRMT61A	TRMT61A
Q96FZ2		0	Q96FZ2	Abasic site processing protein HMCES	HMCES
Q96G21	0.359414	-0.160268	Q96G21	U3 small nucleolar ribonucleoprotein protein IMP4	IMP4
Q96G46;Q96G46-2;Q96G46-3	3.92e-09	-14.0212	Q96G46;Q96G46-2;Q96G46-3	tRNA-dihydrouridine(47) synthase [NAD(P)(+)]-like	DUS3L
Q96GM8;Q96GM8-2	0.436588	-3.37874	Q96GM8;Q96GM8-2	Target of EGR1 protein 1	TOE1
Q96GQ7	0.624052	0.0593012	Q96GQ7	Probable ATP-dependent RNA helicase DDX27	DDX27
Q96HR8;Q96HR8-2	0.164052	-0.159786	Q96HR8;Q96HR8-2	H/ACA ribonucleoprotein complex non-core subunit NAF1	NAF1
Q96I25	0.65256	0.04965	Q96I25	Splicing factor 45	RBM17
Q96JM3	0.844723	-1.24493	Q96JM3	Chromosome alignment-maintaining phosphoprotein 1	CHAMP1
Q96JN0-3;Q96JN0;Q96JN0-2	0.04673	10.2662	Q96JN0-3	Ligand-dependent corepressor	LCOR
Q96JP5;Q96JP5-2	0.272834	-5.7353	Q96JP5;Q96JP5-2	E3 ubiquitin-protein ligase ZFP91	ZFP91
Q96K58;Q96K58-2	0.0526391	-9.82663	Q96K58	Zinc finger protein 668	ZNF668
Q96KM6	0.436588	-3.44091	Q96KM6	Zinc finger protein 512B	ZNF512B
Q96KQ7;Q96KQ7-2;Q96KQ7-3	0.203154	-7.17695	Q96KQ7;Q96KQ7-2;Q96KQ7-3	Histone-lysine N-methyltransferase EHMT2	EHMT2
Q96KR1	0.0569841	0.110828	Q96KR1	Zinc finger RNA-binding protein	ZFR
Q96L91;Q96L91-3;Q96L91-5;Q96L91-2;Q96L91-4	0.436588	-3.12848	Q96L91;Q96L91-3;Q96L91-5;Q96L91-2;Q96L91-4	E1A-binding protein p400	EP400
Q96ME7;Q96ME7-3;Q96ME7-2	0.0707683	-10.3326	Q96ME7;Q96ME7-3;Q96ME7-2	Zinc finger protein 512	ZNF512
Q96MH2	0.203547	-6.94385	Q96MH2	Protein HEXIM2	HEXIM2
Q96MU7;Q96MU7-2	0.821693	1.40113	Q96MU7;Q96MU7-2	YTH domain-containing protein 1	YTHDC1
Q96MX3	0.725613	-2.34558	Q96MX3	Zinc finger protein 48	ZNF48
Q96NB3	0.436588	-3.20006	Q96NB3	Zinc finger protein 830	ZNF830
Q96P16;Q96P16-3	0.436588	-3.18358	Q96P16;Q96P16-3	Regulation of nuclear pre-mRNA domain-containing protein 1A	RPRD1A
Q96P63;Q96P63-2	0.36945	-5.89052	Q96P63;Q96P63-2	Serpin B12	SERPINB12
Q96PK6;Q96PK6-2;Q96PK6-3;Q96PK6-4	0.226892	0.265127	Q96PK6	RNA-binding protein 14	RBM14
Q96PZ0;Q96PZ0-2	0.276617	-4.94619	Q96PZ0;Q96PZ0-2	Pseudouridylate synthase 7 homolog	PUS7
Q96QA5	0.728656	-2.484	Q96QA5	Gasdermin-A;Gasdermin-A, N-terminal;Gasdermin-A, C-terminal	GSDMA
Q96QC0	0.203194	0.24037	Q96QC0	Serine/threonine-protein phosphatase 1 regulatory subunit 10	PPP1R10
Q96RN5;Q96RN5-3;Q96RN5-2	0.436588	-3.19828	Q96RN5;Q96RN5-3;Q96RN5-2	Mediator of RNA polymerase II transcription subunit 15	MED15
Q96SB8;Q96SB8-2	0.203385	-6.28709	Q96SB8;Q96SB8-2	Structural maintenance of chromosomes protein 6	SMC6
Q96ST2;Q96ST2-2;Q96ST2-3	0.436588	-3.44246	Q96ST2;Q96ST2-2;Q96ST2-3	Protein IWS1 homolog	IWS1
Q96ST3	0.0521974	-10.5715	Q96ST3	Paired amphipathic helix protein Sin3a	SIN3A
Q96T23;Q96T23-3;Q96T23-2	0.318497	-4.34426	Q96T23;Q96T23-3;Q96T23-2	Remodeling and spacing factor 1	RSF1
Q96T37;Q96T37-4;Q96T37-2;Q96T37-3	0.436588	-3.23789	Q96T37;Q96T37-4;Q96T37-2;Q96T37-3	RNA-binding protein 15	RBM15
Q96T88;Q96T88-2	0.243012	0.123831	Q96T88;Q96T88-2	E3 ubiquitin-protein ligase UHRF1	UHRF1
Q99439;Q99439-2	0.834437	1.25223	Q99439;Q99439-2	Calponin-2	CNN2
Q99459	0.31505	0.0784157	Q99459	Cell division cycle 5-like protein	CDC5L
Q99460;Q99460-2		0	Q99460;Q99460-2	26S proteasome non-ATPase regulatory subunit 1	PSMD1
Q99471;Q99471-3;Q99471-2	0.436588	-3.0058	Q99471;Q99471-3	Prefoldin subunit 5	PFDN5
Q99496;Q99496-2	0.301986	-4.82657	Q99496	E3 ubiquitin-protein ligase RING2	RNF2
Q99497	0.436588	-3.30508	Q99497	Parkinson disease protein 7	PARK7
Q99504;Q99504-5;Q99504-3;Q99504-2;Q99504-4	0.203199	-6.49767	Q99504;Q99504-5;Q99504-3;Q99504-2;Q99504-4	Eyes absent homolog 3	EYA3
Q99536;Q99536-3;Q99536-2	0.436588	-3.51789	Q99536;Q99536-3	Synaptic vesicle membrane protein VAT-1 homolog	VAT1
Q99547	0.000712987	-0.964193	Q99547	M-phase phosphoprotein 6	MPHOSPH6
Q99549;Q99549-2	0.203116	-6.68531	Q99549;Q99549-2	M-phase phosphoprotein 8	MPHOSPH8
Q99575	0.6656	0.033925	Q99575	Ribonucleases P/MRP protein subunit POP1	POP1
Q99584		0	Q99584	Protein S100-A13	S100A13
Q99590;Q99590-2	0.856829	-1.13425	Q99590;Q99590-2	Protein SCAF11	SCAF11
Q99613;B5ME19;Q99613-2	0.203125	-6.89251	Q99613;B5ME19;Q99613-2	Eukaryotic translation initiation factor 3 subunit C;Eukaryotic translation initiation factor 3 subunit C-like protein	EIF3C;EIF3CL
Q99615;Q99615-2	1.33e-05	1.72684	Q99615;Q99615-2	DnaJ homolog subfamily C member 7	DNAJC7
Q99661;Q99661-2	0.0718888	-10.1551	Q99661;Q99661-2	Kinesin-like protein KIF2C	KIF2C
Q99729-3;Q99729-2;Q99729;Q99729-4	0.944451	-0.0193312	Q99729-3;Q99729-2;Q99729;Q99729-4	Heterogeneous nuclear ribonucleoprotein A/B	HNRNPAB
Q99733;Q99733-2	0.683461	2.85927	Q99733;Q99733-2	Nucleosome assembly protein 1-like 4	NAP1L4
Q99832;Q99832-3;Q99832-4;Q99832-2		0	Q99832;Q99832-3;Q99832-4	T-complex protein 1 subunit eta;T-complex protein 1 subunit eta, N-terminally processed	CCT7
Q99848	0.404034	-0.129551	Q99848	Probable rRNA-processing protein EBP2	EBNA1BP2
Q99880	0.865757	1.05093	Q99880	Histone H2B type 1-L	H2BC13
Q99986	0.778511	-0.0545657	Q99986	Serine/threonine-protein kinase VRK1	VRK1
Q9BQ39	0.310647	0.116373	Q9BQ39	ATP-dependent RNA helicase DDX50	DDX50
Q9BQ52;Q9BQ52-4;Q9BQ52-3;Q9BQ52-2	0.337366	-5.95076	Q9BQ52;Q9BQ52-4;Q9BQ52-3	Zinc phosphodiesterase ELAC protein 2	ELAC2
Q9BQ61	0.436588	-4.10836	Q9BQ61	Telomerase RNA component interacting RNase	TRIR
Q9BQ67	0.841655	1.33771	Q9BQ67	Glutamate-rich WD repeat-containing protein 1	GRWD1
Q9BQ75;Q9BQ75-2	0.292355	-5.43923	Q9BQ75;Q9BQ75-2	Protein CMSS1	CMSS1
Q9BQG0-2;Q9BQG0	0.690019	0.0631716	Q9BQG0-2;Q9BQG0	Myb-binding protein 1A	MYBBP1A
Q9BRA2	0.710446	-2.4685	Q9BRA2	Thioredoxin domain-containing protein 17	TXNDC17
Q9BRD0;Q9BRD0-2	0.0576275	-9.61604	Q9BRD0;Q9BRD0-2	BUD13 homolog	BUD13
Q9BRJ6	0.203123	-6.75911	Q9BRJ6	Uncharacterized protein C7orf50	C7orf50
Q9BRP8;Q9BRP8-2	0.203371	-6.80913	Q9BRP8;Q9BRP8-2	Partner of Y14 and mago	PYM1
Q9BRT6	0.719329	0.0745161	Q9BRT6	Protein LLP homolog	LLPH
Q9BRU9	0.12739	-0.536071	Q9BRU9	rRNA-processing protein UTP23 homolog	UTP23
Q9BRX5;Q9BRX5-3;Q9BRX5-2	0.203145	-6.45249	Q9BRX5;Q9BRX5-3;Q9BRX5-2	DNA replication complex GINS protein PSF3	GINS3
Q9BSC4;Q9BSC4-4;Q9BSC4-2;Q9BSC4-3	0.750014	-0.0476774	Q9BSC4;Q9BSC4-4;Q9BSC4-2	Nucleolar protein 10	NOL10
Q9BTA9;Q9BTA9-2;Q9BTA9-3	0.0525083	-10.1609	Q9BTA9;Q9BTA9-2;Q9BTA9-3	WW domain-containing adapter protein with coiled-coil	WAC
Q9BTC0;Q9BTC0-1;Q9BTC0-2;Q9BTC0-3	0.159091	-0.493955	Q9BTC0	Death-inducer obliterator 1	DIDO1
Q9BTD8;Q9BTD8-4;Q9BTD8-2;Q9BTD8-3	1.35e-10	-14.8928	Q9BTD8;Q9BTD8-4;Q9BTD8-2;Q9BTD8-3	RNA-binding protein 42	RBM42
Q9BTE7	0.436588	-3.02206	Q9BTE7	DCN1-like protein 5	DCUN1D5
Q9BTL3;A0A3B3IU46	0.436588	-3.44865	Q9BTL3;A0A3B3IU46	RNA guanine-N7 methyltransferase activating subunit;RNA guanine-N7 methyltransferase-activating subunit-like protein	RAMAC;RAMACL
Q9BTT0;Q9BTT0-3;Q9BTT0-2	0.0523494	-11.2768	Q9BTT0;Q9BTT0-3	Acidic leucine-rich nuclear phosphoprotein 32 family member E	ANP32E
Q9BU76;Q9BU76-4;Q9BU76-3;Q9BU76-2	0.26468	-5.20042	Q9BU76;Q9BU76-4;Q9BU76-3;Q9BU76-2	Multiple myeloma tumor-associated protein 2	MMTAG2
Q9BUJ2;Q9BUJ2-2;Q9BUJ2-3;Q9BUJ2-4	0.298748	-4.77172	Q9BUJ2;Q9BUJ2-2;Q9BUJ2-3;Q9BUJ2-4	Heterogeneous nuclear ribonucleoprotein U-like protein 1	HNRNPUL1
Q9BUL5;Q9BUL5-4;Q9BUL5-2;Q9BUL5-3	0.203122	-6.91465	Q9BUL5;Q9BUL5-4;Q9BUL5-2;Q9BUL5-3	PHD finger protein 23	PHF23
Q9BUQ8;Q9BUQ8-2	0.347544	-6.43197	Q9BUQ8	Probable ATP-dependent RNA helicase DDX23	DDX23
Q9BV38	0.761423	-0.0488102	Q9BV38	WD repeat-containing protein 18	WDR18
Q9BVC5;Q9BVC5-2	0.436588	-3.18138	Q9BVC5;Q9BVC5-2	Ashwin	C2orf49
Q9BVJ6;Q9BVJ6-3;Q9BVJ6-2	0.95832	0.00428408	Q9BVJ6;Q9BVJ6-3;Q9BVJ6-2	U3 small nucleolar RNA-associated protein 14 homolog A	UTP14A
Q9BVP2-2;Q9BVP2;Q9P2Q2	0.361977	-0.084829	Q9BVP2-2;Q9BVP2	Guanine nucleotide-binding protein-like 3	GNL3
Q9BW19	0.0508781	-0.648758	Q9BW19	Kinesin-like protein KIFC1	KIFC1
Q9BW71;Q9BW71-2;Q9BW71-3	0.807647	-0.0357749	Q9BW71;Q9BW71-2;Q9BW71-3	HIRA-interacting protein 3	HIRIP3
Q9BW85	0.203111	-6.56516	Q9BW85	Splicing factor YJU2	YJU2
Q9BWF3	0.0831386	-0.512898	Q9BWF3	RNA-binding protein 4	RBM4
Q9BWJ5	0.0792952	-9.43235	Q9BWJ5	Splicing factor 3B subunit 5	SF3B5
Q9BWT3;Q9BWT3-2	0.436588	-3.39246	Q9BWT3;Q9BWT3-2	Poly(A) polymerase gamma	PAPOLG
Q9BWU0;Q9BWU0-1	0.0521881	-9.8759	Q9BWU0;Q9BWU0-1	Kanadaptin	SLC4A1AP
Q9BX40;Q9BX40-2	0.436588	-3.22791	Q9BX40;Q9BX40-2	Protein LSM14 homolog B	LSM14B
Q9BXP5;Q9BXP5-4;Q9BXP5-2;Q9BXP5-3;Q9BXP5-5	0.0404765	0.226902	Q9BXP5;Q9BXP5-4;Q9BXP5-2;Q9BXP5-3;Q9BXP5-5	Serrate RNA effector molecule homolog	SRRT
Q9BXS6;Q9BXS6-2;Q9BXS6-3;Q9BXS6-5;Q9BXS6-4;Q9BXS6-6;Q9BXS6-7	0.0634256	-0.445867	Q9BXS6;Q9BXS6-2;Q9BXS6-3;Q9BXS6-5;Q9BXS6-4;Q9BXS6-6;Q9BXS6-7	Nucleolar and spindle-associated protein 1	NUSAP1
Q9BXY0	0.763554	0.0455461	Q9BXY0	Protein MAK16 homolog	MAK16
Q9BY42	3.84e-11	-14.9643	Q9BY42	Replication termination factor 2	RTF2
Q9BY44;Q9BY44-3;Q9BY44-4;Q9BY44-2	0.746181	-2.09863	Q9BY44;Q9BY44-3;Q9BY44-4;Q9BY44-2	Eukaryotic translation initiation factor 2A;Eukaryotic translation initiation factor 2A, N-terminally processed	EIF2A
Q9BY77;Q9BY77-2	0.793068	0.0309087	Q9BY77;Q9BY77-2	Polymerase delta-interacting protein 3	POLDIP3
Q9BYG3	0.0532023	-0.221967	Q9BYG3	MKI67 FHA domain-interacting nucleolar phosphoprotein	NIFK
Q9BZ95-3;Q9BZ95;Q9BZ95-4;Q9BZ95-2;Q9BZ95-5	0.203112	-7.02197	Q9BZ95-3;Q9BZ95;Q9BZ95-4;Q9BZ95-2;Q9BZ95-5	Histone-lysine N-methyltransferase NSD3	NSD3
Q9BZE4;Q9BZE4-2;Q9BZE4-3	0.208818	-0.116671	Q9BZE4;Q9BZE4-2;Q9BZE4-3	GTP-binding protein 4	GTPBP4
Q9BZI7;Q9BZI7-2	0.270314	-4.98459	Q9BZI7;Q9BZI7-2	Regulator of nonsense transcripts 3B	UPF3B
Q9BZJ0;Q9BZJ0-2;Q9BZJ0-3	0.203384	-7.03567	Q9BZJ0;Q9BZJ0-2;Q9BZJ0-3	Crooked neck-like protein 1	CRNKL1
Q9BZZ5-2;Q9BZZ5-1;Q9BZZ5-3;Q9BZZ5-5	0.346816	0.186096	Q9BZZ5-2;Q9BZZ5-1;Q9BZZ5-3;Q9BZZ5-5	Apoptosis inhibitor 5	API5
Q9GZL7	0.653438	0.0908494	Q9GZL7	Ribosome biogenesis protein WDR12	WDR12
Q9GZR2;Q9GZR2-2	0.983021	0.00189853	Q9GZR2	RNA exonuclease 4	REXO4
Q9GZR7;Q9GZR7-2	0.654241	0.0657274	Q9GZR7;Q9GZR7-2	ATP-dependent RNA helicase DDX24	DDX24
Q9GZS1;Q9GZS1-1	0.6286	0.0888196	Q9GZS1;Q9GZS1-1	DNA-directed RNA polymerase I subunit RPA49	POLR1E
Q9GZU8	0.436588	-3.11902	Q9GZU8	PSME3-interacting protein	PSME3IP1
Q9H0A0;Q9H0A0-2	0.492084	0.126944	Q9H0A0;Q9H0A0-2	RNA cytidine acetyltransferase	NAT10
Q9H0C8	0.723863	2.46403	Q9H0C8	Integrin-linked kinase-associated serine/threonine phosphatase 2C	ILKAP
Q9H0D6;Q9H0D6-2	0.0758162	0.198144	Q9H0D6;Q9H0D6-2	5-3 exoribonuclease 2	XRN2
Q9H0G5	0.263125	-5.1778	Q9H0G5	Nuclear speckle splicing regulatory protein 1	NSRP1
Q9H0H5		0	Q9H0H5	Rac GTPase-activating protein 1	RACGAP1
Q9H0S4;Q9H0S4-2	0.548509	-0.0959488	Q9H0S4;Q9H0S4-2	Probable ATP-dependent RNA helicase DDX47	DDX47
Q9H0U9	0.404393	0.0875206	Q9H0U9	Testis-specific Y-encoded-like protein 1	TSPYL1
Q9H1B7	0.436588	-3.00648	Q9H1B7	Probable E3 ubiquitin-protein ligase IRF2BPL	IRF2BPL
Q9H1E1	0.436588	-3.89515	Q9H1E1	Ribonuclease 7	RNASE7
Q9H1E3;Q9H1E3-2	0.343117	-6.1736	Q9H1E3;Q9H1E3-2	Nuclear ubiquitous casein and cyclin-dependent kinase substrate 1	NUCKS1
Q9H2H8;Q9H2H8-2	0.751868	-0.033455	Q9H2H8;Q9H2H8-2	Peptidyl-prolyl cis-trans isomerase-like 3	PPIL3
Q9H2P0	0.0183782	0.273895	Q9H2P0	Activity-dependent neuroprotector homeobox protein	ADNP
Q9H2Y7;Q9H2Y7-2	0.122826	-0.161883	Q9H2Y7	Zinc finger protein 106	ZNF106
Q9H307	0.294798	0.188287	Q9H307	Pinin	PNN
Q9H3K6;Q9H3K6-2	0.716238	-2.34138	Q9H3K6;Q9H3K6-2	BolA-like protein 2	BOLA2
Q9H3P2;Q9H3P2-7	0.522534	-0.0996357	Q9H3P2;Q9H3P2-7	Negative elongation factor A	NELFA
Q9H410;Q9H410-4		0	Q9H410;Q9H410-4	Kinetochore-associated protein DSN1 homolog	DSN1
Q9H4L4	0.436588	-3.94192	Q9H4L4	Sentrin-specific protease 3	SENP3
Q9H4L7;Q9H4L7-2;Q9H4L7-3	0.436588	-3.20033	Q9H4L7;Q9H4L7-2	SWI/SNF-related matrix-associated actin-dependent regulator of chromatin subfamily A containing DEAD/H box 1	SMARCAD1
Q9H501	0.511051	-0.110663	Q9H501	ESF1 homolog	ESF1
Q9H568	0.203143	-7.14098	Q9H568	Actin-like protein 8	ACTL8
Q9H583	0.599384	0.13436	Q9H583	HEAT repeat-containing protein 1;HEAT repeat-containing protein 1, N-terminally processed	HEATR1
Q9H5H4	0.0522577	-10.3626	Q9H5H4	Zinc finger protein 768	ZNF768
Q9H5V9;Q9H5V9-2;Q9H5V9-3	0.293643	-4.88202	Q9H5V9;Q9H5V9-2;Q9H5V9-3	STING ER exit protein	STEEP1
Q9H6F5;Q9H6F5-2	0.65968	-0.0846008	Q9H6F5	Coiled-coil domain-containing protein 86	CCDC86
Q9H6R0;Q9H6R0-2	0.436588	-3.62484	Q9H6R0	ATP-dependent RNA helicase DHX33	DHX33
Q9H6R4;Q9H6R4-3;Q9H6R4-2;Q9H6R4-4	0.763091	0.0615266	Q9H6R4;Q9H6R4-3;Q9H6R4-2;Q9H6R4-4	Nucleolar protein 6	NOL6
Q9H6Z4;Q9H6Z4-2;Q9H6Z4-3	0.643323	0.0780805	Q9H6Z4;Q9H6Z4-2;Q9H6Z4-3	Ran-binding protein 3	RANBP3
Q9H788;Q9H788-2	0.436588	-3.667	Q9H788;Q9H788-2	SH2 domain-containing protein 4A	SH2D4A
Q9H7B2	0.818635	-0.0363218	Q9H7B2	Ribosome production factor 2 homolog	RPF2
Q9H7E9;Q9H7E9-2	0.479932	3.36498	Q9H7E9;Q9H7E9-2	UPF0488 protein C8orf33	C8orf33
Q9H8H0;Q9H8H0-2	0.204942	0.286073	Q9H8H0	Nucleolar protein 11	NOL11
Q9H8H2-5;Q9H8H2-6;Q9H8H2;Q9H8H2-2;Q9H8H2-3;Q9H8H2-4	0.388273	0.12051	Q9H8H2-5;Q9H8H2-6;Q9H8H2;Q9H8H2-2;Q9H8H2-3;Q9H8H2-4	Probable ATP-dependent RNA helicase DDX31	DDX31
Q9H8W3	0.0525455	-10.55	Q9H8W3	Protein FAM204A	FAM204A
Q9H910;Q9H910-3	0.319081	0.155483	Q9H910;Q9H910-3	Jupiter microtubule associated homolog 2	JPT2
Q9H9B1;Q9H9B1-4;Q9H9B1-3	0.203111	-7.11737	Q9H9B1;Q9H9B1-4;Q9H9B1-3	Histone-lysine N-methyltransferase EHMT1	EHMT1
Q9H9L3	0.0738373	0.196477	Q9H9L3	Interferon-stimulated 20 kDa exonuclease-like 2	ISG20L2
Q9H9Y2	0.129061	-0.349193	Q9H9Y2	Ribosome production factor 1	RPF1
Q9H9Y6;Q9H9Y6-5;Q9H9Y6-2;Q9H9Y6-3;Q9H9Y6-4	0.173123	0.312803	Q9H9Y6;Q9H9Y6-5;Q9H9Y6-2;Q9H9Y6-3	DNA-directed RNA polymerase I subunit RPA2	POLR1B
Q9HAV4	0.0522288	-11.0939	Q9HAV4	Exportin-5	XPO5
Q9HAW4;Q9HAW4-3;Q9HAW4-2	0.203115	-6.53604	Q9HAW4;Q9HAW4-3;Q9HAW4-2	Claspin	CLSPN
Q9HB71;Q9HB71-3;Q9HB71-2	0.203295	-6.93168	Q9HB71;Q9HB71-3	Calcyclin-binding protein	CACYBP
Q9HC35;Q9HC35-2		0	Q9HC35;Q9HC35-2	Echinoderm microtubule-associated protein-like 4	EML4
Q9HC38;Q9HC38-2;Q9HC38-3	0.436588	-3.35898	Q9HC38;Q9HC38-2;Q9HC38-3	Glyoxalase domain-containing protein 4	GLOD4
Q9HC52	0.3188	0.139024	Q9HC52	Chromobox protein homolog 8	CBX8
Q9HC84	0.436588	-4.37881	Q9HC84	Mucin-5B	MUC5B
Q9HCG8	0.203166	-6.77098	Q9HCG8	Pre-mRNA-splicing factor CWC22 homolog	CWC22
Q9HCK8;Q9HCK8-2	0.428662	3.55881	Q9HCK8;Q9HCK8-2	Chromodomain-helicase-DNA-binding protein 8	CHD8
Q9HCY8	0.204485	-7.22051	Q9HCY8	Protein S100-A14	S100A14
Q9HD42	0.203253	-6.52183	Q9HD42	Charged multivesicular body protein 1a	CHMP1A
Q9NP64;Q9NP64-2;Q9NP64-3	0.436588	-3.60932	Q9NP64;Q9NP64-2;Q9NP64-3	Zinc finger CCHC domain-containing protein 17	ZCCHC17
Q9NPA8;Q9NPA8-2		0	Q9NPA8;Q9NPA8-2	Transcription and mRNA export factor ENY2	ENY2
Q9NPD3	0.854515	-0.0257611	Q9NPD3	Exosome complex component RRP41	EXOSC4
Q9NPD8	0.290078	-4.74894	Q9NPD8	Ubiquitin-conjugating enzyme E2 T	UBE2T
Q9NPE3	0.526458	0.211504	Q9NPE3	H/ACA ribonucleoprotein complex subunit 3	NOP10
Q9NPF5	0.436588	-3.41065	Q9NPF5	DNA methyltransferase 1-associated protein 1	DMAP1
Q9NPI1;Q9NPI1-2		0	Q9NPI1;Q9NPI1-2	Bromodomain-containing protein 7	BRD7
Q9NQ55;Q9NQ55-2;Q9NQ55-3	0.367503	0.114272	Q9NQ55;Q9NQ55-2;Q9NQ55-3	Suppressor of SWI4 1 homolog	PPAN
Q9NQB0;Q9NQB0-10;Q9NQB0-14;Q9NQB0-15;Q9NQB0-12;Q9NQB0-9;Q9NQB0-4;Q9NQB0-6;Q9NQB0-11;Q9NQB0-2;Q9NQB0-13;Q9NQB0-16;Q9NQB0-8;Q9NQB0-7;Q9NQB0-5;Q9NQB0-3	0.203121	-6.87601	Q9NQB0;Q9NQB0-10;Q9NQB0-14;Q9NQB0-15;Q9NQB0-12;Q9NQB0-9;Q9NQB0-4;Q9NQB0-6;Q9NQB0-11;Q9NQB0-2;Q9NQB0-13;Q9NQB0-16;Q9NQB0-8;Q9NQB0-7;Q9NQB0-5;Q9NQB0-3	Transcription factor 7-like 2	TCF7L2
Q9NQG5	0.0594936	-9.66027	Q9NQG5	Regulation of nuclear pre-mRNA domain-containing protein 1B	RPRD1B
Q9NQS7;Q9NQS7-2	0.0696546	-9.20126	Q9NQS7;Q9NQS7-2	Inner centromere protein	INCENP
Q9NQT4	0.292951	-4.93863	Q9NQT4	Exosome complex component RRP46	EXOSC5
Q9NQT5;Q9NQT5-2	0.384414	-0.0816847	Q9NQT5;Q9NQT5-2	Exosome complex component RRP40	EXOSC3
Q9NQW6;Q9NQW6-2	0.0557624	0.356181	Q9NQW6;Q9NQW6-2	Anillin	ANLN
Q9NQZ2	0.906409	0.0208804	Q9NQZ2	Something about silencing protein 10	UTP3
Q9NR12;Q9NR12-2;Q9NR12-6;Q9NR12-5;Q9NR12-4;Q9NR12-3		0	Q9NR12;Q9NR12-2;Q9NR12-6;Q9NR12-5;Q9NR12-4;Q9NR12-3	PDZ and LIM domain protein 7	PDLIM7
Q9NR30;Q9NR30-2	0.514646	-0.121966	Q9NR30;Q9NR30-2	Nucleolar RNA helicase 2	DDX21
Q9NR56;Q9NR56-7;Q5VZF2;Q5VZF2-3;Q5VZF2-2	0.723191	-2.32721	Q9NR56;Q9NR56-7	Muscleblind-like protein 1	MBNL1
Q9NRF9	0.25008	-0.24663	Q9NRF9	DNA polymerase epsilon subunit 3	POLE3
Q9NRG0	0.624756	0.0904976	Q9NRG0	Chromatin accessibility complex protein 1	CHRAC1
Q9NRL2;Q9NRL2-2	0.837781	-1.24916	Q9NRL2;Q9NRL2-2	Bromodomain adjacent to zinc finger domain protein 1A	BAZ1A
Q9NRR5;Q9NRR5-2;Q9H347		0	Q9NRR5	Ubiquilin-4	UBQLN4
Q9NRX1	0.203111	-7.17533	Q9NRX1	RNA-binding protein PNO1	PNO1
Q9NRX4;Q9NRX4-2	0.438295	3.65848	Q9NRX4	14 kDa phosphohistidine phosphatase	PHPT1
Q9NRY2;Q9NRY2-2	0.436588	-3.47214	Q9NRY2;Q9NRY2-2	SOSS complex subunit C	INIP
Q9NRZ9;Q9NRZ9-6;Q9NRZ9-5;Q9NRZ9-3;Q9NRZ9-2;Q9NRZ9-8;Q9NRZ9-7;Q9NRZ9-4;Q9NRZ9-9	9.46e-09	-14.4535	Q9NRZ9;Q9NRZ9-6;Q9NRZ9-5;Q9NRZ9-3;Q9NRZ9-2;Q9NRZ9-8;Q9NRZ9-7;Q9NRZ9-4	Lymphoid-specific helicase	HELLS
Q9NS91	0.436588	-3.32904	Q9NS91	E3 ubiquitin-protein ligase RAD18	RAD18
Q9NSI2;Q9NSI2-2	0.580355	0.166096	Q9NSI2;Q9NSI2-2	Ribosome biogenesis protein SLX9 homolog	SLX9
Q9NTI5;Q9NTI5-2;Q9NTI5-5	0.718075	-2.54772	Q9NTI5;Q9NTI5-2	Sister chromatid cohesion protein PDS5 homolog B	PDS5B
Q9NTJ3;Q9NTJ3-2	0.0522125	-10.3418	Q9NTJ3;Q9NTJ3-2	Structural maintenance of chromosomes protein 4	SMC4
Q9NU22	0.117417	-0.295988	Q9NU22	Midasin	MDN1
Q9NUU7;Q9UMR2-4;Q9UMR2-3;Q9NUU7-2		0	Q9NUU7;Q9UMR2-4	ATP-dependent RNA helicase DDX19A;ATP-dependent RNA helicase DDX19B	DDX19A;DDX19B
Q9NV06;Q9NV06-2	0.741714	-0.0896854	Q9NV06	DDB1- and CUL4-associated factor 13	DCAF13
Q9NV31	0.834784	1.3343	Q9NV31	U3 small nucleolar ribonucleoprotein protein IMP3	IMP3
Q9NV56	0.0524294	-10.2821	Q9NV56	MRG/MORF4L-binding protein	MRGBP
Q9NVA2;Q9NVA2-2;Q14141-3	0.436588	-3.336	Q9NVA2;Q9NVA2-2	Septin-11	SEPTIN11
Q9NVI7-2;Q9NVI7;Q9NVI7-3;Q5T2N8		0	Q9NVI7-2;Q9NVI7;Q9NVI7-3	ATPase family AAA domain-containing protein 3A	ATAD3A
Q9NVN8	0.317658	-6.00219	Q9NVN8	Guanine nucleotide-binding protein-like 3-like protein	GNL3L
Q9NVP1	0.704251	0.0523562	Q9NVP1	ATP-dependent RNA helicase DDX18	DDX18
Q9NVS9;Q9NVS9-3;Q9NVS9-4	0.436588	-3.03106	Q9NVS9;Q9NVS9-3;Q9NVS9-4	Pyridoxine-5-phosphate oxidase	PNPO
Q9NVU7;Q9NVU7-2	0.709186	-0.082724	Q9NVU7;Q9NVU7-2	Protein SDA1 homolog	SDAD1
Q9NW13;Q9NW13-2	0.758782	-0.0574784	Q9NW13;Q9NW13-2	RNA-binding protein 28	RBM28
Q9NW64;Q9NW64-2	0.0651774	-9.72203	Q9NW64;Q9NW64-2	Pre-mRNA-splicing factor RBM22	RBM22
Q9NW82	0.077769	-9.43766	Q9NW82	WD repeat-containing protein 70	WDR70
Q9NWB6	0.0521861	-11.0059	Q9NWB6	Arginine and glutamate-rich protein 1	ARGLU1
Q9NWH9;Q9NWH9-3	0.0899049	0.319603	Q9NWH9;Q9NWH9-3	SAFB-like transcription modulator	SLTM
Q9NWK9;Q9NWK9-2	1.25e-08	-13.4127	Q9NWK9;Q9NWK9-2	Box C/D snoRNA protein 1	ZNHIT6
Q9NWT1	5.79e-09	-16.271	Q9NWT1	p21-activated protein kinase-interacting protein 1	PAK1IP1
Q9NX24	0.785137	0.0827016	Q9NX24	H/ACA ribonucleoprotein complex subunit 2	NHP2
Q9NX58	0.519413	-0.124711	Q9NX58	Cell growth-regulating nucleolar protein	LYAR
Q9NXE8;Q9NXE8-2	0.052488	-11.2417	Q9NXE8	Pre-mRNA-splicing factor CWC25 homolog	CWC25
Q9NXF1;Q9NXF1-2	0.32598	-7.05571	Q9NXF1;Q9NXF1-2	Testis-expressed protein 10	TEX10
Q9NXG2	0.436588	-3.05986	Q9NXG2	THUMP domain-containing protein 1	THUMPD1
Q9NXH9;Q9NXH9-2	0.258413	-5.38246	Q9NXH9;Q9NXH9-2	tRNA (guanine(26)-N(2))-dimethyltransferase	TRMT1
Q9NXV6	0.203208	-6.69724	Q9NXV6	CDKN2A-interacting protein	CDKN2AIP
Q9NY12;Q9NY12-2	0.750338	0.0830494	Q9NY12;Q9NY12-2	H/ACA ribonucleoprotein complex subunit 1	GAR1
Q9NY27;Q9NY27-2;Q9NY27-3	0.203312	-6.72399	Q9NY27;Q9NY27-2;Q9NY27-3	Serine/threonine-protein phosphatase 4 regulatory subunit 2	PPP4R2
Q9NY61	0.935342	-0.00795399	Q9NY61	Protein AATF	AATF
Q9NY93;Q9NY93-2	0.709544	0.0762187	Q9NY93;Q9NY93-2	Probable ATP-dependent RNA helicase DDX56	DDX56
Q9NYB0	0.580845	0.161541	Q9NYB0	Telomeric repeat-binding factor 2-interacting protein 1	TERF2IP
Q9NYF8;Q9NYF8-2;Q9NYF8-4	0.302136	0.247077	Q9NYF8;Q9NYF8-2;Q9NYF8-4	Bcl-2-associated transcription factor 1	BCLAF1
Q9NYH9	0.173788	0.297503	Q9NYH9	U3 small nucleolar RNA-associated protein 6 homolog	UTP6
Q9NYL9		0	Q9NYL9	Tropomodulin-3	TMOD3
Q9NYV4;Q9NYV4-2;Q9NYV4-3	0.311893	-4.60812	Q9NYV4;Q9NYV4-2	Cyclin-dependent kinase 12	CDK12
Q9NYV6;Q9NYV6-2;A6NIE6;Q9NYV6-3	0.203127	-6.84619	Q9NYV6;Q9NYV6-2	RNA polymerase I-specific transcription initiation factor RRN3	RRN3
Q9NYZ3		0	Q9NYZ3	G2 and S phase-expressed protein 1	GTSE1
Q9NZ63	0.816899	-1.45904	Q9NZ63	Splicing factor C9orf78	C9orf78
Q9NZM5	0.0120666	-0.450893	Q9NZM5	Ribosome biogenesis protein NOP53	NOP53
Q9NZT1	0.910464	0.0515137	Q9NZT1	Calmodulin-like protein 5	CALML5
Q9NZT2;Q9NZT2-2	0.0793196	0.360964	Q9NZT2;Q9NZT2-2	Opioid growth factor receptor	OGFR
Q9P013	0.436588	-3.43312	Q9P013	Spliceosome-associated protein CWC15 homolog	CWC15
Q9P016;Q9P016-2	0.436588	-3.63992	Q9P016;Q9P016-2	Thymocyte nuclear protein 1	THYN1
Q9P031	0.632774	-0.0712207	Q9P031	Thyroid transcription factor 1-associated protein 26	CCDC59
Q9P0L0;Q9P0L0-2	0.436588	-3.44308	Q9P0L0;Q9P0L0-2	Vesicle-associated membrane protein-associated protein A	VAPA
Q9P0M6	0.0447614	0.344966	Q9P0M6	Core histone macro-H2A.2	MACROH2A2
Q9P258	0.0985243	-0.474294	Q9P258	Protein RCC2	RCC2
Q9P275	0.263956	0.139999	Q9P275	Ubiquitin carboxyl-terminal hydrolase 36	USP36
Q9P287;Q9P287-3;Q9P287-2;Q9P287-4	0.146736	-0.179372	Q9P287;Q9P287-3;Q9P287-2;Q9P287-4	BRCA2 and CDKN1A-interacting protein	BCCIP
Q9P2E9;Q9P2E9-3		0	Q9P2E9;Q9P2E9-3	Ribosome-binding protein 1	RRBP1
Q9P2N5	0.203133	-6.42402	Q9P2N5	RNA-binding protein 27	RBM27
Q9P2W1;Q9P2W1-2		0	Q9P2W1;Q9P2W1-2	Homologous-pairing protein 2 homolog	PSMC3IP
Q9UBB9	0.203132	-6.81716	Q9UBB9	Tuftelin-interacting protein 11	TFIP11
Q9UBC9	0.436588	-4.28465	Q9UBC9	Small proline-rich protein 3	SPRR3
Q9UBG3	0.436588	-3.62529	Q9UBG3	Cornulin	CRNN
Q9UBL3;Q9UBL3-2;Q9UBL3-3		0	Q9UBL3;Q9UBL3-2;Q9UBL3-3	Set1/Ash2 histone methyltransferase complex subunit ASH2	ASH2L
Q9UBU8-2;Q9UBU8;Q9UBU8-3	1.49e-10	-13.4789	Q9UBU8-2;Q9UBU8;Q9UBU8-3	Mortality factor 4-like protein 1	MORF4L1
Q9UBU9;Q9UBU9-2	0.436588	-3.61018	Q9UBU9;Q9UBU9-2	Nuclear RNA export factor 1	NXF1
Q9UEE9;Q9UEE9-2	0.0525009	-10.9512	Q9UEE9	Craniofacial development protein 1	CFDP1
Q9UEG4	0.710533	-2.38594	Q9UEG4	Zinc finger protein 629	ZNF629
Q9UFW8	0.229669	-0.302054	Q9UFW8	CGG triplet repeat-binding protein 1	CGGBP1
Q9UGU0;Q9UGU0-2	0.436588	-3.32716	Q9UGU0;Q9UGU0-2	Transcription factor 20	TCF20
Q9UGU5	0.0521975	-9.16844	Q9UGU5	HMG domain-containing protein 4	HMGXB4
Q9UGY1	0.684742	-0.105273	Q9UGY1	Nucleolar protein 12	NOL12
Q9UHA3	0.334476	-0.0906454	Q9UHA3	Probable ribosome biogenesis protein RLP24	RSL24D1
Q9UHB7;Q9UHB7-2;Q9UHB7-3	0.292377	-4.62032	Q9UHB7;Q9UHB7-2;Q9UHB7-3	AF4/FMR2 family member 4	AFF4
Q9UHD1;Q9UHD1-2	0.203119	-7.04784	Q9UHD1;Q9UHD1-2	Cysteine and histidine-rich domain-containing protein 1	CHORDC1
Q9UHD8;Q9UHD8-2;Q9UHD8-7;Q9UHD8-5;Q9UHD8-3;Q9UHD8-4;Q9UHD8-9;Q9UHD8-8	0.203111	-6.98439	Q9UHD8;Q9UHD8-2;Q9UHD8-7;Q9UHD8-5;Q9UHD8-3	Septin-9	SEPTIN9
Q9UHK0	0.436588	-3.19014	Q9UHK0	FMR1-interacting protein NUFIP1	NUFIP1
Q9UHR5;Q9UHR5-2	7.18e-07	-13.826	Q9UHR5;Q9UHR5-2	SAP30-binding protein	SAP30BP
Q9UHV9	0.0654757	-9.59277	Q9UHV9	Prefoldin subunit 2	PFDN2
Q9UHX1;Q9UHX1-2;Q9UHX1-4;Q9UHX1-3	0.645206	0.061206	Q9UHX1;Q9UHX1-2;Q9UHX1-4;Q9UHX1-3	Poly(U)-binding-splicing factor PUF60	PUF60
Q9UI10;Q9UI10-3;Q9UI10-2	0.365163	-5.7709	Q9UI10;Q9UI10-3;Q9UI10-2	Translation initiation factor eIF2B subunit delta	EIF2B4
Q9UI30;Q9UI30-2	0.385294	0.550761	Q9UI30;Q9UI30-2	Multifunctional methyltransferase subunit TRM112-like protein	TRMT112
Q9UIF9;Q9UIF9-2;Q9UIF9-3	0.052291	-10.8291	Q9UIF9;Q9UIF9-2;Q9UIF9-3	Bromodomain adjacent to zinc finger domain protein 2A	BAZ2A
Q9UIG0;Q9UIG0-2	0.0298874	0.303734	Q9UIG0;Q9UIG0-2	Tyrosine-protein kinase BAZ1B	BAZ1B
Q9UJV9	0.279234	-4.82307	Q9UJV9	Probable ATP-dependent RNA helicase DDX41	DDX41
Q9UK59;Q9UK59-2	0.285591	5.0253	Q9UK59;Q9UK59-2	Lariat debranching enzyme	DBR1
Q9UK76;Q9UK76-2	0.0587441	-10.1028	Q9UK76;Q9UK76-2	Jupiter microtubule associated homolog 1;Jupiter microtubule associated homolog 1, N-terminally processed	JPT1
Q9UKD2	0.0508662	-10.178	Q9UKD2	mRNA turnover protein 4 homolog	MRTO4
Q9UKJ3;Q9UKJ3-2	0.203182	-6.86761	Q9UKJ3;Q9UKJ3-2	G patch domain-containing protein 8	GPATCH8
Q9UKM9;Q9UKM9-2	0.735212	0.074547	Q9UKM9;Q9UKM9-2	RNA-binding protein Raly	RALY
Q9UKN8	0.722601	-2.21562	Q9UKN8	General transcription factor 3C polypeptide 4	GTF3C4
Q9UKV3;Q9UKV3-5;Q9UKV3-2	0.199864	0.234334	Q9UKV3;Q9UKV3-5	Apoptotic chromatin condensation inducer in the nucleus	ACIN1
Q9UKX7;Q9UKX7-2	0.578929	-0.102359	Q9UKX7;Q9UKX7-2	Nuclear pore complex protein Nup50	NUP50
Q9UKY7;Q9UKY7-2;Q9UKY7-3	0.639385	-0.114026	Q9UKY7;Q9UKY7-2	Protein CDV3 homolog	CDV3
Q9ULR0-1;Q9ULR0;Q9ULR0-2	0.346052	-5.9586	Q9ULR0-1;Q9ULR0;Q9ULR0-2	Pre-mRNA-splicing factor ISY1 homolog	ISY1
Q9ULV3;Q9ULV3-5;Q9ULV3-2;Q9ULV3-3;Q9ULV3-4	0.117455	0.413211	Q9ULV3;Q9ULV3-5;Q9ULV3-2;Q9ULV3-3;Q9ULV3-4	Cip1-interacting zinc finger protein	CIZ1
Q9ULW0;Q9ULW0-2	0.446829	-0.0930134	Q9ULW0;Q9ULW0-2	Targeting protein for Xklp2	TPX2
Q9ULW3	0.63702	0.0821693	Q9ULW3	Activator of basal transcription 1	ABT1
Q9UMS4	0.704582	0.0575176	Q9UMS4	Pre-mRNA-processing factor 19	PRPF19
Q9UMX0;Q9UMX0-2;Q9UMX0-3;Q9UMX0-4		0	Q9UMX0;Q9UMX0-2;Q9UMX0-3	Ubiquilin-1	UBQLN1
Q9UMY1;Q9UMY1-2	0.892988	-0.0225968	Q9UMY1	U3 small nucleolar RNA-associated protein NOL7	NOL7
Q9UN86	0.203131	-7.07306	Q9UN86	Ras GTPase-activating protein-binding protein 2	G3BP2
Q9UNF1;Q9UNF1-2	0.0571161	0.274284	Q9UNF1;Q9UNF1-2	Melanoma-associated antigen D2	MAGED2
Q9UNP9;Q9UNP9-3;Q9UNP9-2	0.298995	-4.59066	Q9UNP9;Q9UNP9-3;Q9UNP9-2	Peptidyl-prolyl cis-trans isomerase E	PPIE
Q9UNQ2	0.191936	-0.135495	Q9UNQ2	Probable dimethyladenosine transferase	DIMT1
Q9UNS1;Q9UNS1-2	0.436588	-3.34362	Q9UNS1;Q9UNS1-2	Protein timeless homolog	TIMELESS
Q9UNS2;Q9UNS2-2	0.825406	-1.312	Q9UNS2;Q9UNS2-2	COP9 signalosome complex subunit 3	COPS3
Q9UNX3	0.436588	-3.60954	Q9UNX3	Ribosomal protein uL24-like	RPL26L1
Q9UNX4	0.25566	-0.65724	Q9UNX4	WD repeat-containing protein 3	WDR3
Q9UNZ2;Q9UNZ2-5;Q9UNZ2-4;Q9UNZ2-6		0	Q9UNZ2;Q9UNZ2-5;Q9UNZ2-4;Q9UNZ2-6	NSFL1 cofactor p47	NSFL1C
Q9UNZ5	0.436588	-4.02882	Q9UNZ5	Leydig cell tumor 10 kDa protein homolog	C19orf53
Q9UPN6;Q9UPN6-2	0.0686604	-9.50591	Q9UPN6;Q9UPN6-2	SR-related and CTD-associated factor 8	SCAF8
Q9UPT8	0.0622101	-9.18533	Q9UPT8	Zinc finger CCCH domain-containing protein 4	ZC3H4
Q9UQ35;Q9UQ35-2;Q9UQ35-3	0.277352	0.40904	Q9UQ35;Q9UQ35-2	Serine/arginine repetitive matrix protein 2	SRRM2
Q9UQ80;Q9UQ80-2	0.0904813	-0.220159	Q9UQ80;Q9UQ80-2	Proliferation-associated protein 2G4	PA2G4
Q9UQE7	0.604343	0.0391748	Q9UQE7	Structural maintenance of chromosomes protein 3	SMC3
Q9UQR0;Q9UQR0-2	0.436588	-3.46684	Q9UQR0	Sex comb on midleg-like protein 2	SCML2
Q9Y221;Q9Y221-2	0.779242	-0.0618283	Q9Y221;Q9Y221-2	60S ribosome subunit biogenesis protein NIP7 homolog	NIP7
Q9Y224	0.743536	-0.0769647	Q9Y224	RNA transcription, translation and transport factor protein	RTRAF
Q9Y230;Q9Y230-2	0.0611031	-9.63367	Q9Y230;Q9Y230-2	RuvB-like 2	RUVBL2
Q9Y232-2;Q9Y232;Q9Y232-3;Q9Y232-4	0.0634586	-10.209	Q9Y232-2;Q9Y232	Chromodomain Y-like protein	CDYL
Q9Y237;Q9Y237-2;Q9Y237-3	0.436588	-3.55615	Q9Y237;Q9Y237-2	Peptidyl-prolyl cis-trans isomerase NIMA-interacting 4	PIN4
Q9Y265;Q9Y265-2	0.186676	0.134792	Q9Y265;Q9Y265-2	RuvB-like 1	RUVBL1
Q9Y266	0.0108683	0.255045	Q9Y266	Nuclear migration protein nudC	NUDC
Q9Y2K7;Q9Y2K7-5;Q9Y2K7-2;Q9Y2K7-4;Q9Y2K7-3	0.34912	-6.28711	Q9Y2K7;Q9Y2K7-5;Q9Y2K7-2;Q9Y2K7-4;Q9Y2K7-3	Lysine-specific demethylase 2A	KDM2A
Q9Y2P8;Q9Y2P8-2	0.876833	-0.966818	Q9Y2P8	RNA 3-terminal phosphate cyclase-like protein	RCL1
Q9Y2R4	0.463881	-0.120403	Q9Y2R4	Probable ATP-dependent RNA helicase DDX52	DDX52
Q9Y2U8		0	Q9Y2U8	Inner nuclear membrane protein Man1	LEMD3
Q9Y2W1	0.340699	0.15042	Q9Y2W1	Thyroid hormone receptor-associated protein 3	THRAP3
Q9Y2W2	0.0554024	-9.26958	Q9Y2W2	WW domain-binding protein 11	WBP11
Q9Y2X3	0.381002	-0.227955	Q9Y2X3	Nucleolar protein 58	NOP58
Q9Y2X9;Q9Y2X9-2	0.277651	-4.73247	Q9Y2X9;Q9Y2X9-2	Zinc finger protein 281	ZNF281
Q9Y2Z0;Q9Y2Z0-2	0.436588	-3.01053	Q9Y2Z0;Q9Y2Z0-2	Protein SGT1 homolog	SUGT1
Q9Y314	0.288318	-0.117782	Q9Y314	Nitric oxide synthase-interacting protein	NOSIP
Q9Y324	0.203168	-7.78553	Q9Y324	rRNA-processing protein FCF1 homolog	FCF1
Q9Y383;Q96HJ9-2;Q9Y383-3;Q9Y383-2	0.253473	-5.32019	Q9Y383;Q96HJ9-2;Q9Y383-3;Q9Y383-2	Putative RNA-binding protein Luc7-like 2	LUC7L2
Q9Y3A2;Q9Y3A2-2	0.124758	-0.329732	Q9Y3A2;Q9Y3A2-2	Probable U3 small nucleolar RNA-associated protein 11	UTP11
Q9Y3A4;Q9NSQ0	0.268456	-5.35608	Q9Y3A4	Ribosomal RNA-processing protein 7 homolog A	RRP7A
Q9Y3A5	0.203112	-6.55453	Q9Y3A5	Ribosome maturation protein SBDS	SBDS
Q9Y3B2	0.284256	-5.67856	Q9Y3B2	Exosome complex component CSL4	EXOSC1
Q9Y3B4	0.888084	-0.883735	Q9Y3B4	Splicing factor 3B subunit 6	SF3B6
Q9Y3B9	0.257962	-0.19934	Q9Y3B9	RRP15-like protein	RRP15
Q9Y3C1;Q9Y3C1-3;Q9Y3C1-2	0.891192	-0.0339704	Q9Y3C1;Q9Y3C1-3;Q9Y3C1-2	Nucleolar protein 16	NOP16
Q9Y3D8	0.693389	-2.3292	Q9Y3D8	Adenylate kinase isoenzyme 6	AK6
Q9Y3F4;Q9Y3F4-2	0.436588	-3.17707	Q9Y3F4;Q9Y3F4-2	Serine-threonine kinase receptor-associated protein	STRAP
Q9Y3I0	0.0060996	-0.267782	Q9Y3I0	RNA-splicing ligase RtcB homolog	RTCB
Q9Y3T9	0.16221	-0.227905	Q9Y3T9	Nucleolar complex protein 2 homolog	NOC2L
Q9Y3U8	0.260282	-0.181497	Q9Y3U8	Large ribosomal subunit protein eL36	RPL36
Q9Y3Y2;Q9Y3Y2-4;Q9Y3Y2-3	0.735342	-2.27932	Q9Y3Y2;Q9Y3Y2-4;Q9Y3Y2-3	Chromatin target of PRMT1 protein	CHTOP
Q9Y450;Q9Y450-4;Q9Y450-2		0	Q9Y450;Q9Y450-4	HBS1-like protein	HBS1L
Q9Y490;Q9Y490-2;Q9Y4G6	0.29647	-4.61267	Q9Y490;Q9Y490-2	Talin-1	TLN1
Q9Y4C8	0.209012	0.176408	Q9Y4C8	Probable RNA-binding protein 19	RBM19
Q9Y4L1;Q9Y4L1-2;Q9BXT5		0	Q9Y4L1	Hypoxia up-regulated protein 1	HYOU1
Q9Y4W2;Q9Y4W2-3;Q9Y4W2-2;Q9Y4W2-4	0.697959	-2.73377	Q9Y4W2;Q9Y4W2-3;Q9Y4W2-2	Ribosomal biogenesis protein LAS1L	LAS1L
Q9Y580		0	Q9Y580	RNA-binding protein 7	RBM7
Q9Y5A9;Q9Y5A9-2		0	Q9Y5A9;Q9Y5A9-2	YTH domain-containing family protein 2	YTHDF2
Q9Y5B9	0.795767	0.0499877	Q9Y5B9	FACT complex subunit SPT16	SUPT16H
Q9Y5J1	0.260276	0.169268	Q9Y5J1	U3 small nucleolar RNA-associated protein 18 homolog	UTP18
Q9Y5Q9;Q9Y5Q9-2	0.322795	-4.48342	Q9Y5Q9;Q9Y5Q9-2	General transcription factor 3C polypeptide 3	GTF3C3
Q9Y5S9;Q9Y5S9-2	0.0603493	-0.586145	Q9Y5S9;Q9Y5S9-2	RNA-binding protein 8A	RBM8A
Q9Y6V7	0.339688	0.195085	Q9Y6V7	Probable ATP-dependent RNA helicase DDX49	DDX49
Q9Y6X9;Q9Y6X9-2	0.071548	-9.29982	Q9Y6X9;Q9Y6X9-2	ATPase MORC2	MORC2

## Sheet: NuFANCI_KSx2_v_noKS_t-test
Protein IDs	pval	log2fc	Majority protein IDs	Protein names	Gene names
Q9Y2S6;A0A024R1R8	0.153117	-8.18278	Q9Y2S6;A0A024R1R8	Translation machinery-associated protein 7;Translation machinery-associated protein 7B	TMA7;TMA7B
A0MZ66;A0MZ66-3;A0MZ66-4;A0MZ66-5;A0MZ66-6;A0MZ66-8;A0MZ66-2;A0MZ66-7	0.0883041	10.7375	A0MZ66;A0MZ66-3;A0MZ66-4;A0MZ66-5;A0MZ66-6;A0MZ66-8;A0MZ66-2	Shootin-1	SHTN1
P62308;A8MWD9	0.595835	4.19076	P62308;A8MWD9	Small nuclear ribonucleoprotein G;Putative small nuclear ribonucleoprotein G-like protein 15	SNRPG;SNRPGP15
E9PAV3;Q13765;E9PAV3-2	0.1586	0.477249	E9PAV3;Q13765;E9PAV3-2	Nascent polypeptide-associated complex subunit alpha, muscle-specific form;Nascent polypeptide-associated complex subunit alpha	NACA
E9PRG8	0.196144	-0.317628	E9PRG8	Uncharacterized protein C11orf98	C11orf98
GFP-nb-FtoG;GFP-nb-2xKS;GFP-nb-1xKS;P01767;A0A0A0MS15;A0A0B4J1V0;A0A0B4J1V6;A0A0B4J1Y9;A0A075B6Q5;P01782;A0A0B4J1X8;P0DP04;P01768;P0DP02;P0DTE1;P01763;A0A0C4DH32;A0A0J9YX35;P0DP03;P01772;A0A0B4J1X5;A0A0B4J1V1;P01762;P01780;A0A0C4DH42;P01766;A0A0C4DH36;P01764	0.00138024	-2.44153	GFP-nb-FtoG;GFP-nb-2xKS;GFP-nb-1xKS
GFP-nb-noKS	0.312715	-8.41774	GFP-nb-noKS
mCherry	0.449352	-0.305376	mCherry	mCherry	mCherry
msfGFP-NPM1;P06748;P06748-2;P06748-3	0.00401853	-0.509805	msfGFP-NPM1;P06748;P06748-2	Nucleophosmin	NPM1
O00151	0.312758	-6.80311	O00151	PDZ and LIM domain protein 1	PDLIM1
O00193	0.920615	-0.0366859	O00193	Small acidic protein	SMAP
O00233;O00233-2;O00233-3	0.54147	-3.52909	O00233;O00233-2	26S proteasome non-ATPase regulatory subunit 9	PSMD9
O00268	0.312728	-6.16349	O00268	Transcription initiation factor TFIID subunit 4	TAF4
O00273	0.00472294	-0.607596	O00273	DNA fragmentation factor subunit alpha	DFFA
O00299	0.0870255	0.283496	O00299	Chloride intracellular channel protein 1	CLIC1
O00422-2	7.67e-09	14.7483	O00422-2	Histone deacetylase complex subunit SAP18	SAP18
O00488	0.325225	6.85087	O00488	Zinc finger protein 593	ZNF593
O00505	0.312501	-7.59065	O00505	Importin subunit alpha-4	KPNA3
O00541;O00541-2	0.20975	-0.294514	O00541;O00541-2	Pescadillo homolog	PES1
O00566	0.136192	-0.185357	O00566	U3 small nucleolar ribonucleoprotein protein MPP10	MPHOSPH10
O00567	0.380005	-0.136451	O00567	Nucleolar protein 56	NOP56
O14497;O14497-2;O14497-3	0.499685	4.06086	O14497;O14497-2;O14497-3	AT-rich interactive domain-containing protein 1A	ARID1A
P47813;O14602	0.178512	-7.18521	P47813;O14602	Eukaryotic translation initiation factor 1A, X-chromosomal;Eukaryotic translation initiation factor 1A, Y-chromosomal	EIF1AX;EIF1AY
O14617;O14617-2;O14617-5;O14617-3;O14617-4		0	O14617;O14617-2;O14617-5;O14617-3;O14617-4	AP-3 complex subunit delta-1	AP3D1
O14646-2;O14646	0.981471	-0.183598	O14646-2;O14646	Chromodomain-helicase-DNA-binding protein 1	CHD1
O14647;O14647-2;O14647-3		0	O14647;O14647-2	Chromodomain-helicase-DNA-binding protein 2	CHD2
O14737;O14737-2	0.31548	7.21302	O14737;O14737-2	Programmed cell death protein 5	PDCD5
O14745;O14745-2	0.54147	-3.70155	O14745;O14745-2	Na(+)/H(+) exchange regulatory cofactor NHE-RF1	NHERF1
O14757;O14757-2;O14757-3	0.625073	3.39726	O14757;O14757-2;O14757-3	Serine/threonine-protein kinase Chk1	CHEK1
O14776;O14776-2;Q5VWI1	0.458718	0.207068	O14776;O14776-2	Transcription elongation regulator 1	TCERG1
O14818;O14818-2;O14818-4;Q8TAA3;Q8TAA3-2;Q8TAA3-5	0.193273	-6.9059	O14818;O14818-2	Proteasome subunit alpha type-7	PSMA7
O14950	0.439469	4.52245	O14950	Myosin regulatory light chain 12B	MYL12B
O14974;O14974-5;O14974-4;O14974-2		0	O14974;O14974-5;O14974-4;O14974-2	Protein phosphatase 1 regulatory subunit 12A	PPP1R12A
O14979	0.30185	0.306038	O14979	Heterogeneous nuclear ribonucleoprotein D-like	HNRNPDL
O14979-3;O14979-2	0.208394	0.560693	O14979-3;O14979-2	Heterogeneous nuclear ribonucleoprotein D-like	HNRNPDL
O15042;O15042-2;O15042-3	0.00648734	0.473796	O15042;O15042-2	U2 snRNP-associated SURP motif-containing protein	U2SURP
O15143	0.177808	7.09061	O15143	Actin-related protein 2/3 complex subunit 1B	ARPC1B
O15160;O15160-2	0.53976	-0.115061	O15160;O15160-2	DNA-directed RNA polymerases I and III subunit RPAC1	POLR1C
O15213	0.748059	-0.0439249	O15213	WD repeat-containing protein 46	WDR46
O15226;O15226-2	0.749084	-0.0526833	O15226;O15226-2	NF-kappa-B-repressing factor	NKRF
O15318	0.116298	-11.0176	O15318	DNA-directed RNA polymerase III subunit RPC7	POLR3G
O15347	0.875732	-0.0535171	O15347	High mobility group protein B3	HMGB3
O15355	0.636251	0.188055	O15355	Protein phosphatase 1G	PPM1G
O15371;O15371-3;O15371-2		0	O15371;O15371-3;O15371-2	Eukaryotic translation initiation factor 3 subunit D	EIF3D
O15381;O15381-2;O15381-5;O15381-3;O15381-4	0.156498	-7.76673	O15381;O15381-2	Nuclear valosin-containing protein-like	NVL
O15392;O15392-5;O15392-4;O15392-2;O15392-7;O15392-6;O15392-3	0.54147	-3.36054	O15392;O15392-5;O15392-4;O15392-2	Baculoviral IAP repeat-containing protein 5	BIRC5
O15446	0.944188	-0.0237474	O15446	DNA-directed RNA polymerase I subunit RPA34	POLR1G
O15541		0	O15541	E3 ubiquitin-protein ligase RNF113A	RNF113A
O43143	0.737419	-0.0348469	O43143	ATP-dependent RNA helicase DHX15	DHX15
O43148;O43148-2	0.621502	0.0829595	O43148;O43148-2	mRNA cap guanine-N7 methyltransferase	RNMT
O43159	0.0401875	-0.272152	O43159	Ribosomal RNA-processing protein 8	RRP8
O43172;O43172-2	0.329664	0.192955	O43172;O43172-2	U4/U6 small nuclear ribonucleoprotein Prp4	PRPF4
O43252	0.54147	-3.22499	O43252	Bifunctional 3-phosphoadenosine 5-phosphosulfate synthase 1;Sulfate adenylyltransferase;Adenylyl-sulfate kinase	PAPSS1
O43290	0.0118915	0.275191	O43290	U4/U6.U5 tri-snRNP-associated protein 1	SART1
O43390;O43390-2;O43390-3;O43390-4	0.0132544	0.491412	O43390;O43390-2;O43390-3;O43390-4	Heterogeneous nuclear ribonucleoprotein R	HNRNPR
O43395;O43395-3	0.405921	-0.123042	O43395	U4/U6 small nuclear ribonucleoprotein Prp3	PRPF3
O43447;O43447-2	0.54147	-3.37193	O43447;O43447-2	Peptidyl-prolyl cis-trans isomerase H	PPIH
O43491;O43491-3;O43491-2;Q9Y2J2;Q9Y2J2-2;Q9Y2J2-4;Q9Y2J2-3		0	O43491;O43491-3;O43491-2	Band 4.1-like protein 2	EPB41L2
O43660;O43660-2	0.609735	0.0789129	O43660;O43660-2	Pleiotropic regulator 1	PLRG1
O43663-4;O43663-2;O43663		0	O43663-4;O43663-2;O43663	Protein regulator of cytokinesis 1	PRC1
O43665;O43665-2;O43665-1	0.54147	-3.38397	O43665;O43665-2;O43665-1	Regulator of G-protein signaling 10	RGS10
O43670-2;O43670;O43670-4;O43670-3	0.57132	0.125464	O43670-2;O43670;O43670-4;O43670-3	BUB3-interacting and GLEBS motif-containing protein ZNF207	ZNF207
O43707;O43707-2;O43707-3;P35609;P35609-2;Q08043;Q9H254;Q9H254-2;Q9H254-4	0.54147	-3.83929	O43707;O43707-2;O43707-3	Alpha-actinin-4	ACTN4
O43719	0.303278	7.35082	O43719	17S U2 SnRNP complex component HTATSF1	HTATSF1
O43776;O43776-2	0.30074	0.26546	O43776;O43776-2	Asparagine--tRNA ligase, cytoplasmic	NARS1
O43809	0.542773	3.45308	O43809	Cleavage and polyadenylation specificity factor subunit 5	NUDT21
O43818	0.0616715	-0.231344	O43818	U3 small nucleolar RNA-interacting protein 2	RRP9
O43823	0.268439	0.318266	O43823	A-kinase anchor protein 8	AKAP8
O60216;Q9H4I0		0	O60216	Double-strand-break repair protein rad21 homolog;64-kDa C-terminal product	RAD21
O60264;P28370;P28370-2	0.165	0.192742	O60264	SWI/SNF-related matrix-associated actin-dependent regulator of chromatin subfamily A member 5	SMARCA5
O60287	0.322238	-0.181061	O60287	Nucleolar pre-ribosomal-associated protein 1	URB1
O60293;O60293-2;O60293-4		0	O60293;O60293-2;O60293-4	Zinc finger C3H1 domain-containing protein	ZFC3H1
O60437	0.54147	-3.86491	O60437	Periplakin	PPL
O60506;O60506-2	0.00443188	0.599233	O60506;O60506-2	Heterogeneous nuclear ribonucleoprotein Q	SYNCRIP
O60508	0.160286	0.272919	O60508	Pre-mRNA-processing factor 17	CDC40
O60563	0.398803	-0.26768	O60563	Cyclin-T1	CCNT1
O60583;O60583-2	0.990171	0.10501	O60583;O60583-2	Cyclin-T2	CCNT2
O60664;O60664-4;O60664-3;O60664-2	0.177808	8.36976	O60664;O60664-4;O60664-3;O60664-2	Perilipin-3	PLIN3
O60763;O60763-2		0	O60763;O60763-2	General vesicular transport factor p115	USO1
O60828;O60828-5;O60828-2;O60828-4;O60828-3;O60828-10;O60828-9;O60828-8;O60828-7;O60828-6	0.29258	0.277822	O60828;O60828-5;O60828-2;O60828-4;O60828-3	Polyglutamine-binding protein 1	PQBP1
O60832;O60832-2	0.151883	-0.326206	O60832;O60832-2	H/ACA ribonucleoprotein complex subunit DKC1	DKC1
O60841	0.0428185	0.51359	O60841	Eukaryotic translation initiation factor 5B	EIF5B
O60869;O60869-2;O60869-3	0.102711	0.44627	O60869;O60869-2;O60869-3	Endothelial differentiation-related factor 1	EDF1
O60870;O60870-2	0.639873	3.76501	O60870;O60870-2	DNA/RNA-binding protein KIN17	KIN
O75083;O75083-3	0.54147	-3.44858	O75083;O75083-3	WD repeat-containing protein 1	WDR1
O75150-4;O75150;O75150-3	0.0459849	0.293442	O75150-4;O75150;O75150-3	E3 ubiquitin-protein ligase BRE1B	RNF40
O75151	0.643188	3.70542	O75151	Lysine-specific demethylase PHF2	PHF2
O75152;A0A1B0GTU1	0.00439863	0.664114	O75152	Zinc finger CCCH domain-containing protein 11A	ZC3H11A
O75190;O75190-3;O75190-2;O75190-4;Q8WWF6	0.54147	-3.41427	O75190;O75190-3;O75190-2	DnaJ homolog subfamily B member 6	DNAJB6
O75223;O75223-3;O75223-2;O75223-4	0.54147	-3.37234	O75223	Gamma-glutamylcyclotransferase	GGCT
O75319;O75319-1;O75319-2	0.599445	-3.68478	O75319;O75319-1	RNA/RNP complex-1-interacting phosphatase	DUSP11
O75347;O75347-2	0.652442	-3.3175	O75347;O75347-2	Tubulin-specific chaperone A	TBCA
O75362	0.987519	0.110872	O75362	Zinc finger protein 217	ZNF217
O75367-1;O75367-3;O75367	0.557494	0.0490644	O75367-1;O75367-3;O75367	Core histone macro-H2A.1	MACROH2A1
O75369-8;O75369;O75369-2;O75369-9;O75369-6;O75369-3;O75369-7;O75369-5;O75369-4	0.246165	7.31264	O75369-8;O75369;O75369-2;O75369-9;O75369-6;O75369-3;O75369-7;O75369-5;O75369-4	Filamin-B	FLNB
O75391	0.562168	3.42239	O75391	Sperm-associated antigen 7	SPAG7
O75400;O75400-2;Q6NWY9;Q6NWY9-2;Q6NWY9-3	0.00385207	1.46958	O75400;O75400-2	Pre-mRNA-processing factor 40 homolog A	PRPF40A
O75475;O75475-2;O75475-3	0.150763	0.229849	O75475;O75475-2;O75475-3	PC4 and SFRS1-interacting protein	PSIP1
O75477		0	O75477	Erlin-1	ERLIN1
O75494;O75494-3;O75494-4;O75494-5;O75494-6;O75494-2;Q8WXF0	0.286972	0.544938	O75494;O75494-3;O75494-4;O75494-5;O75494-6;O75494-2	Serine/arginine-rich splicing factor 10	SRSF10
O75496	0.641154	-3.32325	O75496	Geminin	GMNN
O75531	0.119409	11.2744	O75531	Barrier-to-autointegration factor;Barrier-to-autointegration factor, N-terminally processed	BANF1
O75533;O75533-2	0.000870106	0.755525	O75533	Splicing factor 3B subunit 1	SF3B1
O75554;O75554-2	0.165651	-7.15883	O75554;O75554-2	WW domain-binding protein 4	WBP4
O75607	0.19248	-8.72309	O75607	Nucleoplasmin-3	NPM3
O75643;O75643-2	0.141037	0.399617	O75643;O75643-2	U5 small nuclear ribonucleoprotein 200 kDa helicase	SNRNP200
O75683	0.208122	-0.179436	O75683	Surfeit locus protein 6	SURF6
O75691	0.805942	-0.0531221	O75691	Small subunit processome component 20 homolog	UTP20
O75717;O75717-2	0.581049	0.0956845	O75717;O75717-2	WD repeat and HMG-box DNA-binding protein 1	WDHD1
O75817	0.116321	-10.7668	O75817	Ribonuclease P protein subunit p20	POP7
O75821	0.312525	-6.95165	O75821	Eukaryotic translation initiation factor 3 subunit G	EIF3G
O75822;O75822-3;O75822-2	0.312601	-7.19983	O75822;O75822-3;O75822-2	Eukaryotic translation initiation factor 3 subunit J	EIF3J
O75934	0.54147	-3.1576	O75934	Pre-mRNA-splicing factor SPF27	BCAS2
O75937	0.518618	-0.208443	O75937	DnaJ homolog subfamily C member 8	DNAJC8
O75940	0.752239	0.101626	O75940	Survival of motor neuron-related-splicing factor 30	SMNDC1
O76021;O76021-2	0.242484	-0.17003	O76021;O76021-2	Ribosomal L1 domain-containing protein 1	RSL1D1
O94762;O94762-4	0.116402	-10.1533	O94762;O94762-4	ATP-dependent DNA helicase Q5	RECQL5
O94776;O94776-2	0.181377	-7.92428	O94776;O94776-2	Metastasis-associated protein MTA2	MTA2
O94842;O94842-3;O94842-2;O15405;O15405-2	0.995161	0.046825	O94842;O94842-3;O94842-2;O15405;O15405-2	TOX high mobility group box family member 4;TOX high mobility group box family member 3	TOX4;TOX3
O94906;O94906-2	0.00472894	0.550362	O94906;O94906-2	Pre-mRNA-processing factor 6	PRPF6
O94992	0.942624	0.0302455	O94992	Protein HEXIM1	HEXIM1
O95104;O95104-3;O95104-2	0.185028	-7.58529	O95104;O95104-3;O95104-2	SR-related and CTD-associated factor 4	SCAF4
O95171;O95171-3;O95171-2	0.54147	-3.70053	O95171;O95171-3;O95171-2	Sciellin	SCEL
O95202;O95202-2;O95202-3		0	O95202	Mitochondrial proton/calcium exchanger protein	LETM1
O95218;O95218-2	0.750292	-0.0994417	O95218;O95218-2	Zinc finger Ran-binding domain-containing protein 2	ZRANB2
O95232;O95232-2	0.97963	-0.195536	O95232	Luc7-like protein 3	LUC7L3
O95239;O95239-2;Q2VIQ3	0.28795	0.218906	O95239;O95239-2	Chromosome-associated kinesin KIF4A	KIF4A
O95251;O95251-4;O95251-2;O95251-3;O95251-5	0.3125	-6.75083	O95251;O95251-4;O95251-2	Histone acetyltransferase KAT7	KAT7
O95267;O95267-2		0	O95267;O95267-2	RAS guanyl-releasing protein 1	RASGRP1
O95347;O95347-2	0.514601	3.80397	O95347;O95347-2	Structural maintenance of chromosomes protein 2	SMC2
O95373	0.54147	-3.10918	O95373	Importin-7	IPO7
O95391	1.79e-08	-15.2436	O95391	Pre-mRNA-splicing factor SLU7	SLU7
O95400	0.51415	3.90141	O95400	CD2 antigen cytoplasmic tail-binding protein 2	CD2BP2
O95453;O95453-3;O95453-2;O95453-4	0.327126	-0.181915	O95453;O95453-3;O95453-2;O95453-4	Poly(A)-specific ribonuclease PARN	PARN
O95478	0.101733	-0.286056	O95478	Ribosome biogenesis protein NSA2 homolog	NSA2
O95602	0.668904	-0.122285	O95602	DNA-directed RNA polymerase I subunit RPA1	POLR1A
O95707	0.0879072	-0.439568	O95707	Ribonuclease P protein subunit p29	POP4
O95785;O95785-2;O95785-4;O95785-3		0	O95785;O95785-2;O95785-4;O95785-3	Protein Wiz	WIZ
O95793;O95793-2;O95793-3	0.0280127	0.21472	O95793;O95793-2;O95793-3	Double-stranded RNA-binding protein Staufen homolog 1	STAU1
O95816;O95816-2		0	O95816;O95816-2	BAG family molecular chaperone regulator 2	BAG2
O95817		0	O95817	BAG family molecular chaperone regulator 3	BAG3
O95926;O95926-2	0.312587	-6.08277	O95926;O95926-2	Pre-mRNA-splicing factor SYF2	SYF2
O95983;O95983-2	0.54147	-3.0857	O95983;O95983-2	Methyl-CpG-binding domain protein 3	MBD3
O96028;O96028-5;O96028-3;O96028-6;O96028-7	0.190638	-6.96024	O96028;O96028-5;O96028-3;O96028-6	Histone-lysine N-methyltransferase NSD2	NSD2
P00338;P00338-3;P00338-4;P00338-2;P00338-5	0.0248816	0.314087	P00338;P00338-3;P00338-4;P00338-2;P00338-5	L-lactate dehydrogenase A chain	LDHA
P00441		0	P00441	Superoxide dismutase [Cu-Zn]	SOD1
P00558;P00558-2;P07205	0.11718	0.246097	P00558;P00558-2	Phosphoglycerate kinase 1	PGK1
P00738;P00738-2	0.54147	-3.66679	P00738;P00738-2	Haptoglobin;Haptoglobin alpha chain;Haptoglobin beta chain	HP
P01040	0.551863	3.6636	P01040	Cystatin-A;Cystatin-A, N-terminally processed	CSTA
P01591	0.54147	-4.29966	P01591	Immunoglobulin J chain	JCHAIN
P01833	0.54147	-4.3709	P01833	Polymeric immunoglobulin receptor;Secretory component	PIGR
P01834	0.54147	-4.3713	P01834	Immunoglobulin kappa constant	IGKC
P01857;P01857-1	0.54147	-3.78579	P01857;P01857-1	Immunoglobulin heavy constant gamma 1	IGHG1
P01871;P01871-1	0.54147	-3.56972	P01871;P01871-1	Immunoglobulin heavy constant mu	IGHM
P01876;P01876-1	0.323995	-8.3988	P01876;P01876-1	Immunoglobulin heavy constant alpha 1	IGHA1
P02545;P02545-3;P02545-6;P02545-5;P02545-4	0.541351	0.087708	P02545;P02545-3;P02545-6;P02545-5;P02545-4	Prelamin-A/C;Lamin-A/C	LMNA
P02671;P02671-2	0.54147	-3.41719	P02671;P02671-2	Fibrinogen alpha chain;Fibrinopeptide A;Fibrinogen alpha chain	FGA
P02675	0.54147	-3.60583	P02675	Fibrinogen beta chain;Fibrinopeptide B;Fibrinogen beta chain	FGB
P02679;P02679-2	0.54147	-3.35983	P02679;P02679-2	Fibrinogen gamma chain	FGG
P02788;P02788-2	0.54147	-4.87935	P02788;P02788-2	Lactotransferrin;Lactoferricin-H;Kaliocin-1;Lactoferroxin-A;Lactoferroxin-B;Lactoferroxin-C	LTF
P04040	0.967033	-0.348446	P04040	Catalase	CAT
P04075;P04075-2	0.716963	0.118635	P04075;P04075-2	Fructose-bisphosphate aldolase A	ALDOA
P04080	0.54147	-3.71614	P04080	Cystatin-B	CSTB
P04083	0.542491	-0.900059	P04083	Annexin A1;Annexin Ac2-26	ANXA1
P04406;P04406-2;O14556	0.664133	0.0947092	P04406;P04406-2	Glyceraldehyde-3-phosphate dehydrogenase	GAPDH
P04792	0.13724	1.04408	P04792	Heat shock protein beta-1	HSPB1
P05089;P05089-2;P05089-3	0.964677	-0.341632	P05089;P05089-2;P05089-3	Arginase-1	ARG1
P05109	0.901321	-0.273413	P05109	Protein S100-A8	S100A8
P05114	0.116884	-12.4177	P05114	Non-histone chromosomal protein HMG-14	HMGN1
P05141;Q9H0C2	0.54147	-3.48889	P05141	ADP/ATP translocase 2;ADP/ATP translocase 2, N-terminally processed	SLC25A5
P05164;P05164-2;P05164-3;P11678	0.54147	-4.04112	P05164;P05164-2;P05164-3	Myeloperoxidase;Myeloperoxidase;89 kDa myeloperoxidase;84 kDa myeloperoxidase;Myeloperoxidase light chain;Myeloperoxidase heavy chain	MPO
P05204	0.573546	-4.73377	P05204	Non-histone chromosomal protein HMG-17	HMGN2
P05386		0	P05386	Large ribosomal subunit protein P1	RPLP1
P05387;P05386-2	0.206763	0.64317	P05387	Large ribosomal subunit protein P2	RPLP2
P05455	0.0271876	-0.359101	P05455	Lupus La protein	SSB
P06396-2;P06396;P06396-4;P06396-3	0.54147	-3.93183	P06396-2;P06396;P06396-4;P06396-3	Gelsolin	GSN
P06493;P06493-2;Q00526	0.658026	-3.29721	P06493;P06493-2	Cyclin-dependent kinase 1	CDK1
P06702	0.624793	3.76352	P06702	Protein S100-A9	S100A9
P06733;P06733-2	0.861592	0.0259598	P06733;P06733-2	Alpha-enolase	ENO1
P06753-2;P06753-3;P06753-5;P06753-4;P06753-7	0.177619	2.26858	P06753-2;P06753-3;P06753-5;P06753-4	Tropomyosin alpha-3 chain	TPM3
P07195	0.0403467	0.521043	P07195	L-lactate dehydrogenase B chain	LDHB
P07237	0.54147	-3.32942	P07237	Protein disulfide-isomerase	P4HB
P07305;P07305-2	0.723595	0.138477	P07305;P07305-2	Histone H1.0;Histone H1.0, N-terminally processed	H1-0
P07339	0.54147	-3.09582	P07339	Cathepsin D;Cathepsin D light chain;Cathepsin D heavy chain	CTSD
P07355;P07355-2;A6NMY6	0.9625	0.0346527	P07355;P07355-2;A6NMY6	Annexin A2;Putative annexin A2-like protein	ANXA2;ANXA2P2
P07437;A6NNZ2	0.0179557	1.48931	P07437	Tubulin beta chain	TUBB
P07476	0.54147	-3.52915	P07476	Involucrin	IVL
P07814	0.54147	-3.2641	P07814	Bifunctional glutamate/proline--tRNA ligase;Glutamate--tRNA ligase;Proline--tRNA ligase	EPRS1
P07900;P07900-2;Q14568;Q58FG0;Q58FG1	0.153814	0.436363	P07900;P07900-2	Heat shock protein HSP 90-alpha	HSP90AA1
P07910-2;P07910-4	0.0325077	0.501928	P07910-2;P07910-4	Heterogeneous nuclear ribonucleoproteins C1/C2	HNRNPC
P08047;P08047-3;P08047-2	0.521222	3.88866	P08047;P08047-3	Transcription factor Sp1	SP1
P08238	0.00779899	0.842216	P08238	Heat shock protein HSP 90-beta	HSP90AB1
P08311	0.54147	-3.90768	P08311	Cathepsin G;Cathepsin G, C-terminal truncated form	CTSG
P08579	0.54147	-3.39178	P08579	U2 small nuclear ribonucleoprotein B	SNRPB2
P08621;P08621-2;P08621-3;P08621-4	0.323918	0.284151	P08621;P08621-2;P08621-3	U1 small nuclear ribonucleoprotein 70 kDa	SNRNP70
P08670;P41219;P41219-2;Q16352;P07196	0.00343219	1.73948	P08670	Vimentin	VIM
P08708	0.099095	-0.451482	P08708	Small ribosomal subunit protein eS17	RPS17
P08758	0.637188	3.0861	P08758	Annexin A5	ANXA5
P09012	0.659217	0.36037	P09012	U1 small nuclear ribonucleoprotein A	SNRPA
P09211	0.136988	10.6105	P09211	Glutathione S-transferase P	GSTP1
P09234	0.175367	0.471077	P09234	U1 small nuclear ribonucleoprotein C	SNRPC
P09382	0.0287611	1.05641	P09382	Galectin-1	LGALS1
P09429;B2RPK0	0.700674	-0.118078	P09429;B2RPK0	High mobility group protein B1;Putative high mobility group protein B1-like 1	HMGB1;HMGB1P1
P09651-2;P09651;P09651-3;A0A2R8Y4L2;Q32P51	0.682833	0.100776	P09651-2;P09651;P09651-3;A0A2R8Y4L2;Q32P51	Heterogeneous nuclear ribonucleoprotein A1;Heterogeneous nuclear ribonucleoprotein A1, N-terminally processed;Heterogeneous nuclear ribonucleoprotein A1-like 3;Heterogeneous nuclear ribonucleoprotein A1-like 2	HNRNPA1;HNRNPA1L3;HNRNPA1L2
P09661	0.0291446	0.364687	P09661	U2 small nuclear ribonucleoprotein A	SNRPA1
P09874	0.759406	-0.0496846	P09874	Poly [ADP-ribose] polymerase 1;Poly [ADP-ribose] polymerase 1, processed C-terminus;Poly [ADP-ribose] polymerase 1, processed N-terminus	PARP1
P09884	0.63668	-4.30623	P09884	DNA polymerase alpha catalytic subunit	POLA1
P09972		0	P09972	Fructose-bisphosphate aldolase C	ALDOC
P0C0S5;Q71UI9;Q71UI9-2;Q71UI9-4;Q71UI9-5;Q71UI9-3	0.904781	0.0268184	P0C0S5;Q71UI9;Q71UI9-2;Q71UI9-4	Histone H2A.Z;Histone H2A.V	H2AZ1;H2AZ2
P0CG48;P0CG47;P62979;P62987	0.591607	-0.121209	P0CG48;P0CG47;P62979;P62987	Polyubiquitin-C;Ubiquitin;Polyubiquitin-B;Ubiquitin;Ubiquitin-ribosomal protein eS31 fusion protein;Ubiquitin;Small ribosomal subunit protein eS31;Ubiquitin-ribosomal protein eL40 fusion protein;Ubiquitin;Large ribosomal subunit protein eL40	UBC;UBB;RPS27A;UBA52
P0DMV8;P0DMV9;P0DMV8-2	0.00605237	0.725753	P0DMV8;P0DMV9;P0DMV8-2	Heat shock 70 kDa protein 1A;Heat shock 70 kDa protein 1B	HSPA1A;HSPA1B
P0DOY2;P0DOY3;P0CF74;A0M8Q6	0.54147	-4.62922	P0DOY2;P0DOY3;P0CF74	Immunoglobulin lambda constant 2;Immunoglobulin lambda constant 3;Immunoglobulin lambda constant 6	IGLC2;IGLC3;IGLC6
P0DP25;P0DP24;P0DP23;P02585	0.313665	0.503915	P0DP25;P0DP24;P0DP23	Calmodulin-3;Calmodulin-2;Calmodulin-1	CALM3;CALM2;CALM1
P0DPB6;P0DPB5	0.396218	0.321948	P0DPB6;P0DPB5	DNA-directed RNA polymerases I and III subunit RPAC2;Protein POLR1D, isoform 2	POLR1D
P10412;P16402;P22492	0.0679742	0.271193	P10412;P16402	Histone H1.4;Histone H1.3	H1-4;H1-3
P10599;P10599-2	0.823372	0.0857687	P10599;P10599-2	Thioredoxin	TXN
P10768	0.649043	-3.35461	P10768	S-formylglutathione hydrolase	ESD
P10809;P10809-2	0.00819734	1.16629	P10809	60 kDa heat shock protein, mitochondrial	HSPD1
P11021	0.000809732	1.09329	P11021	Endoplasmic reticulum chaperone BiP	HSPA5
P11142;P11142-2	0.0120142	0.467109	P11142;P11142-2	Heat shock cognate 71 kDa protein	HSPA8
P11387	0.236722	-0.165578	P11387	DNA topoisomerase 1	TOP1
P11388;P11388-2;P11388-3;P11388-4	0.205146	0.226134	P11388;P11388-2;P11388-3;P11388-4	DNA topoisomerase 2-alpha	TOP2A
P11940;P11940-2;Q9H361;Q4VXU2;Q4VXU2-2;Q96DU9;Q96DU9-2	0.0020428	1.99616	P11940;P11940-2;Q9H361	Polyadenylate-binding protein 1;Polyadenylate-binding protein 3	PABPC1;PABPC3
P12004	0.180664	-8.31044	P12004	Proliferating cell nuclear antigen	PCNA
P12081;P12081-4;P12081-3;P12081-2;P49590-2	0.336534	0.22391	P12081;P12081-4;P12081-3;P12081-2	Histidine--tRNA ligase, cytoplasmic	HARS1
P12268	0.0783731	10.9025	P12268	Inosine-5-monophosphate dehydrogenase 2	IMPDH2
P12270;P12270-2	0.000435603	2.39155	P12270	Nucleoprotein TPR	TPR
P12273	0.747166	0.262718	P12273	Prolactin-inducible protein	PIP
P12277	0.491616	4.1113	P12277	Creatine kinase B-type	CKB
P12956;P12956-2	0.196865	0.202595	P12956;P12956-2	X-ray repair cross-complementing protein 6	XRCC6
P13010	0.319081	0.20627	P13010	X-ray repair cross-complementing protein 5	XRCC5
P13051;P13051-2		0	P13051	Uracil-DNA glycosylase	UNG
P13639	0.000175861	0.980126	P13639	Elongation factor 2	EEF2
P13667	0.177808	7.4514	P13667	Protein disulfide-isomerase A4	PDIA4
P13693;P13693-2;Q56UQ5;Q9HAU6	0.54147	-3.46137	P13693;P13693-2	Translationally-controlled tumor protein	TPT1
P13984	0.289389	-0.184692	P13984	General transcription factor IIF subunit 2	GTF2F2
P14174	0.525536	0.245003	P14174	Macrophage migration inhibitory factor	MIF
P14618;P14618-2;P14618-3;P30613;P30613-2	0.587823	0.336038	P14618;P14618-2;P14618-3	Pyruvate kinase PKM	PKM
P14625;Q58FF3	0.54147	-3.44692	P14625	Endoplasmin	HSP90B1
P14678;P63162;P14678-2;P14678-3;P63162-2	0.546905	3.87581	P14678;P63162;P14678-2;P14678-3;P63162-2	Small nuclear ribonucleoprotein-associated proteins B and B;Small nuclear ribonucleoprotein-associated protein N	SNRPB;SNRPN
P14866;P14866-2	0.197553	0.135992	P14866;P14866-2	Heterogeneous nuclear ribonucleoprotein L	HNRNPL
P14923	0.54147	-3.90503	P14923	Junction plakoglobin	JUP
P15311	0.0540408	0.227873	P15311	Ezrin	EZR
P15407;P15407-2	0.549541	3.37598	P15407;P15407-2	Fos-related antigen 1	FOSL1
P15531;P15531-2	0.571141	3.43519	P15531;P15531-2	Nucleoside diphosphate kinase A	NME1
P15880	0.499777	4.2583	P15880	Small ribosomal subunit protein uS5	RPS2
P15924;P15924-3;P15924-2	0.0389223	-1.36318	P15924;P15924-3;P15924-2	Desmoplakin	DSP
P15927;P15927-2;P15927-3	0.179311	-7.26251	P15927;P15927-2;P15927-3	Replication protein A 32 kDa subunit	RPA2
P16104	0.177808	6.70827	P16104	Histone H2AX	H2AX
P16220-1;P16220;P16220-3;Q03060-8;Q03060-6;Q03060-23;Q03060-9;Q03060-24;Q03060-32;Q03060-26;Q03060-21;Q03060-31	0.54147	-3.64829	P16220-1;P16220;P16220-3	Cyclic AMP-responsive element-binding protein 1	CREB1
P16403	0.718485	0.26031	P16403	Histone H1.2	H1-2
P16949;P16949-2;Q9H169;Q9H169-3;Q9H169-4;Q9H169-2	0.0076582	0.751644	P16949;P16949-2	Stathmin	STMN1
P16989;P16989-3;P16989-2	0.00239762	0.961425	P16989;P16989-3;P16989-2	Y-box-binding protein 3	YBX3
P17026	0.54147	-3.29512	P17026	Zinc finger protein 22	ZNF22
P17028		0	P17028	Zinc finger protein 24	ZNF24
P17096;P17096-3	0.82346	0.103055	P17096;P17096-3	High mobility group protein HMG-I/HMG-Y	HMGA1
P17275	0.54147	-3.55812	P17275	Transcription factor JunB	JUNB
P17480	0.0283653	-0.212271	P17480	Nucleolar transcription factor 1	UBTF
P17480-2	0.54147	-4.34606	P17480-2	Nucleolar transcription factor 1	UBTF
P17535	0.54147	-3.35947	P17535	Transcription factor JunD	JUND
P17844;P17844-2	0.721835	0.0364274	P17844;P17844-2	Probable ATP-dependent RNA helicase DDX5	DDX5
P17931	0.54147	-3.74838	P17931	Galectin-3	LGALS3
P17980	0.54147	-2.95505	P17980	26S proteasome regulatory subunit 6A	PSMC3
P17987	0.54147	-3.49423	P17987	T-complex protein 1 subunit alpha	TCP1
P18077	0.312513	-7.04716	P18077	Large ribosomal subunit protein eL33	RPL35A
P18124	0.170408	-0.406265	P18124	Large ribosomal subunit protein uL30	RPL7
P18206;P18206-2;P18206-3	0.621388	3.6516	P18206;P18206-2	Vinculin	VCL
P18583-5;P18583-2;P18583;P18583-7;P18583-9	0.206238	6.59579	P18583-5;P18583-2;P18583;P18583-7;P18583-9	Protein SON	SON
P18615;P18615-3;P18615-4	0.955012	0.0122336	P18615;P18615-3;P18615-4	Negative elongation factor E	NELFE
P18621;P18621-3;P18621-2	0.277522	-0.296568	P18621;P18621-3;P18621-2	Large ribosomal subunit protein uL22	RPL17
P18669;P15259;Q8N0Y7		0	P18669	Phosphoglycerate mutase 1	PGAM1
P18754;P18754-2	0.827134	0.0385658	P18754;P18754-2	Regulator of chromosome condensation	RCC1
P18858;P18858-2;P18858-3	0.113665	10.4507	P18858;P18858-2;P18858-3	DNA ligase 1	LIG1
P18887	0.193722	0.169233	P18887	DNA repair protein XRCC1	XRCC1
P19338	0.109896	-0.197612	P19338	Nucleolin	NCL
;607603;607604;607605;607606;607607;607608;607609;607610;607611;607612;607613;607614;607615;607616;607617;607618;607619;607620;607621;607622;607623;607624;607625;607626;607627;607628;607629;607630;607631;607632;607633;607634;607635;607636;607637;607638;607639;607640;607641;607642;607643;607644;607645;607646;607647;607648;607649;607650;607651;607652;607653;607654;607655;657819;657820;657821;657822…	563;564;565;566;567;568;569;570;5674;5675;5676;5677;5678;5679;5680;5681;5682;5683;5684;5685;5686;5687;33689;33690;33691;33692;33693;33694;33695;33696;33697;33698;33699;33700;33701;33702;33703;33704;33705;33706;33707;33708;33709;33710;33711;33712;33713;33714;33715;33716;33717;33718;33719;33720;33721;33722;33723;33724;33725;33726;33727;33728;33729;33730;33731;33732;33733;33734;33735;33736;33737;337…
06;637607;637608;637609;637610;637611;637612;637613;637614;637615;637616;637617;637618;637619;637620;637621;637622;637623;637624;637625;637626;637627;637628;637629;637630;637631;637632;637633;637634;637635;637636;637637;637638;637639;637640;637641;637642;637643;637644;637645;637646;637647;637648;637649;637650;637651;637652;637653;637654;637655;637656;637657;637658;637659;637660;637661;637662;6376…	567;5682;33725;33861;38489;44463;44503;44568;59508;68580;122812;123088;123385;123824;163408;167242;167262;172744;172836;172874;185636;185728;211290;211422;211431;219695;219757;219901;229378;229450;229611;249561;306686;306743;309088;315449;315510;316675;337370;342992;343047;345619;345636;360573;360595;419702;450399;452316;452350;452371;463851;463927;475585;475588;495915;496017;499919;499930;572331…	693;694;695	175;345;630	23.0639	23.155
P19447	0.60307	-3.86084	P19447	General transcription and DNA repair factor IIH helicase subunit XPB	ERCC3
P19525;P19525-2		0	P19525;P19525-2	Interferon-induced, double-stranded RNA-activated protein kinase	EIF2AK2
P19784	0.116706	-10.4006	P19784	Casein kinase II subunit alpha	CSNK2A2
P20042	0.101238	0.354801	P20042	Eukaryotic translation initiation factor 2 subunit 2	EIF2S2
P20290-2;P20290	0.160936	0.450454	P20290-2;P20290	Transcription factor BTF3	BTF3
P20700	0.90718	0.0182877	P20700	Lamin-B1	LMNB1
P21127;P21127-2;P21127-8;P21127-3;Q9UQ88-2;Q9UQ88-4;Q9UQ88;P21127-6;Q9UQ88-3;P21127-9;P21127-12;P21127-10;P21127-5;P21127-4;Q9UQ88-8;Q9UQ88-10;Q9UQ88-5;Q9UQ88-9	0.025904	0.32155	P21127;P21127-2;P21127-8;P21127-3;Q9UQ88-2;Q9UQ88-4;Q9UQ88;P21127-6;Q9UQ88-3;P21127-9;P21127-12;P21127-10;P21127-5;P21127-4;Q9UQ88-8;Q9UQ88-10;Q9UQ88-5	Cyclin-dependent kinase 11B;Cyclin-dependent kinase 11A	CDK11B;CDK11A
P21291	0.312518	-7.92917	P21291	Cysteine and glycine-rich protein 1	CSRP1
P21333;P21333-2	0.398815	5.13313	P21333;P21333-2	Filamin-A	FLNA
P22061-2;P22061	0.54147	-3.02978	P22061-2;P22061	Protein-L-isoaspartate(D-aspartate) O-methyltransferase	PCMT1
P22087	0.151145	-0.201991	P22087	rRNA 2-O-methyltransferase fibrillarin	FBL
P22234;P22234-2	0.072194	0.473908	P22234;P22234-2	Bifunctional phosphoribosylaminoimidazole carboxylase/phosphoribosylaminoimidazole succinocarboxamide synthetase;Phosphoribosylaminoimidazole carboxylase;Phosphoribosylaminoimidazole succinocarboxamide synthetase	PAICS
P22314;P22314-2	0.637245	3.41299	P22314;P22314-2	Ubiquitin-like modifier-activating enzyme 1	UBA1
P22392-2;O60361	0.350294	0.124266	P22392-2	Nucleoside diphosphate kinase B	NME2
P22626;P22626-2	0.0591356	0.478849	P22626;P22626-2	Heterogeneous nuclear ribonucleoproteins A2/B1	HNRNPA2B1
P22735;P22735-2	0.54147	-3.22088	P22735;P22735-2	Protein-glutamine gamma-glutamyltransferase K	TGM1
P23025	0.54147	-3.25279	P23025	DNA repair protein complementing XP-A cells	XPA
P23193;P23193-2;Q15560	0.212977	-0.146899	P23193;P23193-2	Transcription elongation factor A protein 1	TCEA1
P23246;P23246-2	0.413214	0.195542	P23246;P23246-2	Splicing factor, proline- and glutamine-rich	SFPQ
P23284	0.191828	-7.43223	P23284	Peptidyl-prolyl cis-trans isomerase B	PPIB
P23396;P23396-2	0.233472	0.38824	P23396;P23396-2	Small ribosomal subunit protein uS3	RPS3
P23526;P23526-2	0.11827	0.524743	P23526	Adenosylhomocysteinase	AHCY
P23528	0.927031	-0.0277742	P23528	Cofilin-1	CFL1
P24534	0.0453553	0.725005	P24534	Elongation factor 1-beta	EEF1B2
P24666;P24666-4;P24666-2;P24666-3	0.54147	-3.3006	P24666;P24666-4;P24666-2;P24666-3	Low molecular weight phosphotyrosine protein phosphatase	ACP1
P24928;P24928-2	0.0911649	0.670086	P24928	DNA-directed RNA polymerase II subunit RPB1	POLR2A
P25205;P25205-2	0.818001	0.0704362	P25205;P25205-2	DNA replication licensing factor MCM3	MCM3
P25311	0.335228	7.07089	P25311	Zinc-alpha-2-glycoprotein	AZGP1
P25398	0.196982	0.205154	P25398	Small ribosomal subunit protein eS12	RPS12
P25440;P25440-4;P25440-3;P25440-2	0.42095	0.138125	P25440;P25440-4;P25440-3;P25440-2	Bromodomain-containing protein 2	BRD2
P25490;Q96MM3	0.300349	-0.469815	P25490	Transcriptional repressor protein YY1	YY1
P25685;P25685-2	0.504086	4.07141	P25685;P25685-2	DnaJ homolog subfamily B member 1	DNAJB1
P25705;P25705-2;P25705-3		0	P25705;P25705-2;P25705-3	ATP synthase subunit alpha, mitochondrial	ATP5F1A
P25787	0.312559	-6.36307	P25787	Proteasome subunit alpha type-2	PSMA2
P26038	0.301887	0.236125	P26038	Moesin	MSN
P26196	0.582937	3.81178	P26196	Probable ATP-dependent RNA helicase DDX6	DDX6
P26358-2;P26358;P26358-3	0.760097	0.0429457	P26358-2;P26358	DNA (cytosine-5)-methyltransferase 1	DNMT1
P26368;P26368-2	0.013285	0.471609	P26368;P26368-2	Splicing factor U2AF 65 kDa subunit	U2AF2
P26373;P26373-2	0.484888	-0.0982072	P26373;P26373-2	Large ribosomal subunit protein eL13	RPL13
P26447	0.530151	3.8116	P26447	Protein S100-A4	S100A4
P26583	0.707474	-0.126089	P26583	High mobility group protein B2	HMGB2
P26599;P26599-1;P26599-2	0.15906	0.104856	P26599;P26599-1;P26599-2	Polypyrimidine tract-binding protein 1	PTBP1
P26641;P26641-2	0.475142	4.49682	P26641;P26641-2	Elongation factor 1-gamma	EEF1G
P27348	0.436025	4.5648	P27348	14-3-3 protein theta	YWHAQ
P27635;Q96L21	0.638095	3.46682	P27635;Q96L21	Large ribosomal subunit protein uL16;Ribosomal protein uL16-like	RPL10;RPL10L
P27694	0.63201	-3.63837	P27694	Replication protein A 70 kDa DNA-binding subunit;Replication protein A 70 kDa DNA-binding subunit, N-terminally processed	RPA1
P27695	0.134849	-0.296967	P27695	DNA repair nuclease/redox regulator APEX1;DNA repair nuclease/redox regulator APEX1, mitochondrial	APEX1
P27816;P27816-6;P27816-2;P27816-7		0	P27816;P27816-6;P27816-2	Microtubule-associated protein 4	MAP4
P27824;P27824-2;P27824-3;O14967	0.54147	-3.25136	P27824;P27824-2;P27824-3	Calnexin	CANX
P28482;P28482-2	0.312617	-7.18548	P28482;P28482-2	Mitogen-activated protein kinase 1	MAPK1
P29034	0.31615	-7.56542	P29034	Protein S100-A2	S100A2
P29083	0.442258	-0.0869048	P29083	General transcription factor IIE subunit 1	GTF2E1
P29084	0.173229	-7.3562	P29084	Transcription initiation factor IIE subunit beta	GTF2E2
P29401;P29401-2	0.0818612	-0.496659	P29401;P29401-2	Transketolase	TKT
P29508;P29508-2	0.834545	-0.195569	P29508;P29508-2	Serpin B3	SERPINB3
P29692-2	0.62849	3.6693	P29692-2	Elongation factor 1-delta	EEF1D
P30041	0.312858	-6.62906	P30041	Peroxiredoxin-6	PRDX6
P30044;P30044-2;P30044-3;P30044-4	0.312737	7.61269	P30044;P30044-2;P30044-3;P30044-4	Peroxiredoxin-5, mitochondrial	PRDX5
P30050;P30050-2	0.171639	-0.216065	P30050;P30050-2	Large ribosomal subunit protein uL11	RPL12
P30085;P30085-3;P30085-2	0.628788	-3.32349	P30085;P30085-3;P30085-2	UMP-CMP kinase	CMPK1
P30086	0.553844	0.225523	P30086	Phosphatidylethanolamine-binding protein 1;Hippocampal cholinergic neurostimulating peptide	PEBP1
P30101	0.0513401	0.678463	P30101	Protein disulfide-isomerase A3	PDIA3
P30153	0.177808	6.93499	P30153	Serine/threonine-protein phosphatase 2A 65 kDa regulatory subunit A alpha isoform	PPP2R1A
P30414	0.177808	6.22271	P30414	NK-tumor recognition protein	NKTR
P30419;P30419-2;O60551	0.54147	-3.12478	P30419;P30419-2	Glycylpeptide N-tetradecanoyltransferase 1	NMT1
P30740;P30740-2;P50453;O75830	0.54147	-3.44454	P30740;P30740-2	Leukocyte elastase inhibitor	SERPINB1
P31151;Q86SG5	0.208636	-7.62022	P31151	Protein S100-A7	S100A7
P31689;P31689-2	0.0110708	0.39209	P31689;P31689-2	DnaJ homolog subfamily A member 1	DNAJA1
P31943	0.0930579	0.367754	P31943	Heterogeneous nuclear ribonucleoprotein H;Heterogeneous nuclear ribonucleoprotein H, N-terminally processed	HNRNPH1
P31944	0.46705	4.40273	P31944	Caspase-14;Caspase-14 subunit p17, mature form;Caspase-14 subunit p10, mature form;Caspase-14 subunit p20, intermediate form;Caspase-14 subunit p8, intermediate form	CASP14
P31946	0.628507	-3.64626	P31946	14-3-3 protein beta/alpha;14-3-3 protein beta/alpha, N-terminally processed	YWHAB
P31947;P31947-2	0.54147	-3.43799	P31947;P31947-2	14-3-3 protein sigma	SFN
P31948;P31948-2;P31948-3	0.0777466	0.546354	P31948;P31948-2;P31948-3	Stress-induced-phosphoprotein 1	STIP1
P31949	0.54147	-3.9855	P31949	Protein S100-A11;Protein S100-A11, N-terminally processed	S100A11
P32119;P32119-2	0.456896	0.264746	P32119	Peroxiredoxin-2	PRDX2
P32969	0.0314962	-0.264504	P32969	Large ribosomal subunit protein uL6	RPL9
P33176;Q12840	0.250973	0.60071	P33176	Kinesin-1 heavy chain	KIF5B
P33240;P33240-2	0.284669	0.395193	P33240;P33240-2	Cleavage stimulation factor subunit 2	CSTF2
P33552	0.54147	-3.40989	P33552	Cyclin-dependent kinases regulatory subunit 2	CKS2
P33991	0.321024	0.168048	P33991	DNA replication licensing factor MCM4	MCM4
P33992		0	P33992	DNA replication licensing factor MCM5	MCM5
P34932;P34932-2	0.647382	0.216672	P34932	Heat shock 70 kDa protein 4	HSPA4
P35232;P35232-2		0	P35232	Prohibitin 1	PHB1
P35241;P35241-5;P35241-4;P35241-2;P35241-3	0.966015	-0.0069195	P35241;P35241-5;P35241-4	Radixin	RDX
P35244	0.513193	0.259667	P35244	Replication protein A 14 kDa subunit	RPA3
P35249;P35249-2	0.355089	-0.422102	P35249;P35249-2	Replication factor C subunit 4	RFC4
P35251;P35251-2	0.831312	0.0400501	P35251;P35251-2	Replication factor C subunit 1	RFC1
P35268	0.425754	-0.247428	P35268	Large ribosomal subunit protein eL22	RPL22
P35269	0.474301	-0.131443	P35269	General transcription factor IIF subunit 1	GTF2F1
P35527	0.0537533	-1.69009	P35527	Keratin, type I cytoskeletal 9	KRT9
P35580;P35580-3;P35580-2;P35580-5;P35580-4	0.140438	9.00044	P35580;P35580-3;P35580-2;P35580-5;P35580-4	Myosin-10	MYH10
P35637;P35637-2	0.551882	0.140519	P35637;P35637-2	RNA-binding protein FUS	FUS
P35658;P35658-3;P35658-4;P35658-2;P35658-5	0.0653636	12.1241	P35658;P35658-3;P35658-4;P35658-2;P35658-5	Nuclear pore complex protein Nup214	NUP214
P35659;P35659-2	0.610938	-0.0501933	P35659;P35659-2	Protein DEK	DEK
P35998;P35998-2	0.945254	0.525515	P35998	26S proteasome regulatory subunit 7	PSMC2
P36578	0.118751	-0.271231	P36578	Large ribosomal subunit protein uL4	RPL4
P36873;P36873-2	0.607588	-4.0733	P36873;P36873-2	Serine/threonine-protein phosphatase PP1-gamma catalytic subunit	PPP1CC
P37108	0.805373	-0.0722162	P37108	Signal recognition particle 14 kDa protein	SRP14
P37198	0.085994	10.9879	P37198	Nuclear pore glycoprotein p62	NUP62
P37802;P37802-2	0.216702	-6.66397	P37802;P37802-2	Transgelin-2	TAGLN2
P37837;P37837-2	0.591142	3.63185	P37837;P37837-2	Transaldolase	TALDO1
P38159;P38159-2;P38159-3;O75526;Q8N7X1	0.228609	0.251538	P38159;P38159-2	RNA-binding motif protein, X chromosome;RNA-binding motif protein, X chromosome, N-terminally processed	RBMX
P38432	0.123027	0.34373	P38432	Coilin	COIL
P38646	0.405026	5.09009	P38646	Stress-70 protein, mitochondrial	HSPA9
P38919	0.193785	-0.824685	P38919	Eukaryotic initiation factor 4A-III;Eukaryotic initiation factor 4A-III, N-terminally processed	EIF4A3
P39019	0.253382	-0.264706	P39019	Small ribosomal subunit protein eS19	RPS19
P39023	0.0931367	-0.234976	P39023	Large ribosomal subunit protein uL3	RPL3
P39687;O43423;O95626	0.627532	-3.77411	P39687	Acidic leucine-rich nuclear phosphoprotein 32 family member A	ANP32A
P39748;P39748-2	0.249955	-0.190116	P39748;P39748-2	Flap endonuclease 1	FEN1
P40227;P40227-2	0.983914	0.152341	P40227;P40227-2	T-complex protein 1 subunit zeta	CCT6A
P40429;Q6NVV1	0.0332092	-0.345032	P40429	Large ribosomal subunit protein uL13	RPL13A
P40925;P40925-3;P40925-2	0.54147	-3.22562	P40925;P40925-3;P40925-2	Malate dehydrogenase, cytoplasmic	MDH1
P40926;P40926-2	0.54147	-3.23181	P40926;P40926-2	Malate dehydrogenase, mitochondrial	MDH2
P41208;Q12798	0.923587	0.0367502	P41208	Centrin-2	CETN2
P41223;P41223-2	0.54147	-3.56111	P41223;P41223-2	Protein BUD31 homolog	BUD31
P41227;P41227-2;Q9BSU3		0	P41227;P41227-2	N-alpha-acetyltransferase 10	NAA10
P41567	0.866091	0.0592027	P41567	Eukaryotic translation initiation factor 1	EIF1
P42166;P42167-3	0.92963	0.0142182	P42166;P42167-3	Lamina-associated polypeptide 2, isoform alpha;Thymopoietin;Thymopentin;Lamina-associated polypeptide 2, isoforms beta/gamma;Thymopoietin;Thymopentin	TMPO
P42167;P42167-2	0.00564716	0.431188	P42167;P42167-2	Lamina-associated polypeptide 2, isoforms beta/gamma;Thymopoietin;Thymopentin	TMPO
P42285	0.603635	-0.0614826	P42285	Exosome RNA helicase MTR4	MTREX
P42677	0.0761836	-0.268759	P42677	Small ribosomal subunit protein eS27	RPS27
P42695	0.54147	-3.4644	P42695	Condensin-2 complex subunit D3	NCAPD3
P42696;P42696-2	0.139951	-0.169026	P42696;P42696-2	RNA-binding protein 34	RBM34
P42766	0.0849778	-0.502831	P42766	Large ribosomal subunit protein uL29	RPL35
P43243;P43243-2	0.000652214	0.612816	P43243	Matrin-3	MATR3
P43487;P43487-2;Q9C010;Q9C010-2	0.0460285	0.55825	P43487;P43487-2	Ran-specific GTPase-activating protein	RANBP1
P43686;P43686-2	0.0865051	10.3212	P43686;P43686-2	26S proteasome regulatory subunit 6B	PSMC4
P45973	0.94051	-0.0159722	P45973	Chromobox protein homolog 5	CBX5
P45974;P45974-2	0.539109	3.57461	P45974;P45974-2	Ubiquitin carboxyl-terminal hydrolase 5	USP5
P46013	0.0350789	-0.365593	P46013	Proliferation marker protein Ki-67	MKI67
34088;434089;434090;434091;434092;434093;434094;434095;434096;434097;434098;434099;434100;434101;434102;434103;434104;434105;434106;434107;434108;434109;434110;434111;434112;434113;434114;434115;434116;434117;434118;434119;434120;434121;434122;434123;434124;434125;434126;434127;434128;434129;434130;434131;434132;434133;434134;434135;434136;434137;434138;434139;434140;434141;434142;434143;434144;4…	16207;16208;16209;16210;16211;16212;16213;16214;16215;16216;16217;16218;16219;16220;16221;16222;16223;16224;16225;16226;16227;16228;16229;16230;16231;16232;16233;16234;16235;16236;16237;16238;16239;16240;16241;16242;16243;16244;16245;16246;16247;16248;16249;16250;16251;16252;16253;16254;16255;16256;16257;16258;16259;16260;16261;16262;16263;16264;16265;16266;16267;16451;16452;16453;16454;16455;164…
1;421452;421453;421454;421455;421456;421457;421458;421459;421460;421461;421462;421463;421464;421465;421466;421467;421468;421469;421470;421471;421472;421473;421474;421475;421476;421477;421478;421479;421480;421481;435418;440142;440143;440144;440145;440146;440147;440148;440149;440150;440151;440152;440153;440154;440155;440156;440157;440158;440159;440160;440161;440162;440163;440164;440165;440166;44016…	16219;16457;16494;16511;16553;16627;16636;17425;23228;23303;23340;23351;37650;37683;45554;45587;47275;47310;47339;47614;51748;52706;53862;53895;53902;55692;56993;57028;57059;58012;58819;58885;65520;65546;69523;69687;69694;69698;74330;79360;92020;92079;92618;92646;92665;92690;92713;93530;102226;102239;111860;128642;129945;129982;131056;131060;131450;132380;140683;140706;143702;143789;143801;143802…	991;992;993;994;995;996;997;998;999;1000;1001;1002;1003;1004;1005;1006;1007;1008;1009;1010;1011	541;1005;1119;1174;1191;1296;1538;1555;1605;1782;1971;2049;2059;2283;2387;2491;2576;2815;3048;3070;3131	20.2994	20.012
P46013-2	0.177808	7.98367	P46013-2	Proliferation marker protein Ki-67	MKI67
;446019;446020;446021;446022;446023;446024;446025;446026;446027;446028;446029;446030;446031;465870;465871;465872;465873;465874;465875;465876;465877;465878;465879;465880;465881;465882;465883;465884;465885;465886;465887;465888;465889;465890;465891;465892;465893;465894;465895;465896;465897;465898;465899;465900;465901;465902;465903;465904;465905;465906;465907;465908;465909;465910;465911;465912;465913…	16207;16208;16209;16210;16211;16212;16213;16214;16215;16216;16217;16218;16219;16220;16221;16222;16223;16224;16225;16226;16227;16228;16229;16230;16231;16232;16233;16234;16235;16236;16237;16238;16239;16240;16241;16242;16243;16244;16245;16246;16247;16248;16249;16250;16251;16252;16253;16254;16255;16256;16257;16258;16259;16260;16261;16262;16263;16264;16265;16266;16267;16451;16452;16453;16454;16455;164…
9;459280;459281;459282;459283;459284;459285;459286;459287;459288;459289;459290;459291;459292;459293;459294;459295;459296;459297;459298;459299;459300;459301;459302;459303;459304;459305;459306;459307;459308;459309;459310;459311;459312;459313;459314;459315;459316;459317;459318;459319;459320;459321;459322;459323;459324;459325;459326;459327;459328;459329;459330;459331;459332;459333;459334;459335;45933…	16219;16457;16494;16511;16553;16627;16636;17425;23228;23303;23340;23351;37650;37683;45554;45587;47275;47310;47339;47614;51748;52706;53862;53895;53902;55692;56993;57028;57059;58012;58819;58885;65520;65546;69523;69687;69694;69698;79360;92020;92079;92618;92646;92665;92690;92713;93530;111860;128642;129945;129982;131056;131060;131450;132380;140683;140706;143702;143789;143801;143802;148284;148320;14836…	991;992;993;994;995;996;997;998;999;1000;1001;1002;1003;1004;1005;1006;1007;1008;1009;1010;1011	181;645;759;814;831;936;1178;1195;1245;1422;1611;1689;1699;1923;2027;2131;2216;2455;2688;2710;2771	0	0
P46060	0.445887	4.39852	P46060	Ran GTPase-activating protein 1	RANGAP1
P46087;P46087-4;P46087-2;P46087-3	0.0415887	-0.288442	P46087;P46087-4;P46087-2;P46087-3	Probable 28S rRNA (cytosine(4447)-C(5))-methyltransferase	NOP2
P46100;P46100-4;P46100-6;P46100-3;P46100-2;P46100-5	0.557052	0.12814	P46100;P46100-4;P46100-6;P46100-3;P46100-2;P46100-5	Transcriptional regulator ATRX	ATRX
P46109	0.618684	3.58755	P46109	Crk-like protein	CRKL
P46379;P46379-2;P46379-3;P46379-4;P46379-5	4.94e-08	14.174	P46379;P46379-2;P46379-3;P46379-4;P46379-5	Large proline-rich protein BAG6	BAG6
P46776	0.455628	-0.14903	P46776	Large ribosomal subunit protein uL15	RPL27A
P46777	0.13747	-0.302653	P46777	Large ribosomal subunit protein uL18	RPL5
P46778	0.149188	-0.373613	P46778	Large ribosomal subunit protein eL21	RPL21
P46779;P46779-2;P46779-3;P46779-4;P46779-5	0.18726	-6.84759	P46779;P46779-2;P46779-3;P46779-4;P46779-5	Large ribosomal subunit protein eL28	RPL28
P46781	0.54147	-3.9096	P46781	Small ribosomal subunit protein uS4	RPS9
P46782	0.146247	-0.191262	P46782	Small ribosomal subunit protein uS7;Small ribosomal subunit protein uS7, N-terminally processed	RPS5
P46783;Q9NQ39	0.13493	0.181416	P46783	Small ribosomal subunit protein eS10	RPS10
P46940	0.54147	-3.34444	P46940	Ras GTPase-activating-like protein IQGAP1	IQGAP1
P47914	0.501417	-0.25053	P47914	Large ribosomal subunit protein eL29	RPL29
P47929	0.89242	-1.20887	P47929	Galectin-7	LGALS7
P48594	0.312609	-7.2974	P48594	Serpin B4	SERPINB4
P48634;P48634-2;P48634-3;P48634-4	0.54147	-2.9635	P48634;P48634-2;P48634-3;P48634-4	Protein PRRC2A	PRRC2A
P48637;P48637-2	0.116812	13.2373	P48637;P48637-2	Glutathione synthetase	GSS
P48643;P48643-2	0.54147	-3.4738	P48643;P48643-2	T-complex protein 1 subunit epsilon	CCT5
P49207	0.608638	-4.37691	P49207	Large ribosomal subunit protein eL34	RPL34
P49321;P49321-2;P49321-4;P49321-3	0.655023	-3.28843	P49321;P49321-2;P49321-4;P49321-3	Nuclear autoantigenic sperm protein	NASP
P49327	0.954788	0.444537	P49327	Fatty acid synthase;[Acyl-carrier-protein] S-acetyltransferase;[Acyl-carrier-protein] S-malonyltransferase;3-oxoacyl-[acyl-carrier-protein] synthase;3-oxoacyl-[acyl-carrier-protein] reductase;3-hydroxyacyl-[acyl-carrier-protein] dehydratase;Enoyl-[acyl-carrier-protein] reductase;Acyl-[acyl-carrier-protein] hydrolase	FASN
P49368;P49368-2		0	P49368;P49368-2	T-complex protein 1 subunit gamma	CCT3
P49458;P49458-2	0.857806	0.0759323	P49458;P49458-2	Signal recognition particle 9 kDa protein	SRP9
P49591	0.177808	6.58166	P49591	Serine--tRNA ligase, cytoplasmic	SARS1
P49711	0.312698	-7.10321	P49711	Transcriptional repressor CTCF	CTCF
P49736	0.201987	-6.83198	P49736	DNA replication licensing factor MCM2	MCM2
P49750;P49750-1;P49750-3	0.0365098	0.49065	P49750;P49750-1;P49750-3	YLP motif-containing protein 1	YLPM1
P49756;P49756-2;P49756-3	0.415371	5.26435	P49756	RNA-binding protein 25	RBM25
P49773	0.0976637	12.3919	P49773	Adenosine 5-monophosphoramidase HINT1	HINT1
P49790;P49790-2;P49790-3	0.0234199	1.93095	P49790;P49790-2;P49790-3	Nuclear pore complex protein Nup153	NUP153
P49792	0.178654	8.80229	P49792	E3 SUMO-protein ligase RanBP2	RANBP2
P49915;P49915-2	0.995193	-0.0498679	P49915;P49915-2	GMP synthase [glutamine-hydrolyzing]	GMPS
P49916;P49916-4;P49916-3;P49916-2	0.355411	0.21451	P49916;P49916-4;P49916-3;P49916-2	DNA ligase 3	LIG3
P50238	0.487439	0.203557	P50238	Cysteine-rich protein 1	CRIP1
P50454	0.177808	6.70635	P50454	Serpin H1	SERPINH1
P50502;Q8NFI4;Q8IZP2	0.281668	7.90896	P50502;Q8NFI4;Q8IZP2	Hsc70-interacting protein;Putative protein FAM10A5;Putative protein FAM10A4	ST13;ST13P5;ST13P4
P50613	0.538176	3.52669	P50613	Cyclin-dependent kinase 7	CDK7
P50750;P50750-2;Q00537-2;Q00536-3;Q96Q40-5;O94921-3;Q96Q40-3;P11802-2;Q96Q40-6;Q96Q40-4;Q00536-2;Q00536;Q96Q40;Q07002-3;P11802;Q07002;O94921;Q00537;Q00534;O94921-2	0.681047	-0.0577523	P50750;P50750-2	Cyclin-dependent kinase 9	CDK9
P50914	0.00427818	-0.616073	P50914	Large ribosomal subunit protein eL14	RPL14
P50990;P50990-2;P50990-3	0.470107	4.17621	P50990;P50990-2;P50990-3	T-complex protein 1 subunit theta	CCT8
P50991;P50991-2	0.547151	3.39165	P50991;P50991-2	T-complex protein 1 subunit delta	CCT4
P51003;P51003-2	0.312508	-7.14479	P51003	Poly(A) polymerase alpha	PAPOLA
P51532;P51532-2;P51532-4;P51532-5;P51532-3;P51531;P51531-2	0.298472	7.07533	P51532;P51532-2;P51532-4;P51532-5;P51532-3	Transcription activator BRG1	SMARCA4
P51608-2;P51608	0.623219	-3.61823	P51608-2;P51608	Methyl-CpG-binding protein 2	MECP2
P51610-4	0.0649256	0.372041	P51610-4	Host cell factor 1;HCF N-terminal chain 1;HCF N-terminal chain 2;HCF N-terminal chain 3;HCF N-terminal chain 4;HCF N-terminal chain 5;HCF N-terminal chain 6;HCF C-terminal chain 1;HCF C-terminal chain 2;HCF C-terminal chain 3;HCF C-terminal chain 4;HCF C-terminal chain 5;HCF C-terminal chain 6	HCFC1
P51825-2;P51825;P51825-3	0.54147	-3.2142	P51825-2;P51825;P51825-3	AF4/FMR2 family member 1	AFF1
P51858;P51858-3;P51858-2	0.872496	0.0514584	P51858;P51858-3;P51858-2	Hepatoma-derived growth factor	HDGF
P51948;P51948-2	0.214013	0.259406	P51948;P51948-2	CDK-activating kinase assembly factor MAT1	MNAT1
P51991	0.31424	0.295466	P51991	Heterogeneous nuclear ribonucleoprotein A3	HNRNPA3
P51991-2	0.215824	-6.63044	P51991-2	Heterogeneous nuclear ribonucleoprotein A3	HNRNPA3
P52209;P52209-2	0.996594	-0.0338763	P52209;P52209-2	6-phosphogluconate dehydrogenase, decarboxylating	PGD
P52272;P52272-2	0.115428	0.443962	P52272;P52272-2	Heterogeneous nuclear ribonucleoprotein M	HNRNPM
P52292	0.0285392	-0.494124	P52292	Importin subunit alpha-1	KPNA2
P52434-4;P52434;P52434-2	0.180843	-7.53203	P52434-4;P52434;P52434-2	DNA-directed RNA polymerases I, II, and III subunit RPABC3	POLR2H
P52565;P52565-2	0.612351	3.98014	P52565;P52565-2	Rho GDP-dissociation inhibitor 1	ARHGDIA
P52597	0.0651043	0.350778	P52597	Heterogeneous nuclear ribonucleoprotein F;Heterogeneous nuclear ribonucleoprotein F, N-terminally processed	HNRNPF
P52701;P52701-2;P52701-3;P52701-4	0.22977	0.388688	P52701;P52701-2;P52701-3	DNA mismatch repair protein Msh6	MSH6
P52756	0.617061	3.81043	P52756	RNA-binding protein 5	RBM5
P52815		0	P52815	Large ribosomal subunit protein bL12m	MRPL12
P52907	0.646468	-3.61736	P52907	F-actin-capping protein subunit alpha-1	CAPZA1
P52926;P52926-3;P52926-6;P52926-4;P52926-5;P52926-2	0.54147	-3.70558	P52926;P52926-3;P52926-6;P52926-4;P52926-5;P52926-2	High mobility group protein HMGI-C	HMGA2
P52948;P52948-2;P52948-6;P52948-5;P52948-4;P52948-3	0.0947543	11.1319	P52948;P52948-2;P52948-6;P52948-5;P52948-4;P52948-3	Nuclear pore complex protein Nup98-Nup96;Nuclear pore complex protein Nup98;Nuclear pore complex protein Nup96	NUP98
P53803	0.314113	8.14891	P53803	DNA-directed RNA polymerases I, II, and III subunit RPABC4	POLR2K
P53999	0.984774	0.00502533	P53999	Activated RNA polymerase II transcriptional coactivator p15	SUB1
P54132	0.155849	-7.46015	P54132	RecQ-like DNA helicase BLM	BLM
P54577	0.968835	0.305106	P54577	Tyrosine--tRNA ligase, cytoplasmic;Tyrosine--tRNA ligase, cytoplasmic, N-terminally processed	YARS1
P54727;P54727-2	0.867869	0.0478482	P54727;P54727-2	UV excision repair protein RAD23 homolog B	RAD23B
P55010	0.177808	6.93672	P55010	Eukaryotic translation initiation factor 5	EIF5
P55036;P55036-2;A2A3N6	0.54147	-3.60064	P55036;P55036-2	26S proteasome non-ATPase regulatory subunit 4	PSMD4
P55060;P55060-3;P55060-4;P55060-2	0.183126	-7.88757	P55060;P55060-3;P55060-4	Exportin-2	CSE1L
P55072	0.629772	4.09951	P55072	Transitional endoplasmic reticulum ATPase	VCP
P55081	0.519139	0.10019	P55081	Microfibrillar-associated protein 1	MFAP1
P55197;P55197-1	0.196084	-6.70153	P55197;P55197-1	Protein AF-10	MLLT10
P55209;P55209-2;P55209-3	0.00914447	1.27677	P55209;P55209-2;P55209-3	Nucleosome assembly protein 1-like 1	NAP1L1
P55265;P55265-5;P55265-4;P55265-3;P55265-2	0.0946033	0.242237	P55265;P55265-5;P55265-4;P55265-3;P55265-2	Double-stranded RNA-specific adenosine deaminase	ADAR
P55769	0.836689	-0.0729894	P55769	NHP2-like protein 1;NHP2-like protein 1, N-terminally processed	SNU13
P55884;P55884-2	0.944555	0.549905	P55884;P55884-2	Eukaryotic translation initiation factor 3 subunit B	EIF3B
P56182	0.11857	-0.300849	P56182	Ribosomal RNA processing protein 1 homolog A	RRP1
P56270-2;P56270;P56270-3;Q9HBE1;Q9HBE1-4;Q9HBE1-2;Q9HBE1-3;P56270-4	0.693487	2.3884	P56270-2;P56270;P56270-3	Myc-associated zinc finger protein	MAZ
P56537;P56537-2	0.322145	-0.336314	P56537;P56537-2	Eukaryotic translation initiation factor 6	EIF6
P58546		0	P58546	Myotrophin	MTPN
P59666;P59665	0.54147	-4.01822	P59666;P59665	Neutrophil defensin 3;HP 3-56;Neutrophil defensin 2;Neutrophil defensin 1;HP 1-56;Neutrophil defensin 2	DEFA3;DEFA1
P60174;P60174-3;P60174-4	0.795831	0.034045	P60174;P60174-3;P60174-4	Triosephosphate isomerase	TPI1
P60660;P60660-2	0.0438085	0.92302	P60660;P60660-2	Myosin light polypeptide 6	MYL6
P60709;P63267-2	0.260731	7.92091	P60709	Actin, cytoplasmic 1;Actin, cytoplasmic 1, N-terminally processed	ACTB
P60842;P60842-2	0.0521692	0.575767	P60842;P60842-2	Eukaryotic initiation factor 4A-I	EIF4A1
P60866;P60866-2	0.201171	0.292501	P60866;P60866-2	Small ribosomal subunit protein uS10	RPS20
P60903	0.54147	-3.88724	P60903	Protein S100-A10	S100A10
P61024	0.54147	-3.47606	P61024	Cyclin-dependent kinases regulatory subunit 1	CKS1B
P61081	3.65e-08	-14.4802	P61081	NEDD8-conjugating enzyme Ubc12	UBE2M
P61218	0.627653	-0.110757	P61218	DNA-directed RNA polymerases I, II, and III subunit RPABC2	POLR2F
P61221	0.107179	10.9299	P61221	ATP-binding cassette sub-family E member 1	ABCE1
P61247	0.0296976	-0.288199	P61247	Small ribosomal subunit protein eS1	RPS3A
P61254;Q2PPJ7;Q2PPJ7-3;Q2PPJ7-2	0.00251143	-0.35944	P61254	Large ribosomal subunit protein uL24	RPL26
P61289;P61289-2;P61289-3	0.53324	-0.116159	P61289;P61289-2;P61289-3	Proteasome activator complex subunit 3	PSME3
P61313;P61313-2	0.0312135	-1.07754	P61313	Large ribosomal subunit protein eL15	RPL15
P61353	0.161638	-0.241443	P61353	Large ribosomal subunit protein eL27	RPL27
P61604	0.177808	7.54274	P61604	10 kDa heat shock protein, mitochondrial	HSPE1
P61626	0.140411	-10.9978	P61626	Lysozyme C	LYZ
P61956;P61956-2;Q6EEV6	0.682593	-0.142017	P61956;P61956-2	Small ubiquitin-related modifier 2	SUMO2
P61978-3;P61978;P61978-2	0.491498	0.220021	P61978-3;P61978;P61978-2	Heterogeneous nuclear ribonucleoprotein K	HNRNPK
P61981	0.616137	4.0079	P61981	14-3-3 protein gamma;14-3-3 protein gamma, N-terminally processed	YWHAG
P62081	0.00473704	-0.261272	P62081	Small ribosomal subunit protein eS7	RPS7
P62136;P62136-2;P62136-3	0.312513	-6.68542	P62136;P62136-2	Serine/threonine-protein phosphatase PP1-alpha catalytic subunit	PPP1CA
P62191;P62191-2	0.586922	4.08411	P62191;P62191-2	26S proteasome regulatory subunit 4	PSMC1
P62241	0.61345	-0.0519722	P62241	Small ribosomal subunit protein eS8	RPS8
P62244	0.378694	-0.178656	P62244	Small ribosomal subunit protein uS8	RPS15A
P62249	0.32552	-0.121166	P62249	Small ribosomal subunit protein uS9	RPS16
P62258;P62258-2	0.400179	0.24516	P62258;P62258-2	14-3-3 protein epsilon	YWHAE
P62263	0.416301	-0.199208	P62263	Small ribosomal subunit protein uS11	RPS14
P62266	0.157065	-8.21023	P62266	Small ribosomal subunit protein uS12	RPS23
P62269	0.111187	-0.519177	P62269	Small ribosomal subunit protein uS13	RPS18
P62273;P62273-2	0.31272	-7.04016	P62273;P62273-2	Small ribosomal subunit protein uS14	RPS29
P62277	0.53246	-0.165543	P62277	Small ribosomal subunit protein uS15	RPS13
P62280	0.12089	-0.407861	P62280	Small ribosomal subunit protein uS17	RPS11
P62304	0.488306	4.4587	P62304	Small nuclear ribonucleoprotein E	SNRPE
P62314	0.632664	3.41085	P62314	Small nuclear ribonucleoprotein Sm D1	SNRPD1
P62316;P62316-2	0.951453	0.0322707	P62316;P62316-2	Small nuclear ribonucleoprotein Sm D2	SNRPD2
P62318;P62318-2	0.485405	0.325399	P62318;P62318-2	Small nuclear ribonucleoprotein Sm D3	SNRPD3
P62424	0.314658	-0.0624406	P62424	Large ribosomal subunit protein eL8	RPL7A
P62495;P62495-2		0	P62495;P62495-2	Eukaryotic peptide chain release factor subunit 1	ETF1
P62701;Q8TD47;P22090	0.392383	-0.127847	P62701	Small ribosomal subunit protein eS4, X isoform	RPS4X
P62750	0.516986	-0.110366	P62750	Large ribosomal subunit protein uL23	RPL23A
P62753	0.0910474	-0.279281	P62753	Small ribosomal subunit protein eS6	RPS6
P62805	0.787003	-0.112499	P62805	Histone H4	H4C1
P62807	0.596177	-0.11237	P62807	Histone H2B type 1-C/E/F/G/I	H2BC4
P62826	0.518329	0.0627064	P62826	GTP-binding nuclear protein Ran	RAN
P62829	0.333496	-0.302298	P62829	Large ribosomal subunit protein uL14	RPL23
P62841	8.55e-09	-15.241	P62841	Small ribosomal subunit protein uS19	RPS15
P62847;P62847-2;P62847-3;P62847-4	0.92711	-0.0373945	P62847;P62847-2;P62847-3;P62847-4	Small ribosomal subunit protein eS24	RPS24
P62851	0.96378	0.0116559	P62851	Small ribosomal subunit protein eS25	RPS25
P62857	0.960364	-0.0166833	P62857	Small ribosomal subunit protein eS28	RPS28
P62861	0.311724	0.373391	P62861	Ubiquitin-like FUBI-ribosomal protein eS30 fusion protein;Ubiquitin-like protein FUBI;Small ribosomal subunit protein eS30	FAU
P62875	0.116611	-11.233	P62875	DNA-directed RNA polymerases I, II, and III subunit RPABC5	POLR2L
P62877	0.116165	-10.4638	P62877	E3 ubiquitin-protein ligase RBX1;E3 ubiquitin-protein ligase RBX1, N-terminally processed	RBX1
P62891;Q59GN2	0.177808	8.54892	P62891;Q59GN2	Large ribosomal subunit protein eL39;Putative ribosomal protein eL39-like 5	RPL39;RPL39P5
P62899;P62899-3;P62899-2	0.0967614	-0.406731	P62899;P62899-3;P62899-2	Large ribosomal subunit protein eL31	RPL31
P62906	0.050432	-0.247036	P62906	Large ribosomal subunit protein uL1	RPL10A
P62910	0.0306136	-0.555159	P62910	Large ribosomal subunit protein eL32	RPL32
P62913;P62913-2	0.0215865	-0.436821	P62913;P62913-2	Large ribosomal subunit protein uL5	RPL11
P62917	0.132966	-0.204562	P62917	Large ribosomal subunit protein uL2	RPL8
P62937;P62937-2;F5H284;Q9Y536;P0DN26;A0A0B4J2A2;A0A075B767;A0A075B759;P0DN37	0.765793	0.0550485	P62937	Peptidyl-prolyl cis-trans isomerase A;Peptidyl-prolyl cis-trans isomerase A, N-terminally processed	PPIA
P62942;Q5VVH2	2.02e-06	-15.4508	P62942	Peptidyl-prolyl cis-trans isomerase FKBP1A	FKBP1A
P62993;P62993-2	0.54147	-3.5881	P62993;P62993-2	Growth factor receptor-bound protein 2	GRB2
P62995;P62995-3	0.0198671	0.90051	P62995;P62995-3	Transformer-2 protein homolog beta	TRA2B
P63104;P63104-2	0.973511	0.00841772	P63104;P63104-2	14-3-3 protein zeta/delta	YWHAZ
P63165;P63165-2;G2XKQ0	0.766187	0.0492558	P63165;P63165-2	Small ubiquitin-related modifier 1	SUMO1
P63173	0.864163	-0.0583244	P63173	Large ribosomal subunit protein eL38	RPL38
P63208;P63208-2	0.728092	0.0728354	P63208;P63208-2	S-phase kinase-associated protein 1	SKP1
P63220	0.499406	3.90401	P63220	Small ribosomal subunit protein eS21	RPS21
P63241;P63241-2;Q6IS14;Q9GZV4	0.24352	0.167049	P63241;P63241-2;Q6IS14	Eukaryotic translation initiation factor 5A-1;Eukaryotic translation initiation factor 5A-1-like	EIF5A;EIF5AL1
P63261	0.138507	0.825378	P63261	Actin, cytoplasmic 2;Actin, cytoplasmic 2, N-terminally processed	ACTG1
P63272	0.54147	-3.1884	P63272	Transcription elongation factor SPT4	SUPT4H1
P63279	0.990582	0.0976411	P63279	SUMO-conjugating enzyme UBC9	UBE2I
P67809;Q9Y2T7	0.0202066	0.930191	P67809	Y-box-binding protein 1	YBX1
P67870	0.0182542	0.613392	P67870	Casein kinase II subunit beta	CSNK2B
P68032;P62736;P63267;P68133	0.140373	1.12682	P68032;P62736;P63267;P68133	Actin, alpha cardiac muscle 1;Actin, alpha cardiac muscle 1, intermediate form;Actin, aortic smooth muscle;Actin, aortic smooth muscle, intermediate form;Actin, gamma-enteric smooth muscle;Actin, gamma-enteric smooth muscle, intermediate form;Actin, alpha skeletal muscle;Actin, alpha skeletal muscle, intermediate form	ACTC1;ACTA2;ACTG2;ACTA1
P68036;P68036-3;P68036-2;A0A1B0GUS4	0.31278	-7.17021	P68036;P68036-3;P68036-2	Ubiquitin-conjugating enzyme E2 L3	UBE2L3
P68104;Q5VTE0	0.00358554	0.717277	P68104;Q5VTE0	Elongation factor 1-alpha 1;Putative elongation factor 1-alpha-like 3	EEF1A1;EEF1A1P5
P68363;Q71U36;Q71U36-2;P68363-2;P0DPH8;P0DPH7;Q6PEY2;P0DPH7-2;Q9NY65;Q9NY65-2;A6NHL2;A6NHL2-2	0.00695795	1.06029	P68363;Q71U36;Q71U36-2;P68363-2;P0DPH8;P0DPH7	Tubulin alpha-1B chain;Detyrosinated tubulin alpha-1B chain;Tubulin alpha-1A chain;Detyrosinated tubulin alpha-1A chain;Tubulin alpha-3D chain;Detyrosinated tubulin alpha-3D chain;Tubulin alpha-3C chain;Detyrosinated tubulin alpha-3C chain	TUBA1B;TUBA1A;TUBA3D;TUBA3C
P68371;Q3ZCM7	0.121963	0.684018	P68371	Tubulin beta-4B chain	TUBB4B
P68400;Q8NEV1;P68400-2	0.99691	-0.0297935	P68400;Q8NEV1;P68400-2	Casein kinase II subunit alpha;Casein kinase II subunit alpha 3	CSNK2A1;CSNK2A3
P68431;P84243;Q71DI3;Q16695;Q6NXT2	0.732068	-0.122799	P68431;P84243;Q71DI3;Q16695;Q6NXT2	Histone H3.1;Histone H3.3;Histone H3.2;Histone H3.1t;Histone H3.3C	H3C1;H3-3A;H3C15;H3-4;H3-5
P68871;P02042	0.54147	-4.01415	P68871;P02042	Hemoglobin subunit beta;LVV-hemorphin-7;Spinorphin;Hemoglobin subunit delta	HBB;HBD
P78316;P78316-2	0.261597	-0.230941	P78316;P78316-2	Nucleolar protein 14	NOP14
P78332;P78332-3;P78332-2	0.287257	0.285309	P78332;P78332-3;P78332-2	RNA-binding protein 6	RBM6
P78345	0.164865	-7.5214	P78345	Ribonuclease P protein subunit p38	RPP38
P78346;P78346-2	0.54147	-3.49662	P78346;P78346-2	Ribonuclease P protein subunit p30	RPP30
P78347;P78347-2;P78347-4;P78347-3;P78347-5	0.648734	0.106537	P78347;P78347-2;P78347-4;P78347-3	General transcription factor II-I	GTF2I
P78371;P78371-2	0.0631512	0.594008	P78371;P78371-2	T-complex protein 1 subunit beta	CCT2
P78527;P78527-2	0.0299569	0.552796	P78527;P78527-2	DNA-dependent protein kinase catalytic subunit	PRKDC
P80511	0.54147	-3.47944	P80511	Protein S100-A12;Calcitermin	S100A12
P81605	0.821152	0.131693	P81605	Dermcidin;Survival-promoting peptide;DCD-1	DCD
P82970	0.570224	0.17893	P82970	High mobility group nucleosome-binding domain-containing protein 5	HMGN5
P82979	0.0974246	0.645627	P82979	SAP domain-containing ribonucleoprotein	SARNP
P83731	0.64127	0.17441	P83731	Large ribosomal subunit protein eL24	RPL24
P83881	0.324617	7.39422	P83881	Large ribosomal subunit protein eL42	RPL36A
P83916	0.922335	0.0244423	P83916	Chromobox protein homolog 1	CBX1
P84090	0.188837	0.979744	P84090	Enhancer of rudimentary homolog	ERH
P84098	0.0760974	-0.404551	P84098	Large ribosomal subunit protein eL19	RPL19
P84103;P84103-2	0.408195	0.359093	P84103;P84103-2	Serine/arginine-rich splicing factor 3	SRSF3
P98088	0.54147	-4.95732	P98088	Mucin-5AC	MUC5AC
P98175-5;P98175;P98175-2;P98175-3;P98175-4	0.519216	3.84764	P98175-5;P98175;P98175-2;P98175-3;P98175-4	RNA-binding protein 10	RBM10
P98179	0.981338	0.0105238	P98179	RNA-binding protein 3	RBM3
Q00341;Q00341-2	0.469433	4.24652	Q00341;Q00341-2	Vigilin	HDLBP
Q00403		0	Q00403	Transcription initiation factor IIB	GTF2B
Q00688		0	Q00688	Peptidyl-prolyl cis-trans isomerase FKBP3	FKBP3
Q00839	0.0699028	0.316662	Q00839	Heterogeneous nuclear ribonucleoprotein U	HNRNPU
Q00839-2	0.54147	-4.47341	Q00839-2	Heterogeneous nuclear ribonucleoprotein U	HNRNPU
Q01085;Q01085-2;P31483-2;P31483;P31483-3	0.177808	6.94836	Q01085;Q01085-2;P31483-2	Nucleolysin TIAR;Cytotoxic granule associated RNA binding protein TIA1	TIAL1;TIA1
Q01105-2	0.278431	-0.23668	Q01105-2	Protein SET	SET
Q01130;Q01130-2	0.20183	0.376546	Q01130;Q01130-2	Serine/arginine-rich splicing factor 2	SRSF2
Q01167;Q01167-2;Q01167-3	0.932217	0.657587	Q01167;Q01167-2	Forkhead box protein K2	FOXK2
Q01469;A8MUU1	0.973666	-0.0124851	Q01469	Fatty acid-binding protein 5	FABP5
Q01658	0.161754	-7.91188	Q01658	Protein Dr1	DR1
Q01780;Q01780-2	0.0724896	-0.315461	Q01780;Q01780-2	Exosome complex component 10	EXOSC10
Q01831;Q01831-2	0.183339	-7.44064	Q01831;Q01831-2	DNA repair protein complementing XP-C cells	XPC
Q01844;Q01844-6;Q01844-3;Q01844-5;Q01844-2;Q01844-4	0.239033	0.396865	Q01844;Q01844-6;Q01844-3;Q01844-5;Q01844-2	RNA-binding protein EWS	EWSR1
Q02413;Q02413-2	0.872374	-0.110541	Q02413	Desmoglein-1	DSG1
Q02543	0.117096	-10.1396	Q02543	Large ribosomal subunit protein eL20	RPL18A
Q02750;Q02750-2	1.75e-07	14.412	Q02750;Q02750-2	Dual specificity mitogen-activated protein kinase kinase 1	MAP2K1
Q02790	0.259135	7.5225	Q02790	Peptidyl-prolyl cis-trans isomerase FKBP4;Peptidyl-prolyl cis-trans isomerase FKBP4, N-terminally processed	FKBP4
Q02878	0.0847078	-0.506939	Q02878	Large ribosomal subunit protein eL6	RPL6
Q02880;Q02880-2	0.385344	0.104694	Q02880;Q02880-2	DNA topoisomerase 2-beta	TOP2B
Q03164;Q03164-2;Q03164-3	0.275165	7.31725	Q03164;Q03164-2;Q03164-3	Histone-lysine N-methyltransferase 2A;MLL cleavage product N320;MLL cleavage product C180	KMT2A
Q03188;Q03188-2	0.177	-0.0778443	Q03188;Q03188-2	Centromere protein C	CENPC
Q03252	0.519756	3.6281	Q03252	Lamin-B2	LMNB2
Q03701	0.186614	-0.197805	Q03701	CCAAT/enhancer-binding protein zeta	CEBPZ
Q04323;Q04323-2	0.61779	3.39049	Q04323;Q04323-2	UBX domain-containing protein 1	UBXN1
Q04637-4;Q04637;Q04637-3;Q04637-8;Q04637-5;Q04637-9;Q04637-6;Q04637-7	0.000935621	1.15568	Q04637-4;Q04637;Q04637-3;Q04637-8;Q04637-5;Q04637-9;Q04637-6;Q04637-7	Eukaryotic translation initiation factor 4 gamma 1	EIF4G1
Q04760;Q04760-2	0.11643	-10.2544	Q04760;Q04760-2	Lactoylglutathione lyase	GLO1
Q04837	0.54147	-3.3655	Q04837	Single-stranded DNA-binding protein, mitochondrial	SSBP1
Q04917	0.620794	3.80072	Q04917	14-3-3 protein eta	YWHAH
Q05519	0.308088	7.59089	Q05519	Serine/arginine-rich splicing factor 11	SRSF11
Q05639		0	Q05639	Elongation factor 1-alpha 2	EEF1A2
Q06265;Q06265-2;Q06265-3;Q06265-4	0.653041	-0.186214	Q06265;Q06265-2;Q06265-3;Q06265-4	Exosome complex component RRP45	EXOSC9
Q06323;Q06323-2;Q06323-3	0.989712	-0.105297	Q06323;Q06323-2;Q06323-3	Proteasome activator complex subunit 1	PSME1
Q06830	0.898615	0.045253	Q06830	Peroxiredoxin-1	PRDX1
Q07020;Q07020-2	0.212512	-0.352004	Q07020;Q07020-2	Large ribosomal subunit protein eL18	RPL18
Q07021	0.63169	-0.185018	Q07021	Complement component 1 Q subcomponent-binding protein, mitochondrial	C1QBP
Q07666;Q07666-3;Q07666-2;Q5VWX1	0.0577875	0.211189	Q07666;Q07666-3;Q07666-2	KH domain-containing, RNA-binding, signal transduction-associated protein 1	KHDRBS1
Q07955;Q07955-3;Q07955-2	0.0276987	0.740271	Q07955;Q07955-3;Q07955-2	Serine/arginine-rich splicing factor 1	SRSF1
Q08170	0.00462409	0.624213	Q08170	Serine/arginine-rich splicing factor 4	SRSF4
Q08188	0.54147	-3.55185	Q08188	Protein-glutamine gamma-glutamyltransferase E;Protein-glutamine gamma-glutamyltransferase E 50 kDa catalytic chain;Protein-glutamine gamma-glutamyltransferase E 27 kDa non-catalytic chain	TGM3
Q08211;Q08211-2	0.029396	0.265866	Q08211	ATP-dependent RNA helicase A	DHX9
Q08554;Q08554-2	0.65935	-0.277749	Q08554;Q08554-2	Desmocollin-1	DSC1
Q08752	0.177808	7.61576	Q08752	Peptidyl-prolyl cis-trans isomerase D	PPID
Q08945	0.120817	-0.154295	Q08945	FACT complex subunit SSRP1	SSRP1
Q08J23;Q08J23-2;Q08J23-3	0.473506	-0.116077	Q08J23;Q08J23-2;Q08J23-3	RNA cytosine C(5)-methyltransferase NSUN2	NSUN2
Q09028;Q09028-3;Q09028-2;Q09028-4	0.745953	0.0497493	Q09028;Q09028-3;Q09028-2;Q09028-4	Histone-binding protein RBBP4	RBBP4
Q09666;Q09666-2	0.54147	-4.00052	Q09666	Neuroblast differentiation-associated protein AHNAK	AHNAK
;709553;709554;709555;709556;709557;709558;709559;709560;709561;709562;709563;709564;709565;709566;709567;709568;709569;709570;709571;709572;709573;709574;709575;709576;709577;715074;715075;715076;715077;715078;715079;715080;715081;715082;715083;715084;715085;715086;715256;715257;715258;715259;715260;715261;715262;715263;715264;715265;715266;715267;715268;715269;715270;715271;715272;715273;715274…	13658;13659;13660;13661;13662;13663;13664;13665;13666;13667;13668;13693;13694;13695;13696;13697;13698;13699;13700;13701;13702;13703;13704;13705;13706;13707;13708;13709;13710;13711;13712;13713;13714;13715;13716;13717;13718;13719;13720;13721;13722;13723;13724;13725;13726;13727;13728;13729;13730;13731;13732;13733;13734;13735;13736;13737;13738;13739;13740;13741;13742;13743;13744;13745;13746;13747;137…
380;681381;681382;681383;681384;681385;681386;681387;681388;681389;681390;681391;681392;681393;681394;681395;681396;681397;681398;681399;681400;681401;681402;681403;681404;681405;681406;681407;681408;681409;681410;681411;681412;681413;681414;681415;681416;681417;681418;681419;681420;681421;681422;681423;681424;681425;681426;681427;681428;681429;681441;681442;681443;681444;681445;681446;681447;681…	13661;13702;13712;13739;13753;13788;13800;15016;15017;15035;15051;15305;16373;16380;16382;16403;16414;16446;16922;16941;17559;18625;18648;25141;27524;35161;49726;49742;50431;50452;50634;52135;52874;63975;73935;91276;135421;154458;178439;184980;185460;187468;187555;187563;187588;187590;187606;187628;187680;187709;187745;187757;187761;192412;197566;197588;197601;197632;197656;197660;197684;197708;1…	1451;1452;1453;1454;1455;1456;1457;1458;1459;1460;1461;1462;1463;1464;1465;1466;1467;1468;1469;1470;1471;1472;1473;1474;1475;1476;1477;1478	248;502;571;699;808;820;887;989;1185;1188;1325;1352;1581;1620;1783;2253;2455;2581;2965;3032;3160;3233;3295;3417;3902;4131;4521;5550	0	0
Q12788	0.538266	-0.14946	Q12788	Transducin beta-like protein 3	TBL3
Q12830;Q12830-4;Q12830-2	0.112912	0.552618	Q12830;Q12830-4;Q12830-2	Nucleosome-remodeling factor subunit BPTF	BPTF
Q12834	0.313024	-6.79924	Q12834	Cell division cycle protein 20 homolog	CDC20
Q12872;Q12872-2	0.0318908	0.587853	Q12872;Q12872-2	Splicing factor, suppressor of white-apricot homolog	SFSWAP
Q12874	0.0021805	0.914869	Q12874	Splicing factor 3A subunit 3	SF3A3
Q12888;Q12888-3;Q12888-2	0.619274	3.49498	Q12888;Q12888-3;Q12888-2	TP53-binding protein 1	TP53BP1
Q12905	0.714959	0.041297	Q12905	Interleukin enhancer-binding factor 2	ILF2
Q12906;Q12906-5;Q12906-2;Q12906-3	0.637482	-3.71438	Q12906;Q12906-5;Q12906-2;Q12906-3	Interleukin enhancer-binding factor 3	ILF3
Q12906-7;Q12906-4;Q12906-6	0.273184	0.101305	Q12906-7;Q12906-4;Q12906-6	Interleukin enhancer-binding factor 3	ILF3
Q12972;Q12972-2;Q12972-3	0.497723	0.159285	Q12972;Q12972-2	Nuclear inhibitor of protein phosphatase 1;Activator of RNA decay	PPP1R8
Q12996;Q12996-2;Q12996-3	0.304987	7.63448	Q12996;Q12996-2	Cleavage stimulation factor subunit 3	CSTF3
Q13111;Q13111-2;Q13111-3	0.515901	-0.0615417	Q13111;Q13111-2;Q13111-3	Chromatin assembly factor 1 subunit A	CHAF1A
Q13112	0.568935	3.64955	Q13112	Chromatin assembly factor 1 subunit B	CHAF1B
Q13123	0.146563	0.131968	Q13123	Protein Red	IK
Q13126;Q13126-4;Q13126-3;Q13126-2;Q13126-7;Q13126-6;Q13126-5	0.54147	-3.66257	Q13126;Q13126-4;Q13126-3;Q13126-2;Q13126-7;Q13126-6;Q13126-5	S-methyl-5-thioadenosine phosphorylase	MTAP
Q13151	0.705102	0.0603097	Q13151	Heterogeneous nuclear ribonucleoprotein A0	HNRNPA0
Q13162	0.54147	-3.39925	Q13162	Peroxiredoxin-4	PRDX4
Q13177;O75914;O75914-3;O75914-2;O75914-4	0.667435	-3.05759	Q13177	Serine/threonine-protein kinase PAK 2;PAK-2p27;PAK-2p34	PAK2
Q13185	0.206697	0.259992	Q13185	Chromobox protein homolog 3	CBX3
Q13200;Q13200-3;Q13200-2	0.54147	-3.58827	Q13200	26S proteasome non-ATPase regulatory subunit 2	PSMD2
Q13206	0.170137	-0.242858	Q13206	Probable ATP-dependent RNA helicase DDX10	DDX10
Q13242	0.155736	0.657067	Q13242	Serine/arginine-rich splicing factor 9	SRSF9
Q13243;Q13243-3;Q13243-2	0.505089	0.156206	Q13243;Q13243-3;Q13243-2	Serine/arginine-rich splicing factor 5	SRSF5
Q13247;Q13247-3;Q13247-2	0.0926284	0.399126	Q13247;Q13247-3	Serine/arginine-rich splicing factor 6	SRSF6
Q13263;Q13263-2	0.0472118	0.327658	Q13263;Q13263-2	Transcription intermediary factor 1-beta	TRIM28
Q13268;Q13268-2	0.54147	-3.91772	Q13268;Q13268-2	Dehydrogenase/reductase SDR family member 2, mitochondrial	DHRS2
Q13283;Q13283-2	0.0479048	0.638221	Q13283	Ras GTPase-activating protein-binding protein 1	G3BP1
Q13310;Q13310-2;Q13310-3;P0CB38	0.177808	6.79336	Q13310;Q13310-2;Q13310-3	Polyadenylate-binding protein 4	PABPC4
Q13416	0.3125	-7.00086	Q13416	Origin recognition complex subunit 2	ORC2
Q13426;Q13426-2;Q13426-3		0	Q13426;Q13426-2;Q13426-3	DNA repair protein XRCC4;Protein XRCC4, C-terminus	XRCC4
Q13428-3;Q13428;Q13428-4;Q13428-8;Q13428-2;Q13428-5	0.0777437	-0.153723	Q13428-3;Q13428;Q13428-4;Q13428-8;Q13428-2;Q13428-5	Treacle protein	TCOF1
Q13428-7;Q13428-6	0.546192	0.120748	Q13428-7;Q13428-6	Treacle protein	TCOF1
Q13435	0.0144825	0.239882	Q13435	Splicing factor 3B subunit 2	SF3B2
Q13442	0.734599	0.10488	Q13442	28 kDa heat- and acid-stable phosphoprotein	PDAP1
Q13451;Q13451-2	0.289538	8.21686	Q13451	Peptidyl-prolyl cis-trans isomerase FKBP5	FKBP5
Q13523	0.0119038	0.892926	Q13523	Serine/threonine-protein kinase PRP4 homolog	PRPF4B
Q13526;O15428	0.54147	-3.26189	Q13526	Peptidyl-prolyl cis-trans isomerase NIMA-interacting 1	PIN1
Q13573	0.245011	0.193765	Q13573	SNW domain-containing protein 1	SNW1
Q13601;Q13601-2	0.652253	-0.094912	Q13601;Q13601-2	KRR1 small subunit processome component homolog	KRR1
Q13823	0.0422297	-0.312516	Q13823	Nucleolar GTP-binding protein 2	GNL2
Q13838;Q13838-2	0.602915	4.36068	Q13838;Q13838-2	Spliceosome RNA helicase DDX39B	DDX39B
Q13867	0.623751	3.26069	Q13867	Bleomycin hydrolase	BLMH
Q13868;Q13868-3;Q13868-2	0.312541	-7.17798	Q13868;Q13868-3;Q13868-2	Exosome complex component RRP4	EXOSC2
Q13895	0.144441	-0.57471	Q13895	Bystin	BYSL
Q14004;Q14004-2	0.636297	3.35465	Q14004;Q14004-2	Cyclin-dependent kinase 13	CDK13
Q14008;Q14008-2;Q14008-3	0.600429	3.60658	Q14008;Q14008-2;Q14008-3	Cytoskeleton-associated protein 5	CKAP5
Q14011;Q14011-2;Q14011-3	0.528458	-0.215427	Q14011;Q14011-2	Cold-inducible RNA-binding protein	CIRBP
Q14019	0.312616	-6.15143	Q14019	Coactosin-like protein	COTL1
Q14103;Q14103-3	0.813519	0.0536628	Q14103;Q14103-3	Heterogeneous nuclear ribonucleoprotein D0	HNRNPD
Q14137;Q14137-2	0.568501	-0.123225	Q14137;Q14137-2	Ribosome biogenesis protein BOP1	BOP1
Q14152;Q14152-2	0.683886	-2.95693	Q14152;Q14152-2	Eukaryotic translation initiation factor 3 subunit A	EIF3A
Q14157-1;Q14157-4	0.177808	7.49742	Q14157-1;Q14157-4	Ubiquitin-associated protein 2-like	UBAP2L
Q14186	0.54147	-3.08655	Q14186	Transcription factor Dp-1	TFDP1
Q14210	0.54147	-3.54873	Q14210	Lymphocyte antigen 6D	LY6D
Q14241;Q14241-1	0.0850481	-0.238094	Q14241;Q14241-1	Elongin-A	ELOA
Q14247;Q14247-3;Q14247-2	0.617785	3.6031	Q14247;Q14247-3;Q14247-2	Src substrate cortactin	CTTN
Q14320;Q9Y247	0.00446882	-0.275045	Q14320	Protein FAM50A	FAM50A
Q14331	0.116236	-11.3789	Q14331	Protein FRG1	FRG1
Q14493;Q14493-2	0.561096	3.56093	Q14493;Q14493-2	Histone RNA hairpin-binding protein	SLBP
Q14498;Q14498-2;Q14498-3;Q86U06;Q86U06-2;Q86U06-4;Q86U06-3;Q86U06-5	0.0911407	0.355729	Q14498;Q14498-2;Q14498-3	RNA-binding protein 39	RBM39
Q14527;Q14527-2	0.326084	6.44231	Q14527;Q14527-2	Helicase-like transcription factor	HLTF
Q14562	0.177808	6.07443	Q14562	ATP-dependent RNA helicase DHX8	DHX8
Q14574;Q14574-2	0.312501	-7.53687	Q14574;Q14574-2	Desmocollin-3	DSC3
Q14669-3;Q14669;Q14669-2;Q14669-4	0.559559	-0.219651	Q14669-3;Q14669;Q14669-2	E3 ubiquitin-protein ligase TRIP12	TRIP12
Q14676;Q14676-2;Q14676-3;Q14676-4	0.0286171	0.36272	Q14676;Q14676-2;Q14676-3	Mediator of DNA damage checkpoint protein 1	MDC1
Q14683	0.544304	-0.073407	Q14683	Structural maintenance of chromosomes protein 1A	SMC1A
Q14684;Q14684-2	0.127456	-0.271515	Q14684;Q14684-2	Ribosomal RNA processing protein 1 homolog B	RRP1B
Q14690	0.554989	-0.130908	Q14690	Protein RRP5 homolog	PDCD11
Q14692	0.160558	-0.287261	Q14692	Ribosome biogenesis protein BMS1 homolog	BMS1
Q14781	0.64084	3.40649	Q14781	Chromobox protein homolog 2	CBX2
Q14807;Q14807-2	0.057839	-0.376878	Q14807;Q14807-2	Kinesin-like protein KIF22	KIF22
Q14839;Q14839-2;Q8TDI0	0.408248	-0.144074	Q14839;Q14839-2	Chromodomain-helicase-DNA-binding protein 4	CHD4
Q14847;Q14847-2;Q14847-3	0.177808	7.52499	Q14847;Q14847-2;Q14847-3	LIM and SH3 domain protein 1	LASP1
Q14966;Q14966-3;Q14966-5;Q14966-4;Q14966-2;Q14966-6	0.205657	-6.46179	Q14966;Q14966-3;Q14966-5	Zinc finger protein 638	ZNF638
Q14974;Q14974-2	0.013073	1.09091	Q14974	Importin subunit beta-1	KPNB1
Q14978-2;Q14978	0.0323974	-0.288838	Q14978-2;Q14978	Nucleolar and coiled-body phosphoprotein 1	NOLC1
Q14978-3	0.54419	-0.284785	Q14978-3	Nucleolar and coiled-body phosphoprotein 1	NOLC1
Q14980-2;Q14980;Q14980-4;Q14980-3;Q14980-5	0.0180098	0.39844	Q14980-2;Q14980;Q14980-4;Q14980-3	Nuclear mitotic apparatus protein 1	NUMA1
Q15004;Q15004-2	0.313381	-7.20136	Q15004	PCNA-associated factor	PCLAF
Q15014	0.095799	-0.239875	Q15014	Mortality factor 4-like protein 2	MORF4L2
Q15020;Q15020-4;Q15020-3;Q15020-2	0.760904	0.0490767	Q15020;Q15020-4	Squamous cell carcinoma antigen recognized by T-cells 3	SART3
Q15022	0.501834	-0.124831	Q15022	Polycomb protein SUZ12	SUZ12
Q15024	0.265844	-0.361594	Q15024	Exosome complex component RRP42	EXOSC7
Q15029;Q15029-3;Q15029-2	0.0417239	0.442038	Q15029;Q15029-3;Q15029-2	116 kDa U5 small nuclear ribonucleoprotein component	EFTUD2
Q15046;Q15046-2	0.54147	-3.49615	Q15046;Q15046-2	Lysine--tRNA ligase	KARS1
Q15050;Q8N960;Q8N960-2	0.288209	-0.157158	Q15050	Ribosome biogenesis regulatory protein homolog	RRS1
Q15054;Q15054-3;Q15054-2	0.827926	0.0502251	Q15054;Q15054-3;Q15054-2	DNA polymerase delta subunit 3	POLD3
Q15056-2;Q15056	0.220049	0.275327	Q15056-2;Q15056	Eukaryotic translation initiation factor 4H	EIF4H
Q15061	0.385969	-0.110764	Q15061	WD repeat-containing protein 43	WDR43
Q15149-4	0.635539	3.34068	Q15149-4	Plectin	PLEC
Q15181	0.633752	3.45652	Q15181	Inorganic pyrophosphatase	PPA1
Q15185;Q15185-4;Q15185-3;Q15185-2	0.54147	-3.2276	Q15185;Q15185-4;Q15185-3	Prostaglandin E synthase 3	PTGES3
Q15233;Q15233-2	0.232474	0.269375	Q15233;Q15233-2	Non-POU domain-containing octamer-binding protein	NONO
Q15269	0.54147	-3.43542	Q15269	Periodic tryptophan protein 2 homolog	PWP2
Q15287;Q15287-3;Q15287-2	0.084292	11.9291	Q15287;Q15287-3;Q15287-2	RNA-binding protein with serine-rich domain 1	RNPS1
Q15291;Q15291-2	0.312501	-7.0724	Q15291	Retinoblastoma-binding protein 5	RBBP5
Q15361	0.169424	-0.281714	Q15361	Transcription termination factor 1	TTF1
Q15365	0.990269	0.00593912	Q15365	Poly(rC)-binding protein 1	PCBP1
Q15366-4;Q15366-5;Q15366-7;Q15366-8	0.259398	0.1156	Q15366-4;Q15366-5;Q15366-7;Q15366-8	Poly(rC)-binding protein 2	PCBP2
Q15369;Q15369-2	0.289956	7.83369	Q15369;Q15369-2	Elongin-C	ELOC
Q15370;Q15370-2	0.718718	0.0777927	Q15370;Q15370-2	Elongin-B	ELOB
Q15397	0.0152808	-0.880829	Q15397	Pumilio homolog 3	PUM3
Q15424;Q15424-3;Q15424-4;Q15424-2;Q14151;Q14151-2	0.0704477	0.384194	Q15424;Q15424-3;Q15424-4;Q15424-2	Scaffold attachment factor B1	SAFB
Q15427	0.123522	0.514656	Q15427	Splicing factor 3B subunit 4	SF3B4
Q15428	0.312516	-6.56296	Q15428	Splicing factor 3A subunit 2	SF3A2
Q15459;Q15459-2	0.00310197	0.737993	Q15459;Q15459-2	Splicing factor 3A subunit 1	SF3A1
Q15517	0.75005	-0.240725	Q15517	Corneodesmosin	CDSN
Q15527	0.170234	-0.389732	Q15527	Surfeit locus protein 2	SURF2
Q15554;Q15554-4	0.893233	-0.0169742	Q15554	Telomeric repeat-binding factor 2	TERF2
Q15555;Q15555-4;Q15555-5;Q15555-3;Q15555-2		0	Q15555;Q15555-4;Q15555-5;Q15555-3;Q15555-2	Microtubule-associated protein RP/EB family member 2	MAPRE2
Q15637;Q15637-6;Q15637-4;Q15637-2;Q15637-3;Q15637-7	0.190706	0.239469	Q15637;Q15637-6;Q15637-4;Q15637-2;Q15637-3;Q15637-7	Splicing factor 1	SF1
Q15648	0.54147	-3.24327	Q15648	Mediator of RNA polymerase II transcription subunit 1	MED1
Q15649	0.998432	-0.0156561	Q15649	Zinc finger HIT domain-containing protein 3	ZNHIT3
Q15652;Q15652-2;Q15652-3		0	Q15652;Q15652-2;Q15652-3	Probable JmjC domain-containing histone demethylation protein 2C	JMJD1C
Q15691;Q9UPY8;Q9UPY8-2	0.529039	-0.119871	Q15691	Microtubule-associated protein RP/EB family member 1	MAPRE1
Q15717;Q15717-2;Q12926;P26378;Q12926-2;P26378-4;P26378-2;P26378-5;P26378-1;P26378-3	0.478418	4.13636	Q15717;Q15717-2	ELAV-like protein 1	ELAVL1
Q15785	0.289973	7.04365	Q15785	Mitochondrial import receptor subunit TOM34	TOMM34
Q15843	0.558643	3.70206	Q15843	NEDD8	NEDD8
Q16531;Q16531-2	0.54147	-3.51719	Q16531;Q16531-2	DNA damage-binding protein 1	DDB1
Q16543	0.0513068	0.363812	Q16543	Hsp90 co-chaperone Cdc37;Hsp90 co-chaperone Cdc37, N-terminally processed	CDC37
Q16576;Q16576-2	0.54147	-3.42075	Q16576;Q16576-2	Histone-binding protein RBBP7	RBBP7
Q16610-2;Q16610;Q16610-4;Q16610-3	0.313303	-7.20668	Q16610-2;Q16610;Q16610-4;Q16610-3	Extracellular matrix protein 1	ECM1
Q16629;Q16629-3;Q16629-2;Q16629-4	0.142747	0.545896	Q16629;Q16629-3;Q16629-2;Q16629-4	Serine/arginine-rich splicing factor 7	SRSF7
Q16630;Q16630-2;Q16630-3	0.513479	3.81635	Q16630;Q16630-2;Q16630-3	Cleavage and polyadenylation specificity factor subunit 6	CPSF6
Q16637;Q16637-3;Q16637-4;Q16637-2		0	Q16637;Q16637-3;Q16637-4;Q16637-2	Survival motor neuron protein	SMN1
Q16643;Q16643-3;Q16643-2		0	Q16643;Q16643-3;Q16643-2	Drebrin	DBN1
Q16658	0.54147	-3.70743	Q16658	Fascin	FSCN1
Q16778	0.725808	0.105231	Q16778	Histone H2B type 2-E	H2BC21
Q1KMD3	0.608902	3.80965	Q1KMD3	Heterogeneous nuclear ribonucleoprotein U-like protein 2	HNRNPUL2
Q29RF7	0.167678	-0.994255	Q29RF7	Sister chromatid cohesion protein PDS5 homolog A	PDS5A
Q2KHR3;Q2KHR3-2	0.312597	-6.47253	Q2KHR3;Q2KHR3-2	Glutamine and serine-rich protein 1	QSER1
Q2NL82	0.685415	-0.0631871	Q2NL82	Pre-rRNA-processing protein TSR1 homolog	TSR1
Q2TAY7;Q2TAY7-2	0.63005	3.31037	Q2TAY7	WD40 repeat-containing protein SMU1;WD40 repeat-containing protein SMU1, N-terminally processed	SMU1
Q2TBE0;Q2TBE0-3;Q2TBE0-2	0.640498	-3.40785	Q2TBE0;Q2TBE0-3;Q2TBE0-2	CWF19-like protein 2	CWF19L2
Q32MZ4;Q32MZ4-3;Q32MZ4-2;Q32MZ4-4	0.54147	-3.296	Q32MZ4;Q32MZ4-3;Q32MZ4-2	Leucine-rich repeat flightless-interacting protein 1	LRRFIP1
Q3B726	0.172449	-7.97452	Q3B726	DNA-directed RNA polymerase I subunit RPA43	POLR1F
Q4G0J3;Q4G0J3-3;Q4G0J3-2	0.176754	-7.49142	Q4G0J3;Q4G0J3-3	La-related protein 7	LARP7
Q52LJ0;Q52LJ0-1		0	Q52LJ0;Q52LJ0-1	Protein FAM98B	FAM98B
Q53F19;Q53F19-2	0.54147	-3.22645	Q53F19;Q53F19-2	Nuclear cap-binding protein subunit 3	NCBP3
Q53GS9;Q53GS9-3;Q53GS9-2	0.801295	0.0514839	Q53GS9;Q53GS9-3;Q53GS9-2	Ubiquitin carboxyl-terminal hydrolase 39	USP39
Q53HL2	0.141695	9.70689	Q53HL2	Borealin	CDCA8
Q53RT3;Q53RT3-2	0.619023	3.51321	Q53RT3;Q53RT3-2	Retroviral-like aspartic protease 1	ASPRV1
Q562F6;Q562F6-2	0.54147	-4.30066	Q562F6;Q562F6-2	Shugoshin 2	SGO2
Q58FF8	0.177808	7.91521	Q58FF8	Putative heat shock protein HSP 90-beta 2	HSP90AB2P
Q5BKY9;Q8N9E0;Q5BKY9-2	0.589932	3.33631	Q5BKY9;Q8N9E0;Q5BKY9-2	Protein FAM133B;Protein FAM133A	FAM133B;FAM133A
Q5BKZ1;Q5BKZ1-3;Q5BKZ1-2	0.287653	7.42252	Q5BKZ1	DBIRD complex subunit ZNF326	ZNF326
Q5C9Z4	0.944075	-0.0176228	Q5C9Z4	Nucleolar MIF4G domain-containing protein 1	NOM1
Q5HYJ3;Q5HYJ3-2;Q5HYJ3-3	0.630791	3.15348	Q5HYJ3;Q5HYJ3-2;Q5HYJ3-3	Protein FAM76B	FAM76B
Q5JTH9;Q5JTH9-2;Q5JTH9-3	0.661015	-0.0881832	Q5JTH9;Q5JTH9-2;Q5JTH9-3	RRP12-like protein	RRP12
Q5QJE6	0.0576529	-0.162685	Q5QJE6	Deoxynucleotidyltransferase terminal-interacting protein 2	DNTTIP2
Q5RKV6	0.0450566	-0.667429	Q5RKV6	Exosome complex component MTR3	EXOSC6
Q5SSJ5;Q5SSJ5-2;Q5SSJ5-3;Q5SSJ5-5	0.521837	-0.052664	Q5SSJ5;Q5SSJ5-2;Q5SSJ5-3	Heterochromatin protein 1-binding protein 3	HP1BP3
Q5T200;Q5T200-2	0.312546	-6.98067	Q5T200;Q5T200-2	Zinc finger CCCH domain-containing protein 13	ZC3H13
Q5T3I0;Q5T3I0-3;Q5T3I0-2	0.158525	-0.154424	Q5T3I0;Q5T3I0-3	G patch domain-containing protein 4	GPATCH4
Q5T3J3;Q5T3J3-2	0.116165	-10.5518	Q5T3J3;Q5T3J3-2	Ligand-dependent nuclear receptor-interacting factor 1	LRIF1
Q5T8P6-2;Q5T8P6-3;Q5T8P6;Q5T8P6-5;Q5T8P6-4;Q5T8P6-6	0.980181	0.201287	Q5T8P6-2;Q5T8P6-3;Q5T8P6;Q5T8P6-5;Q5T8P6-4	RNA-binding protein 26	RBM26
Q5TEC6	0.54147	-3.43254	Q5TEC6	Histone H3-7	H3-7
Q5UIP0;Q5UIP0-2	0.446033	0.121091	Q5UIP0;Q5UIP0-2	Telomere-associated protein RIF1	RIF1
Q5VT52;Q5VT52-2;Q5VT52-3;Q5VT52-5	0.673624	-2.80583	Q5VT52;Q5VT52-2;Q5VT52-3;Q5VT52-5	Regulation of nuclear pre-mRNA domain-containing protein 2	RPRD2
Q5VTL8;Q5VTL8-2	0.54147	-3.23489	Q5VTL8	Pre-mRNA-splicing factor 38B	PRPF38B
Q5VTR2	0.129465	0.405796	Q5VTR2	E3 ubiquitin-protein ligase BRE1A	RNF20
Q5VUA4;Q5VUA4-2		0	Q5VUA4;Q5VUA4-2	Zinc finger protein 318	ZNF318
Q5VWQ0;Q5VWQ0-4	0.54147	-3.48448	Q5VWQ0;Q5VWQ0-4	Lysine-specific demethylase 9	RSBN1
Q5VZL5;Q5VZL5-2;Q5VZL5-4;Q5VZL5-3	0.177808	7.03195	Q5VZL5;Q5VZL5-2;Q5VZL5-4;Q5VZL5-3	Zinc finger MYM-type protein 4	ZMYM4
Q66PJ3;Q66PJ3-2;Q66PJ3-7;Q66PJ3-3;Q66PJ3-9;Q66PJ3-1;Q66PJ3-10;Q66PJ3-4;Q66PJ3-5	0.255356	-0.174783	Q66PJ3;Q66PJ3-2;Q66PJ3-7;Q66PJ3-3;Q66PJ3-9;Q66PJ3-1;Q66PJ3-10;Q66PJ3-4	ADP-ribosylation factor-like protein 6-interacting protein 4	ARL6IP4
Q68CP9;Q68CP9-3	0.658065	-3.35733	Q68CP9;Q68CP9-3	AT-rich interactive domain-containing protein 2	ARID2
Q68CQ4	0.482987	-0.128352	Q68CQ4	U3 small nucleolar RNA-associated protein 25 homolog	UTP25
Q68D10;Q68D10-2;Q68D10-3	0.157373	-0.161788	Q68D10;Q68D10-2;Q68D10-3	Protein SPT2 homolog	SPTY2D1
Q69YH5;Q69YH5-2	0.48516	3.84271	Q69YH5	Cell division cycle-associated protein 2	CDCA2
Q6DD87	0.733052	-0.174611	Q6DD87	Zinc finger protein 787	ZNF787
Q6DKI1;Q6DKI1-2	0.208843	-0.210586	Q6DKI1	Ribosomal protein uL30-like	RPL7L1
Q6FI13;Q16777	0.861799	-0.0525257	Q6FI13;Q16777	Histone H2A type 2-A;Histone H2A type 2-C	H2AC18;H2AC20
Q6FI81;Q6FI81-3;Q6FI81-2	0.3125	-8.11477	Q6FI81;Q6FI81-3	Anamorsin	CIAPIN1
Q6KC79;Q6KC79-2;Q6KC79-3	0.154426	0.255385	Q6KC79;Q6KC79-2;Q6KC79-3	Nipped-B-like protein	NIPBL
Q6NTE8;Q6NTE8-3;Q6NTE8-2	0.54147	-3.26545	Q6NTE8;Q6NTE8-3;Q6NTE8-2	MRN complex-interacting protein	MRNIP
Q6NW34;Q6NW34-2	0.149653	-7.21534	Q6NW34;Q6NW34-2	Nucleolus and neural progenitor protein	NEPRO
Q6NZY4;Q6NZY4-2	0.100622	0.185637	Q6NZY4;Q6NZY4-2	Zinc finger CCHC domain-containing protein 8	ZCCHC8
Q6P0N0;Q6P0N0-2	0.97947	0.203904	Q6P0N0	Mis18-binding protein 1	MIS18BP1
Q6P1J9		0	Q6P1J9	Parafibromin	CDC73
Q6P2Q9	0.312795	-7.47383	Q6P2Q9	Pre-mRNA-processing-splicing factor 8	PRPF8
Q6P4R8;Q6P4R8-3;Q6P4R8-2	0.54147	-2.99904	Q6P4R8;Q6P4R8-3;Q6P4R8-2	Nuclear factor related to kappa-B-binding protein	NFRKB
Q6P5R6	0.116396	-10.3475	Q6P5R6	Ribosomal protein eL22-like	RPL22L1
Q6P6C2;Q6P6C2-1;Q6P6C2-3	0.0859903	-0.321465	Q6P6C2;Q6P6C2-1;Q6P6C2-3	RNA demethylase ALKBH5	ALKBH5
Q6PCB5;Q6PCB5-2	0.458926	0.155457	Q6PCB5	Lysine-specific demethylase RSBN1L	RSBN1L
Q6PD62	0.985145	0.156633	Q6PD62	RNA polymerase-associated protein CTR9 homolog	CTR9
Q6PI98;Q6PI98-4;Q6PI98-3	0.54147	-3.37729	Q6PI98;Q6PI98-4;Q6PI98-3	INO80 complex subunit C	INO80C
Q6PJT7;Q6PJT7-5;Q6PJT7-2;Q6PJT7-9;Q6PJT7-3;Q6PJT7-10;Q6PJT7-8	0.649339	-3.28183	Q6PJT7;Q6PJT7-5;Q6PJT7-2;Q6PJT7-9;Q6PJT7-3;Q6PJT7-10	Zinc finger CCCH domain-containing protein 14	ZC3H14
Q6PK04	0.603914	-0.0897479	Q6PK04	Coiled-coil domain-containing protein 137	CCDC137
Q6PKG0;Q6PKG0-3;Q659C4-7;Q659C4-6	0.54147	-3.26137	Q6PKG0;Q6PKG0-3	La-related protein 1	LARP1
Q6RFH5;Q6RFH5-2	0.00758002	-0.221396	Q6RFH5;Q6RFH5-2	WD repeat-containing protein 74	WDR74
Q6UN15;Q6UN15-5;Q6UN15-3;Q6UN15-4	0.486256	4.33064	Q6UN15;Q6UN15-5;Q6UN15-3;Q6UN15-4	Pre-mRNA 3-end-processing factor FIP1	FIP1L1
Q6UWP8;Q6UWP8-2	0.54147	-3.02934	Q6UWP8	Suprabasin	SBSN
Q6UX04;Q6UX04-2	0.173465	-0.48032	Q6UX04	Spliceosome-associated protein CWC27 homolog	CWC27
Q6VMQ6;Q6VMQ6-2;Q6VMQ6-5;Q6VMQ6-4	0.93905	0.55742	Q6VMQ6;Q6VMQ6-2;Q6VMQ6-5;Q6VMQ6-4	Activating transcription factor 7-interacting protein 1	ATF7IP
Q6XPR3	0.54147	-3.51526	Q6XPR3	Repetin	RPTN
Q6ZUT1;Q6ZUT1-2;Q6ZUT1-3	0.312513	-7.34235	Q6ZUT1;Q6ZUT1-2;Q6ZUT1-3	Uncharacterized protein NKAPD1	NKAPD1
Q702N8;Q702N8-2	0.572351	3.85886	Q702N8;Q702N8-2	Xin actin-binding repeat-containing protein 1	XIRP1
Q71F23;Q71F23-3;Q71F23-2	0.61836	-3.57434	Q71F23;Q71F23-3	Centromere protein U	CENPU
Q71UM5	0.251251	-0.273402	Q71UM5	Ribosomal protein eS27-like	RPS27L
Q76FK4;Q76FK4-4;Q76FK4-2	0.0415413	-0.443606	Q76FK4;Q76FK4-4;Q76FK4-2	Nucleolar protein 8	NOL8
Q7KZ85;Q7KZ85-3	0.346616	0.172283	Q7KZ85;Q7KZ85-3	Transcription elongation factor SPT6	SUPT6H
Q7L014	0.211078	0.348609	Q7L014	Probable ATP-dependent RNA helicase DDX46	DDX46
Q7L2E3-2	0.54147	-4.1097	Q7L2E3-2	ATP-dependent RNA helicase DHX30	DHX30
Q7L2H7;Q7L2H7-2		0	Q7L2H7;Q7L2H7-2	Eukaryotic translation initiation factor 3 subunit M	EIF3M
Q7L2J0;Q7L2J0-2	0.77124	0.0271753	Q7L2J0	7SK snRNA methylphosphate capping enzyme	MEPCE
Q7L2Z9	0.99777	-0.0226847	Q7L2Z9	Centromere protein Q	CENPQ
Q7L7L0;P04908	0.117556	-11.0132	Q7L7L0;P04908	Histone H2A type 3;Histone H2A type 1-B/E	H2AC25;H2AC4
Q7LBC6;Q7LBC6-2;Q7LBC6-3;Q9Y4C1	0.264597	0.293276	Q7LBC6;Q7LBC6-2	Lysine-specific demethylase 3B	KDM3B
Q7RTV0	0.481301	4.05329	Q7RTV0	PHD finger-like domain-containing protein 5A	PHF5A
Q7Z2E3;Q7Z2E3-13;Q7Z2E3-9;Q7Z2E3-11;Q7Z2E3-7;Q7Z2E3-3;Q7Z2E3-8;Q7Z2E3-5;Q7Z2E3-10;Q7Z2E3-4	4.51e-08	-13.9917	Q7Z2E3;Q7Z2E3-13;Q7Z2E3-9;Q7Z2E3-11;Q7Z2E3-7;Q7Z2E3-3;Q7Z2E3-8;Q7Z2E3-5;Q7Z2E3-10	Aprataxin	APTX
Q7Z2T5;Q7Z2T5-2	0.540025	-0.192074	Q7Z2T5	TRMT1-like protein	TRMT1L
Q7Z333;Q7Z333-3;Q7Z333-4	0.116177	-9.92307	Q7Z333;Q7Z333-3;Q7Z333-4	Probable helicase senataxin	SETX
Q7Z3K3;Q7Z3K3-5;Q7Z3K3-2;Q7Z3K3-3;Q7Z3K3-7;Q7Z3K3-6;Q7Z3K3-4	0.98419	0.161168	Q7Z3K3;Q7Z3K3-5;Q7Z3K3-2;Q7Z3K3-3;Q7Z3K3-7;Q7Z3K3-6;Q7Z3K3-4	Pogo transposable element with ZNF domain	POGZ
Q7Z4V5;Q7Z4V5-2;Q7Z4V5-4;Q7Z4V5-3	0.898687	0.0153109	Q7Z4V5;Q7Z4V5-2;Q7Z4V5-4;Q7Z4V5-3	Hepatoma-derived growth factor-related protein 2	HDGFL2
Q7Z5K2;Q7Z5K2-2;Q7Z5K2-3	0.54147	-3.20172	Q7Z5K2;Q7Z5K2-2;Q7Z5K2-3	Wings apart-like protein homolog	WAPL
Q7Z5L9-2;Q7Z5L9	0.567448	-0.288912	Q7Z5L9-2;Q7Z5L9	Interferon regulatory factor 2-binding protein 2	IRF2BP2
Q7Z6E9;Q7Z6E9-2;Q7Z6E9-4;Q7Z6E9-3	0.104451	0.426065	Q7Z6E9;Q7Z6E9-2;Q7Z6E9-4	E3 ubiquitin-protein ligase RBBP6	RBBP6
Q7Z7F0;Q7Z7F0-2;Q7Z7F0-3;Q7Z7F0-4	0.54147	-3.04109	Q7Z7F0;Q7Z7F0-2;Q7Z7F0-3	KH homology domain-containing protein 4	KHDC4
Q7Z7K6;Q7Z7K6-3;Q7Z7K6-2	0.238382	0.236049	Q7Z7K6	Centromere protein V	CENPV
Q86U42;Q86U42-2;Q92843-2	0.200591	-7.48634	Q86U42;Q86U42-2;Q92843-2	Polyadenylate-binding protein 2	PABPN1
Q86U44	0.678026	0.0766252	Q86U44	N6-adenosine-methyltransferase catalytic subunit	METTL3
Q86UA1;Q86UA1-2	0.608419	6.08113	Q86UA1;Q86UA1-2	Pre-mRNA-processing factor 39	PRPF39
Q86UE4	0.177808	7.38963	Q86UE4	Protein LYRIC	MTDH
Q86UE8;Q86UE8-2;Q86UE8-3;Q9UKI8-2;Q9UKI8;Q9UKI8-5	0.116335	-10.2461	Q86UE8;Q86UE8-2;Q86UE8-3	Serine/threonine-protein kinase tousled-like 2	TLK2
Q86UP2;Q86UP2-4;Q86UP2-3	0.54147	-3.75786	Q86UP2;Q86UP2-4;Q86UP2-3	Kinectin	KTN1
Q86V81	0.682348	0.110588	Q86V81	THO complex subunit 4	ALYREF
Q86VM9		0	Q86VM9	Zinc finger CCCH domain-containing protein 18	ZC3H18
Q86VP6;Q86VP6-2;O75155;O75155-2;Q86VP6-3	0.228477	0.204543	Q86VP6;Q86VP6-2	Cullin-associated NEDD8-dissociated protein 1	CAND1
Q86WX3	0.806539	-0.0376144	Q86WX3	Active regulator of SIRT1	RPS19BP1
Q86X53	0.312515	-6.70151	Q86X53	Glutamate-rich protein 1	ERICH1
Q86X95;Q86X95-2	0.54147	-3.02498	Q86X95;Q86X95-2	Corepressor interacting with RBPJ 1	CIR1
Q86XP3;Q86XP3-2	0.637245	0.0410644	Q86XP3;Q86XP3-2	ATP-dependent RNA helicase DDX42	DDX42
Q86YP4;Q86YP4-2;Q86YP4-3	0.619362	-0.101818	Q86YP4;Q86YP4-2;Q86YP4-3	Transcriptional repressor p66-alpha	GATAD2A
Q8IUE6	0.0557338	0.548535	Q8IUE6	Histone H2A type 2-B	H2AC21
Q8IW75	0.633894	2.88762	Q8IW75	Serpin A12	SERPINA12
Q8IWA0	0.559729	-0.11662	Q8IWA0	WD repeat-containing protein 75	WDR75
Q8IWS0;Q8IWS0-5;Q8IWS0-3;Q8IWS0-2;Q8IWS0-4	0.547408	3.79785	Q8IWS0;Q8IWS0-5;Q8IWS0-3;Q8IWS0-2;Q8IWS0-4	PHD finger protein 6	PHF6
Q8IWX8	0.237838	0.315272	Q8IWX8	Calcium homeostasis endoplasmic reticulum protein	CHERP
Q8IWZ8;Q8IWZ8-2	1.06e-07	-13.7848	Q8IWZ8;Q8IWZ8-2	SURP and G-patch domain-containing protein 1	SUGP1
Q8IX12;Q8IX12-2	0.472377	4.20648	Q8IX12;Q8IX12-2	Cell division cycle and apoptosis regulator protein 1	CCAR1
Q8IY18	0.54147	-3.36649	Q8IY18	Structural maintenance of chromosomes protein 5	SMC5
Q8IY37	0.239666	-0.173811	Q8IY37	Probable ATP-dependent RNA helicase DHX37	DHX37
Q8IY67-2;Q8IY67;Q8IY67-3	0.115966	0.157421	Q8IY67-2	Ribonucleoprotein PTB-binding 1	RAVER1
Q8IY81	0.144865	-0.250556	Q8IY81	pre-rRNA 2-O-ribose RNA methyltransferase FTSJ3	FTSJ3
Q8IYB3;Q8IYB3-2	0.000279094	0.669479	Q8IYB3;Q8IYB3-2	Serine/arginine repetitive matrix protein 1	SRRM1
Q8IZ73;Q8IZ73-2	0.312537	-6.556	Q8IZ73;Q8IZ73-2	Pseudouridylate synthase RPUSD2	RPUSD2
Q8IZL8	0.116181	-11.0397	Q8IZL8	Proline-, glutamic acid- and leucine-rich protein 1	PELP1
Q8N163;Q8N163-2	0.0198751	0.473015	Q8N163;Q8N163-2	Cell cycle and apoptosis regulator protein 2	CCAR2
Q8N257	0.181014	-7.65573	Q8N257	Histone H2B type 3-B	H2BC26
Q8N2M8;Q8N2M8-4;Q8N2M8-3	0.54147	-3.13006	Q8N2M8;Q8N2M8-4;Q8N2M8-3	CLK4-associating serine/arginine rich protein	CLASRP
Q8N3Z6;Q8N3Z6-2	0.953198	-0.483666	Q8N3Z6	Zinc finger CCHC domain-containing protein 7	ZCCHC7
Q8N488	0.33654	7.218	Q8N488	RING1 and YY1-binding protein	RYBP
Q8N4S0;Q8N4S0-2		0	Q8N4S0;Q8N4S0-2	Coiled-coil domain-containing protein 82	CCDC82
Q8N567	0.0488766	-0.480719	Q8N567	Zinc finger CCHC domain-containing protein 9	ZCCHC9
Q8N5C6	0.427967	-0.126696	Q8N5C6	S1 RNA-binding domain-containing protein 1	SRBD1
Q8N5F7	0.541382	3.78401	Q8N5F7	NF-kappa-B-activating protein	NKAP
Q8N5L8	0.54147	-3.40365	Q8N5L8	Ribonuclease P protein subunit p25-like protein	RPP25L
Q8N5P1	0.202246	-0.195715	Q8N5P1	Zinc finger CCCH domain-containing protein 8	ZC3H8
Q8N684;Q8N684-2;Q8N684-3	0.619657	3.40302	Q8N684;Q8N684-2;Q8N684-3	Cleavage and polyadenylation specificity factor subunit 7	CPSF7
Q8N6N3;Q8N6N3-2;Q8N6N3-3	0.626757	-3.73535	Q8N6N3;Q8N6N3-2	UPF0690 protein C1orf52	C1orf52
Q8N7H5;Q8N7H5-3;Q8N7H5-2	0.210781	-6.80839	Q8N7H5;Q8N7H5-3;Q8N7H5-2	RNA polymerase II-associated factor 1 homolog	PAF1
Q8N8A6	0.321127	-0.288529	Q8N8A6	ATP-dependent RNA helicase DDX51	DDX51
Q8N9N8	0.54147	-3.36843	Q8N9N8	Probable RNA-binding protein EIF1AD	EIF1AD
Q8N9T8	0.165079	-0.246712	Q8N9T8	Protein KRI1 homolog	KRI1
Q8NC51	0.00432172	0.622561	Q8NC51	SERPINE1 mRNA-binding protein 1	SERBP1
Q8NCD3;Q8NCD3-3;Q8NCD3-2	0.312661	-6.8546	Q8NCD3;Q8NCD3-3;Q8NCD3-2	Holliday junction recognition protein	HJURP
Q8NCF5;Q8NCF5-3;Q8NCF5-2	0.3125	-6.94451	Q8NCF5	NFATC2-interacting protein	NFATC2IP
Q8NCN4	0.11614	-9.41768	Q8NCN4	E3 ubiquitin-protein ligase RNF169	RNF169
Q8ND82	0.645672	0.0778168	Q8ND82	Zinc finger protein 280C	ZNF280C
Q8NDD1-6	0.845989	-0.0426025	Q8NDD1-6	Uncharacterized protein C1orf131	C1orf131
Q8NDF8-5;Q8NDF8;Q8NDF8-3;Q8NDF8-4;Q8NDF8-2	0.108834	-0.244297	Q8NDF8-5;Q8NDF8;Q8NDF8-3	Terminal nucleotidyltransferase 4B	TENT4B
Q8NDX5;Q8NDX5-2;Q8NDX5-7	0.60543	3.79147	Q8NDX5;Q8NDX5-2;Q8NDX5-7	Polyhomeotic-like protein 3	PHC3
Q8NE71;Q8NE71-2	0.122764	0.286346	Q8NE71;Q8NE71-2	ATP-binding cassette sub-family F member 1	ABCF1
Q8NEF9	0.270972	-0.120421	Q8NEF9	Serum response factor-binding protein 1	SRFBP1
Q8NEJ9;Q8NEJ9-2	0.0357182	-0.225846	Q8NEJ9;Q8NEJ9-2	Neuroguidin	NGDN
Q8NEX9	0.54147	-3.47104	Q8NEX9	Short-chain dehydrogenase/reductase family 9C member 7	SDR9C7
Q8NEY8-8;Q8NEY8-2;Q8NEY8-9;Q8NEY8;Q8NEY8-6;Q8NEY8-3;Q8NEY8-5;Q8NEY8-7	0.507494	3.98459	Q8NEY8-8;Q8NEY8-2;Q8NEY8-9;Q8NEY8;Q8NEY8-6;Q8NEY8-3	Periphilin-1	PPHLN1
Q8NFH5;Q8NFH5-2;Q8NFH5-3	0.0757272	12.316	Q8NFH5;Q8NFH5-2;Q8NFH5-3	Nucleoporin NUP35	NUP35
Q8NHQ9;Q8NHQ9-2	4.86e-07	-15.5811	Q8NHQ9;Q8NHQ9-2	ATP-dependent RNA helicase DDX55	DDX55
Q8NI27;Q8NI27-2	2.82e-07	15.5288	Q8NI27;Q8NI27-2	THO complex subunit 2	THOC2
Q8NI36	0.681855	0.0999572	Q8NI36	WD repeat-containing protein 36	WDR36
Q8TAD8	0.638889	-3.90849	Q8TAD8	Smad nuclear-interacting protein 1	SNIP1
Q8TAT6;Q8TAT6-2	0.112484	10.4265	Q8TAT6;Q8TAT6-2	Nuclear protein localization protein 4 homolog	NPLOC4
Q8TBF4	0.54147	-3.3639	Q8TBF4	Zinc finger CCHC-type and RNA-binding motif-containing protein 1	ZCRB1
Q8TDD1-2	0.276555	-0.214684	Q8TDD1-2	ATP-dependent RNA helicase DDX54	DDX54
Q8TDL5;Q8TDL5-2	0.54147	-4.49081	Q8TDL5	BPI fold-containing family B member 1	BPIFB1
Q8TDN6	0.0406909	-0.331575	Q8TDN6	Ribosome biogenesis protein BRX1 homolog	BRIX1
Q8TED0;Q8TED0-3;Q8TED0-2	0.964078	-0.0106359	Q8TED0;Q8TED0-3	U3 small nucleolar RNA-associated protein 15 homolog	UTP15
Q8TEK3;Q8TEK3-1		0	Q8TEK3;Q8TEK3-1	Histone-lysine N-methyltransferase, H3 lysine-79 specific	DOT1L
Q8WTT2	0.119043	-0.439375	Q8WTT2	Nucleolar complex protein 3 homolog	NOC3L
Q8WUA2	0.556092	0.08447	Q8WUA2	Peptidyl-prolyl cis-trans isomerase-like 4	PPIL4
Q8WUA4;Q8WUA4-2	0.54147	-3.48455	Q8WUA4;Q8WUA4-2	General transcription factor 3C polypeptide 2	GTF3C2
Q8WUB8;Q8WUB8-2;Q8WUB8-3	2.5e-07	-14.9205	Q8WUB8;Q8WUB8-2;Q8WUB8-3	PHD finger protein 10	PHF10
Q8WUD4	0.649736	0.167957	Q8WUD4	Coiled-coil domain-containing protein 12	CCDC12
Q8WUM4;Q8WUM4-2;Q8WUM4-3	0.624301	3.31895	Q8WUM4;Q8WUM4-2	Programmed cell death 6-interacting protein	PDCD6IP
Q8WUQ7;Q8WUQ7-2	0.651727	-3.25563	Q8WUQ7;Q8WUQ7-2	Splicing factor Cactin	CACTIN
Q8WVC0;Q8WVC0-2	0.999319	0.0063557	Q8WVC0;Q8WVC0-2	RNA polymerase-associated protein LEO1	LEO1
Q8WVJ2	0.177808	6.94888	Q8WVJ2	NudC domain-containing protein 2	NUDCD2
Q8WVV4-1;Q8WVV4;Q8WVV4-3	0.54147	-3.38009	Q8WVV4-1;Q8WVV4;Q8WVV4-3	Protein POF1B	POF1B
Q8WVV9-2;Q8WVV9;Q8WVV9-3;Q8WVV9-5;Q8WVV9-4	0.54147	-3.16807	Q8WVV9-2;Q8WVV9;Q8WVV9-3;Q8WVV9-5;Q8WVV9-4	Heterogeneous nuclear ribonucleoprotein L-like	HNRNPLL
Q8WW12;Q8WW12-2;Q8WW12-3	0.961051	-0.0147952	Q8WW12;Q8WW12-2	PEST proteolytic signal-containing nuclear protein	PCNP
Q8WW33	0.720562	0.151223	Q8WW33	Gametocyte-specific factor 1	GTSF1
Q8WWM7;Q8WWM7-6;Q8WWM7-8;Q8WWM7-5;Q8WWM7-4;Q8WWM7-9;Q8WWM7-2;Q8WWM7-3;Q8WWM7-7	0.0783602	11.71	Q8WWM7;Q8WWM7-6;Q8WWM7-8;Q8WWM7-5;Q8WWM7-4;Q8WWM7-9;Q8WWM7-2;Q8WWM7-3	Ataxin-2-like protein	ATXN2L
Q8WWQ0	0.989779	0.0930287	Q8WWQ0	PH-interacting protein	PHIP
Q8WWY3;Q8WWY3-4;Q8WWY3-3;Q8WWY3-2	0.950268	-0.00848946	Q8WWY3;Q8WWY3-4	U4/U6 small nuclear ribonucleoprotein Prp31	PRPF31
Q8WXF1;Q8WXF1-2	0.117192	-10.3588	Q8WXF1;Q8WXF1-2	Paraspeckle component 1	PSPC1
Q8WXI9	0.538919	3.46677	Q8WXI9	Transcriptional repressor p66-beta	GATAD2B
Q8WXX5	0.0282932	-0.263054	Q8WXX5	DnaJ homolog subfamily C member 9	DNAJC9
Q8WY36;Q8WY36-2	0.312629	-7.13095	Q8WY36;Q8WY36-2	HMG box transcription factor BBX	BBX
Q8WYA6;Q8WYA6-3;Q8WYA6-2;Q8WYA6-4	0.994485	0.0551341	Q8WYA6;Q8WYA6-3;Q8WYA6-2;Q8WYA6-4	Beta-catenin-like protein 1	CTNNBL1
Q8WYP5;Q8WYP5-2;Q8WYP5-3	0.00901033	0.635074	Q8WYP5;Q8WYP5-2;Q8WYP5-3	Protein ELYS	AHCTF1
Q8WYQ5;Q8WYQ5-3;Q8WYQ5-2	0.20839	-6.65629	Q8WYQ5;Q8WYQ5-3	Microprocessor complex subunit DGCR8	DGCR8
Q92499;Q92499-3;Q92499-2	0.115226	-0.213652	Q92499;Q92499-3;Q92499-2	ATP-dependent RNA helicase DDX1	DDX1
Q92522	0.582315	0.159339	Q92522	Histone H1.10	H1-10
Q92541	0.295662	-0.112653	Q92541	RNA polymerase-associated protein RTF1 homolog	RTF1
Q92547	0.54147	-3.53244	Q92547	DNA topoisomerase 2-binding protein 1	TOPBP1
Q92620;Q92620-2	0.32313	-0.266011	Q92620	Pre-mRNA-splicing factor ATP-dependent RNA helicase PRP16	DHX38
Q92733	0.989337	-0.116134	Q92733	Proline-rich protein PRCC	PRCC
Q92785;Q92785-2	0.182782	-6.81041	Q92785;Q92785-2	Zinc finger protein ubi-d4	DPF2
Q92793;Q92793-2	0.623193	3.54541	Q92793;Q92793-2	CREB-binding protein	CREBBP
Q92797;Q92797-2		0	Q92797	Symplekin	SYMPK
Q92804;Q92804-2	0.348265	0.221077	Q92804;Q92804-2	TATA-binding protein-associated factor 2N	TAF15
Q92817	0.54147	-3.83208	Q92817	Envoplakin	EVPL
Q92841;Q92841-1;Q92841-2	0.757326	-0.0414064	Q92841;Q92841-1;Q92841-2	Probable ATP-dependent RNA helicase DDX17	DDX17
Q92890;Q92890-1;Q92890-3	0.31036	7.08279	Q92890;Q92890-1;Q92890-3	Ubiquitin recognition factor in ER-associated degradation protein 1	UFD1
Q92917	0.397533	-0.114232	Q92917	G-patch domain and KOW motifs-containing protein	GPKOW
Q92922	0.239243	0.222972	Q92922	SWI/SNF complex subunit SMARCC1	SMARCC1
Q92945	0.0187805	0.718793	Q92945	Far upstream element-binding protein 2	KHSRP
Q92979	0.000360252	-0.448588	Q92979	Ribosomal RNA small subunit methyltransferase NEP1	EMG1
Q93074;Q93074-3;Q93074-2;Q86YW9;Q86YW9-4;Q86YW9-2;Q86YW9-3	6.5e-07	12.9366	Q93074;Q93074-3;Q93074-2;Q86YW9;Q86YW9-4	Mediator of RNA polymerase II transcription subunit 12;Mediator of RNA polymerase II transcription subunit 12-like protein	MED12;MED12L
Q93077	0.441368	0.163658	Q93077	Histone H2A type 1-C	H2AC6
Q969G3-2;Q969G3;Q969G3-6;Q969G3-5;Q969G3-3;Q969G3-4	0.0483738	0.322468	Q969G3-2;Q969G3;Q969G3-6;Q969G3-5;Q969G3-3;Q969G3-4	SWI/SNF-related matrix-associated actin-dependent regulator of chromatin subfamily E member 1	SMARCE1
Q969X6;Q969X6-2;Q969X6-3	0.674407	-0.0912994	Q969X6;Q969X6-2;Q969X6-3	U3 small nucleolar RNA-associated protein 4 homolog	UTP4
Q96AE4	0.0188251	0.819275	Q96AE4	Far upstream element-binding protein 1	FUBP1
Q96AG4	1.48e-05	0.951135	Q96AG4	Leucine-rich repeat-containing protein 59;Leucine-rich repeat-containing protein 59, N-terminally processed	LRRC59
Q96AT1	0.54147	-3.48905	Q96AT1	Uncharacterized protein KIAA1143	KIAA1143
Q96B01;Q96B01-3;Q96B01-2	0.312778	-7.22144	Q96B01;Q96B01-3;Q96B01-2	RAD51-associated protein 1	RAD51AP1
Q96B26	0.0587951	-0.67248	Q96B26	Exosome complex component RRP43	EXOSC8
Q96BK5;Q9BT81-2;Q96BK5-2	0.346344	-0.132998	Q96BK5	PIN2/TERF1-interacting telomerase inhibitor 1	PINX1
Q96BZ8	0.312809	-6.85291	Q96BZ8	Leukocyte receptor cluster member 1	LENG1
Q96C57	0.806208	-0.0941629	Q96C57	Protein CUSTOS	CUSTOS
Q96CB8	0.0297586	0.986066	Q96CB8	Integrator complex subunit 12	INTS12
Q96CP2;Q4VC44;Q4VC44-2;Q4VC44-3	0.54147	-3.89904	Q96CP2	FLYWCH family member 2	FLYWCH2
Q96CT7	0.164342	-7.91941	Q96CT7	Coiled-coil domain-containing protein 124	CCDC124
Q96DF8	0.54147	-3.46841	Q96DF8	Splicing factor ESS-2 homolog	ESS2
Q96DH6;Q96DH6-2;Q96DH6-3		0	Q96DH6;Q96DH6-2	RNA-binding protein Musashi homolog 2	MSI2
Q96EP5;Q96EP5-2	0.965777	0.335814	Q96EP5;Q96EP5-2	DAZ-associated protein 1	DAZAP1
Q96EU6;Q96EU6-2;Q9H160;Q9H160-2	0.895888	-0.0326032	Q96EU6;Q96EU6-2	Ribosomal RNA processing protein 36 homolog	RRP36
Q96EV2;Q96EV2-2	0.208808	-6.86735	Q96EV2	RNA-binding protein 33	RBM33
Q96EY4	0.57948	3.51473	Q96EY4	Translation machinery-associated protein 16	TMA16
Q96EZ8;Q96EZ8-2;Q96EZ8-3	0.54147	-3.31726	Q96EZ8;Q96EZ8-2;Q96EZ8-3	Microspherule protein 1	MCRS1
Q96FK6		0	Q96FK6	WD repeat-containing protein 89	WDR89
Q96FQ6	0.685613	3.28073	Q96FQ6	Protein S100-A16	S100A16
Q96FX7	0.312502	-6.8816	Q96FX7	tRNA (adenine(58)-N(1))-methyltransferase catalytic subunit TRMT61A	TRMT61A
Q96FZ2		0	Q96FZ2	Abasic site processing protein HMCES	HMCES
Q96G21	0.0618066	-0.299218	Q96G21	U3 small nucleolar ribonucleoprotein protein IMP4	IMP4
Q96G46;Q96G46-2;Q96G46-3	2.77e-07	-14.0212	Q96G46;Q96G46-2;Q96G46-3	tRNA-dihydrouridine(47) synthase [NAD(P)(+)]-like	DUS3L
Q96GM8;Q96GM8-2	0.642616	3.25477	Q96GM8;Q96GM8-2	Target of EGR1 protein 1	TOE1
Q96GQ7	0.136213	-0.263743	Q96GQ7	Probable ATP-dependent RNA helicase DDX27	DDX27
Q96HR8;Q96HR8-2	0.588414	-0.0970959	Q96HR8;Q96HR8-2	H/ACA ribonucleoprotein complex non-core subunit NAF1	NAF1
Q96I25	0.0169419	0.319819	Q96I25	Splicing factor 45	RBM17
Q96JM3	0.501224	4.10775	Q96JM3	Chromosome alignment-maintaining phosphoprotein 1	CHAMP1
Q96JN0-3;Q96JN0;Q96JN0-2	0.613827	3.54753	Q96JN0-3	Ligand-dependent corepressor	LCOR
Q96JP5;Q96JP5-2	0.175867	-8.4562	Q96JP5;Q96JP5-2	E3 ubiquitin-protein ligase ZFP91	ZFP91
Q96K58;Q96K58-2	0.651638	-3.12406	Q96K58	Zinc finger protein 668	ZNF668
Q96KM6	0.616493	3.65881	Q96KM6	Zinc finger protein 512B	ZNF512B
Q96KQ7;Q96KQ7-2;Q96KQ7-3	0.258642	8.17822	Q96KQ7;Q96KQ7-2;Q96KQ7-3	Histone-lysine N-methyltransferase EHMT2	EHMT2
Q96KR1	0.715192	-0.0417625	Q96KR1	Zinc finger RNA-binding protein	ZFR
Q96L91;Q96L91-3;Q96L91-5;Q96L91-2;Q96L91-4	0.54147	-3.12848	Q96L91;Q96L91-3;Q96L91-5;Q96L91-2;Q96L91-4	E1A-binding protein p400	EP400
Q96ME7;Q96ME7-3;Q96ME7-2	0.192284	-7.70192	Q96ME7;Q96ME7-3;Q96ME7-2	Zinc finger protein 512	ZNF512
Q96MH2	0.312983	-6.94385	Q96MH2	Protein HEXIM2	HEXIM2
Q96MU7;Q96MU7-2	0.111046	10.8773	Q96MU7;Q96MU7-2	YTH domain-containing protein 1	YTHDC1
Q96MX3	0.31282	-7.13891	Q96MX3	Zinc finger protein 48	ZNF48
Q96NB3	0.54147	-3.20006	Q96NB3	Zinc finger protein 830	ZNF830
Q96P16;Q96P16-3	0.54147	-3.18358	Q96P16;Q96P16-3	Regulation of nuclear pre-mRNA domain-containing protein 1A	RPRD1A
Q96P63;Q96P63-2	0.549884	3.54472	Q96P63;Q96P63-2	Serpin B12	SERPINB12
Q96PK6;Q96PK6-2;Q96PK6-3;Q96PK6-4	0.124816	0.35425	Q96PK6	RNA-binding protein 14	RBM14
Q96PZ0;Q96PZ0-2	0.348145	-0.272732	Q96PZ0;Q96PZ0-2	Pseudouridylate synthase 7 homolog	PUS7
Q96QA5	0.98964	0.112471	Q96QA5	Gasdermin-A;Gasdermin-A, N-terminal;Gasdermin-A, C-terminal	GSDMA
Q96QC0	0.0347138	0.444494	Q96QC0	Serine/threonine-protein phosphatase 1 regulatory subunit 10	PPP1R10
Q96RN5;Q96RN5-3;Q96RN5-2	0.54147	-3.19828	Q96RN5;Q96RN5-3;Q96RN5-2	Mediator of RNA polymerase II transcription subunit 15	MED15
Q96SB8;Q96SB8-2	0.312804	-6.28709	Q96SB8;Q96SB8-2	Structural maintenance of chromosomes protein 6	SMC6
Q96ST2;Q96ST2-2;Q96ST2-3	0.54147	-3.44246	Q96ST2;Q96ST2-2;Q96ST2-3	Protein IWS1 homolog	IWS1
Q96ST3	0.509665	3.82762	Q96ST3	Paired amphipathic helix protein Sin3a	SIN3A
Q96T23;Q96T23-3;Q96T23-2	0.154109	0.227103	Q96T23;Q96T23-3;Q96T23-2	Remodeling and spacing factor 1	RSF1
Q96T37;Q96T37-4;Q96T37-2;Q96T37-3	0.6166	3.44157	Q96T37;Q96T37-4;Q96T37-2;Q96T37-3	RNA-binding protein 15	RBM15
Q96T88;Q96T88-2	0.975711	0.00374575	Q96T88;Q96T88-2	E3 ubiquitin-protein ligase UHRF1	UHRF1
Q99439;Q99439-2	0.54147	-3.46252	Q99439;Q99439-2	Calponin-2	CNN2
Q99459	0.0448976	0.180134	Q99459	Cell division cycle 5-like protein	CDC5L
Q99460;Q99460-2		0	Q99460;Q99460-2	26S proteasome non-ATPase regulatory subunit 1	PSMD1
Q99471;Q99471-3;Q99471-2	0.596758	3.43882	Q99471;Q99471-3	Prefoldin subunit 5	PFDN5
Q99496;Q99496-2	0.16756	0.255551	Q99496	E3 ubiquitin-protein ligase RING2	RNF2
Q99497	0.616853	3.50966	Q99497	Parkinson disease protein 7	PARK7
Q99504;Q99504-5;Q99504-3;Q99504-2;Q99504-4	0.998474	0.0140324	Q99504;Q99504-5;Q99504-3;Q99504-2;Q99504-4	Eyes absent homolog 3	EYA3
Q99536;Q99536-3;Q99536-2	0.632459	3.52261	Q99536;Q99536-3	Synaptic vesicle membrane protein VAT-1 homolog	VAT1
Q99547	0.0462388	-0.649775	Q99547	M-phase phosphoprotein 6	MPHOSPH6
Q99549;Q99549-2	0.991081	0.0846898	Q99549;Q99549-2	M-phase phosphoprotein 8	MPHOSPH8
Q99575	0.0788049	-0.213799	Q99575	Ribonucleases P/MRP protein subunit POP1	POP1
Q99584	0.177808	6.95864	Q99584	Protein S100-A13	S100A13
Q99590;Q99590-2	0.606914	-3.89604	Q99590;Q99590-2	Protein SCAF11	SCAF11
Q99613;B5ME19;Q99613-2	0.312516	-6.89251	Q99613;B5ME19;Q99613-2	Eukaryotic translation initiation factor 3 subunit C;Eukaryotic translation initiation factor 3 subunit C-like protein	EIF3C;EIF3CL
Q99615;Q99615-2	0.0244506	0.482373	Q99615;Q99615-2	DnaJ homolog subfamily C member 7	DNAJC7
Q99661;Q99661-2	0.802652	0.0565314	Q99661;Q99661-2	Kinesin-like protein KIF2C	KIF2C
Q99729-3;Q99729-2;Q99729;Q99729-4	0.683915	0.129278	Q99729-3;Q99729-2;Q99729;Q99729-4	Heterogeneous nuclear ribonucleoprotein A/B	HNRNPAB
Q99733;Q99733-2	0.268609	8.19948	Q99733;Q99733-2	Nucleosome assembly protein 1-like 4	NAP1L4
Q99832;Q99832-3;Q99832-4;Q99832-2	0.177808	7.07177	Q99832;Q99832-3;Q99832-4	T-complex protein 1 subunit eta;T-complex protein 1 subunit eta, N-terminally processed	CCT7
Q99848	0.478838	-0.14797	Q99848	Probable rRNA-processing protein EBP2	EBNA1BP2
Q99880	0.54147	-3.69511	Q99880	Histone H2B type 1-L	H2BC13
Q99986	0.0675999	-0.540724	Q99986	Serine/threonine-protein kinase VRK1	VRK1
Q9BQ39	0.19031	-0.184437	Q9BQ39	ATP-dependent RNA helicase DDX50	DDX50
Q9BQ52;Q9BQ52-4;Q9BQ52-3;Q9BQ52-2	0.116126	-10.4832	Q9BQ52;Q9BQ52-4;Q9BQ52-3	Zinc phosphodiesterase ELAC protein 2	ELAC2
Q9BQ61	0.657438	3.73703	Q9BQ61	Telomerase RNA component interacting RNase	TRIR
Q9BQ67	0.656629	3.55486	Q9BQ67	Glutamate-rich WD repeat-containing protein 1	GRWD1
Q9BQ75;Q9BQ75-2	0.749747	-0.0811502	Q9BQ75;Q9BQ75-2	Protein CMSS1	CMSS1
Q9BQG0-2;Q9BQG0	0.189158	-0.311589	Q9BQG0-2;Q9BQG0	Myb-binding protein 1A	MYBBP1A
Q9BRA2	0.315133	7.12402	Q9BRA2	Thioredoxin domain-containing protein 17	TXNDC17
Q9BRD0;Q9BRD0-2	0.158744	-7.35731	Q9BRD0;Q9BRD0-2	BUD13 homolog	BUD13
Q9BRJ6	0.989696	0.0989824	Q9BRJ6	Uncharacterized protein C7orf50	C7orf50
Q9BRP8;Q9BRP8-2	0.988298	0.113373	Q9BRP8;Q9BRP8-2	Partner of Y14 and mago	PYM1
Q9BRT6	0.634977	0.0846178	Q9BRT6	Protein LLP homolog	LLPH
Q9BRU9	0.0428041	-0.384884	Q9BRU9	rRNA-processing protein UTP23 homolog	UTP23
Q9BRX5;Q9BRX5-3;Q9BRX5-2	0.312538	-6.45249	Q9BRX5;Q9BRX5-3;Q9BRX5-2	DNA replication complex GINS protein PSF3	GINS3
Q9BSC4;Q9BSC4-4;Q9BSC4-2;Q9BSC4-3	0.244758	-0.197502	Q9BSC4;Q9BSC4-4;Q9BSC4-2	Nucleolar protein 10	NOL10
Q9BTA9;Q9BTA9-2;Q9BTA9-3	0.674125	-3.03623	Q9BTA9;Q9BTA9-2;Q9BTA9-3	WW domain-containing adapter protein with coiled-coil	WAC
Q9BTC0;Q9BTC0-1;Q9BTC0-2;Q9BTC0-3	0.182107	0.332467	Q9BTC0	Death-inducer obliterator 1	DIDO1
Q9BTD8;Q9BTD8-4;Q9BTD8-2;Q9BTD8-3	0.199316	-7.21977	Q9BTD8;Q9BTD8-4;Q9BTD8-2;Q9BTD8-3	RNA-binding protein 42	RBM42
Q9BTE7	0.54147	-3.02206	Q9BTE7	DCN1-like protein 5	DCUN1D5
Q9BTL3;A0A3B3IU46	0.54147	-3.44865	Q9BTL3;A0A3B3IU46	RNA guanine-N7 methyltransferase activating subunit;RNA guanine-N7 methyltransferase-activating subunit-like protein	RAMAC;RAMACL
Q9BTT0;Q9BTT0-3;Q9BTT0-2	0.116393	-11.2768	Q9BTT0;Q9BTT0-3	Acidic leucine-rich nuclear phosphoprotein 32 family member E	ANP32E
Q9BU76;Q9BU76-4;Q9BU76-3;Q9BU76-2	0.735939	-0.0896212	Q9BU76;Q9BU76-4;Q9BU76-3;Q9BU76-2	Multiple myeloma tumor-associated protein 2	MMTAG2
Q9BUJ2;Q9BUJ2-2;Q9BUJ2-3;Q9BUJ2-4	0.0143031	0.362277	Q9BUJ2;Q9BUJ2-2;Q9BUJ2-3;Q9BUJ2-4	Heterogeneous nuclear ribonucleoprotein U-like protein 1	HNRNPUL1
Q9BUL5;Q9BUL5-4;Q9BUL5-2;Q9BUL5-3	0.314723	6.87865	Q9BUL5;Q9BUL5-4;Q9BUL5-2;Q9BUL5-3	PHD finger protein 23	PHF23
Q9BUQ8;Q9BUQ8-2	0.489648	4.3686	Q9BUQ8	Probable ATP-dependent RNA helicase DDX23	DDX23
Q9BV38	0.409554	-0.169025	Q9BV38	WD repeat-containing protein 18	WDR18
Q9BVC5;Q9BVC5-2	0.54147	-3.18138	Q9BVC5;Q9BVC5-2	Ashwin	C2orf49
Q9BVJ6;Q9BVJ6-3;Q9BVJ6-2	0.0458194	-0.227412	Q9BVJ6;Q9BVJ6-3;Q9BVJ6-2	U3 small nucleolar RNA-associated protein 14 homolog A	UTP14A
Q9BVP2-2;Q9BVP2;Q9P2Q2	0.155369	-0.201746	Q9BVP2-2;Q9BVP2	Guanine nucleotide-binding protein-like 3	GNL3
Q9BW19	0.0637112	-0.709979	Q9BW19	Kinesin-like protein KIFC1	KIFC1
Q9BW71;Q9BW71-2;Q9BW71-3	0.989738	-0.00245207	Q9BW71;Q9BW71-2;Q9BW71-3	HIRA-interacting protein 3	HIRIP3
Q9BW85	0.312501	-6.56516	Q9BW85	Splicing factor YJU2	YJU2
Q9BWF3	0.310374	0.251902	Q9BWF3	RNA-binding protein 4	RBM4
Q9BWJ5	0.15843	0.719343	Q9BWJ5	Splicing factor 3B subunit 5	SF3B5
Q9BWT3;Q9BWT3-2	0.54147	-3.39246	Q9BWT3;Q9BWT3-2	Poly(A) polymerase gamma	PAPOLG
Q9BWU0;Q9BWU0-1	0.631552	-3.30253	Q9BWU0;Q9BWU0-1	Kanadaptin	SLC4A1AP
Q9BX40;Q9BX40-2	0.54147	-3.22791	Q9BX40;Q9BX40-2	Protein LSM14 homolog B	LSM14B
Q9BXP5;Q9BXP5-4;Q9BXP5-2;Q9BXP5-3;Q9BXP5-5	0.198647	0.166257	Q9BXP5;Q9BXP5-4;Q9BXP5-2;Q9BXP5-3;Q9BXP5-5	Serrate RNA effector molecule homolog	SRRT
Q9BXS6;Q9BXS6-2;Q9BXS6-3;Q9BXS6-5;Q9BXS6-4;Q9BXS6-6;Q9BXS6-7	0.124321	-0.306687	Q9BXS6;Q9BXS6-2;Q9BXS6-3;Q9BXS6-5;Q9BXS6-4;Q9BXS6-6;Q9BXS6-7	Nucleolar and spindle-associated protein 1	NUSAP1
Q9BXY0	0.430637	-0.151057	Q9BXY0	Protein MAK16 homolog	MAK16
Q9BY42	6.84e-09	-14.9643	Q9BY42	Replication termination factor 2	RTF2
Q9BY44;Q9BY44-3;Q9BY44-4;Q9BY44-2	0.978334	0.211948	Q9BY44;Q9BY44-3;Q9BY44-4;Q9BY44-2	Eukaryotic translation initiation factor 2A;Eukaryotic translation initiation factor 2A, N-terminally processed	EIF2A
Q9BY77;Q9BY77-2	0.000707866	0.977105	Q9BY77;Q9BY77-2	Polymerase delta-interacting protein 3	POLDIP3
Q9BYG3	0.129262	-0.208601	Q9BYG3	MKI67 FHA domain-interacting nucleolar phosphoprotein	NIFK
Q9BZ95-3;Q9BZ95;Q9BZ95-4;Q9BZ95-2;Q9BZ95-5	0.312501	-7.02197	Q9BZ95-3;Q9BZ95;Q9BZ95-4;Q9BZ95-2;Q9BZ95-5	Histone-lysine N-methyltransferase NSD3	NSD3
Q9BZE4;Q9BZE4-2;Q9BZE4-3	0.0557272	-0.278915	Q9BZE4;Q9BZE4-2;Q9BZE4-3	GTP-binding protein 4	GTPBP4
Q9BZI7;Q9BZI7-2	0.859627	-0.0318425	Q9BZI7;Q9BZI7-2	Regulator of nonsense transcripts 3B	UPF3B
Q9BZJ0;Q9BZJ0-2;Q9BZJ0-3	0.967132	0.332555	Q9BZJ0;Q9BZJ0-2;Q9BZJ0-3	Crooked neck-like protein 1	CRNKL1
Q9BZZ5-2;Q9BZZ5-1;Q9BZZ5-3;Q9BZZ5-5	0.181052	0.331853	Q9BZZ5-2;Q9BZZ5-1;Q9BZZ5-3;Q9BZZ5-5	Apoptosis inhibitor 5	API5
Q9GZL7	0.488531	-0.177197	Q9GZL7	Ribosome biogenesis protein WDR12	WDR12
Q9GZR2;Q9GZR2-2	0.0256629	-0.28118	Q9GZR2	RNA exonuclease 4	REXO4
Q9GZR7;Q9GZR7-2	0.255326	-0.216205	Q9GZR7;Q9GZR7-2	ATP-dependent RNA helicase DDX24	DDX24
Q9GZS1;Q9GZS1-1	0.265001	-0.177598	Q9GZS1;Q9GZS1-1	DNA-directed RNA polymerase I subunit RPA49	POLR1E
Q9GZU8	0.54147	-3.11902	Q9GZU8	PSME3-interacting protein	PSME3IP1
Q9H0A0;Q9H0A0-2	0.183319	-0.338508	Q9H0A0;Q9H0A0-2	RNA cytidine acetyltransferase	NAT10
Q9H0C8	0.312537	-7.4826	Q9H0C8	Integrin-linked kinase-associated serine/threonine phosphatase 2C	ILKAP
Q9H0D6;Q9H0D6-2	0.350068	0.125251	Q9H0D6;Q9H0D6-2	5-3 exoribonuclease 2	XRN2
Q9H0G5	0.746723	-0.106644	Q9H0G5	Nuclear speckle splicing regulatory protein 1	NSRP1
Q9H0H5		0	Q9H0H5	Rac GTPase-activating protein 1	RACGAP1
Q9H0S4;Q9H0S4-2	0.638715	-0.098514	Q9H0S4;Q9H0S4-2	Probable ATP-dependent RNA helicase DDX47	DDX47
Q9H0U9	0.914177	0.0142342	Q9H0U9	Testis-specific Y-encoded-like protein 1	TSPYL1
Q9H1B7	0.54147	-3.00648	Q9H1B7	Probable E3 ubiquitin-protein ligase IRF2BPL	IRF2BPL
Q9H1E1	0.54147	-3.89515	Q9H1E1	Ribonuclease 7	RNASE7
Q9H1E3;Q9H1E3-2	0.49852	4.08263	Q9H1E3;Q9H1E3-2	Nuclear ubiquitous casein and cyclin-dependent kinase substrate 1	NUCKS1
Q9H2H8;Q9H2H8-2	0.0435449	0.184264	Q9H2H8;Q9H2H8-2	Peptidyl-prolyl cis-trans isomerase-like 3	PPIL3
Q9H2P0	0.0658174	0.259711	Q9H2P0	Activity-dependent neuroprotector homeobox protein	ADNP
Q9H2Y7;Q9H2Y7-2	0.0651813	-0.290673	Q9H2Y7	Zinc finger protein 106	ZNF106
Q9H307	0.00332205	1.06905	Q9H307	Pinin	PNN
Q9H3K6;Q9H3K6-2	0.970783	0.290109	Q9H3K6;Q9H3K6-2	BolA-like protein 2	BOLA2
Q9H3P2;Q9H3P2-7	0.159596	0.208906	Q9H3P2;Q9H3P2-7	Negative elongation factor A	NELFA
Q9H410;Q9H410-4		0	Q9H410;Q9H410-4	Kinetochore-associated protein DSN1 homolog	DSN1
Q9H4L4	0.54147	-3.94192	Q9H4L4	Sentrin-specific protease 3	SENP3
Q9H4L7;Q9H4L7-2;Q9H4L7-3	0.54147	-3.20033	Q9H4L7;Q9H4L7-2	SWI/SNF-related matrix-associated actin-dependent regulator of chromatin subfamily A containing DEAD/H box 1	SMARCAD1
Q9H501	0.147922	-0.265897	Q9H501	ESF1 homolog	ESF1
Q9H568	0.291278	7.51934	Q9H568	Actin-like protein 8	ACTL8
Q9H583	0.848184	-0.0635054	Q9H583	HEAT repeat-containing protein 1;HEAT repeat-containing protein 1, N-terminally processed	HEATR1
Q9H5H4	0.565583	3.24466	Q9H5H4	Zinc finger protein 768	ZNF768
Q9H5V9;Q9H5V9-2;Q9H5V9-3	0.185089	-7.33601	Q9H5V9;Q9H5V9-2;Q9H5V9-3	STING ER exit protein	STEEP1
Q9H6F5;Q9H6F5-2	0.906237	0.0264167	Q9H6F5	Coiled-coil domain-containing protein 86	CCDC86
Q9H6R0;Q9H6R0-2	0.54147	-3.62484	Q9H6R0	ATP-dependent RNA helicase DHX33	DHX33
Q9H6R4;Q9H6R4-3;Q9H6R4-2;Q9H6R4-4	0.82593	-0.0453335	Q9H6R4;Q9H6R4-3;Q9H6R4-2;Q9H6R4-4	Nucleolar protein 6	NOL6
Q9H6Z4;Q9H6Z4-2;Q9H6Z4-3	0.197523	0.310716	Q9H6Z4;Q9H6Z4-2;Q9H6Z4-3	Ran-binding protein 3	RANBP3
Q9H788;Q9H788-2	0.628051	3.73365	Q9H788;Q9H788-2	SH2 domain-containing protein 4A	SH2D4A
Q9H7B2	0.0825195	-0.244834	Q9H7B2	Ribosome production factor 2 homolog	RPF2
Q9H7E9;Q9H7E9-2	0.593787	3.23317	Q9H7E9;Q9H7E9-2	UPF0488 protein C8orf33	C8orf33
Q9H8H0;Q9H8H0-2	2.36e-07	-15.1683	Q9H8H0	Nucleolar protein 11	NOL11
Q9H8H2-5;Q9H8H2-6;Q9H8H2;Q9H8H2-2;Q9H8H2-3;Q9H8H2-4	0.928827	-0.01578	Q9H8H2-5;Q9H8H2-6;Q9H8H2;Q9H8H2-2;Q9H8H2-3;Q9H8H2-4	Probable ATP-dependent RNA helicase DDX31	DDX31
Q9H8W3	0.601563	-3.79938	Q9H8W3	Protein FAM204A	FAM204A
Q9H910;Q9H910-3	0.209683	0.354303	Q9H910;Q9H910-3	Jupiter microtubule associated homolog 2	JPT2
Q9H9B1;Q9H9B1-4;Q9H9B1-3	0.3125	-7.11737	Q9H9B1;Q9H9B1-4;Q9H9B1-3	Histone-lysine N-methyltransferase EHMT1	EHMT1
Q9H9L3	0.852278	-0.0218071	Q9H9L3	Interferon-stimulated 20 kDa exonuclease-like 2	ISG20L2
Q9H9Y2	0.913173	-0.0187918	Q9H9Y2	Ribosome production factor 1	RPF1
Q9H9Y6;Q9H9Y6-5;Q9H9Y6-2;Q9H9Y6-3;Q9H9Y6-4	0.896893	-0.039611	Q9H9Y6;Q9H9Y6-5;Q9H9Y6-2;Q9H9Y6-3	DNA-directed RNA polymerase I subunit RPA2	POLR1B
Q9HAV4	0.612228	-3.8912	Q9HAV4	Exportin-5	XPO5
Q9HAW4;Q9HAW4-3;Q9HAW4-2	0.312504	-6.53604	Q9HAW4;Q9HAW4-3;Q9HAW4-2	Claspin	CLSPN
Q9HB71;Q9HB71-3;Q9HB71-2	0.964529	0.354014	Q9HB71;Q9HB71-3	Calcyclin-binding protein	CACYBP
Q9HC35;Q9HC35-2		0	Q9HC35;Q9HC35-2	Echinoderm microtubule-associated protein-like 4	EML4
Q9HC38;Q9HC38-2;Q9HC38-3	0.54147	-3.35898	Q9HC38;Q9HC38-2;Q9HC38-3	Glyoxalase domain-containing protein 4	GLOD4
Q9HC52	0.187964	-7.52139	Q9HC52	Chromobox protein homolog 8	CBX8
Q9HC84	0.54147	-4.37881	Q9HC84	Mucin-5B	MUC5B
Q9HCG8	0.977273	0.220075	Q9HCG8	Pre-mRNA-splicing factor CWC22 homolog	CWC22
Q9HCK8;Q9HCK8-2	0.51479	3.74051	Q9HCK8;Q9HCK8-2	Chromodomain-helicase-DNA-binding protein 8	CHD8
Q9HCY8	0.948951	-0.511055	Q9HCY8	Protein S100-A14	S100A14
Q9HD42	0.312657	-6.52183	Q9HD42	Charged multivesicular body protein 1a	CHMP1A
Q9NP64;Q9NP64-2;Q9NP64-3	0.54147	-3.60932	Q9NP64;Q9NP64-2;Q9NP64-3	Zinc finger CCHC domain-containing protein 17	ZCCHC17
Q9NPA8;Q9NPA8-2	0.177808	7.25736	Q9NPA8;Q9NPA8-2	Transcription and mRNA export factor ENY2	ENY2
Q9NPD3	0.0149508	-0.49196	Q9NPD3	Exosome complex component RRP41	EXOSC4
Q9NPD8	0.189411	-7.0536	Q9NPD8	Ubiquitin-conjugating enzyme E2 T	UBE2T
Q9NPE3	0.956005	-0.0221682	Q9NPE3	H/ACA ribonucleoprotein complex subunit 3	NOP10
Q9NPF5	0.54147	-3.41065	Q9NPF5	DNA methyltransferase 1-associated protein 1	DMAP1
Q9NPI1;Q9NPI1-2		0	Q9NPI1;Q9NPI1-2	Bromodomain-containing protein 7	BRD7
Q9NQ55;Q9NQ55-2;Q9NQ55-3	0.303629	-0.232955	Q9NQ55;Q9NQ55-2;Q9NQ55-3	Suppressor of SWI4 1 homolog	PPAN
Q9NQB0;Q9NQB0-10;Q9NQB0-14;Q9NQB0-15;Q9NQB0-12;Q9NQB0-9;Q9NQB0-4;Q9NQB0-6;Q9NQB0-11;Q9NQB0-2;Q9NQB0-13;Q9NQB0-16;Q9NQB0-8;Q9NQB0-7;Q9NQB0-5;Q9NQB0-3	0.988495	0.112496	Q9NQB0;Q9NQB0-10;Q9NQB0-14;Q9NQB0-15;Q9NQB0-12;Q9NQB0-9;Q9NQB0-4;Q9NQB0-6;Q9NQB0-11;Q9NQB0-2;Q9NQB0-13;Q9NQB0-16;Q9NQB0-8;Q9NQB0-7;Q9NQB0-5;Q9NQB0-3	Transcription factor 7-like 2	TCF7L2
Q9NQG5	0.86286	-0.0298551	Q9NQG5	Regulation of nuclear pre-mRNA domain-containing protein 1B	RPRD1B
Q9NQS7;Q9NQS7-2	3.25e-08	-13.9787	Q9NQS7;Q9NQS7-2	Inner centromere protein	INCENP
Q9NQT4	0.268556	-0.270248	Q9NQT4	Exosome complex component RRP46	EXOSC5
Q9NQT5;Q9NQT5-2	0.0140495	-0.334139	Q9NQT5;Q9NQT5-2	Exosome complex component RRP40	EXOSC3
Q9NQW6;Q9NQW6-2	0.155216	0.217971	Q9NQW6;Q9NQW6-2	Anillin	ANLN
Q9NQZ2	0.337459	-0.19964	Q9NQZ2	Something about silencing protein 10	UTP3
Q9NR12;Q9NR12-2;Q9NR12-6;Q9NR12-5;Q9NR12-4;Q9NR12-3	3.24e-08	14.9608	Q9NR12;Q9NR12-2;Q9NR12-6;Q9NR12-5;Q9NR12-4;Q9NR12-3	PDZ and LIM domain protein 7	PDLIM7
Q9NR30;Q9NR30-2	0.0609378	-0.273589	Q9NR30;Q9NR30-2	Nucleolar RNA helicase 2	DDX21
Q9NR56;Q9NR56-7;Q5VZF2;Q5VZF2-3;Q5VZF2-2	0.312524	-7.03079	Q9NR56;Q9NR56-7	Muscleblind-like protein 1	MBNL1
Q9NRF9	0.164396	-7.89114	Q9NRF9	DNA polymerase epsilon subunit 3	POLE3
Q9NRG0	0.381445	0.118409	Q9NRG0	Chromatin accessibility complex protein 1	CHRAC1
Q9NRL2;Q9NRL2-2	0.525521	3.72219	Q9NRL2;Q9NRL2-2	Bromodomain adjacent to zinc finger domain protein 1A	BAZ1A
Q9NRR5;Q9NRR5-2;Q9H347	6.05e-15	15.1608	Q9NRR5	Ubiquilin-4	UBQLN4
Q9NRX1	0.3125	-7.17533	Q9NRX1	RNA-binding protein PNO1	PNO1
Q9NRX4;Q9NRX4-2	0.524887	3.83475	Q9NRX4	14 kDa phosphohistidine phosphatase	PHPT1
Q9NRY2;Q9NRY2-2	0.54147	-3.47214	Q9NRY2;Q9NRY2-2	SOSS complex subunit C	INIP
Q9NRZ9;Q9NRZ9-6;Q9NRZ9-5;Q9NRZ9-3;Q9NRZ9-2;Q9NRZ9-8;Q9NRZ9-7;Q9NRZ9-4;Q9NRZ9-9	0.166516	-7.35435	Q9NRZ9;Q9NRZ9-6;Q9NRZ9-5;Q9NRZ9-3;Q9NRZ9-2;Q9NRZ9-8;Q9NRZ9-7;Q9NRZ9-4	Lymphoid-specific helicase	HELLS
Q9NS91	0.54147	-3.32904	Q9NS91	E3 ubiquitin-protein ligase RAD18	RAD18
Q9NSI2;Q9NSI2-2	0.728168	-0.119973	Q9NSI2;Q9NSI2-2	Ribosome biogenesis protein SLX9 homolog	SLX9
Q9NTI5;Q9NTI5-2;Q9NTI5-5	0.321492	7.41621	Q9NTI5;Q9NTI5-2	Sister chromatid cohesion protein PDS5 homolog B	PDS5B
Q9NTJ3;Q9NTJ3-2	0.505996	3.77446	Q9NTJ3;Q9NTJ3-2	Structural maintenance of chromosomes protein 4	SMC4
Q9NU22	0.265144	-0.2056	Q9NU22	Midasin	MDN1
Q9NUU7;Q9UMR2-4;Q9UMR2-3;Q9NUU7-2	0.177808	7.36807	Q9NUU7;Q9UMR2-4	ATP-dependent RNA helicase DDX19A;ATP-dependent RNA helicase DDX19B	DDX19A;DDX19B
Q9NV06;Q9NV06-2	0.339804	-0.259417	Q9NV06	DDB1- and CUL4-associated factor 13	DCAF13
Q9NV31	0.643344	3.55286	Q9NV31	U3 small nucleolar ribonucleoprotein protein IMP3	IMP3
Q9NV56	0.116524	-10.2821	Q9NV56	MRG/MORF4L-binding protein	MRGBP
Q9NVA2;Q9NVA2-2;Q14141-3	0.627704	3.4011	Q9NVA2;Q9NVA2-2	Septin-11	SEPTIN11
Q9NVI7-2;Q9NVI7;Q9NVI7-3;Q5T2N8	0.177808	6.70576	Q9NVI7-2;Q9NVI7;Q9NVI7-3	ATPase family AAA domain-containing protein 3A	ATAD3A
Q9NVN8	0.602699	-3.68999	Q9NVN8	Guanine nucleotide-binding protein-like 3-like protein	GNL3L
Q9NVP1	0.260916	-0.231838	Q9NVP1	ATP-dependent RNA helicase DDX18	DDX18
Q9NVS9;Q9NVS9-3;Q9NVS9-4	0.54147	-3.03106	Q9NVS9;Q9NVS9-3;Q9NVS9-4	Pyridoxine-5-phosphate oxidase	PNPO
Q9NVU7;Q9NVU7-2	0.173387	-0.359825	Q9NVU7;Q9NVU7-2	Protein SDA1 homolog	SDAD1
Q9NW13;Q9NW13-2	0.196281	-0.223934	Q9NW13;Q9NW13-2	RNA-binding protein 28	RBM28
Q9NW64;Q9NW64-2	0.187392	-7.22773	Q9NW64;Q9NW64-2	Pre-mRNA-splicing factor RBM22	RBM22
Q9NW82	0.729287	0.311758	Q9NW82	WD repeat-containing protein 70	WDR70
Q9NWB6	0.627534	-3.71766	Q9NWB6	Arginine and glutamate-rich protein 1	ARGLU1
Q9NWH9;Q9NWH9-3	0.163548	0.284157	Q9NWH9;Q9NWH9-3	SAFB-like transcription modulator	SLTM
Q9NWK9;Q9NWK9-2	0.186144	-6.63143	Q9NWK9;Q9NWK9-2	Box C/D snoRNA protein 1	ZNHIT6
Q9NWT1	3.78e-07	-16.271	Q9NWT1	p21-activated protein kinase-interacting protein 1	PAK1IP1
Q9NX24	0.815685	0.0935226	Q9NX24	H/ACA ribonucleoprotein complex subunit 2	NHP2
Q9NX58	0.00830004	-0.323664	Q9NX58	Cell growth-regulating nucleolar protein	LYAR
Q9NXE8;Q9NXE8-2	0.615108	-3.91887	Q9NXE8	Pre-mRNA-splicing factor CWC25 homolog	CWC25
Q9NXF1;Q9NXF1-2	0.603277	-4.38168	Q9NXF1;Q9NXF1-2	Testis-expressed protein 10	TEX10
Q9NXG2	0.54147	-3.05986	Q9NXG2	THUMP domain-containing protein 1	THUMPD1
Q9NXH9;Q9NXH9-2	0.165682	-7.87773	Q9NXH9;Q9NXH9-2	tRNA (guanine(26)-N(2))-dimethyltransferase	TRMT1
Q9NXV6	0.312608	-6.69724	Q9NXV6	CDKN2A-interacting protein	CDKN2AIP
Q9NY12;Q9NY12-2	0.678084	-0.185145	Q9NY12;Q9NY12-2	H/ACA ribonucleoprotein complex subunit 1	GAR1
Q9NY27;Q9NY27-2;Q9NY27-3	0.312723	-6.72399	Q9NY27;Q9NY27-2;Q9NY27-3	Serine/threonine-protein phosphatase 4 regulatory subunit 2	PPP4R2
Q9NY61	0.0739288	-0.272069	Q9NY61	Protein AATF	AATF
Q9NY93;Q9NY93-2	0.29519	-0.272948	Q9NY93;Q9NY93-2	Probable ATP-dependent RNA helicase DDX56	DDX56
Q9NYB0	0.655566	0.145944	Q9NYB0	Telomeric repeat-binding factor 2-interacting protein 1	TERF2IP
Q9NYF8;Q9NYF8-2;Q9NYF8-4	0.00350225	1.17391	Q9NYF8;Q9NYF8-2;Q9NYF8-4	Bcl-2-associated transcription factor 1	BCLAF1
Q9NYH9	0.834017	0.0565065	Q9NYH9	U3 small nucleolar RNA-associated protein 6 homolog	UTP6
Q9NYL9		0	Q9NYL9	Tropomodulin-3	TMOD3
Q9NYV4;Q9NYV4-2;Q9NYV4-3	0.122159	0.410083	Q9NYV4;Q9NYV4-2	Cyclin-dependent kinase 12	CDK12
Q9NYV6;Q9NYV6-2;A6NIE6;Q9NYV6-3	0.312518	-6.84619	Q9NYV6;Q9NYV6-2	RNA polymerase I-specific transcription initiation factor RRN3	RRN3
Q9NYZ3		0	Q9NYZ3	G2 and S phase-expressed protein 1	GTSE1
Q9NZ63	0.593867	3.22508	Q9NZ63	Splicing factor C9orf78	C9orf78
Q9NZM5	0.028087	-0.356603	Q9NZM5	Ribosome biogenesis protein NOP53	NOP53
Q9NZT1	0.311716	0.689811	Q9NZT1	Calmodulin-like protein 5	CALML5
Q9NZT2;Q9NZT2-2	0.00247731	1.1234	Q9NZT2;Q9NZT2-2	Opioid growth factor receptor	OGFR
Q9P013	0.54147	-3.43312	Q9P013	Spliceosome-associated protein CWC15 homolog	CWC15
Q9P016;Q9P016-2	0.655466	3.3365	Q9P016;Q9P016-2	Thymocyte nuclear protein 1	THYN1
Q9P031	0.322228	-0.174985	Q9P031	Thyroid transcription factor 1-associated protein 26	CCDC59
Q9P0L0;Q9P0L0-2	0.594228	3.97596	Q9P0L0;Q9P0L0-2	Vesicle-associated membrane protein-associated protein A	VAPA
Q9P0M6	0.654711	0.0822839	Q9P0M6	Core histone macro-H2A.2	MACROH2A2
Q9P258	0.125069	-0.444526	Q9P258	Protein RCC2	RCC2
Q9P275	0.0763741	-0.320835	Q9P275	Ubiquitin carboxyl-terminal hydrolase 36	USP36
Q9P287;Q9P287-3;Q9P287-2;Q9P287-4	0.348572	-0.0927492	Q9P287;Q9P287-3;Q9P287-2;Q9P287-4	BRCA2 and CDKN1A-interacting protein	BCCIP
Q9P2E9;Q9P2E9-3	0.177808	7.15832	Q9P2E9;Q9P2E9-3	Ribosome-binding protein 1	RRBP1
Q9P2N5	0.312525	-6.42402	Q9P2N5	RNA-binding protein 27	RBM27
Q9P2W1;Q9P2W1-2	0.177808	6.45881	Q9P2W1;Q9P2W1-2	Homologous-pairing protein 2 homolog	PSMC3IP
Q9UBB9	0.948618	0.508503	Q9UBB9	Tuftelin-interacting protein 11	TFIP11
Q9UBC9	0.54147	-4.28465	Q9UBC9	Small proline-rich protein 3	SPRR3
Q9UBG3	0.54147	-3.62529	Q9UBG3	Cornulin	CRNN
Q9UBL3;Q9UBL3-2;Q9UBL3-3	0.177808	6.59453	Q9UBL3;Q9UBL3-2;Q9UBL3-3	Set1/Ash2 histone methyltransferase complex subunit ASH2	ASH2L
Q9UBU8-2;Q9UBU8;Q9UBU8-3	0.168897	0.175379	Q9UBU8-2;Q9UBU8;Q9UBU8-3	Mortality factor 4-like protein 1	MORF4L1
Q9UBU9;Q9UBU9-2	0.54147	-3.61018	Q9UBU9;Q9UBU9-2	Nuclear RNA export factor 1	NXF1
Q9UEE9;Q9UEE9-2	0.626759	-3.70998	Q9UEE9	Craniofacial development protein 1	CFDP1
Q9UEG4	0.989233	-0.104998	Q9UEG4	Zinc finger protein 629	ZNF629
Q9UFW8	0.385199	-0.227972	Q9UFW8	CGG triplet repeat-binding protein 1	CGGBP1
Q9UGU0;Q9UGU0-2	0.54147	-3.32716	Q9UGU0;Q9UGU0-2	Transcription factor 20	TCF20
Q9UGU5	0.116143	-9.16844	Q9UGU5	HMG domain-containing protein 4	HMGXB4
Q9UGY1	0.812684	-0.0716836	Q9UGY1	Nucleolar protein 12	NOL12
Q9UHA3	0.173924	-0.168072	Q9UHA3	Probable ribosome biogenesis protein RLP24	RSL24D1
Q9UHB7;Q9UHB7-2;Q9UHB7-3	0.158264	-7.21092	Q9UHB7;Q9UHB7-2;Q9UHB7-3	AF4/FMR2 family member 4	AFF4
Q9UHD1;Q9UHD1-2	0.268148	7.84346	Q9UHD1;Q9UHD1-2	Cysteine and histidine-rich domain-containing protein 1	CHORDC1
Q9UHD8;Q9UHD8-2;Q9UHD8-7;Q9UHD8-5;Q9UHD8-3;Q9UHD8-4;Q9UHD8-9;Q9UHD8-8	0.960283	0.400172	Q9UHD8;Q9UHD8-2;Q9UHD8-7;Q9UHD8-5;Q9UHD8-3	Septin-9	SEPTIN9
Q9UHK0	0.54147	-3.19014	Q9UHK0	FMR1-interacting protein NUFIP1	NUFIP1
Q9UHR5;Q9UHR5-2	0.596009	0.331338	Q9UHR5;Q9UHR5-2	SAP30-binding protein	SAP30BP
Q9UHV9	0.105253	0.490812	Q9UHV9	Prefoldin subunit 2	PFDN2
Q9UHX1;Q9UHX1-2;Q9UHX1-4;Q9UHX1-3	0.0180546	0.688538	Q9UHX1;Q9UHX1-2;Q9UHX1-4;Q9UHX1-3	Poly(U)-binding-splicing factor PUF60	PUF60
Q9UI10;Q9UI10-3;Q9UI10-2	0.477125	4.14506	Q9UI10;Q9UI10-3;Q9UI10-2	Translation initiation factor eIF2B subunit delta	EIF2B4
Q9UI30;Q9UI30-2	0.633636	0.308155	Q9UI30;Q9UI30-2	Multifunctional methyltransferase subunit TRM112-like protein	TRMT112
Q9UIF9;Q9UIF9-2;Q9UIF9-3	0.684367	-3.14014	Q9UIF9;Q9UIF9-2;Q9UIF9-3	Bromodomain adjacent to zinc finger domain protein 2A	BAZ2A
Q9UIG0;Q9UIG0-2	0.914751	0.0133357	Q9UIG0;Q9UIG0-2	Tyrosine-protein kinase BAZ1B	BAZ1B
Q9UJV9	0.947261	0.0103004	Q9UJV9	Probable ATP-dependent RNA helicase DDX41	DDX41
Q9UK59;Q9UK59-2	0.177808	7.45086	Q9UK59;Q9UK59-2	Lariat debranching enzyme	DBR1
Q9UK76;Q9UK76-2	0.446711	0.356211	Q9UK76;Q9UK76-2	Jupiter microtubule associated homolog 1;Jupiter microtubule associated homolog 1, N-terminally processed	JPT1
Q9UKD2	0.160588	-7.66228	Q9UKD2	mRNA turnover protein 4 homolog	MRTO4
Q9UKJ3;Q9UKJ3-2	0.308239	6.93925	Q9UKJ3;Q9UKJ3-2	G patch domain-containing protein 8	GPATCH8
Q9UKM9;Q9UKM9-2	0.127784	0.332061	Q9UKM9;Q9UKM9-2	RNA-binding protein Raly	RALY
Q9UKN8	0.312526	-6.68106	Q9UKN8	General transcription factor 3C polypeptide 4	GTF3C4
Q9UKV3;Q9UKV3-5;Q9UKV3-2	0.00551999	0.826205	Q9UKV3;Q9UKV3-5	Apoptotic chromatin condensation inducer in the nucleus	ACIN1
Q9UKX7;Q9UKX7-2	0.122543	0.40156	Q9UKX7;Q9UKX7-2	Nuclear pore complex protein Nup50	NUP50
Q9UKY7;Q9UKY7-2;Q9UKY7-3	0.634396	0.156378	Q9UKY7;Q9UKY7-2	Protein CDV3 homolog	CDV3
Q9ULR0-1;Q9ULR0;Q9ULR0-2	0.641404	-3.46645	Q9ULR0-1;Q9ULR0;Q9ULR0-2	Pre-mRNA-splicing factor ISY1 homolog	ISY1
Q9ULV3;Q9ULV3-5;Q9ULV3-2;Q9ULV3-3;Q9ULV3-4	0.370394	0.132628	Q9ULV3;Q9ULV3-5;Q9ULV3-2;Q9ULV3-3;Q9ULV3-4	Cip1-interacting zinc finger protein	CIZ1
Q9ULW0;Q9ULW0-2	0.0705602	-0.185496	Q9ULW0;Q9ULW0-2	Targeting protein for Xklp2	TPX2
Q9ULW3	0.302349	-0.197816	Q9ULW3	Activator of basal transcription 1	ABT1
Q9UMS4	0.00817378	0.507992	Q9UMS4	Pre-mRNA-processing factor 19	PRPF19
Q9UMX0;Q9UMX0-2;Q9UMX0-3;Q9UMX0-4	1.3e-06	17.0194	Q9UMX0;Q9UMX0-2;Q9UMX0-3	Ubiquilin-1	UBQLN1
Q9UMY1;Q9UMY1-2	0.869179	-0.0367433	Q9UMY1	U3 small nucleolar RNA-associated protein NOL7	NOL7
Q9UN86	0.982634	0.175182	Q9UN86	Ras GTPase-activating protein-binding protein 2	G3BP2
Q9UNF1;Q9UNF1-2	0.234416	0.211464	Q9UNF1;Q9UNF1-2	Melanoma-associated antigen D2	MAGED2
Q9UNP9;Q9UNP9-3;Q9UNP9-2	0.0416609	0.576286	Q9UNP9;Q9UNP9-3;Q9UNP9-2	Peptidyl-prolyl cis-trans isomerase E	PPIE
Q9UNQ2	0.0310007	-0.439782	Q9UNQ2	Probable dimethyladenosine transferase	DIMT1
Q9UNS1;Q9UNS1-2	0.54147	-3.34362	Q9UNS1;Q9UNS1-2	Protein timeless homolog	TIMELESS
Q9UNS2;Q9UNS2-2	0.633131	-3.49287	Q9UNS2;Q9UNS2-2	COP9 signalosome complex subunit 3	COPS3
Q9UNX3	0.54147	-3.60954	Q9UNX3	Ribosomal protein uL24-like	RPL26L1
Q9UNX4	0.623628	-0.247003	Q9UNX4	WD repeat-containing protein 3	WDR3
Q9UNZ2;Q9UNZ2-5;Q9UNZ2-4;Q9UNZ2-6	0.177808	6.58951	Q9UNZ2;Q9UNZ2-5;Q9UNZ2-4;Q9UNZ2-6	NSFL1 cofactor p47	NSFL1C
Q9UNZ5	0.130125	11.4875	Q9UNZ5	Leydig cell tumor 10 kDa protein homolog	C19orf53
Q9UPN6;Q9UPN6-2	0.00945019	0.579907	Q9UPN6;Q9UPN6-2	SR-related and CTD-associated factor 8	SCAF8
Q9UPT8	0.263502	0.695083	Q9UPT8	Zinc finger CCCH domain-containing protein 4	ZC3H4
Q9UQ35;Q9UQ35-2;Q9UQ35-3	0.000540911	1.92982	Q9UQ35;Q9UQ35-2	Serine/arginine repetitive matrix protein 2	SRRM2
Q9UQ80;Q9UQ80-2	0.220002	-0.247003	Q9UQ80;Q9UQ80-2	Proliferation-associated protein 2G4	PA2G4
Q9UQE7	0.387083	0.0888938	Q9UQE7	Structural maintenance of chromosomes protein 3	SMC3
Q9UQR0;Q9UQR0-2	0.628385	3.52541	Q9UQR0	Sex comb on midleg-like protein 2	SCML2
Q9Y221;Q9Y221-2	0.094498	-0.540217	Q9Y221;Q9Y221-2	60S ribosome subunit biogenesis protein NIP7 homolog	NIP7
Q9Y224	0.485757	-0.163624	Q9Y224	RNA transcription, translation and transport factor protein	RTRAF
Q9Y230;Q9Y230-2	0.189438	0.222138	Q9Y230;Q9Y230-2	RuvB-like 2	RUVBL2
Q9Y232-2;Q9Y232;Q9Y232-3;Q9Y232-4	0.183775	-7.60615	Q9Y232-2;Q9Y232	Chromodomain Y-like protein	CDYL
Q9Y237;Q9Y237-2;Q9Y237-3	0.648199	3.35289	Q9Y237;Q9Y237-2	Peptidyl-prolyl cis-trans isomerase NIMA-interacting 4	PIN4
Q9Y265;Q9Y265-2	0.0724382	0.341095	Q9Y265;Q9Y265-2	RuvB-like 1	RUVBL1
Q9Y266	0.018333	0.634431	Q9Y266	Nuclear migration protein nudC	NUDC
Q9Y2K7;Q9Y2K7-5;Q9Y2K7-2;Q9Y2K7-4;Q9Y2K7-3	0.539831	3.77226	Q9Y2K7;Q9Y2K7-5;Q9Y2K7-2;Q9Y2K7-4;Q9Y2K7-3	Lysine-specific demethylase 2A	KDM2A
Q9Y2P8;Q9Y2P8-2	0.521689	3.79771	Q9Y2P8	RNA 3-terminal phosphate cyclase-like protein	RCL1
Q9Y2R4	0.0563404	-0.391784	Q9Y2R4	Probable ATP-dependent RNA helicase DDX52	DDX52
Q9Y2U8		0	Q9Y2U8	Inner nuclear membrane protein Man1	LEMD3
Q9Y2W1	0.00217958	1.03007	Q9Y2W1	Thyroid hormone receptor-associated protein 3	THRAP3
Q9Y2W2	0.973817	0.0214845	Q9Y2W2	WW domain-binding protein 11	WBP11
Q9Y2X3	0.106518	-0.362603	Q9Y2X3	Nucleolar protein 58	NOP58
Q9Y2X9;Q9Y2X9-2	0.873665	-0.0202322	Q9Y2X9;Q9Y2X9-2	Zinc finger protein 281	ZNF281
Q9Y2Z0;Q9Y2Z0-2	0.54147	-3.01053	Q9Y2Z0;Q9Y2Z0-2	Protein SGT1 homolog	SUGT1
Q9Y314	0.824607	-0.0275905	Q9Y314	Nitric oxide synthase-interacting protein	NOSIP
Q9Y324	0.312563	-7.78553	Q9Y324	rRNA-processing protein FCF1 homolog	FCF1
Q9Y383;Q96HJ9-2;Q9Y383-3;Q9Y383-2	0.416902	-0.257099	Q9Y383;Q96HJ9-2;Q9Y383-3;Q9Y383-2	Putative RNA-binding protein Luc7-like 2	LUC7L2
Q9Y3A2;Q9Y3A2-2	0.027262	-0.355501	Q9Y3A2;Q9Y3A2-2	Probable U3 small nucleolar RNA-associated protein 11	UTP11
Q9Y3A4;Q9NSQ0	0.248946	-0.302563	Q9Y3A4	Ribosomal RNA-processing protein 7 homolog A	RRP7A
Q9Y3A5	0.992203	0.0725456	Q9Y3A5	Ribosome maturation protein SBDS	SBDS
Q9Y3B2	0.921233	0.00660971	Q9Y3B2	Exosome complex component CSL4	EXOSC1
Q9Y3B4	0.476381	4.25896	Q9Y3B4	Splicing factor 3B subunit 6	SF3B6
Q9Y3B9	0.464265	-0.160295	Q9Y3B9	RRP15-like protein	RRP15
Q9Y3C1;Q9Y3C1-3;Q9Y3C1-2	0.468384	-0.167673	Q9Y3C1;Q9Y3C1-3;Q9Y3C1-2	Nucleolar protein 16	NOP16
Q9Y3D8	0.312561	-6.42995	Q9Y3D8	Adenylate kinase isoenzyme 6	AK6
Q9Y3F4;Q9Y3F4-2	0.54147	-3.17707	Q9Y3F4;Q9Y3F4-2	Serine-threonine kinase receptor-associated protein	STRAP
Q9Y3I0	0.100372	0.140887	Q9Y3I0	RNA-splicing ligase RtcB homolog	RTCB
Q9Y3T9	0.136425	-0.402873	Q9Y3T9	Nucleolar complex protein 2 homolog	NOC2L
Q9Y3U8	0.657212	-0.0869751	Q9Y3U8	Large ribosomal subunit protein eL36	RPL36
Q9Y3Y2;Q9Y3Y2-4;Q9Y3Y2-3	0.312527	-7.16428	Q9Y3Y2;Q9Y3Y2-4;Q9Y3Y2-3	Chromatin target of PRMT1 protein	CHTOP
Q9Y450;Q9Y450-4;Q9Y450-2	0.177808	7.27567	Q9Y450;Q9Y450-4	HBS1-like protein	HBS1L
Q9Y490;Q9Y490-2;Q9Y4G6	0.00181554	0.379025	Q9Y490;Q9Y490-2	Talin-1	TLN1
Q9Y4C8	0.520979	-0.102245	Q9Y4C8	Probable RNA-binding protein 19	RBM19
Q9Y4L1;Q9Y4L1-2;Q9BXT5		0	Q9Y4L1	Hypoxia up-regulated protein 1	HYOU1
Q9Y4W2;Q9Y4W2-3;Q9Y4W2-2;Q9Y4W2-4	0.36372	6.78556	Q9Y4W2;Q9Y4W2-3;Q9Y4W2-2	Ribosomal biogenesis protein LAS1L	LAS1L
Q9Y580		0	Q9Y580	RNA-binding protein 7	RBM7
Q9Y5A9;Q9Y5A9-2	0.177808	7.1186	Q9Y5A9;Q9Y5A9-2	YTH domain-containing family protein 2	YTHDF2
Q9Y5B9	0.844261	-0.0393155	Q9Y5B9	FACT complex subunit SPT16	SUPT16H
Q9Y5J1	0.602857	0.0703123	Q9Y5J1	U3 small nucleolar RNA-associated protein 18 homolog	UTP18
Q9Y5Q9;Q9Y5Q9-2	0.0703994	0.444006	Q9Y5Q9;Q9Y5Q9-2	General transcription factor 3C polypeptide 3	GTF3C3
Q9Y5S9;Q9Y5S9-2	0.239517	0.417742	Q9Y5S9;Q9Y5S9-2	RNA-binding protein 8A	RBM8A
Q9Y6V7	0.648601	-0.11972	Q9Y6V7	Probable ATP-dependent RNA helicase DDX49	DDX49
Q9Y6X9;Q9Y6X9-2	0.18187	-7.04778	Q9Y6X9;Q9Y6X9-2	ATPase MORC2	MORC2

## Sheet: NuFANCI_FG_v_noKS_t-test
Protein IDs	pval	log2fc	Majority protein IDs	Protein names	Gene names
Q9Y2S6;A0A024R1R8	0.284394	-4.43998	Q9Y2S6;A0A024R1R8	Translation machinery-associated protein 7;Translation machinery-associated protein 7B	TMA7;TMA7B
A0MZ66;A0MZ66-3;A0MZ66-4;A0MZ66-5;A0MZ66-6;A0MZ66-8;A0MZ66-2;A0MZ66-7	0.970379	0.179665	A0MZ66;A0MZ66-3;A0MZ66-4;A0MZ66-5;A0MZ66-6;A0MZ66-8;A0MZ66-2	Shootin-1	SHTN1
P62308;A8MWD9	0.987787	0.0833242	P62308;A8MWD9	Small nuclear ribonucleoprotein G;Putative small nuclear ribonucleoprotein G-like protein 15	SNRPG;SNRPGP15
E9PAV3;Q13765;E9PAV3-2	0.117706	-0.419475	E9PAV3;Q13765;E9PAV3-2	Nascent polypeptide-associated complex subunit alpha, muscle-specific form;Nascent polypeptide-associated complex subunit alpha	NACA
E9PRG8	0.65767	-0.0866427	E9PRG8	Uncharacterized protein C11orf98	C11orf98
GFP-nb-FtoG;GFP-nb-2xKS;GFP-nb-1xKS;P01767;A0A0A0MS15;A0A0B4J1V0;A0A0B4J1V6;A0A0B4J1Y9;A0A075B6Q5;P01782;A0A0B4J1X8;P0DP04;P01768;P0DP02;P0DTE1;P01763;A0A0C4DH32;A0A0J9YX35;P0DP03;P01772;A0A0B4J1X5;A0A0B4J1V1;P01762;P01780;A0A0C4DH42;P01766;A0A0C4DH36;P01764	0.00254046	-1.2099	GFP-nb-FtoG;GFP-nb-2xKS;GFP-nb-1xKS
GFP-nb-noKS	0.134138	-8.41774	GFP-nb-noKS
mCherry	0.0964308	-0.513667	mCherry	mCherry	mCherry
msfGFP-NPM1;P06748;P06748-2;P06748-3	0.15943	-0.122124	msfGFP-NPM1;P06748;P06748-2	Nucleophosmin	NPM1
O00151	0.971143	-0.206403	O00151	PDZ and LIM domain protein 1	PDLIM1
O00193	0.755036	-0.0999906	O00193	Small acidic protein	SMAP
O00233;O00233-2;O00233-3	0.355918	-3.52909	O00233;O00233-2	26S proteasome non-ATPase regulatory subunit 9	PSMD9
O00268	0.565976	-2.92315	O00268	Transcription initiation factor TFIID subunit 4	TAF4
O00273	0.0257229	-10.0815	O00273	DNA fragmentation factor subunit alpha	DFFA
O00299	0.98008	0.00275054	O00299	Chloride intracellular channel protein 1	CLIC1
O00422-2		0	O00422-2	Histone deacetylase complex subunit SAP18	SAP18
O00488	0.535872	-3.5335	O00488	Zinc finger protein 593	ZNF593
O00505	0.540946	-3.76844	O00505	Importin subunit alpha-4	KPNA3
O00541;O00541-2	0.946684	-0.0116899	O00541;O00541-2	Pescadillo homolog	PES1
O00566	0.715035	0.0272306	O00566	U3 small nucleolar ribonucleoprotein protein MPP10	MPHOSPH10
O00567	0.626336	-0.0850699	O00567	Nucleolar protein 56	NOP56
O14497;O14497-2;O14497-3	0.95922	0.278896	O14497;O14497-2;O14497-3	AT-rich interactive domain-containing protein 1A	ARID1A
P47813;O14602	0.338775	-3.70211	P47813;O14602	Eukaryotic translation initiation factor 1A, X-chromosomal;Eukaryotic translation initiation factor 1A, Y-chromosomal	EIF1AX;EIF1AY
O14617;O14617-2;O14617-5;O14617-3;O14617-4		0	O14617;O14617-2;O14617-5;O14617-3;O14617-4	AP-3 complex subunit delta-1	AP3D1
O14646-2;O14646	0.933631	-0.48435	O14646-2;O14646	Chromodomain-helicase-DNA-binding protein 1	CHD1
O14647;O14647-2;O14647-3	0.355918	3.41669	O14647;O14647-2	Chromodomain-helicase-DNA-binding protein 2	CHD2
O14737;O14737-2	0.983459	-0.127035	O14737;O14737-2	Programmed cell death protein 5	PDCD5
O14745;O14745-2	0.355918	-3.70155	O14745;O14745-2	Na(+)/H(+) exchange regulatory cofactor NHE-RF1	NHERF1
O14757;O14757-2;O14757-3	0.976641	0.14559	O14757;O14757-2;O14757-3	Serine/threonine-protein kinase Chk1	CHEK1
O14776;O14776-2;Q5VWI1	0.240092	0.246724	O14776;O14776-2	Transcription elongation regulator 1	TCERG1
O14818;O14818-2;O14818-4;Q8TAA3;Q8TAA3-2;Q8TAA3-5	0.33379	-3.66445	O14818;O14818-2	Proteasome subunit alpha type-7	PSMA7
O14950	0.509642	-3.70332	O14950	Myosin regulatory light chain 12B	MYL12B
O14974;O14974-5;O14974-4;O14974-2		0	O14974;O14974-5;O14974-4;O14974-2	Protein phosphatase 1 regulatory subunit 12A	PPP1R12A
O14979	0.894774	-0.0321578	O14979	Heterogeneous nuclear ribonucleoprotein D-like	HNRNPDL
O14979-3;O14979-2	0.589299	0.182443	O14979-3;O14979-2	Heterogeneous nuclear ribonucleoprotein D-like	HNRNPDL
O15042;O15042-2;O15042-3	0.0443211	0.268072	O15042;O15042-2	U2 snRNP-associated SURP motif-containing protein	U2SURP
O15143		0	O15143	Actin-related protein 2/3 complex subunit 1B	ARPC1B
O15160;O15160-2	0.907035	-0.021593	O15160;O15160-2	DNA-directed RNA polymerases I and III subunit RPAC1	POLR1C
O15213	0.413547	0.102981	O15213	WD repeat-containing protein 46	WDR46
O15226;O15226-2	0.199396	0.165422	O15226;O15226-2	NF-kappa-B-repressing factor	NKRF
O15318	0.203699	-7.37738	O15318	DNA-directed RNA polymerase III subunit RPC7	POLR3G
O15347	0.937367	-0.0206593	O15347	High mobility group protein B3	HMGB3
O15355	0.1845	0.407039	O15355	Protein phosphatase 1G	PPM1G
O15371;O15371-3;O15371-2		0	O15371;O15371-3;O15371-2	Eukaryotic translation initiation factor 3 subunit D	EIF3D
O15381;O15381-2;O15381-5;O15381-3;O15381-4	0.610749	0.0800849	O15381;O15381-2	Nuclear valosin-containing protein-like	NVL
O15392;O15392-5;O15392-4;O15392-2;O15392-7;O15392-6;O15392-3	0.355918	-3.36054	O15392;O15392-5;O15392-4;O15392-2	Baculoviral IAP repeat-containing protein 5	BIRC5
O15446	0.633565	-0.118118	O15446	DNA-directed RNA polymerase I subunit RPA34	POLR1G
O15541		0	O15541	E3 ubiquitin-protein ligase RNF113A	RNF113A
O43143	0.42463	0.0821731	O43143	ATP-dependent RNA helicase DHX15	DHX15
O43148;O43148-2	0.0963756	0.223161	O43148;O43148-2	mRNA cap guanine-N7 methyltransferase	RNMT
O43159	0.47945	-0.10479	O43159	Ribosomal RNA-processing protein 8	RRP8
O43172;O43172-2	0.0502333	0.259911	O43172;O43172-2	U4/U6 small nuclear ribonucleoprotein Prp4	PRPF4
O43252	0.355918	-3.22499	O43252	Bifunctional 3-phosphoadenosine 5-phosphosulfate synthase 1;Sulfate adenylyltransferase;Adenylyl-sulfate kinase	PAPSS1
O43290	0.0172167	0.178895	O43290	U4/U6.U5 tri-snRNP-associated protein 1	SART1
O43390;O43390-2;O43390-3;O43390-4	0.125959	0.160529	O43390;O43390-2;O43390-3;O43390-4	Heterogeneous nuclear ribonucleoprotein R	HNRNPR
O43395;O43395-3	0.750956	0.0290889	O43395	U4/U6 small nuclear ribonucleoprotein Prp3	PRPF3
O43447;O43447-2	0.355918	-3.37193	O43447;O43447-2	Peptidyl-prolyl cis-trans isomerase H	PPIH
O43491;O43491-3;O43491-2;Q9Y2J2;Q9Y2J2-2;Q9Y2J2-4;Q9Y2J2-3		0	O43491;O43491-3;O43491-2	Band 4.1-like protein 2	EPB41L2
O43660;O43660-2	0.174205	0.237556	O43660;O43660-2	Pleiotropic regulator 1	PLRG1
O43663-4;O43663-2;O43663		0	O43663-4;O43663-2;O43663	Protein regulator of cytokinesis 1	PRC1
O43665;O43665-2;O43665-1	0.355918	-3.38397	O43665;O43665-2;O43665-1	Regulator of G-protein signaling 10	RGS10
O43670-2;O43670;O43670-4;O43670-3	0.958075	0.0107153	O43670-2;O43670;O43670-4;O43670-3	BUB3-interacting and GLEBS motif-containing protein ZNF207	ZNF207
O43707;O43707-2;O43707-3;P35609;P35609-2;Q08043;Q9H254;Q9H254-2;Q9H254-4	0.355918	-3.83929	O43707;O43707-2;O43707-3	Alpha-actinin-4	ACTN4
O43719	0.991024	-0.0685023	O43719	17S U2 SnRNP complex component HTATSF1	HTATSF1
O43776;O43776-2	0.386268	-3.59244	O43776;O43776-2	Asparagine--tRNA ligase, cytoplasmic	NARS1
O43809	0.55787	-3.31882	O43809	Cleavage and polyadenylation specificity factor subunit 5	NUDT21
O43818	0.425716	-0.104217	O43818	U3 small nucleolar RNA-interacting protein 2	RRP9
O43823	0.147221	0.252237	O43823	A-kinase anchor protein 8	AKAP8
O60216;Q9H4I0	0.355918	3.27077	O60216	Double-strand-break repair protein rad21 homolog;64-kDa C-terminal product	RAD21
O60264;P28370;P28370-2	0.0259153	0.252288	O60264	SWI/SNF-related matrix-associated actin-dependent regulator of chromatin subfamily A member 5	SMARCA5
O60287	0.753418	0.0496582	O60287	Nucleolar pre-ribosomal-associated protein 1	URB1
O60293;O60293-2;O60293-4	0.355918	3.37092	O60293;O60293-2;O60293-4	Zinc finger C3H1 domain-containing protein	ZFC3H1
O60437	0.355918	-3.86491	O60437	Periplakin	PPL
O60506;O60506-2	0.200586	0.134123	O60506;O60506-2	Heterogeneous nuclear ribonucleoprotein Q	SYNCRIP
O60508	0.158836	-6.84991	O60508	Pre-mRNA-processing factor 17	CDC40
O60563	0.169903	0.172686	O60563	Cyclin-T1	CCNT1
O60583;O60583-2	0.134033	-7.51799	O60583;O60583-2	Cyclin-T2	CCNT2
O60664;O60664-4;O60664-3;O60664-2		0	O60664;O60664-4;O60664-3;O60664-2	Perilipin-3	PLIN3
O60763;O60763-2		0	O60763;O60763-2	General vesicular transport factor p115	USO1
O60828;O60828-5;O60828-2;O60828-4;O60828-3;O60828-10;O60828-9;O60828-8;O60828-7;O60828-6	0.857525	0.0445726	O60828;O60828-5;O60828-2;O60828-4;O60828-3	Polyglutamine-binding protein 1	PQBP1
O60832;O60832-2	0.949041	0.0114788	O60832;O60832-2	H/ACA ribonucleoprotein complex subunit DKC1	DKC1
O60841	0.731991	0.0569158	O60841	Eukaryotic translation initiation factor 5B	EIF5B
O60869;O60869-2;O60869-3	0.684346	-0.0865784	O60869;O60869-2;O60869-3	Endothelial differentiation-related factor 1	EDF1
O60870;O60870-2	0.543489	3.77916	O60870;O60870-2	DNA/RNA-binding protein KIN17	KIN
O75083;O75083-3	0.355918	-3.44858	O75083;O75083-3	WD repeat-containing protein 1	WDR1
O75150-4;O75150;O75150-3	0.0889269	0.172012	O75150-4;O75150;O75150-3	E3 ubiquitin-protein ligase BRE1B	RNF40
O75151	0.532941	3.91057	O75151	Lysine-specific demethylase PHF2	PHF2
O75152;A0A1B0GTU1	0.134813	0.230485	O75152	Zinc finger CCCH domain-containing protein 11A	ZC3H11A
O75190;O75190-3;O75190-2;O75190-4;Q8WWF6	0.355918	-3.41427	O75190;O75190-3;O75190-2	DnaJ homolog subfamily B member 6	DNAJB6
O75223;O75223-3;O75223-2;O75223-4	0.355918	-3.37234	O75223	Gamma-glutamylcyclotransferase	GGCT
O75319;O75319-1;O75319-2	0.544785	-3.34512	O75319;O75319-1	RNA/RNP complex-1-interacting phosphatase	DUSP11
O75347;O75347-2	0.206366	-6.98042	O75347;O75347-2	Tubulin-specific chaperone A	TBCA
O75362	0.572307	-2.92539	O75362	Zinc finger protein 217	ZNF217
O75367-1;O75367-3;O75367	0.0301864	0.210178	O75367-1;O75367-3;O75367	Core histone macro-H2A.1	MACROH2A1
O75369-8;O75369;O75369-2;O75369-9;O75369-6;O75369-3;O75369-7;O75369-5;O75369-4	0.141103	-6.06052	O75369-8;O75369;O75369-2;O75369-9;O75369-6;O75369-3;O75369-7;O75369-5;O75369-4	Filamin-B	FLNB
O75391	0.370001	3.50376	O75391	Sperm-associated antigen 7	SPAG7
O75400;O75400-2;Q6NWY9;Q6NWY9-2;Q6NWY9-3	0.0542571	0.283403	O75400;O75400-2	Pre-mRNA-processing factor 40 homolog A	PRPF40A
O75475;O75475-2;O75475-3	0.164734	0.256035	O75475;O75475-2;O75475-3	PC4 and SFRS1-interacting protein	PSIP1
O75477		0	O75477	Erlin-1	ERLIN1
O75494;O75494-3;O75494-4;O75494-5;O75494-6;O75494-2;Q8WXF0	0.978567	0.00972885	O75494;O75494-3;O75494-4;O75494-5;O75494-6;O75494-2	Serine/arginine-rich splicing factor 10	SRSF10
O75496	0.557324	-3.25754	O75496	Geminin	GMNN
O75531	0.355918	-3.80182	O75531	Barrier-to-autointegration factor;Barrier-to-autointegration factor, N-terminally processed	BANF1
O75533;O75533-2	0.0742234	0.316568	O75533	Splicing factor 3B subunit 1	SF3B1
O75554;O75554-2	0.333598	0.252277	O75554;O75554-2	WW domain-binding protein 4	WBP4
O75607	0.13101	-8.9489	O75607	Nucleoplasmin-3	NPM3
O75643;O75643-2	0.383718	-3.42161	O75643;O75643-2	U5 small nuclear ribonucleoprotein 200 kDa helicase	SNRNP200
O75683	0.472466	-0.0503374	O75683	Surfeit locus protein 6	SURF6
O75691	0.421175	0.11703	O75691	Small subunit processome component 20 homolog	UTP20
O75717;O75717-2	0.0942887	0.255493	O75717;O75717-2	WD repeat and HMG-box DNA-binding protein 1	WDHD1
O75817	0.999961	0.000260673	O75817	Ribonuclease P protein subunit p20	POP7
O75821	0.555632	-3.36043	O75821	Eukaryotic translation initiation factor 3 subunit G	EIF3G
O75822;O75822-3;O75822-2	0.52962	-3.64727	O75822;O75822-3;O75822-2	Eukaryotic translation initiation factor 3 subunit J	EIF3J
O75934	0.983293	0.0990127	O75934	Pre-mRNA-splicing factor SPF27	BCAS2
O75937	0.778639	-0.0685941	O75937	DnaJ homolog subfamily C member 8	DNAJC8
O75940	0.691261	-0.102531	O75940	Survival of motor neuron-related-splicing factor 30	SMNDC1
O76021;O76021-2	0.878648	-0.020113	O76021;O76021-2	Ribosomal L1 domain-containing protein 1	RSL1D1
O94762;O94762-4	0.222982	-6.63668	O94762;O94762-4	ATP-dependent DNA helicase Q5	RECQL5
O94776;O94776-2	0.0172364	0.421071	O94776;O94776-2	Metastasis-associated protein MTA2	MTA2
O94842;O94842-3;O94842-2;O15405;O15405-2	0.522336	-3.50232	O94842;O94842-3;O94842-2;O15405;O15405-2	TOX high mobility group box family member 4;TOX high mobility group box family member 3	TOX4;TOX3
O94906;O94906-2	0.0125742	0.205552	O94906;O94906-2	Pre-mRNA-processing factor 6	PRPF6
O94992	0.813355	0.0772224	O94992	Protein HEXIM1	HEXIM1
O95104;O95104-3;O95104-2	0.261888	0.339034	O95104;O95104-3;O95104-2	SR-related and CTD-associated factor 4	SCAF4
O95171;O95171-3;O95171-2	0.355918	-3.70053	O95171;O95171-3;O95171-2	Sciellin	SCEL
O95202;O95202-2;O95202-3		0	O95202	Mitochondrial proton/calcium exchanger protein	LETM1
O95218;O95218-2	0.233309	-0.357645	O95218;O95218-2	Zinc finger Ran-binding domain-containing protein 2	ZRANB2
O95232;O95232-2	0.13398	-6.8512	O95232	Luc7-like protein 3	LUC7L3
O95239;O95239-2;Q2VIQ3	0.0397014	0.359059	O95239;O95239-2	Chromosome-associated kinesin KIF4A	KIF4A
O95251;O95251-4;O95251-2;O95251-3;O95251-5	0.542781	-3.34049	O95251;O95251-4;O95251-2	Histone acetyltransferase KAT7	KAT7
O95267;O95267-2	0.355918	5.3876	O95267;O95267-2	RAS guanyl-releasing protein 1	RASGRP1
O95347;O95347-2	0.322012	3.83223	O95347;O95347-2	Structural maintenance of chromosomes protein 2	SMC2
O95373	0.355918	-3.10918	O95373	Importin-7	IPO7
O95391	0.028569	-11.3013	O95391	Pre-mRNA-splicing factor SLU7	SLU7
O95400	0.343389	3.74468	O95400	CD2 antigen cytoplasmic tail-binding protein 2	CD2BP2
O95453;O95453-3;O95453-2;O95453-4	0.975759	-0.00416019	O95453;O95453-3;O95453-2;O95453-4	Poly(A)-specific ribonuclease PARN	PARN
O95478	0.509114	-0.139447	O95478	Ribosome biogenesis protein NSA2 homolog	NSA2
O95602	0.930314	-0.0182988	O95602	DNA-directed RNA polymerase I subunit RPA1	POLR1A
O95707	0.676446	0.0683136	O95707	Ribonuclease P protein subunit p29	POP4
O95785;O95785-2;O95785-4;O95785-3	0.133996	6.98394	O95785;O95785-2;O95785-4;O95785-3	Protein Wiz	WIZ
O95793;O95793-2;O95793-3	0.878565	0.018635	O95793;O95793-2;O95793-3	Double-stranded RNA-binding protein Staufen homolog 1	STAU1
O95816;O95816-2		0	O95816;O95816-2	BAG family molecular chaperone regulator 2	BAG2
O95817		0	O95817	BAG family molecular chaperone regulator 3	BAG3
O95926;O95926-2	0.134041	-6.08277	O95926;O95926-2	Pre-mRNA-splicing factor SYF2	SYF2
O95983;O95983-2	0.355918	-3.0857	O95983;O95983-2	Methyl-CpG-binding domain protein 3	MBD3
O96028;O96028-5;O96028-3;O96028-6;O96028-7	0.883201	0.0375336	O96028;O96028-5;O96028-3;O96028-6	Histone-lysine N-methyltransferase NSD2	NSD2
P00338;P00338-3;P00338-4;P00338-2;P00338-5	0.250297	-0.142503	P00338;P00338-3;P00338-4;P00338-2;P00338-5	L-lactate dehydrogenase A chain	LDHA
P00441		0	P00441	Superoxide dismutase [Cu-Zn]	SOD1
P00558;P00558-2;P07205	0.416438	0.0655527	P00558;P00558-2	Phosphoglycerate kinase 1	PGK1
P00738;P00738-2	0.355918	-3.66679	P00738;P00738-2	Haptoglobin;Haptoglobin alpha chain;Haptoglobin beta chain	HP
P01040	0.344735	3.86326	P01040	Cystatin-A;Cystatin-A, N-terminally processed	CSTA
P01591	0.355918	-4.29966	P01591	Immunoglobulin J chain	JCHAIN
P01833	0.355918	-4.3709	P01833	Polymeric immunoglobulin receptor;Secretory component	PIGR
P01834	0.355918	-4.3713	P01834	Immunoglobulin kappa constant	IGKC
P01857;P01857-1	0.355918	-3.78579	P01857;P01857-1	Immunoglobulin heavy constant gamma 1	IGHG1
P01871;P01871-1	0.355918	-3.56972	P01871;P01871-1	Immunoglobulin heavy constant mu	IGHM
P01876;P01876-1	0.142843	-8.3988	P01876;P01876-1	Immunoglobulin heavy constant alpha 1	IGHA1
P02545;P02545-3;P02545-6;P02545-5;P02545-4	0.133469	-0.168539	P02545;P02545-3;P02545-6;P02545-5;P02545-4	Prelamin-A/C;Lamin-A/C	LMNA
P02671;P02671-2	0.355918	-3.41719	P02671;P02671-2	Fibrinogen alpha chain;Fibrinopeptide A;Fibrinogen alpha chain	FGA
P02675	0.355918	-3.60583	P02675	Fibrinogen beta chain;Fibrinopeptide B;Fibrinogen beta chain	FGB
P02679;P02679-2	0.355918	-3.35983	P02679;P02679-2	Fibrinogen gamma chain	FGG
P02788;P02788-2	0.355918	-4.87935	P02788;P02788-2	Lactotransferrin;Lactoferricin-H;Kaliocin-1;Lactoferroxin-A;Lactoferroxin-B;Lactoferroxin-C	LTF
P04040	0.978265	-0.173884	P04040	Catalase	CAT
P04075;P04075-2	0.35524	-0.180759	P04075;P04075-2	Fructose-bisphosphate aldolase A	ALDOA
P04080	0.355918	-3.71614	P04080	Cystatin-B	CSTB
P04083	0.35676	-0.90169	P04083	Annexin A1;Annexin Ac2-26	ANXA1
P04406;P04406-2;O14556	0.0718051	-0.309045	P04406;P04406-2	Glyceraldehyde-3-phosphate dehydrogenase	GAPDH
P04792	0.498653	-0.272774	P04792	Heat shock protein beta-1	HSPB1
P05089;P05089-2;P05089-3	0.506503	-3.66159	P05089;P05089-2;P05089-3	Arginase-1	ARG1
P05109	0.243463	-1.8063	P05109	Protein S100-A8	S100A8
P05114	0.19027	-8.46422	P05114	Non-histone chromosomal protein HMG-14	HMGN1
P05141;Q9H0C2	0.0262801	10.2285	P05141	ADP/ATP translocase 2;ADP/ATP translocase 2, N-terminally processed	SLC25A5
P05164;P05164-2;P05164-3;P11678	0.355918	-4.04112	P05164;P05164-2;P05164-3	Myeloperoxidase;Myeloperoxidase;89 kDa myeloperoxidase;84 kDa myeloperoxidase;Myeloperoxidase light chain;Myeloperoxidase heavy chain	MPO
P05204	0.185363	-8.45448	P05204	Non-histone chromosomal protein HMG-17	HMGN2
P05386	0.355918	3.94705	P05386	Large ribosomal subunit protein P1	RPLP1
P05387;P05386-2	0.647155	-0.134279	P05387	Large ribosomal subunit protein P2	RPLP2
P05455	0.291383	-0.0930085	P05455	Lupus La protein	SSB
P06396-2;P06396;P06396-4;P06396-3	0.355918	-3.93183	P06396-2;P06396;P06396-4;P06396-3	Gelsolin	GSN
P06493;P06493-2;Q00526	0.209616	-7.02004	P06493;P06493-2	Cyclin-dependent kinase 1	CDK1
P06702	0.718256	1.80095	P06702	Protein S100-A9	S100A9
P06733;P06733-2	0.0238338	-0.240959	P06733;P06733-2	Alpha-enolase	ENO1
P06753-2;P06753-3;P06753-5;P06753-4;P06753-7	0.116465	-6.9901	P06753-2;P06753-3;P06753-5;P06753-4	Tropomyosin alpha-3 chain	TPM3
P07195	0.749294	-0.0240539	P07195	L-lactate dehydrogenase B chain	LDHB
P07237	0.355918	-3.32942	P07237	Protein disulfide-isomerase	P4HB
P07305;P07305-2	0.535368	-0.164566	P07305;P07305-2	Histone H1.0;Histone H1.0, N-terminally processed	H1-0
P07339	0.355918	-3.09582	P07339	Cathepsin D;Cathepsin D light chain;Cathepsin D heavy chain	CTSD
P07355;P07355-2;A6NMY6	0.429225	-0.460364	P07355;P07355-2;A6NMY6	Annexin A2;Putative annexin A2-like protein	ANXA2;ANXA2P2
P07437;A6NNZ2	0.0297982	-10.9411	P07437	Tubulin beta chain	TUBB
P07476	0.355918	-3.52915	P07476	Involucrin	IVL
P07814	0.355918	-3.2641	P07814	Bifunctional glutamate/proline--tRNA ligase;Glutamate--tRNA ligase;Proline--tRNA ligase	EPRS1
P07900;P07900-2;Q14568;Q58FG0;Q58FG1	0.692385	-0.0930007	P07900;P07900-2	Heat shock protein HSP 90-alpha	HSP90AA1
P07910-2;P07910-4	0.876164	-0.0230629	P07910-2;P07910-4	Heterogeneous nuclear ribonucleoproteins C1/C2	HNRNPC
P08047;P08047-3;P08047-2	0.935676	0.448167	P08047;P08047-3	Transcription factor Sp1	SP1
P08238	0.511519	0.0600471	P08238	Heat shock protein HSP 90-beta	HSP90AB1
P08311	0.355918	-3.90768	P08311	Cathepsin G;Cathepsin G, C-terminal truncated form	CTSG
P08579	0.355918	-3.39178	P08579	U2 small nuclear ribonucleoprotein B	SNRPB2
P08621;P08621-2;P08621-3;P08621-4	0.430218	-0.330016	P08621;P08621-2;P08621-3	U1 small nuclear ribonucleoprotein 70 kDa	SNRNP70
P08670;P41219;P41219-2;Q16352;P07196	0.167979	-0.357398	P08670	Vimentin	VIM
P08708	0.163947	-0.32289	P08708	Small ribosomal subunit protein eS17	RPS17
P08758	0.526386	3.25833	P08758	Annexin A5	ANXA5
P09012	0.394671	-3.61448	P09012	U1 small nuclear ribonucleoprotein A	SNRPA
P09211	0.355918	-3.80996	P09211	Glutathione S-transferase P	GSTP1
P09234	0.362945	-3.93217	P09234	U1 small nuclear ribonucleoprotein C	SNRPC
P09382	0.982472	-0.00446867	P09382	Galectin-1	LGALS1
P09429;B2RPK0	0.630376	-0.112095	P09429;B2RPK0	High mobility group protein B1;Putative high mobility group protein B1-like 1	HMGB1;HMGB1P1
P09651-2;P09651;P09651-3;A0A2R8Y4L2;Q32P51	0.392878	-0.184004	P09651-2;P09651;P09651-3;A0A2R8Y4L2;Q32P51	Heterogeneous nuclear ribonucleoprotein A1;Heterogeneous nuclear ribonucleoprotein A1, N-terminally processed;Heterogeneous nuclear ribonucleoprotein A1-like 3;Heterogeneous nuclear ribonucleoprotein A1-like 2	HNRNPA1;HNRNPA1L3;HNRNPA1L2
P09661	0.768903	0.0435858	P09661	U2 small nuclear ribonucleoprotein A	SNRPA1
P09874	0.255908	0.149432	P09874	Poly [ADP-ribose] polymerase 1;Poly [ADP-ribose] polymerase 1, processed C-terminus;Poly [ADP-ribose] polymerase 1, processed N-terminus	PARP1
P09884	0.214915	-8.6104	P09884	DNA polymerase alpha catalytic subunit	POLA1
P09972		0	P09972	Fructose-bisphosphate aldolase C	ALDOC
P0C0S5;Q71UI9;Q71UI9-2;Q71UI9-4;Q71UI9-5;Q71UI9-3	0.830694	-0.0417141	P0C0S5;Q71UI9;Q71UI9-2;Q71UI9-4	Histone H2A.Z;Histone H2A.V	H2AZ1;H2AZ2
P0CG48;P0CG47;P62979;P62987	0.679999	-0.0790289	P0CG48;P0CG47;P62979;P62987	Polyubiquitin-C;Ubiquitin;Polyubiquitin-B;Ubiquitin;Ubiquitin-ribosomal protein eS31 fusion protein;Ubiquitin;Small ribosomal subunit protein eS31;Ubiquitin-ribosomal protein eL40 fusion protein;Ubiquitin;Large ribosomal subunit protein eL40	UBC;UBB;RPS27A;UBA52
P0DMV8;P0DMV9;P0DMV8-2	0.103502	0.213287	P0DMV8;P0DMV9;P0DMV8-2	Heat shock 70 kDa protein 1A;Heat shock 70 kDa protein 1B	HSPA1A;HSPA1B
P0DOY2;P0DOY3;P0CF74;A0M8Q6	0.355918	-4.62922	P0DOY2;P0DOY3;P0CF74	Immunoglobulin lambda constant 2;Immunoglobulin lambda constant 3;Immunoglobulin lambda constant 6	IGLC2;IGLC3;IGLC6
P0DP25;P0DP24;P0DP23;P02585	0.290062	-0.353602	P0DP25;P0DP24;P0DP23	Calmodulin-3;Calmodulin-2;Calmodulin-1	CALM3;CALM2;CALM1
P0DPB6;P0DPB5	0.442152	0.1795	P0DPB6;P0DPB5	DNA-directed RNA polymerases I and III subunit RPAC2;Protein POLR1D, isoform 2	POLR1D
P10412;P16402;P22492	0.779788	0.0473017	P10412;P16402	Histone H1.4;Histone H1.3	H1-4;H1-3
P10599;P10599-2	0.270366	-0.319571	P10599;P10599-2	Thioredoxin	TXN
P10768	0.538129	-3.49006	P10768	S-formylglutathione hydrolase	ESD
P10809;P10809-2	0.0054492	-1.0447	P10809	60 kDa heat shock protein, mitochondrial	HSPD1
P11021	0.962435	-0.00687997	P11021	Endoplasmic reticulum chaperone BiP	HSPA5
P11142;P11142-2	0.0591741	0.176605	P11142;P11142-2	Heat shock cognate 71 kDa protein	HSPA8
P11387	0.845923	-0.0242383	P11387	DNA topoisomerase 1	TOP1
P11388;P11388-2;P11388-3;P11388-4	0.043916	0.25985	P11388;P11388-2;P11388-3;P11388-4	DNA topoisomerase 2-alpha	TOP2A
P11940;P11940-2;Q9H361;Q4VXU2;Q4VXU2-2;Q96DU9;Q96DU9-2	0.0970882	-0.214017	P11940;P11940-2;Q9H361	Polyadenylate-binding protein 1;Polyadenylate-binding protein 3	PABPC1;PABPC3
P12004	0.949644	0.00331219	P12004	Proliferating cell nuclear antigen	PCNA
P12081;P12081-4;P12081-3;P12081-2;P49590-2	0.147806	-7.21049	P12081;P12081-4;P12081-3;P12081-2	Histidine--tRNA ligase, cytoplasmic	HARS1
P12268	0.355918	-3.08614	P12268	Inosine-5-monophosphate dehydrogenase 2	IMPDH2
P12270;P12270-2	0.582209	0.141585	P12270	Nucleoprotein TPR	TPR
P12273	0.881034	-0.0701754	P12273	Prolactin-inducible protein	PIP
P12277	0.327552	3.86297	P12277	Creatine kinase B-type	CKB
P12956;P12956-2	0.0511258	0.213193	P12956;P12956-2	X-ray repair cross-complementing protein 6	XRCC6
P13010	0.0520819	0.308531	P13010	X-ray repair cross-complementing protein 5	XRCC5
P13051;P13051-2		0	P13051	Uracil-DNA glycosylase	UNG
P13639	0.401106	0.0593314	P13639	Elongation factor 2	EEF2
P13667		0	P13667	Protein disulfide-isomerase A4	PDIA4
P13693;P13693-2;Q56UQ5;Q9HAU6	0.355918	-3.46137	P13693;P13693-2	Translationally-controlled tumor protein	TPT1
P13984	0.571041	-0.0662866	P13984	General transcription factor IIF subunit 2	GTF2F2
P14174	0.713407	-0.10251	P14174	Macrophage migration inhibitory factor	MIF
P14618;P14618-2;P14618-3;P30613;P30613-2	0.130518	-0.737534	P14618;P14618-2;P14618-3	Pyruvate kinase PKM	PKM
P14625;Q58FF3	0.355918	-3.44692	P14625	Endoplasmin	HSP90B1
P14678;P63162;P14678-2;P14678-3;P63162-2	0.208442	-7.84608	P14678;P63162;P14678-2;P14678-3;P63162-2	Small nuclear ribonucleoprotein-associated proteins B and B;Small nuclear ribonucleoprotein-associated protein N	SNRPB;SNRPN
P14866;P14866-2	0.998803	7.92e-05	P14866;P14866-2	Heterogeneous nuclear ribonucleoprotein L	HNRNPL
P14923	0.951479	-0.335621	P14923	Junction plakoglobin	JUP
P15311	0.222276	0.124482	P15311	Ezrin	EZR
P15407;P15407-2	0.0240548	-10.3316	P15407;P15407-2	Fos-related antigen 1	FOSL1
P15531;P15531-2	0.201994	-7.45669	P15531;P15531-2	Nucleoside diphosphate kinase A	NME1
P15880	0.991601	0.0595659	P15880	Small ribosomal subunit protein uS5	RPS2
P15924;P15924-3;P15924-2	0.293538	-5.09713	P15924;P15924-3;P15924-2	Desmoplakin	DSP
P15927;P15927-2;P15927-3	0.954652	-0.011247	P15927;P15927-2;P15927-3	Replication protein A 32 kDa subunit	RPA2
P16104		0	P16104	Histone H2AX	H2AX
P16220-1;P16220;P16220-3;Q03060-8;Q03060-6;Q03060-23;Q03060-9;Q03060-24;Q03060-32;Q03060-26;Q03060-21;Q03060-31	0.355918	-3.64829	P16220-1;P16220;P16220-3	Cyclic AMP-responsive element-binding protein 1	CREB1
P16403	0.321059	0.515702	P16403	Histone H1.2	H1-2
P16949;P16949-2;Q9H169;Q9H169-3;Q9H169-4;Q9H169-2	0.40203	-3.53512	P16949;P16949-2	Stathmin	STMN1
P16989;P16989-3;P16989-2	0.172632	-0.263513	P16989;P16989-3;P16989-2	Y-box-binding protein 3	YBX3
P17026	0.355918	-3.29512	P17026	Zinc finger protein 22	ZNF22
P17028	0.355918	3.66687	P17028	Zinc finger protein 24	ZNF24
P17096;P17096-3	0.390528	-0.374415	P17096;P17096-3	High mobility group protein HMG-I/HMG-Y	HMGA1
P17275	0.53497	3.58344	P17275	Transcription factor JunB	JUNB
P17480	0.621513	-0.0503704	P17480	Nucleolar transcription factor 1	UBTF
P17480-2	0.53586	4.36322	P17480-2	Nucleolar transcription factor 1	UBTF
P17535	0.981963	0.113879	P17535	Transcription factor JunD	JUND
P17844;P17844-2	0.882205	-0.0135658	P17844;P17844-2	Probable ATP-dependent RNA helicase DDX5	DDX5
P17931	0.355918	-3.74838	P17931	Galectin-3	LGALS3
P17980	0.355918	-2.95505	P17980	26S proteasome regulatory subunit 6A	PSMC3
P17987	0.550753	3.327	P17987	T-complex protein 1 subunit alpha	TCP1
P18077	0.133985	-7.04716	P18077	Large ribosomal subunit protein eL33	RPL35A
P18124	0.192833	-0.259227	P18124	Large ribosomal subunit protein uL30	RPL7
P18206;P18206-2;P18206-3	0.355918	-3.49761	P18206;P18206-2	Vinculin	VCL
P18583-5;P18583-2;P18583;P18583-7;P18583-9	0.690158	-1.99251	P18583-5;P18583-2;P18583;P18583-7;P18583-9	Protein SON	SON
P18615;P18615-3;P18615-4	0.658271	0.096892	P18615;P18615-3;P18615-4	Negative elongation factor E	NELFE
P18621;P18621-3;P18621-2	0.0606288	-0.297477	P18621;P18621-3;P18621-2	Large ribosomal subunit protein uL22	RPL17
P18669;P15259;Q8N0Y7		0	P18669	Phosphoglycerate mutase 1	PGAM1
P18754;P18754-2	0.79041	0.0371968	P18754;P18754-2	Regulator of chromosome condensation	RCC1
P18858;P18858-2;P18858-3	0.984706	0.0989216	P18858;P18858-2;P18858-3	DNA ligase 1	LIG1
P18887	0.0385277	0.224654	P18887	DNA repair protein XRCC1	XRCC1
P19338	0.709632	-0.027631	P19338	Nucleolin	NCL
;607603;607604;607605;607606;607607;607608;607609;607610;607611;607612;607613;607614;607615;607616;607617;607618;607619;607620;607621;607622;607623;607624;607625;607626;607627;607628;607629;607630;607631;607632;607633;607634;607635;607636;607637;607638;607639;607640;607641;607642;607643;607644;607645;607646;607647;607648;607649;607650;607651;607652;607653;607654;607655;657819;657820;657821;657822…	563;564;565;566;567;568;569;570;5674;5675;5676;5677;5678;5679;5680;5681;5682;5683;5684;5685;5686;5687;33689;33690;33691;33692;33693;33694;33695;33696;33697;33698;33699;33700;33701;33702;33703;33704;33705;33706;33707;33708;33709;33710;33711;33712;33713;33714;33715;33716;33717;33718;33719;33720;33721;33722;33723;33724;33725;33726;33727;33728;33729;33730;33731;33732;33733;33734;33735;33736;33737;337…
06;637607;637608;637609;637610;637611;637612;637613;637614;637615;637616;637617;637618;637619;637620;637621;637622;637623;637624;637625;637626;637627;637628;637629;637630;637631;637632;637633;637634;637635;637636;637637;637638;637639;637640;637641;637642;637643;637644;637645;637646;637647;637648;637649;637650;637651;637652;637653;637654;637655;637656;637657;637658;637659;637660;637661;637662;6376…	567;5682;33725;33861;38489;44463;44503;44568;59508;68580;122812;123088;123385;123824;163408;167242;167262;172744;172836;172874;185636;185728;211290;211422;211431;219695;219757;219901;229378;229450;229611;249561;306686;306743;309088;315449;315510;316675;337370;342992;343047;345619;345636;360573;360595;419702;450399;452316;452350;452371;463851;463927;475585;475588;495915;496017;499919;499930;572331…	693;694;695	175;345;630	23.0639	23.155
P19447	0.024056	-10.7684	P19447	General transcription and DNA repair factor IIH helicase subunit XPB	ERCC3
P19525;P19525-2	0.355918	3.50864	P19525;P19525-2	Interferon-induced, double-stranded RNA-activated protein kinase	EIF2AK2
P19784	0.315501	3.80662	P19784	Casein kinase II subunit alpha	CSNK2A2
P20042	0.394711	0.12262	P20042	Eukaryotic translation initiation factor 2 subunit 2	EIF2S2
P20290-2;P20290	0.555944	-0.203056	P20290-2;P20290	Transcription factor BTF3	BTF3
P20700	0.234594	-0.182814	P20700	Lamin-B1	LMNB1
P21127;P21127-2;P21127-8;P21127-3;Q9UQ88-2;Q9UQ88-4;Q9UQ88;P21127-6;Q9UQ88-3;P21127-9;P21127-12;P21127-10;P21127-5;P21127-4;Q9UQ88-8;Q9UQ88-10;Q9UQ88-5;Q9UQ88-9	0.238176	0.111816	P21127;P21127-2;P21127-8;P21127-3;Q9UQ88-2;Q9UQ88-4;Q9UQ88;P21127-6;Q9UQ88-3;P21127-9;P21127-12;P21127-10;P21127-5;P21127-4;Q9UQ88-8;Q9UQ88-10;Q9UQ88-5	Cyclin-dependent kinase 11B;Cyclin-dependent kinase 11A	CDK11B;CDK11A
P21291	0.133988	-7.92917	P21291	Cysteine and glycine-rich protein 1	CSRP1
P21333;P21333-2	0.418378	3.14976	P21333;P21333-2	Filamin-A	FLNA
P22061-2;P22061	0.355918	-3.02978	P22061-2;P22061	Protein-L-isoaspartate(D-aspartate) O-methyltransferase	PCMT1
P22087	0.254282	-0.149146	P22087	rRNA 2-O-methyltransferase fibrillarin	FBL
P22234;P22234-2	0.276224	0.119264	P22234;P22234-2	Bifunctional phosphoribosylaminoimidazole carboxylase/phosphoribosylaminoimidazole succinocarboxamide synthetase;Phosphoribosylaminoimidazole carboxylase;Phosphoribosylaminoimidazole succinocarboxamide synthetase	PAICS
P22314;P22314-2	0.355918	-3.47099	P22314;P22314-2	Ubiquitin-like modifier-activating enzyme 1	UBA1
P22392-2;O60361	0.24664	-0.155718	P22392-2	Nucleoside diphosphate kinase B	NME2
P22626;P22626-2	0.67813	-0.0908774	P22626;P22626-2	Heterogeneous nuclear ribonucleoproteins A2/B1	HNRNPA2B1
P22735;P22735-2	0.355918	-3.22088	P22735;P22735-2	Protein-glutamine gamma-glutamyltransferase K	TGM1
P23025	0.530142	3.33274	P23025	DNA repair protein complementing XP-A cells	XPA
P23193;P23193-2;Q15560	0.99698	-0.000251875	P23193;P23193-2	Transcription elongation factor A protein 1	TCEA1
P23246;P23246-2	0.896305	0.021586	P23246;P23246-2	Splicing factor, proline- and glutamine-rich	SFPQ
P23284	0.0211348	-11.4675	P23284	Peptidyl-prolyl cis-trans isomerase B	PPIB
P23396;P23396-2	0.376393	-4.28333	P23396;P23396-2	Small ribosomal subunit protein uS3	RPS3
P23526;P23526-2	0.136617	0.299875	P23526	Adenosylhomocysteinase	AHCY
P23528	0.559678	-0.160246	P23528	Cofilin-1	CFL1
P24534	0.138758	-8.18005	P24534	Elongation factor 1-beta	EEF1B2
P24666;P24666-4;P24666-2;P24666-3	0.355918	-3.3006	P24666;P24666-4;P24666-2;P24666-3	Low molecular weight phosphotyrosine protein phosphatase	ACP1
P24928;P24928-2	0.367417	-3.53684	P24928	DNA-directed RNA polymerase II subunit RPB1	POLR2A
P25205;P25205-2	0.546614	0.109064	P25205;P25205-2	DNA replication licensing factor MCM3	MCM3
P25311	0.995613	-0.0347892	P25311	Zinc-alpha-2-glycoprotein	AZGP1
P25398	0.66219	-0.12798	P25398	Small ribosomal subunit protein eS12	RPS12
P25440;P25440-4;P25440-3;P25440-2	0.0715738	0.291446	P25440;P25440-4;P25440-3;P25440-2	Bromodomain-containing protein 2	BRD2
P25490;Q96MM3	0.295063	-4.26941	P25490	Transcriptional repressor protein YY1	YY1
P25685;P25685-2	0.983078	-0.115087	P25685;P25685-2	DnaJ homolog subfamily B member 1	DNAJB1
P25705;P25705-2;P25705-3		0	P25705;P25705-2;P25705-3	ATP synthase subunit alpha, mitochondrial	ATP5F1A
P25787	0.134019	-6.36307	P25787	Proteasome subunit alpha type-2	PSMA2
P26038	0.390632	0.122234	P26038	Moesin	MSN
P26196	0.355918	-3.16695	P26196	Probable ATP-dependent RNA helicase DDX6	DDX6
P26358-2;P26358;P26358-3	0.185175	0.206937	P26358-2;P26358	DNA (cytosine-5)-methyltransferase 1	DNMT1
P26368;P26368-2	0.481938	0.059308	P26368;P26368-2	Splicing factor U2AF 65 kDa subunit	U2AF2
P26373;P26373-2	0.250039	-0.110627	P26373;P26373-2	Large ribosomal subunit protein eL13	RPL13
P26447	0.386596	3.45305	P26447	Protein S100-A4	S100A4
P26583	0.637028	-0.129125	P26583	High mobility group protein B2	HMGB2
P26599;P26599-1;P26599-2	0.00430962	0.178048	P26599;P26599-1;P26599-2	Polypyrimidine tract-binding protein 1	PTBP1
P26641;P26641-2	0.550022	-3.70029	P26641;P26641-2	Elongation factor 1-gamma	EEF1G
P27348	0.982903	0.111715	P27348	14-3-3 protein theta	YWHAQ
P27635;Q96L21	0.995778	0.0277019	P27635;Q96L21	Large ribosomal subunit protein uL16;Ribosomal protein uL16-like	RPL10;RPL10L
P27694	0.975303	0.167005	P27694	Replication protein A 70 kDa DNA-binding subunit;Replication protein A 70 kDa DNA-binding subunit, N-terminally processed	RPA1
P27695	0.558656	-0.0815067	P27695	DNA repair nuclease/redox regulator APEX1;DNA repair nuclease/redox regulator APEX1, mitochondrial	APEX1
P27816;P27816-6;P27816-2;P27816-7		0	P27816;P27816-6;P27816-2	Microtubule-associated protein 4	MAP4
P27824;P27824-2;P27824-3;O14967	0.355918	-3.25136	P27824;P27824-2;P27824-3	Calnexin	CANX
P28482;P28482-2	0.551903	-3.49762	P28482;P28482-2	Mitogen-activated protein kinase 1	MAPK1
P29034	0.136763	-7.56542	P29034	Protein S100-A2	S100A2
P29083	0.0526323	0.235618	P29083	General transcription factor IIE subunit 1	GTF2E1
P29084	0.827706	-0.0672399	P29084	Transcription initiation factor IIE subunit beta	GTF2E2
P29401;P29401-2	0.277636	-0.122748	P29401;P29401-2	Transketolase	TKT
P29508;P29508-2	0.310676	-4.07711	P29508;P29508-2	Serpin B3	SERPINB3
P29692-2	0.355918	-3.60976	P29692-2	Elongation factor 1-delta	EEF1D
P30041	0.542449	-3.2833	P30041	Peroxiredoxin-6	PRDX6
P30044;P30044-2;P30044-3;P30044-4	0.98112	-0.151665	P30044;P30044-2;P30044-3;P30044-4	Peroxiredoxin-5, mitochondrial	PRDX5
P30050;P30050-2	0.785663	-0.041589	P30050;P30050-2	Large ribosomal subunit protein uL11	RPL12
P30085;P30085-3;P30085-2	0.209035	-6.56097	P30085;P30085-3;P30085-2	UMP-CMP kinase	CMPK1
P30086	0.458837	-0.247742	P30086	Phosphatidylethanolamine-binding protein 1;Hippocampal cholinergic neurostimulating peptide	PEBP1
P30101	0.307172	-0.212528	P30101	Protein disulfide-isomerase A3	PDIA3
P30153		0	P30153	Serine/threonine-protein phosphatase 2A 65 kDa regulatory subunit A alpha isoform	PPP2R1A
P30414		0	P30414	NK-tumor recognition protein	NKTR
P30419;P30419-2;O60551	0.355918	-3.12478	P30419;P30419-2	Glycylpeptide N-tetradecanoyltransferase 1	NMT1
P30740;P30740-2;P50453;O75830	0.355918	-3.44454	P30740;P30740-2	Leukocyte elastase inhibitor	SERPINB1
P31151;Q86SG5	0.343937	-4.1423	P31151	Protein S100-A7	S100A7
P31689;P31689-2	0.0708801	0.172378	P31689;P31689-2	DnaJ homolog subfamily A member 1	DNAJA1
P31943	0.883981	-0.0194452	P31943	Heterogeneous nuclear ribonucleoprotein H;Heterogeneous nuclear ribonucleoprotein H, N-terminally processed	HNRNPH1
P31944	0.517292	-3.78051	P31944	Caspase-14;Caspase-14 subunit p17, mature form;Caspase-14 subunit p10, mature form;Caspase-14 subunit p20, intermediate form;Caspase-14 subunit p8, intermediate form	CASP14
P31946	0.211317	-7.17355	P31946	14-3-3 protein beta/alpha;14-3-3 protein beta/alpha, N-terminally processed	YWHAB
P31947;P31947-2	0.355918	-3.43799	P31947;P31947-2	14-3-3 protein sigma	SFN
P31948;P31948-2;P31948-3	0.554124	-0.138018	P31948;P31948-2;P31948-3	Stress-induced-phosphoprotein 1	STIP1
P31949	0.355918	-3.9855	P31949	Protein S100-A11;Protein S100-A11, N-terminally processed	S100A11
P32119;P32119-2	0.323801	-4.14687	P32119	Peroxiredoxin-2	PRDX2
P32969	0.281459	-0.0760726	P32969	Large ribosomal subunit protein uL6	RPL9
P33176;Q12840	0.355168	-3.48581	P33176	Kinesin-1 heavy chain	KIF5B
P33240;P33240-2	0.388482	-3.34414	P33240;P33240-2	Cleavage stimulation factor subunit 2	CSTF2
P33552	0.355918	-3.40989	P33552	Cyclin-dependent kinases regulatory subunit 2	CKS2
P33991	0.10561	0.338649	P33991	DNA replication licensing factor MCM4	MCM4
P33992	0.355918	3.259	P33992	DNA replication licensing factor MCM5	MCM5
P34932;P34932-2	0.507566	0.214693	P34932	Heat shock 70 kDa protein 4	HSPA4
P35232;P35232-2		0	P35232	Prohibitin 1	PHB1
P35241;P35241-5;P35241-4;P35241-2;P35241-3	0.556747	0.0983887	P35241;P35241-5;P35241-4	Radixin	RDX
P35244	0.355004	-3.90989	P35244	Replication protein A 14 kDa subunit	RPA3
P35249;P35249-2	0.734032	-0.0831034	P35249;P35249-2	Replication factor C subunit 4	RFC4
P35251;P35251-2	0.144152	0.231558	P35251;P35251-2	Replication factor C subunit 1	RFC1
P35268	0.046102	-0.467137	P35268	Large ribosomal subunit protein eL22	RPL22
P35269	0.746306	-0.0490045	P35269	General transcription factor IIF subunit 1	GTF2F1
P35527	0.826487	-0.201954	P35527	Keratin, type I cytoskeletal 9	KRT9
P35580;P35580-3;P35580-2;P35580-5;P35580-4	0.565322	-2.68126	P35580;P35580-3;P35580-2;P35580-5;P35580-4	Myosin-10	MYH10
P35637;P35637-2	0.675175	-0.0935216	P35637;P35637-2	RNA-binding protein FUS	FUS
P35658;P35658-3;P35658-4;P35658-2;P35658-5	0.981882	-0.105609	P35658;P35658-3;P35658-4;P35658-2;P35658-5	Nuclear pore complex protein Nup214	NUP214
P35659;P35659-2	0.86516	-0.0115079	P35659;P35659-2	Protein DEK	DEK
P35998;P35998-2	0.134004	-6.59993	P35998	26S proteasome regulatory subunit 7	PSMC2
P36578	0.104804	-0.199125	P36578	Large ribosomal subunit protein uL4	RPL4
P36873;P36873-2	0.994216	-0.0408424	P36873;P36873-2	Serine/threonine-protein phosphatase PP1-gamma catalytic subunit	PPP1CC
P37108	0.212881	-0.379802	P37108	Signal recognition particle 14 kDa protein	SRP14
P37198	0.355918	-3.22932	P37198	Nuclear pore glycoprotein p62	NUP62
P37802;P37802-2	0.327822	-3.69222	P37802;P37802-2	Transgelin-2	TAGLN2
P37837;P37837-2	0.355918	-3.10961	P37837;P37837-2	Transaldolase	TALDO1
P38159;P38159-2;P38159-3;O75526;Q8N7X1	0.388873	-0.105996	P38159;P38159-2	RNA-binding motif protein, X chromosome;RNA-binding motif protein, X chromosome, N-terminally processed	RBMX
P38432	0.704077	-0.0589407	P38432	Coilin	COIL
P38646	0.992567	0.0501757	P38646	Stress-70 protein, mitochondrial	HSPA9
P38919	0.159638	-0.958449	P38919	Eukaryotic initiation factor 4A-III;Eukaryotic initiation factor 4A-III, N-terminally processed	EIF4A3
P39019	0.0710089	-0.322711	P39019	Small ribosomal subunit protein eS19	RPS19
P39023	0.248703	-0.17313	P39023	Large ribosomal subunit protein uL3	RPL3
P39687;O43423;O95626	0.991091	-0.0611617	P39687	Acidic leucine-rich nuclear phosphoprotein 32 family member A	ANP32A
P39748;P39748-2	0.540561	0.0822836	P39748;P39748-2	Flap endonuclease 1	FEN1
P40227;P40227-2	0.13404	-6.64371	P40227;P40227-2	T-complex protein 1 subunit zeta	CCT6A
P40429;Q6NVV1	0.436109	-0.0982852	P40429	Large ribosomal subunit protein uL13	RPL13A
P40925;P40925-3;P40925-2	0.355918	-3.22562	P40925;P40925-3;P40925-2	Malate dehydrogenase, cytoplasmic	MDH1
P40926;P40926-2	0.355918	-3.23181	P40926;P40926-2	Malate dehydrogenase, mitochondrial	MDH2
P41208;Q12798	0.634363	-0.122411	P41208	Centrin-2	CETN2
P41223;P41223-2	0.355918	-3.56111	P41223;P41223-2	Protein BUD31 homolog	BUD31
P41227;P41227-2;Q9BSU3		0	P41227;P41227-2	N-alpha-acetyltransferase 10	NAA10
P41567	0.736074	-0.0965174	P41567	Eukaryotic translation initiation factor 1	EIF1
P42166;P42167-3	0.424579	0.212319	P42166;P42167-3	Lamina-associated polypeptide 2, isoform alpha;Thymopoietin;Thymopentin;Lamina-associated polypeptide 2, isoforms beta/gamma;Thymopoietin;Thymopentin	TMPO
P42167;P42167-2	0.279397	0.13551	P42167;P42167-2	Lamina-associated polypeptide 2, isoforms beta/gamma;Thymopoietin;Thymopentin	TMPO
P42285	0.895584	0.012598	P42285	Exosome RNA helicase MTR4	MTREX
P42677	0.333521	-4.50176	P42677	Small ribosomal subunit protein eS27	RPS27
P42695	0.355918	-3.4644	P42695	Condensin-2 complex subunit D3	NCAPD3
P42696;P42696-2	0.965364	0.00388614	P42696;P42696-2	RNA-binding protein 34	RBM34
P42766	0.0505589	-0.46541	P42766	Large ribosomal subunit protein uL29	RPL35
P43243;P43243-2	0.596948	0.0692603	P43243	Matrin-3	MATR3
P43487;P43487-2;Q9C010;Q9C010-2	0.40185	-0.171937	P43487;P43487-2	Ran-specific GTPase-activating protein	RANBP1
P43686;P43686-2	0.355918	-3.03106	P43686;P43686-2	26S proteasome regulatory subunit 6B	PSMC4
P45973	0.611599	-0.080027	P45973	Chromobox protein homolog 5	CBX5
P45974;P45974-2	0.359651	3.52213	P45974;P45974-2	Ubiquitin carboxyl-terminal hydrolase 5	USP5
P46013	0.231815	0.135137	P46013	Proliferation marker protein Ki-67	MKI67
34088;434089;434090;434091;434092;434093;434094;434095;434096;434097;434098;434099;434100;434101;434102;434103;434104;434105;434106;434107;434108;434109;434110;434111;434112;434113;434114;434115;434116;434117;434118;434119;434120;434121;434122;434123;434124;434125;434126;434127;434128;434129;434130;434131;434132;434133;434134;434135;434136;434137;434138;434139;434140;434141;434142;434143;434144;4…	16207;16208;16209;16210;16211;16212;16213;16214;16215;16216;16217;16218;16219;16220;16221;16222;16223;16224;16225;16226;16227;16228;16229;16230;16231;16232;16233;16234;16235;16236;16237;16238;16239;16240;16241;16242;16243;16244;16245;16246;16247;16248;16249;16250;16251;16252;16253;16254;16255;16256;16257;16258;16259;16260;16261;16262;16263;16264;16265;16266;16267;16451;16452;16453;16454;16455;164…
1;421452;421453;421454;421455;421456;421457;421458;421459;421460;421461;421462;421463;421464;421465;421466;421467;421468;421469;421470;421471;421472;421473;421474;421475;421476;421477;421478;421479;421480;421481;435418;440142;440143;440144;440145;440146;440147;440148;440149;440150;440151;440152;440153;440154;440155;440156;440157;440158;440159;440160;440161;440162;440163;440164;440165;440166;44016…	16219;16457;16494;16511;16553;16627;16636;17425;23228;23303;23340;23351;37650;37683;45554;45587;47275;47310;47339;47614;51748;52706;53862;53895;53902;55692;56993;57028;57059;58012;58819;58885;65520;65546;69523;69687;69694;69698;74330;79360;92020;92079;92618;92646;92665;92690;92713;93530;102226;102239;111860;128642;129945;129982;131056;131060;131450;132380;140683;140706;143702;143789;143801;143802…	991;992;993;994;995;996;997;998;999;1000;1001;1002;1003;1004;1005;1006;1007;1008;1009;1010;1011	541;1005;1119;1174;1191;1296;1538;1555;1605;1782;1971;2049;2059;2283;2387;2491;2576;2815;3048;3070;3131	20.2994	20.012
P46013-2		0	P46013-2	Proliferation marker protein Ki-67	MKI67
;446019;446020;446021;446022;446023;446024;446025;446026;446027;446028;446029;446030;446031;465870;465871;465872;465873;465874;465875;465876;465877;465878;465879;465880;465881;465882;465883;465884;465885;465886;465887;465888;465889;465890;465891;465892;465893;465894;465895;465896;465897;465898;465899;465900;465901;465902;465903;465904;465905;465906;465907;465908;465909;465910;465911;465912;465913…	16207;16208;16209;16210;16211;16212;16213;16214;16215;16216;16217;16218;16219;16220;16221;16222;16223;16224;16225;16226;16227;16228;16229;16230;16231;16232;16233;16234;16235;16236;16237;16238;16239;16240;16241;16242;16243;16244;16245;16246;16247;16248;16249;16250;16251;16252;16253;16254;16255;16256;16257;16258;16259;16260;16261;16262;16263;16264;16265;16266;16267;16451;16452;16453;16454;16455;164…
9;459280;459281;459282;459283;459284;459285;459286;459287;459288;459289;459290;459291;459292;459293;459294;459295;459296;459297;459298;459299;459300;459301;459302;459303;459304;459305;459306;459307;459308;459309;459310;459311;459312;459313;459314;459315;459316;459317;459318;459319;459320;459321;459322;459323;459324;459325;459326;459327;459328;459329;459330;459331;459332;459333;459334;459335;45933…	16219;16457;16494;16511;16553;16627;16636;17425;23228;23303;23340;23351;37650;37683;45554;45587;47275;47310;47339;47614;51748;52706;53862;53895;53902;55692;56993;57028;57059;58012;58819;58885;65520;65546;69523;69687;69694;69698;79360;92020;92079;92618;92646;92665;92690;92713;93530;111860;128642;129945;129982;131056;131060;131450;132380;140683;140706;143702;143789;143801;143802;148284;148320;14836…	991;992;993;994;995;996;997;998;999;1000;1001;1002;1003;1004;1005;1006;1007;1008;1009;1010;1011	181;645;759;814;831;936;1178;1195;1245;1422;1611;1689;1699;1923;2027;2131;2216;2455;2688;2710;2771	0	0
P46060	0.984519	0.0997467	P46060	Ran GTPase-activating protein 1	RANGAP1
P46087;P46087-4;P46087-2;P46087-3	0.866887	-0.0165208	P46087;P46087-4;P46087-2;P46087-3	Probable 28S rRNA (cytosine(4447)-C(5))-methyltransferase	NOP2
P46100;P46100-4;P46100-6;P46100-3;P46100-2;P46100-5	0.266903	0.189811	P46100;P46100-4;P46100-6;P46100-3;P46100-2;P46100-5	Transcriptional regulator ATRX	ATRX
P46109	0.355918	-3.40163	P46109	Crk-like protein	CRKL
P46379;P46379-2;P46379-3;P46379-4;P46379-5		0	P46379;P46379-2;P46379-3;P46379-4;P46379-5	Large proline-rich protein BAG6	BAG6
P46776	0.274387	-0.133828	P46776	Large ribosomal subunit protein uL15	RPL27A
P46777	0.677667	-0.0597716	P46777	Large ribosomal subunit protein uL18	RPL5
P46778	0.059545	-0.454284	P46778	Large ribosomal subunit protein eL21	RPL21
P46779;P46779-2;P46779-3;P46779-4;P46779-5	3.11e-09	-13.8553	P46779;P46779-2;P46779-3;P46779-4;P46779-5	Large ribosomal subunit protein eL28	RPL28
P46781	0.979929	-0.142376	P46781	Small ribosomal subunit protein uS4	RPS9
P46782	0.896923	-0.0155829	P46782	Small ribosomal subunit protein uS7;Small ribosomal subunit protein uS7, N-terminally processed	RPS5
P46783;Q9NQ39	0.00983235	-0.346149	P46783	Small ribosomal subunit protein eS10	RPS10
P46940	0.355918	-3.34444	P46940	Ras GTPase-activating-like protein IQGAP1	IQGAP1
P47914	0.25699	-0.447094	P47914	Large ribosomal subunit protein eL29	RPL29
P47929	0.697013	2.47049	P47929	Galectin-7	LGALS7
P48594	0.134058	-7.2974	P48594	Serpin B4	SERPINB4
P48634;P48634-2;P48634-3;P48634-4	0.355918	-2.9635	P48634;P48634-2;P48634-3;P48634-4	Protein PRRC2A	PRRC2A
P48637;P48637-2	0.993243	-0.0548642	P48637;P48637-2	Glutathione synthetase	GSS
P48643;P48643-2	0.986975	0.0846245	P48643;P48643-2	T-complex protein 1 subunit epsilon	CCT5
P49207	0.500288	-4.4245	P49207	Large ribosomal subunit protein eL34	RPL34
P49321;P49321-2;P49321-4;P49321-3	0.560118	-3.32474	P49321;P49321-2;P49321-4;P49321-3	Nuclear autoantigenic sperm protein	NASP
P49327	0.134013	-6.79529	P49327	Fatty acid synthase;[Acyl-carrier-protein] S-acetyltransferase;[Acyl-carrier-protein] S-malonyltransferase;3-oxoacyl-[acyl-carrier-protein] synthase;3-oxoacyl-[acyl-carrier-protein] reductase;3-hydroxyacyl-[acyl-carrier-protein] dehydratase;Enoyl-[acyl-carrier-protein] reductase;Acyl-[acyl-carrier-protein] hydrolase	FASN
P49368;P49368-2		0	P49368;P49368-2	T-complex protein 1 subunit gamma	CCT3
P49458;P49458-2	0.378312	-0.309196	P49458;P49458-2	Signal recognition particle 9 kDa protein	SRP9
P49591		0	P49591	Serine--tRNA ligase, cytoplasmic	SARS1
P49711	0.514597	3.79607	P49711	Transcriptional repressor CTCF	CTCF
P49736	0.368003	-3.46712	P49736	DNA replication licensing factor MCM2	MCM2
P49750;P49750-1;P49750-3	0.10896	0.349517	P49750;P49750-1;P49750-3	YLP motif-containing protein 1	YLPM1
P49756;P49756-2;P49756-3	0.32118	4.18132	P49756	RNA-binding protein 25	RBM25
P49773	0.355918	-3.83712	P49773	Adenosine 5-monophosphoramidase HINT1	HINT1
P49790;P49790-2;P49790-3	0.344211	0.42587	P49790;P49790-2;P49790-3	Nuclear pore complex protein Nup153	NUP153
P49792	0.531684	3.17361	P49792	E3 SUMO-protein ligase RanBP2	RANBP2
P49915;P49915-2	0.520864	-3.7816	P49915;P49915-2	GMP synthase [glutamine-hydrolyzing]	GMPS
P49916;P49916-4;P49916-3;P49916-2	0.143508	0.271893	P49916;P49916-4;P49916-3;P49916-2	DNA ligase 3	LIG3
P50238	0.728272	-0.0897793	P50238	Cysteine-rich protein 1	CRIP1
P50454		0	P50454	Serpin H1	SERPINH1
P50502;Q8NFI4;Q8IZP2	0.533681	3.70932	P50502;Q8NFI4;Q8IZP2	Hsc70-interacting protein;Putative protein FAM10A5;Putative protein FAM10A4	ST13;ST13P5;ST13P4
P50613	0.543786	-3.44765	P50613	Cyclin-dependent kinase 7	CDK7
P50750;P50750-2;Q00537-2;Q00536-3;Q96Q40-5;O94921-3;Q96Q40-3;P11802-2;Q96Q40-6;Q96Q40-4;Q00536-2;Q00536;Q96Q40;Q07002-3;P11802;Q07002;O94921;Q00537;Q00534;O94921-2	0.214211	0.182358	P50750;P50750-2	Cyclin-dependent kinase 9	CDK9
P50914	0.0458315	-0.380262	P50914	Large ribosomal subunit protein eL14	RPL14
P50990;P50990-2;P50990-3	0.0240447	-10.4747	P50990;P50990-2;P50990-3	T-complex protein 1 subunit theta	CCT8
P50991;P50991-2	0.0240099	-10.2899	P50991;P50991-2	T-complex protein 1 subunit delta	CCT4
P51003;P51003-2	0.13398	-7.14479	P51003	Poly(A) polymerase alpha	PAPOLA
P51532;P51532-2;P51532-4;P51532-5;P51532-3;P51531;P51531-2	0.971878	0.208459	P51532;P51532-2;P51532-4;P51532-5;P51532-3	Transcription activator BRG1	SMARCA4
P51608-2;P51608	0.200503	-7.121	P51608-2;P51608	Methyl-CpG-binding protein 2	MECP2
P51610-4	0.242121	0.225861	P51610-4	Host cell factor 1;HCF N-terminal chain 1;HCF N-terminal chain 2;HCF N-terminal chain 3;HCF N-terminal chain 4;HCF N-terminal chain 5;HCF N-terminal chain 6;HCF C-terminal chain 1;HCF C-terminal chain 2;HCF C-terminal chain 3;HCF C-terminal chain 4;HCF C-terminal chain 5;HCF C-terminal chain 6	HCFC1
P51825-2;P51825;P51825-3	0.355918	-3.2142	P51825-2;P51825;P51825-3	AF4/FMR2 family member 1	AFF1
P51858;P51858-3;P51858-2	0.680802	-0.113441	P51858;P51858-3;P51858-2	Hepatoma-derived growth factor	HDGF
P51948;P51948-2	0.267352	0.131411	P51948;P51948-2	CDK-activating kinase assembly factor MAT1	MNAT1
P51991	0.653489	-0.0990317	P51991	Heterogeneous nuclear ribonucleoprotein A3	HNRNPA3
P51991-2	0.167743	-6.65304	P51991-2	Heterogeneous nuclear ribonucleoprotein A3	HNRNPA3
P52209;P52209-2	0.133975	-7.04398	P52209;P52209-2	6-phosphogluconate dehydrogenase, decarboxylating	PGD
P52272;P52272-2	0.312276	0.147193	P52272;P52272-2	Heterogeneous nuclear ribonucleoprotein M	HNRNPM
P52292	0.741833	0.0373068	P52292	Importin subunit alpha-1	KPNA2
P52434-4;P52434;P52434-2	0.0217954	-11.4127	P52434-4;P52434;P52434-2	DNA-directed RNA polymerases I, II, and III subunit RPABC3	POLR2H
P52565;P52565-2	0.530737	3.76838	P52565;P52565-2	Rho GDP-dissociation inhibitor 1	ARHGDIA
P52597	0.470124	-0.108151	P52597	Heterogeneous nuclear ribonucleoprotein F;Heterogeneous nuclear ribonucleoprotein F, N-terminally processed	HNRNPF
P52701;P52701-2;P52701-3;P52701-4	0.0506852	0.518757	P52701;P52701-2;P52701-3	DNA mismatch repair protein Msh6	MSH6
P52756	0.355918	-3.5911	P52756	RNA-binding protein 5	RBM5
P52815		0	P52815	Large ribosomal subunit protein bL12m	MRPL12
P52907	0.526439	-3.82452	P52907	F-actin-capping protein subunit alpha-1	CAPZA1
P52926;P52926-3;P52926-6;P52926-4;P52926-5;P52926-2	0.355918	-3.70558	P52926;P52926-3;P52926-6;P52926-4;P52926-5;P52926-2	High mobility group protein HMGI-C	HMGA2
P52948;P52948-2;P52948-6;P52948-5;P52948-4;P52948-3	0.355918	-3.40376	P52948;P52948-2;P52948-6;P52948-5;P52948-4;P52948-3	Nuclear pore complex protein Nup98-Nup96;Nuclear pore complex protein Nup98;Nuclear pore complex protein Nup96	NUP98
P53803	0.995176	0.0421921	P53803	DNA-directed RNA polymerases I, II, and III subunit RPABC4	POLR2K
P53999	0.885532	-0.035218	P53999	Activated RNA polymerase II transcriptional coactivator p15	SUB1
P54132	0.374717	-3.49734	P54132	RecQ-like DNA helicase BLM	BLM
P54577	0.995814	0.0305073	P54577	Tyrosine--tRNA ligase, cytoplasmic;Tyrosine--tRNA ligase, cytoplasmic, N-terminally processed	YARS1
P54727;P54727-2	0.652172	-0.154134	P54727;P54727-2	UV excision repair protein RAD23 homolog B	RAD23B
P55010		0	P55010	Eukaryotic translation initiation factor 5	EIF5
P55036;P55036-2;A2A3N6	0.355918	-3.60064	P55036;P55036-2	26S proteasome non-ATPase regulatory subunit 4	PSMD4
P55060;P55060-3;P55060-4;P55060-2	0.419092	-3.56585	P55060;P55060-3;P55060-4	Exportin-2	CSE1L
P55072	0.98592	-0.104085	P55072	Transitional endoplasmic reticulum ATPase	VCP
P55081	0.446442	-0.162817	P55081	Microfibrillar-associated protein 1	MFAP1
P55197;P55197-1	0.0400056	0.315405	P55197;P55197-1	Protein AF-10	MLLT10
P55209;P55209-2;P55209-3	0.145657	-6.44482	P55209;P55209-2;P55209-3	Nucleosome assembly protein 1-like 1	NAP1L1
P55265;P55265-5;P55265-4;P55265-3;P55265-2	0.0228654	0.252923	P55265;P55265-5;P55265-4;P55265-3;P55265-2	Double-stranded RNA-specific adenosine deaminase	ADAR
P55769	0.803171	-0.0803806	P55769	NHP2-like protein 1;NHP2-like protein 1, N-terminally processed	SNU13
P55884;P55884-2	0.133984	-6.81689	P55884;P55884-2	Eukaryotic translation initiation factor 3 subunit B	EIF3B
P56182	0.218105	-0.22615	P56182	Ribosomal RNA processing protein 1 homolog A	RRP1
P56270-2;P56270;P56270-3;Q9HBE1;Q9HBE1-4;Q9HBE1-2;Q9HBE1-3;P56270-4	0.539113	-3.73629	P56270-2;P56270;P56270-3	Myc-associated zinc finger protein	MAZ
P56537;P56537-2	0.906827	-0.0251011	P56537;P56537-2	Eukaryotic translation initiation factor 6	EIF6
P58546		0	P58546	Myotrophin	MTPN
P59666;P59665	0.355918	-4.01822	P59666;P59665	Neutrophil defensin 3;HP 3-56;Neutrophil defensin 2;Neutrophil defensin 1;HP 1-56;Neutrophil defensin 2	DEFA3;DEFA1
P60174;P60174-3;P60174-4	0.122718	-0.246335	P60174;P60174-3;P60174-4	Triosephosphate isomerase	TPI1
P60660;P60660-2	0.150631	-0.364376	P60660;P60660-2	Myosin light polypeptide 6	MYL6
P60709;P63267-2	0.544771	3.419	P60709	Actin, cytoplasmic 1;Actin, cytoplasmic 1, N-terminally processed	ACTB
P60842;P60842-2	0.813622	0.0482225	P60842;P60842-2	Eukaryotic initiation factor 4A-I	EIF4A1
P60866;P60866-2	0.278653	-0.189241	P60866;P60866-2	Small ribosomal subunit protein uS10	RPS20
P60903	0.355918	-3.88724	P60903	Protein S100-A10	S100A10
P61024	0.355918	-3.47606	P61024	Cyclin-dependent kinases regulatory subunit 1	CKS1B
P61081	2.81e-12	-14.4802	P61081	NEDD8-conjugating enzyme Ubc12	UBE2M
P61218	0.8001	-0.0561713	P61218	DNA-directed RNA polymerases I, II, and III subunit RPABC2	POLR2F
P61221	0.981809	0.120327	P61221	ATP-binding cassette sub-family E member 1	ABCE1
P61247	0.200665	-0.161467	P61247	Small ribosomal subunit protein eS1	RPS3A
P61254;Q2PPJ7;Q2PPJ7-3;Q2PPJ7-2	0.0414378	-0.350615	P61254	Large ribosomal subunit protein uL24	RPL26
P61289;P61289-2;P61289-3	0.689934	-0.0318094	P61289;P61289-2;P61289-3	Proteasome activator complex subunit 3	PSME3
P61313;P61313-2	0.0669348	-1.16294	P61313	Large ribosomal subunit protein eL15	RPL15
P61353	0.045056	-0.234493	P61353	Large ribosomal subunit protein eL27	RPL27
P61604	0.355918	3.51159	P61604	10 kDa heat shock protein, mitochondrial	HSPE1
P61626	0.0331819	-10.9978	P61626	Lysozyme C	LYZ
P61956;P61956-2;Q6EEV6	0.362608	-0.29114	P61956;P61956-2	Small ubiquitin-related modifier 2	SUMO2
P61978-3;P61978;P61978-2	0.647665	-0.0992878	P61978-3;P61978;P61978-2	Heterogeneous nuclear ribonucleoprotein K	HNRNPK
P61981	0.355918	-3.76419	P61981	14-3-3 protein gamma;14-3-3 protein gamma, N-terminally processed	YWHAG
P62081	0.0012116	-0.198627	P62081	Small ribosomal subunit protein eS7	RPS7
P62136;P62136-2;P62136-3	0.133985	-6.68542	P62136;P62136-2	Serine/threonine-protein phosphatase PP1-alpha catalytic subunit	PPP1CA
P62191;P62191-2	0.987184	0.0825125	P62191;P62191-2	26S proteasome regulatory subunit 4	PSMC1
P62241	0.679339	-0.0469834	P62241	Small ribosomal subunit protein eS8	RPS8
P62244	0.548559	-0.0728849	P62244	Small ribosomal subunit protein uS8	RPS15A
P62249	0.613192	-0.0445381	P62249	Small ribosomal subunit protein uS9	RPS16
P62258;P62258-2	0.653578	-0.0894487	P62258;P62258-2	14-3-3 protein epsilon	YWHAE
P62263	0.120458	-0.243353	P62263	Small ribosomal subunit protein uS11	RPS14
P62266	0.117791	-8.17184	P62266	Small ribosomal subunit protein uS12	RPS23
P62269	0.0543363	-0.456883	P62269	Small ribosomal subunit protein uS13	RPS18
P62273;P62273-2	0.522427	-3.61184	P62273;P62273-2	Small ribosomal subunit protein uS14	RPS29
P62277	0.233448	-0.190697	P62277	Small ribosomal subunit protein uS15	RPS13
P62280	0.220893	-0.234835	P62280	Small ribosomal subunit protein uS17	RPS11
P62304	0.35892	3.87213	P62304	Small nuclear ribonucleoprotein E	SNRPE
P62314	0.355918	-3.40893	P62314	Small nuclear ribonucleoprotein Sm D1	SNRPD1
P62316;P62316-2	0.733003	-0.164881	P62316;P62316-2	Small nuclear ribonucleoprotein Sm D2	SNRPD2
P62318;P62318-2	0.358879	-0.29039	P62318;P62318-2	Small nuclear ribonucleoprotein Sm D3	SNRPD3
P62424	0.163341	-0.157468	P62424	Large ribosomal subunit protein eL8	RPL7A
P62495;P62495-2	0.355918	4.26142	P62495;P62495-2	Eukaryotic peptide chain release factor subunit 1	ETF1
P62701;Q8TD47;P22090	0.16786	-0.215837	P62701	Small ribosomal subunit protein eS4, X isoform	RPS4X
P62750	0.0777993	-0.219024	P62750	Large ribosomal subunit protein uL23	RPL23A
P62753	0.131838	-0.337312	P62753	Small ribosomal subunit protein eS6	RPS6
P62805	0.193551	-0.502542	P62805	Histone H4	H4C1
P62807	0.460466	-0.153675	P62807	Histone H2B type 1-C/E/F/G/I	H2BC4
P62826	0.152529	-0.128278	P62826	GTP-binding nuclear protein Ran	RAN
P62829	0.0854283	-0.359921	P62829	Large ribosomal subunit protein uL14	RPL23
P62841	0.0250914	-11.3983	P62841	Small ribosomal subunit protein uS19	RPS15
P62847;P62847-2;P62847-3;P62847-4	0.0732073	-0.505556	P62847;P62847-2;P62847-3;P62847-4	Small ribosomal subunit protein eS24	RPS24
P62851	0.129839	-0.2612	P62851	Small ribosomal subunit protein eS25	RPS25
P62857	0.616412	-0.127044	P62857	Small ribosomal subunit protein eS28	RPS28
P62861	0.723549	-0.103334	P62861	Ubiquitin-like FUBI-ribosomal protein eS30 fusion protein;Ubiquitin-like protein FUBI;Small ribosomal subunit protein eS30	FAU
P62875	0.954794	0.317775	P62875	DNA-directed RNA polymerases I, II, and III subunit RPABC5	POLR2L
P62877	0.536471	-3.49159	P62877	E3 ubiquitin-protein ligase RBX1;E3 ubiquitin-protein ligase RBX1, N-terminally processed	RBX1
P62891;Q59GN2		0	P62891;Q59GN2	Large ribosomal subunit protein eL39;Putative ribosomal protein eL39-like 5	RPL39;RPL39P5
P62899;P62899-3;P62899-2	0.012274	-0.51378	P62899;P62899-3;P62899-2	Large ribosomal subunit protein eL31	RPL31
P62906	0.184987	-0.128869	P62906	Large ribosomal subunit protein uL1	RPL10A
P62910	0.059898	-0.429478	P62910	Large ribosomal subunit protein eL32	RPL32
P62913;P62913-2	0.0646951	-0.284079	P62913;P62913-2	Large ribosomal subunit protein uL5	RPL11
P62917	0.091656	-0.221509	P62917	Large ribosomal subunit protein uL2	RPL8
P62937;P62937-2;F5H284;Q9Y536;P0DN26;A0A0B4J2A2;A0A075B767;A0A075B759;P0DN37	0.548235	-0.100926	P62937	Peptidyl-prolyl cis-trans isomerase A;Peptidyl-prolyl cis-trans isomerase A, N-terminally processed	PPIA
P62942;Q5VVH2	0.139739	-7.66273	P62942	Peptidyl-prolyl cis-trans isomerase FKBP1A	FKBP1A
P62993;P62993-2	0.355918	-3.5881	P62993;P62993-2	Growth factor receptor-bound protein 2	GRB2
P62995;P62995-3	0.916726	0.0238041	P62995;P62995-3	Transformer-2 protein homolog beta	TRA2B
P63104;P63104-2	0.2634	-0.187273	P63104;P63104-2	14-3-3 protein zeta/delta	YWHAZ
P63165;P63165-2;G2XKQ0	0.897124	-0.0125396	P63165;P63165-2	Small ubiquitin-related modifier 1	SUMO1
P63173	0.146157	-0.367907	P63173	Large ribosomal subunit protein eL38	RPL38
P63208;P63208-2	0.839754	-0.0298885	P63208;P63208-2	S-phase kinase-associated protein 1	SKP1
P63220	0.520918	-3.61054	P63220	Small ribosomal subunit protein eS21	RPS21
P63241;P63241-2;Q6IS14;Q9GZV4	0.909657	0.0209815	P63241;P63241-2;Q6IS14	Eukaryotic translation initiation factor 5A-1;Eukaryotic translation initiation factor 5A-1-like	EIF5A;EIF5AL1
P63261	0.275899	-0.371397	P63261	Actin, cytoplasmic 2;Actin, cytoplasmic 2, N-terminally processed	ACTG1
P63272	0.355918	-3.1884	P63272	Transcription elongation factor SPT4	SUPT4H1
P63279	0.541486	-3.61926	P63279	SUMO-conjugating enzyme UBC9	UBE2I
P67809;Q9Y2T7	0.301149	-4.5847	P67809	Y-box-binding protein 1	YBX1
P67870	0.118121	0.2969	P67870	Casein kinase II subunit beta	CSNK2B
P68032;P62736;P63267;P68133	0.581074	-0.238708	P68032;P62736;P63267;P68133	Actin, alpha cardiac muscle 1;Actin, alpha cardiac muscle 1, intermediate form;Actin, aortic smooth muscle;Actin, aortic smooth muscle, intermediate form;Actin, gamma-enteric smooth muscle;Actin, gamma-enteric smooth muscle, intermediate form;Actin, alpha skeletal muscle;Actin, alpha skeletal muscle, intermediate form	ACTC1;ACTA2;ACTG2;ACTA1
P68036;P68036-3;P68036-2;A0A1B0GUS4	0.987005	-0.0987485	P68036;P68036-3;P68036-2	Ubiquitin-conjugating enzyme E2 L3	UBE2L3
P68104;Q5VTE0	0.233174	-0.106342	P68104;Q5VTE0	Elongation factor 1-alpha 1;Putative elongation factor 1-alpha-like 3	EEF1A1;EEF1A1P5
P68363;Q71U36;Q71U36-2;P68363-2;P0DPH8;P0DPH7;Q6PEY2;P0DPH7-2;Q9NY65;Q9NY65-2;A6NHL2;A6NHL2-2	0.735196	0.0535433	P68363;Q71U36;Q71U36-2;P68363-2;P0DPH8;P0DPH7	Tubulin alpha-1B chain;Detyrosinated tubulin alpha-1B chain;Tubulin alpha-1A chain;Detyrosinated tubulin alpha-1A chain;Tubulin alpha-3D chain;Detyrosinated tubulin alpha-3D chain;Tubulin alpha-3C chain;Detyrosinated tubulin alpha-3C chain	TUBA1B;TUBA1A;TUBA3D;TUBA3C
P68371;Q3ZCM7	0.460068	-0.206995	P68371	Tubulin beta-4B chain	TUBB4B
P68400;Q8NEV1;P68400-2	0.994262	-0.0416662	P68400;Q8NEV1;P68400-2	Casein kinase II subunit alpha;Casein kinase II subunit alpha 3	CSNK2A1;CSNK2A3
P68431;P84243;Q71DI3;Q16695;Q6NXT2	0.203839	-0.354887	P68431;P84243;Q71DI3;Q16695;Q6NXT2	Histone H3.1;Histone H3.3;Histone H3.2;Histone H3.1t;Histone H3.3C	H3C1;H3-3A;H3C15;H3-4;H3-5
P68871;P02042	0.355918	-4.01415	P68871;P02042	Hemoglobin subunit beta;LVV-hemorphin-7;Spinorphin;Hemoglobin subunit delta	HBB;HBD
P78316;P78316-2	0.801376	0.0383234	P78316;P78316-2	Nucleolar protein 14	NOP14
P78332;P78332-3;P78332-2	0.385115	-3.47471	P78332;P78332-3;P78332-2	RNA-binding protein 6	RBM6
P78345	0.178061	0.207388	P78345	Ribonuclease P protein subunit p38	RPP38
P78346;P78346-2	0.998033	-0.0126867	P78346;P78346-2	Ribonuclease P protein subunit p30	RPP30
P78347;P78347-2;P78347-4;P78347-3;P78347-5	0.134213	0.274943	P78347;P78347-2;P78347-4;P78347-3	General transcription factor II-I	GTF2I
P78371;P78371-2	0.371865	-0.153737	P78371;P78371-2	T-complex protein 1 subunit beta	CCT2
P78527;P78527-2	0.00244111	0.568696	P78527;P78527-2	DNA-dependent protein kinase catalytic subunit	PRKDC
P80511	0.355918	-3.47944	P80511	Protein S100-A12;Calcitermin	S100A12
P81605	0.245369	0.352005	P81605	Dermcidin;Survival-promoting peptide;DCD-1	DCD
P82970	0.647725	-0.151177	P82970	High mobility group nucleosome-binding domain-containing protein 5	HMGN5
P82979	0.608403	-0.194181	P82979	SAP domain-containing ribonucleoprotein	SARNP
P83731	0.0787107	-0.425147	P83731	Large ribosomal subunit protein eL24	RPL24
P83881	0.981575	-0.148078	P83881	Large ribosomal subunit protein eL42	RPL36A
P83916	0.559343	-0.123538	P83916	Chromobox protein homolog 1	CBX1
P84090	0.524686	-0.308648	P84090	Enhancer of rudimentary homolog	ERH
P84098	0.0479143	-0.347587	P84098	Large ribosomal subunit protein eL19	RPL19
P84103;P84103-2	0.686334	-0.110448	P84103;P84103-2	Serine/arginine-rich splicing factor 3	SRSF3
P98088	0.355918	-4.95732	P98088	Mucin-5AC	MUC5AC
P98175-5;P98175;P98175-2;P98175-3;P98175-4	0.952919	0.321078	P98175-5;P98175;P98175-2;P98175-3;P98175-4	RNA-binding protein 10	RBM10
P98179	0.465872	-0.393263	P98179	RNA-binding protein 3	RBM3
Q00341;Q00341-2	0.339423	3.67566	Q00341;Q00341-2	Vigilin	HDLBP
Q00403		0	Q00403	Transcription initiation factor IIB	GTF2B
Q00688		0	Q00688	Peptidyl-prolyl cis-trans isomerase FKBP3	FKBP3
Q00839	0.250228	0.13696	Q00839	Heterogeneous nuclear ribonucleoprotein U	HNRNPU
Q00839-2	0.988341	0.0974165	Q00839-2	Heterogeneous nuclear ribonucleoprotein U	HNRNPU
Q01085;Q01085-2;P31483-2;P31483;P31483-3		0	Q01085;Q01085-2;P31483-2	Nucleolysin TIAR;Cytotoxic granule associated RNA binding protein TIA1	TIAL1;TIA1
Q01105-2	0.275038	-0.175601	Q01105-2	Protein SET	SET
Q01130;Q01130-2	0.4248	-0.168323	Q01130;Q01130-2	Serine/arginine-rich splicing factor 2	SRSF2
Q01167;Q01167-2;Q01167-3	0.590218	-2.99628	Q01167;Q01167-2	Forkhead box protein K2	FOXK2
Q01469;A8MUU1	0.465919	-0.191493	Q01469	Fatty acid-binding protein 5	FABP5
Q01658	0.274299	-0.194888	Q01658	Protein Dr1	DR1
Q01780;Q01780-2	0.36862	0.0817596	Q01780;Q01780-2	Exosome complex component 10	EXOSC10
Q01831;Q01831-2	0.0438222	0.342715	Q01831;Q01831-2	DNA repair protein complementing XP-C cells	XPC
Q01844;Q01844-6;Q01844-3;Q01844-5;Q01844-2;Q01844-4	0.87872	-0.0369838	Q01844;Q01844-6;Q01844-3;Q01844-5;Q01844-2	RNA-binding protein EWS	EWSR1
Q02413;Q02413-2	0.358045	-1.01809	Q02413	Desmoglein-1	DSG1
Q02543	0.0243528	-10.1396	Q02543	Large ribosomal subunit protein eL20	RPL18A
Q02750;Q02750-2		0	Q02750;Q02750-2	Dual specificity mitogen-activated protein kinase kinase 1	MAP2K1
Q02790	0.134336	-6.59855	Q02790	Peptidyl-prolyl cis-trans isomerase FKBP4;Peptidyl-prolyl cis-trans isomerase FKBP4, N-terminally processed	FKBP4
Q02878	0.115016	-0.454179	Q02878	Large ribosomal subunit protein eL6	RPL6
Q02880;Q02880-2	0.0155078	0.294546	Q02880;Q02880-2	DNA topoisomerase 2-beta	TOP2B
Q03164;Q03164-2;Q03164-3	0.487907	3.85749	Q03164;Q03164-2;Q03164-3	Histone-lysine N-methyltransferase 2A;MLL cleavage product N320;MLL cleavage product C180	KMT2A
Q03188;Q03188-2	0.0283176	0.126782	Q03188;Q03188-2	Centromere protein C	CENPC
Q03252	0.936137	-0.397351	Q03252	Lamin-B2	LMNB2
Q03701	0.864555	-0.0238612	Q03701	CCAAT/enhancer-binding protein zeta	CEBPZ
Q04323;Q04323-2	0.99877	-0.00727444	Q04323;Q04323-2	UBX domain-containing protein 1	UBXN1
Q04637-4;Q04637;Q04637-3;Q04637-8;Q04637-5;Q04637-9;Q04637-6;Q04637-7	0.347623	0.130384	Q04637-4;Q04637;Q04637-3;Q04637-8;Q04637-5;Q04637-9;Q04637-6;Q04637-7	Eukaryotic translation initiation factor 4 gamma 1	EIF4G1
Q04760;Q04760-2	0.199644	-6.90283	Q04760;Q04760-2	Lactoylglutathione lyase	GLO1
Q04837	0.355918	-3.3655	Q04837	Single-stranded DNA-binding protein, mitochondrial	SSBP1
Q04917	0.983516	0.112358	Q04917	14-3-3 protein eta	YWHAH
Q05519	0.13399	-7.51145	Q05519	Serine/arginine-rich splicing factor 11	SRSF11
Q05639		0	Q05639	Elongation factor 1-alpha 2	EEF1A2
Q06265;Q06265-2;Q06265-3;Q06265-4	0.344297	-0.21187	Q06265;Q06265-2;Q06265-3;Q06265-4	Exosome complex component RRP45	EXOSC9
Q06323;Q06323-2;Q06323-3	0.134108	-7.27009	Q06323;Q06323-2;Q06323-3	Proteasome activator complex subunit 1	PSME1
Q06830	0.579213	-0.138118	Q06830	Peroxiredoxin-1	PRDX1
Q07020;Q07020-2	0.0434266	-0.547236	Q07020;Q07020-2	Large ribosomal subunit protein eL18	RPL18
Q07021	0.49267	-0.163908	Q07021	Complement component 1 Q subcomponent-binding protein, mitochondrial	C1QBP
Q07666;Q07666-3;Q07666-2;Q5VWX1	0.0976907	-0.122362	Q07666;Q07666-3;Q07666-2	KH domain-containing, RNA-binding, signal transduction-associated protein 1	KHDRBS1
Q07955;Q07955-3;Q07955-2	0.53609	-0.147259	Q07955;Q07955-3;Q07955-2	Serine/arginine-rich splicing factor 1	SRSF1
Q08170	0.344806	-3.58123	Q08170	Serine/arginine-rich splicing factor 4	SRSF4
Q08188	0.992741	-0.0473206	Q08188	Protein-glutamine gamma-glutamyltransferase E;Protein-glutamine gamma-glutamyltransferase E 50 kDa catalytic chain;Protein-glutamine gamma-glutamyltransferase E 27 kDa non-catalytic chain	TGM3
Q08211;Q08211-2	0.0280453	0.234751	Q08211	ATP-dependent RNA helicase A	DHX9
Q08554;Q08554-2	0.406991	-0.699597	Q08554;Q08554-2	Desmocollin-1	DSC1
Q08752	0.355918	3.61942	Q08752	Peptidyl-prolyl cis-trans isomerase D	PPID
Q08945	0.535847	0.0477005	Q08945	FACT complex subunit SSRP1	SSRP1
Q08J23;Q08J23-2;Q08J23-3	0.623421	0.0712111	Q08J23;Q08J23-2;Q08J23-3	RNA cytosine C(5)-methyltransferase NSUN2	NSUN2
Q09028;Q09028-3;Q09028-2;Q09028-4	0.70894	0.076618	Q09028;Q09028-3;Q09028-2;Q09028-4	Histone-binding protein RBBP4	RBBP4
Q09666;Q09666-2	0.355918	-4.00052	Q09666	Neuroblast differentiation-associated protein AHNAK	AHNAK
;709553;709554;709555;709556;709557;709558;709559;709560;709561;709562;709563;709564;709565;709566;709567;709568;709569;709570;709571;709572;709573;709574;709575;709576;709577;715074;715075;715076;715077;715078;715079;715080;715081;715082;715083;715084;715085;715086;715256;715257;715258;715259;715260;715261;715262;715263;715264;715265;715266;715267;715268;715269;715270;715271;715272;715273;715274…	13658;13659;13660;13661;13662;13663;13664;13665;13666;13667;13668;13693;13694;13695;13696;13697;13698;13699;13700;13701;13702;13703;13704;13705;13706;13707;13708;13709;13710;13711;13712;13713;13714;13715;13716;13717;13718;13719;13720;13721;13722;13723;13724;13725;13726;13727;13728;13729;13730;13731;13732;13733;13734;13735;13736;13737;13738;13739;13740;13741;13742;13743;13744;13745;13746;13747;137…
380;681381;681382;681383;681384;681385;681386;681387;681388;681389;681390;681391;681392;681393;681394;681395;681396;681397;681398;681399;681400;681401;681402;681403;681404;681405;681406;681407;681408;681409;681410;681411;681412;681413;681414;681415;681416;681417;681418;681419;681420;681421;681422;681423;681424;681425;681426;681427;681428;681429;681441;681442;681443;681444;681445;681446;681447;681…	13661;13702;13712;13739;13753;13788;13800;15016;15017;15035;15051;15305;16373;16380;16382;16403;16414;16446;16922;16941;17559;18625;18648;25141;27524;35161;49726;49742;50431;50452;50634;52135;52874;63975;73935;91276;135421;154458;178439;184980;185460;187468;187555;187563;187588;187590;187606;187628;187680;187709;187745;187757;187761;192412;197566;197588;197601;197632;197656;197660;197684;197708;1…	1451;1452;1453;1454;1455;1456;1457;1458;1459;1460;1461;1462;1463;1464;1465;1466;1467;1468;1469;1470;1471;1472;1473;1474;1475;1476;1477;1478	248;502;571;699;808;820;887;989;1185;1188;1325;1352;1581;1620;1783;2253;2455;2581;2965;3032;3160;3233;3295;3417;3902;4131;4521;5550	0	0
Q12788	0.429031	0.139342	Q12788	Transducin beta-like protein 3	TBL3
Q12830;Q12830-4;Q12830-2	0.0670753	0.51691	Q12830;Q12830-4;Q12830-2	Nucleosome-remodeling factor subunit BPTF	BPTF
Q12834	0.511192	3.66978	Q12834	Cell division cycle protein 20 homolog	CDC20
Q12872;Q12872-2	0.395363	-3.17503	Q12872;Q12872-2	Splicing factor, suppressor of white-apricot homolog	SFSWAP
Q12874	0.102015	0.300933	Q12874	Splicing factor 3A subunit 3	SF3A3
Q12888;Q12888-3;Q12888-2	0.355918	-3.32118	Q12888;Q12888-3;Q12888-2	TP53-binding protein 1	TP53BP1
Q12905	0.0309848	0.208647	Q12905	Interleukin enhancer-binding factor 2	ILF2
Q12906;Q12906-5;Q12906-2;Q12906-3	0.346134	3.85417	Q12906;Q12906-5;Q12906-2;Q12906-3	Interleukin enhancer-binding factor 3	ILF3
Q12906-7;Q12906-4;Q12906-6	0.0401536	0.137435	Q12906-7;Q12906-4;Q12906-6	Interleukin enhancer-binding factor 3	ILF3
Q12972;Q12972-2;Q12972-3	0.0791779	0.32201	Q12972;Q12972-2	Nuclear inhibitor of protein phosphatase 1;Activator of RNA decay	PPP1R8
Q12996;Q12996-2;Q12996-3	0.549312	-3.66675	Q12996;Q12996-2	Cleavage stimulation factor subunit 3	CSTF3
Q13111;Q13111-2;Q13111-3	0.0828338	0.206981	Q13111;Q13111-2;Q13111-3	Chromatin assembly factor 1 subunit A	CHAF1A
Q13112	0.333264	4.13042	Q13112	Chromatin assembly factor 1 subunit B	CHAF1B
Q13123	0.241781	0.0625498	Q13123	Protein Red	IK
Q13126;Q13126-4;Q13126-3;Q13126-2;Q13126-7;Q13126-6;Q13126-5	0.554189	3.44472	Q13126;Q13126-4;Q13126-3;Q13126-2;Q13126-7;Q13126-6;Q13126-5	S-methyl-5-thioadenosine phosphorylase	MTAP
Q13151	0.876592	0.0209118	Q13151	Heterogeneous nuclear ribonucleoprotein A0	HNRNPA0
Q13162	0.355918	-3.39925	Q13162	Peroxiredoxin-4	PRDX4
Q13177;O75914;O75914-3;O75914-2;O75914-4	0.0240142	-10.0522	Q13177	Serine/threonine-protein kinase PAK 2;PAK-2p27;PAK-2p34	PAK2
Q13185	0.709814	0.0405011	Q13185	Chromobox protein homolog 3	CBX3
Q13200;Q13200-3;Q13200-2	0.355918	-3.58827	Q13200	26S proteasome non-ATPase regulatory subunit 2	PSMD2
Q13206	0.657705	0.0461308	Q13206	Probable ATP-dependent RNA helicase DDX10	DDX10
Q13242	0.45574	-0.251896	Q13242	Serine/arginine-rich splicing factor 9	SRSF9
Q13243;Q13243-3;Q13243-2	0.818393	-0.0409179	Q13243;Q13243-3;Q13243-2	Serine/arginine-rich splicing factor 5	SRSF5
Q13247;Q13247-3;Q13247-2	0.350667	-3.79503	Q13247;Q13247-3	Serine/arginine-rich splicing factor 6	SRSF6
Q13263;Q13263-2	0.00895949	0.348401	Q13263;Q13263-2	Transcription intermediary factor 1-beta	TRIM28
Q13268;Q13268-2	0.355918	-3.91772	Q13268;Q13268-2	Dehydrogenase/reductase SDR family member 2, mitochondrial	DHRS2
Q13283;Q13283-2	0.560382	-0.1236	Q13283	Ras GTPase-activating protein-binding protein 1	G3BP1
Q13310;Q13310-2;Q13310-3;P0CB38		0	Q13310;Q13310-2;Q13310-3	Polyadenylate-binding protein 4	PABPC4
Q13416	0.956143	0.335688	Q13416	Origin recognition complex subunit 2	ORC2
Q13426;Q13426-2;Q13426-3		0	Q13426;Q13426-2;Q13426-3	DNA repair protein XRCC4;Protein XRCC4, C-terminus	XRCC4
Q13428-3;Q13428;Q13428-4;Q13428-8;Q13428-2;Q13428-5	0.411423	-0.0885528	Q13428-3;Q13428;Q13428-4;Q13428-8;Q13428-2;Q13428-5	Treacle protein	TCOF1
Q13428-7;Q13428-6	0.929833	0.0160132	Q13428-7;Q13428-6	Treacle protein	TCOF1
Q13435	0.289914	0.138821	Q13435	Splicing factor 3B subunit 2	SF3B2
Q13442	0.895534	-0.0306485	Q13442	28 kDa heat- and acid-stable phosphoprotein	PDAP1
Q13451;Q13451-2	0.549424	-3.80087	Q13451	Peptidyl-prolyl cis-trans isomerase FKBP5	FKBP5
Q13523	0.356633	0.186556	Q13523	Serine/threonine-protein kinase PRP4 homolog	PRPF4B
Q13526;O15428	0.972766	-0.160181	Q13526	Peptidyl-prolyl cis-trans isomerase NIMA-interacting 1	PIN1
Q13573	0.66102	0.0702655	Q13573	SNW domain-containing protein 1	SNW1
Q13601;Q13601-2	0.322035	0.149305	Q13601;Q13601-2	KRR1 small subunit processome component homolog	KRR1
Q13823	0.587333	0.0659277	Q13823	Nucleolar GTP-binding protein 2	GNL2
Q13838;Q13838-2	0.355918	-3.89919	Q13838;Q13838-2	Spliceosome RNA helicase DDX39B	DDX39B
Q13867	0.984788	0.0898383	Q13867	Bleomycin hydrolase	BLMH
Q13868;Q13868-3;Q13868-2	0.134006	-7.17798	Q13868;Q13868-3;Q13868-2	Exosome complex component RRP4	EXOSC2
Q13895	0.410133	-0.225692	Q13895	Bystin	BYSL
Q14004;Q14004-2	0.355918	-3.39937	Q14004;Q14004-2	Cyclin-dependent kinase 13	CDK13
Q14008;Q14008-2;Q14008-3	0.355918	-3.19541	Q14008;Q14008-2;Q14008-3	Cytoskeleton-associated protein 5	CKAP5
Q14011;Q14011-2;Q14011-3	0.492215	-0.212996	Q14011;Q14011-2	Cold-inducible RNA-binding protein	CIRBP
Q14019	0.134062	-6.15143	Q14019	Coactosin-like protein	COTL1
Q14103;Q14103-3	0.867629	-0.03154	Q14103;Q14103-3	Heterogeneous nuclear ribonucleoprotein D0	HNRNPD
Q14137;Q14137-2	0.730889	-0.0696818	Q14137;Q14137-2	Ribosome biogenesis protein BOP1	BOP1
Q14152;Q14152-2	0.0240469	-10.1843	Q14152;Q14152-2	Eukaryotic translation initiation factor 3 subunit A	EIF3A
Q14157-1;Q14157-4		0	Q14157-1;Q14157-4	Ubiquitin-associated protein 2-like	UBAP2L
Q14186	0.355918	-3.08655	Q14186	Transcription factor Dp-1	TFDP1
Q14210	0.355918	-3.54873	Q14210	Lymphocyte antigen 6D	LY6D
Q14241;Q14241-1	0.410913	0.0661723	Q14241;Q14241-1	Elongin-A	ELOA
Q14247;Q14247-3;Q14247-2	0.355918	-3.40491	Q14247;Q14247-3;Q14247-2	Src substrate cortactin	CTTN
Q14320;Q9Y247	0.0211445	0.106096	Q14320	Protein FAM50A	FAM50A
Q14331	0.547418	-3.71526	Q14331	Protein FRG1	FRG1
Q14493;Q14493-2	0.364731	3.67772	Q14493;Q14493-2	Histone RNA hairpin-binding protein	SLBP
Q14498;Q14498-2;Q14498-3;Q86U06;Q86U06-2;Q86U06-4;Q86U06-3;Q86U06-5	0.220416	0.1575	Q14498;Q14498-2;Q14498-3	RNA-binding protein 39	RBM39
Q14527;Q14527-2	0.11985	6.96388	Q14527;Q14527-2	Helicase-like transcription factor	HLTF
Q14562		0	Q14562	ATP-dependent RNA helicase DHX8	DHX8
Q14574;Q14574-2	0.133975	-7.53687	Q14574;Q14574-2	Desmocollin-3	DSC3
Q14669-3;Q14669;Q14669-2;Q14669-4	0.636879	0.15185	Q14669-3;Q14669;Q14669-2	E3 ubiquitin-protein ligase TRIP12	TRIP12
Q14676;Q14676-2;Q14676-3;Q14676-4	0.0730494	0.442061	Q14676;Q14676-2;Q14676-3	Mediator of DNA damage checkpoint protein 1	MDC1
Q14683	0.0147246	0.228331	Q14683	Structural maintenance of chromosomes protein 1A	SMC1A
Q14684;Q14684-2	0.7002	0.0469781	Q14684;Q14684-2	Ribosomal RNA processing protein 1 homolog B	RRP1B
Q14690	0.732998	0.0619042	Q14690	Protein RRP5 homolog	PDCD11
Q14692	0.734207	0.0455491	Q14692	Ribosome biogenesis protein BMS1 homolog	BMS1
Q14781	0.989776	-0.0657288	Q14781	Chromobox protein homolog 2	CBX2
Q14807;Q14807-2	0.314553	0.145679	Q14807;Q14807-2	Kinesin-like protein KIF22	KIF22
Q14839;Q14839-2;Q8TDI0	0.0527804	0.260022	Q14839;Q14839-2	Chromodomain-helicase-DNA-binding protein 4	CHD4
Q14847;Q14847-2;Q14847-3		0	Q14847;Q14847-2;Q14847-3	LIM and SH3 domain protein 1	LASP1
Q14966;Q14966-3;Q14966-5;Q14966-4;Q14966-2;Q14966-6	0.652355	0.122994	Q14966;Q14966-3;Q14966-5	Zinc finger protein 638	ZNF638
Q14974;Q14974-2	0.412536	-3.1332	Q14974	Importin subunit beta-1	KPNB1
Q14978-2;Q14978	0.0289349	-0.225593	Q14978-2;Q14978	Nucleolar and coiled-body phosphoprotein 1	NOLC1
Q14978-3	0.810514	0.119273	Q14978-3	Nucleolar and coiled-body phosphoprotein 1	NOLC1
Q14980-2;Q14980;Q14980-4;Q14980-3;Q14980-5	0.0189485	0.376497	Q14980-2;Q14980;Q14980-4;Q14980-3	Nuclear mitotic apparatus protein 1	NUMA1
Q15004;Q15004-2	0.134645	-7.20136	Q15004	PCNA-associated factor	PCLAF
Q15014	0.0745375	0.174149	Q15014	Mortality factor 4-like protein 2	MORF4L2
Q15020;Q15020-4;Q15020-3;Q15020-2	0.0671006	0.247689	Q15020;Q15020-4	Squamous cell carcinoma antigen recognized by T-cells 3	SART3
Q15022	0.926959	-0.012021	Q15022	Polycomb protein SUZ12	SUZ12
Q15024	0.342511	-0.209048	Q15024	Exosome complex component RRP42	EXOSC7
Q15029;Q15029-3;Q15029-2	0.715253	-0.196651	Q15029;Q15029-3;Q15029-2	116 kDa U5 small nuclear ribonucleoprotein component	EFTUD2
Q15046;Q15046-2	0.355918	-3.49615	Q15046;Q15046-2	Lysine--tRNA ligase	KARS1
Q15050;Q8N960;Q8N960-2	0.235	-0.0784363	Q15050	Ribosome biogenesis regulatory protein homolog	RRS1
Q15054;Q15054-3;Q15054-2	0.119852	0.322584	Q15054;Q15054-3;Q15054-2	DNA polymerase delta subunit 3	POLD3
Q15056-2;Q15056	0.574783	-0.129309	Q15056-2;Q15056	Eukaryotic translation initiation factor 4H	EIF4H
Q15061	0.225349	0.118511	Q15061	WD repeat-containing protein 43	WDR43
Q15149-4	0.355918	-3.37546	Q15149-4	Plectin	PLEC
Q15181	0.355918	-3.46887	Q15181	Inorganic pyrophosphatase	PPA1
Q15185;Q15185-4;Q15185-3;Q15185-2	0.355918	-3.2276	Q15185;Q15185-4;Q15185-3	Prostaglandin E synthase 3	PTGES3
Q15233;Q15233-2	0.876708	0.0262625	Q15233;Q15233-2	Non-POU domain-containing octamer-binding protein	NONO
Q15269	0.536228	3.44479	Q15269	Periodic tryptophan protein 2 homolog	PWP2
Q15287;Q15287-3;Q15287-2	0.542646	3.41027	Q15287;Q15287-3;Q15287-2	RNA-binding protein with serine-rich domain 1	RNPS1
Q15291;Q15291-2	0.504825	3.88552	Q15291	Retinoblastoma-binding protein 5	RBBP5
Q15361	0.847273	0.0278785	Q15361	Transcription termination factor 1	TTF1
Q15365	0.502477	-0.261051	Q15365	Poly(rC)-binding protein 1	PCBP1
Q15366-4;Q15366-5;Q15366-7;Q15366-8	0.864251	-0.0111584	Q15366-4;Q15366-5;Q15366-7;Q15366-8	Poly(rC)-binding protein 2	PCBP2
Q15369;Q15369-2	0.557177	-3.57789	Q15369;Q15369-2	Elongin-C	ELOC
Q15370;Q15370-2	0.738913	0.0834843	Q15370;Q15370-2	Elongin-B	ELOB
Q15397	0.532585	-0.149596	Q15397	Pumilio homolog 3	PUM3
Q15424;Q15424-3;Q15424-4;Q15424-2;Q14151;Q14151-2	0.410353	0.135398	Q15424;Q15424-3;Q15424-4;Q15424-2	Scaffold attachment factor B1	SAFB
Q15427	0.756473	0.0860597	Q15427	Splicing factor 3B subunit 4	SF3B4
Q15428	0.991123	-0.0618579	Q15428	Splicing factor 3A subunit 2	SF3A2
Q15459;Q15459-2	0.348333	0.144104	Q15459;Q15459-2	Splicing factor 3A subunit 1	SF3A1
Q15517	0.618017	-0.39574	Q15517	Corneodesmosin	CDSN
Q15527	0.791043	0.0518415	Q15527	Surfeit locus protein 2	SURF2
Q15554;Q15554-4	0.232174	0.109269	Q15554	Telomeric repeat-binding factor 2	TERF2
Q15555;Q15555-4;Q15555-5;Q15555-3;Q15555-2		0	Q15555;Q15555-4;Q15555-5;Q15555-3;Q15555-2	Microtubule-associated protein RP/EB family member 2	MAPRE2
Q15637;Q15637-6;Q15637-4;Q15637-2;Q15637-3;Q15637-7	0.965694	-0.00757808	Q15637;Q15637-6;Q15637-4;Q15637-2;Q15637-3;Q15637-7	Splicing factor 1	SF1
Q15648	0.355918	-3.24327	Q15648	Mediator of RNA polymerase II transcription subunit 1	MED1
Q15649	0.54793	3.42067	Q15649	Zinc finger HIT domain-containing protein 3	ZNHIT3
Q15652;Q15652-2;Q15652-3		0	Q15652;Q15652-2;Q15652-3	Probable JmjC domain-containing histone demethylation protein 2C	JMJD1C
Q15691;Q9UPY8;Q9UPY8-2	0.371509	-3.61803	Q15691	Microtubule-associated protein RP/EB family member 1	MAPRE1
Q15717;Q15717-2;Q12926;P26378;Q12926-2;P26378-4;P26378-2;P26378-5;P26378-1;P26378-3	0.962525	-0.241797	Q15717;Q15717-2	ELAV-like protein 1	ELAVL1
Q15785	0.133346	6.69059	Q15785	Mitochondrial import receptor subunit TOM34	TOMM34
Q15843	0.375465	3.7114	Q15843	NEDD8	NEDD8
Q16531;Q16531-2	0.529854	3.60728	Q16531;Q16531-2	DNA damage-binding protein 1	DDB1
Q16543	0.325245	0.113808	Q16543	Hsp90 co-chaperone Cdc37;Hsp90 co-chaperone Cdc37, N-terminally processed	CDC37
Q16576;Q16576-2	0.355918	-3.42075	Q16576;Q16576-2	Histone-binding protein RBBP7	RBBP7
Q16610-2;Q16610;Q16610-4;Q16610-3	0.134586	-7.20668	Q16610-2;Q16610;Q16610-4;Q16610-3	Extracellular matrix protein 1	ECM1
Q16629;Q16629-3;Q16629-2;Q16629-4	0.689149	-0.0979965	Q16629;Q16629-3;Q16629-2;Q16629-4	Serine/arginine-rich splicing factor 7	SRSF7
Q16630;Q16630-2;Q16630-3	0.340416	3.67813	Q16630;Q16630-2;Q16630-3	Cleavage and polyadenylation specificity factor subunit 6	CPSF6
Q16637;Q16637-3;Q16637-4;Q16637-2		0	Q16637;Q16637-3;Q16637-4;Q16637-2	Survival motor neuron protein	SMN1
Q16643;Q16643-3;Q16643-2		0	Q16643;Q16643-3;Q16643-2	Drebrin	DBN1
Q16658	0.355918	-3.70743	Q16658	Fascin	FSCN1
Q16778	0.477377	-0.142289	Q16778	Histone H2B type 2-E	H2BC21
Q1KMD3	0.502327	3.94067	Q1KMD3	Heterogeneous nuclear ribonucleoprotein U-like protein 2	HNRNPUL2
Q29RF7	0.0414799	-0.462692	Q29RF7	Sister chromatid cohesion protein PDS5 homolog A	PDS5A
Q2KHR3;Q2KHR3-2	0.550281	-3.15987	Q2KHR3;Q2KHR3-2	Glutamine and serine-rich protein 1	QSER1
Q2NL82	0.166243	0.141963	Q2NL82	Pre-rRNA-processing protein TSR1 homolog	TSR1
Q2TAY7;Q2TAY7-2	0.979201	0.128389	Q2TAY7	WD40 repeat-containing protein SMU1;WD40 repeat-containing protein SMU1, N-terminally processed	SMU1
Q2TBE0;Q2TBE0-3;Q2TBE0-2	0.330248	3.68367	Q2TBE0;Q2TBE0-3;Q2TBE0-2	CWF19-like protein 2	CWF19L2
Q32MZ4;Q32MZ4-3;Q32MZ4-2;Q32MZ4-4	0.355918	-3.296	Q32MZ4;Q32MZ4-3;Q32MZ4-2	Leucine-rich repeat flightless-interacting protein 1	LRRFIP1
Q3B726	0.334002	-4.10418	Q3B726	DNA-directed RNA polymerase I subunit RPA43	POLR1F
Q4G0J3;Q4G0J3-3;Q4G0J3-2	0.383015	-0.444545	Q4G0J3;Q4G0J3-3	La-related protein 7	LARP7
Q52LJ0;Q52LJ0-1	0.355918	3.73191	Q52LJ0;Q52LJ0-1	Protein FAM98B	FAM98B
Q53F19;Q53F19-2	0.355918	-3.22645	Q53F19;Q53F19-2	Nuclear cap-binding protein subunit 3	NCBP3
Q53GS9;Q53GS9-3;Q53GS9-2	0.0254019	0.266934	Q53GS9;Q53GS9-3;Q53GS9-2	Ubiquitin carboxyl-terminal hydrolase 39	USP39
Q53HL2	0.355918	-3.54036	Q53HL2	Borealin	CDCA8
Q53RT3;Q53RT3-2	0.355918	-3.33538	Q53RT3;Q53RT3-2	Retroviral-like aspartic protease 1	ASPRV1
Q562F6;Q562F6-2	0.355918	-4.30066	Q562F6;Q562F6-2	Shugoshin 2	SGO2
Q58FF8	0.355918	3.59711	Q58FF8	Putative heat shock protein HSP 90-beta 2	HSP90AB2P
Q5BKY9;Q8N9E0;Q5BKY9-2	0.96898	-0.215859	Q5BKY9;Q8N9E0;Q5BKY9-2	Protein FAM133B;Protein FAM133A	FAM133B;FAM133A
Q5BKZ1;Q5BKZ1-3;Q5BKZ1-2	0.522799	3.64606	Q5BKZ1	DBIRD complex subunit ZNF326	ZNF326
Q5C9Z4	0.95391	0.01115	Q5C9Z4	Nucleolar MIF4G domain-containing protein 1	NOM1
Q5HYJ3;Q5HYJ3-2;Q5HYJ3-3	0.355918	-3.12942	Q5HYJ3;Q5HYJ3-2;Q5HYJ3-3	Protein FAM76B	FAM76B
Q5JTH9;Q5JTH9-2;Q5JTH9-3	0.530329	0.102775	Q5JTH9;Q5JTH9-2;Q5JTH9-3	RRP12-like protein	RRP12
Q5QJE6	0.190033	0.0621698	Q5QJE6	Deoxynucleotidyltransferase terminal-interacting protein 2	DNTTIP2
Q5RKV6	0.118535	-0.399949	Q5RKV6	Exosome complex component MTR3	EXOSC6
Q5SSJ5;Q5SSJ5-2;Q5SSJ5-3;Q5SSJ5-5	0.483602	0.0576525	Q5SSJ5;Q5SSJ5-2;Q5SSJ5-3	Heterochromatin protein 1-binding protein 3	HP1BP3
Q5T200;Q5T200-2	0.13401	-6.98067	Q5T200;Q5T200-2	Zinc finger CCCH domain-containing protein 13	ZC3H13
Q5T3I0;Q5T3I0-3;Q5T3I0-2	0.465399	-0.0536001	Q5T3I0;Q5T3I0-3	G patch domain-containing protein 4	GPATCH4
Q5T3J3;Q5T3J3-2	0.211331	-6.99681	Q5T3J3;Q5T3J3-2	Ligand-dependent nuclear receptor-interacting factor 1	LRIF1
Q5T8P6-2;Q5T8P6-3;Q5T8P6;Q5T8P6-5;Q5T8P6-4;Q5T8P6-6	0.956851	0.335388	Q5T8P6-2;Q5T8P6-3;Q5T8P6;Q5T8P6-5;Q5T8P6-4	RNA-binding protein 26	RBM26
Q5TEC6	0.355918	-3.43254	Q5TEC6	Histone H3-7	H3-7
Q5UIP0;Q5UIP0-2	0.164846	0.251151	Q5UIP0;Q5UIP0-2	Telomere-associated protein RIF1	RIF1
Q5VT52;Q5VT52-2;Q5VT52-3;Q5VT52-5	0.586499	-2.82336	Q5VT52;Q5VT52-2;Q5VT52-3;Q5VT52-5	Regulation of nuclear pre-mRNA domain-containing protein 2	RPRD2
Q5VTL8;Q5VTL8-2	0.993352	-0.0394934	Q5VTL8	Pre-mRNA-splicing factor 38B	PRPF38B
Q5VTR2	0.00835833	0.476676	Q5VTR2	E3 ubiquitin-protein ligase BRE1A	RNF20
Q5VUA4;Q5VUA4-2		0	Q5VUA4;Q5VUA4-2	Zinc finger protein 318	ZNF318
Q5VWQ0;Q5VWQ0-4	0.355918	-3.48448	Q5VWQ0;Q5VWQ0-4	Lysine-specific demethylase 9	RSBN1
Q5VZL5;Q5VZL5-2;Q5VZL5-4;Q5VZL5-3	0.355918	3.57169	Q5VZL5;Q5VZL5-2;Q5VZL5-4;Q5VZL5-3	Zinc finger MYM-type protein 4	ZMYM4
Q66PJ3;Q66PJ3-2;Q66PJ3-7;Q66PJ3-3;Q66PJ3-9;Q66PJ3-1;Q66PJ3-10;Q66PJ3-4;Q66PJ3-5	0.178184	-0.190142	Q66PJ3;Q66PJ3-2;Q66PJ3-7;Q66PJ3-3;Q66PJ3-9;Q66PJ3-1;Q66PJ3-10;Q66PJ3-4	ADP-ribosylation factor-like protein 6-interacting protein 4	ARL6IP4
Q68CP9;Q68CP9-3	0.981339	0.124369	Q68CP9;Q68CP9-3	AT-rich interactive domain-containing protein 2	ARID2
Q68CQ4	0.386425	0.113427	Q68CQ4	U3 small nucleolar RNA-associated protein 25 homolog	UTP25
Q68D10;Q68D10-2;Q68D10-3	0.868831	0.0153689	Q68D10;Q68D10-2;Q68D10-3	Protein SPT2 homolog	SPTY2D1
Q69YH5;Q69YH5-2	0.300945	3.77726	Q69YH5	Cell division cycle-associated protein 2	CDCA2
Q6DD87	0.285409	-0.441969	Q6DD87	Zinc finger protein 787	ZNF787
Q6DKI1;Q6DKI1-2	0.485719	-0.0767032	Q6DKI1	Ribosomal protein uL30-like	RPL7L1
Q6FI13;Q16777	0.40247	0.212241	Q6FI13;Q16777	Histone H2A type 2-A;Histone H2A type 2-C	H2AC18;H2AC20
Q6FI81;Q6FI81-3;Q6FI81-2	0.133975	-8.11477	Q6FI81;Q6FI81-3	Anamorsin	CIAPIN1
Q6KC79;Q6KC79-2;Q6KC79-3	0.295966	0.254933	Q6KC79;Q6KC79-2;Q6KC79-3	Nipped-B-like protein	NIPBL
Q6NTE8;Q6NTE8-3;Q6NTE8-2	0.986557	-0.0801184	Q6NTE8;Q6NTE8-3;Q6NTE8-2	MRN complex-interacting protein	MRNIP
Q6NW34;Q6NW34-2	0.279592	0.152604	Q6NW34;Q6NW34-2	Nucleolus and neural progenitor protein	NEPRO
Q6NZY4;Q6NZY4-2	0.130021	0.289709	Q6NZY4;Q6NZY4-2	Zinc finger CCHC domain-containing protein 8	ZCCHC8
Q6P0N0;Q6P0N0-2	0.970787	0.220171	Q6P0N0	Mis18-binding protein 1	MIS18BP1
Q6P1J9		0	Q6P1J9	Parafibromin	CDC73
Q6P2Q9	0.995757	-0.0337644	Q6P2Q9	Pre-mRNA-processing-splicing factor 8	PRPF8
Q6P4R8;Q6P4R8-3;Q6P4R8-2	0.355918	-2.99904	Q6P4R8;Q6P4R8-3;Q6P4R8-2	Nuclear factor related to kappa-B-binding protein	NFRKB
Q6P5R6	0.196442	-6.99384	Q6P5R6	Ribosomal protein eL22-like	RPL22L1
Q6P6C2;Q6P6C2-1;Q6P6C2-3	0.115402	0.16845	Q6P6C2;Q6P6C2-1;Q6P6C2-3	RNA demethylase ALKBH5	ALKBH5
Q6PCB5;Q6PCB5-2	0.00896107	0.548069	Q6PCB5	Lysine-specific demethylase RSBN1L	RSBN1L
Q6PD62	0.53709	3.70057	Q6PD62	RNA polymerase-associated protein CTR9 homolog	CTR9
Q6PI98;Q6PI98-4;Q6PI98-3	0.355918	-3.37729	Q6PI98;Q6PI98-4;Q6PI98-3	INO80 complex subunit C	INO80C
Q6PJT7;Q6PJT7-5;Q6PJT7-2;Q6PJT7-9;Q6PJT7-3;Q6PJT7-10;Q6PJT7-8	0.568942	-3.20849	Q6PJT7;Q6PJT7-5;Q6PJT7-2;Q6PJT7-9;Q6PJT7-3;Q6PJT7-10	Zinc finger CCCH domain-containing protein 14	ZC3H14
Q6PK04	0.63673	-0.0528562	Q6PK04	Coiled-coil domain-containing protein 137	CCDC137
Q6PKG0;Q6PKG0-3;Q659C4-7;Q659C4-6	0.355918	-3.26137	Q6PKG0;Q6PKG0-3	La-related protein 1	LARP1
Q6RFH5;Q6RFH5-2	0.205379	0.0874249	Q6RFH5;Q6RFH5-2	WD repeat-containing protein 74	WDR74
Q6UN15;Q6UN15-5;Q6UN15-3;Q6UN15-4	0.977152	0.160182	Q6UN15;Q6UN15-5;Q6UN15-3;Q6UN15-4	Pre-mRNA 3-end-processing factor FIP1	FIP1L1
Q6UWP8;Q6UWP8-2	0.355918	-3.02934	Q6UWP8	Suprabasin	SBSN
Q6UX04;Q6UX04-2	0.288686	0.289927	Q6UX04	Spliceosome-associated protein CWC27 homolog	CWC27
Q6VMQ6;Q6VMQ6-2;Q6VMQ6-5;Q6VMQ6-4	0.970873	0.197872	Q6VMQ6;Q6VMQ6-2;Q6VMQ6-5;Q6VMQ6-4	Activating transcription factor 7-interacting protein 1	ATF7IP
Q6XPR3	0.355918	-3.51526	Q6XPR3	Repetin	RPTN
Q6ZUT1;Q6ZUT1-2;Q6ZUT1-3	0.520018	-3.78186	Q6ZUT1;Q6ZUT1-2;Q6ZUT1-3	Uncharacterized protein NKAPD1	NKAPD1
Q702N8;Q702N8-2	0.528955	-4.25287	Q702N8;Q702N8-2	Xin actin-binding repeat-containing protein 1	XIRP1
Q71F23;Q71F23-3;Q71F23-2	0.571838	-3.21077	Q71F23;Q71F23-3	Centromere protein U	CENPU
Q71UM5	0.361956	-0.155376	Q71UM5	Ribosomal protein eS27-like	RPS27L
Q76FK4;Q76FK4-4;Q76FK4-2	0.26124	-0.211761	Q76FK4;Q76FK4-4;Q76FK4-2	Nucleolar protein 8	NOL8
Q7KZ85;Q7KZ85-3	0.160317	-7.05755	Q7KZ85;Q7KZ85-3	Transcription elongation factor SPT6	SUPT6H
Q7L014	0.325994	0.167474	Q7L014	Probable ATP-dependent RNA helicase DDX46	DDX46
Q7L2E3-2	0.9968	0.0243676	Q7L2E3-2	ATP-dependent RNA helicase DHX30	DHX30
Q7L2H7;Q7L2H7-2		0	Q7L2H7;Q7L2H7-2	Eukaryotic translation initiation factor 3 subunit M	EIF3M
Q7L2J0;Q7L2J0-2	0.0221876	0.279401	Q7L2J0	7SK snRNA methylphosphate capping enzyme	MEPCE
Q7L2Z9	0.536263	-3.60551	Q7L2Z9	Centromere protein Q	CENPQ
Q7L7L0;P04908	0.205591	-7.36556	Q7L7L0;P04908	Histone H2A type 3;Histone H2A type 1-B/E	H2AC25;H2AC4
Q7LBC6;Q7LBC6-2;Q7LBC6-3;Q9Y4C1	0.0488669	0.402767	Q7LBC6;Q7LBC6-2	Lysine-specific demethylase 3B	KDM3B
Q7RTV0	0.577008	-3.2059	Q7RTV0	PHD finger-like domain-containing protein 5A	PHF5A
Q7Z2E3;Q7Z2E3-13;Q7Z2E3-9;Q7Z2E3-11;Q7Z2E3-7;Q7Z2E3-3;Q7Z2E3-8;Q7Z2E3-5;Q7Z2E3-10;Q7Z2E3-4	0.382714	-3.34401	Q7Z2E3;Q7Z2E3-13;Q7Z2E3-9;Q7Z2E3-11;Q7Z2E3-7;Q7Z2E3-3;Q7Z2E3-8;Q7Z2E3-5;Q7Z2E3-10	Aprataxin	APTX
Q7Z2T5;Q7Z2T5-2	0.880919	0.0348578	Q7Z2T5	TRMT1-like protein	TRMT1L
Q7Z333;Q7Z333-3;Q7Z333-4	0.212884	-6.56716	Q7Z333;Q7Z333-3;Q7Z333-4	Probable helicase senataxin	SETX
Q7Z3K3;Q7Z3K3-5;Q7Z3K3-2;Q7Z3K3-3;Q7Z3K3-7;Q7Z3K3-6;Q7Z3K3-4	0.107287	7.81774	Q7Z3K3;Q7Z3K3-5;Q7Z3K3-2;Q7Z3K3-3;Q7Z3K3-7;Q7Z3K3-6;Q7Z3K3-4	Pogo transposable element with ZNF domain	POGZ
Q7Z4V5;Q7Z4V5-2;Q7Z4V5-4;Q7Z4V5-3	0.699388	-0.0532681	Q7Z4V5;Q7Z4V5-2;Q7Z4V5-4;Q7Z4V5-3	Hepatoma-derived growth factor-related protein 2	HDGFL2
Q7Z5K2;Q7Z5K2-2;Q7Z5K2-3	0.515774	3.45254	Q7Z5K2;Q7Z5K2-2;Q7Z5K2-3	Wings apart-like protein homolog	WAPL
Q7Z5L9-2;Q7Z5L9	0.39706	-3.30711	Q7Z5L9-2;Q7Z5L9	Interferon regulatory factor 2-binding protein 2	IRF2BP2
Q7Z6E9;Q7Z6E9-2;Q7Z6E9-4;Q7Z6E9-3	0.157958	0.30758	Q7Z6E9;Q7Z6E9-2;Q7Z6E9-4	E3 ubiquitin-protein ligase RBBP6	RBBP6
Q7Z7F0;Q7Z7F0-2;Q7Z7F0-3;Q7Z7F0-4	0.92665	0.444016	Q7Z7F0;Q7Z7F0-2;Q7Z7F0-3	KH homology domain-containing protein 4	KHDC4
Q7Z7K6;Q7Z7K6-3;Q7Z7K6-2	0.148119	0.188763	Q7Z7K6	Centromere protein V	CENPV
Q86U42;Q86U42-2;Q92843-2	0.59611	0.0726143	Q86U42;Q86U42-2;Q92843-2	Polyadenylate-binding protein 2	PABPN1
Q86U44	0.0291194	0.333808	Q86U44	N6-adenosine-methyltransferase catalytic subunit	METTL3
Q86UA1;Q86UA1-2	0.355918	-5.54957	Q86UA1;Q86UA1-2	Pre-mRNA-processing factor 39	PRPF39
Q86UE4		0	Q86UE4	Protein LYRIC	MTDH
Q86UE8;Q86UE8-2;Q86UE8-3;Q9UKI8-2;Q9UKI8;Q9UKI8-5	0.0240847	-10.2461	Q86UE8;Q86UE8-2;Q86UE8-3	Serine/threonine-protein kinase tousled-like 2	TLK2
Q86UP2;Q86UP2-4;Q86UP2-3	0.355918	-3.75786	Q86UP2;Q86UP2-4;Q86UP2-3	Kinectin	KTN1
Q86V81	0.727298	-0.0929946	Q86V81	THO complex subunit 4	ALYREF
Q86VM9		0	Q86VM9	Zinc finger CCCH domain-containing protein 18	ZC3H18
Q86VP6;Q86VP6-2;O75155;O75155-2;Q86VP6-3	0.00750692	0.333077	Q86VP6;Q86VP6-2	Cullin-associated NEDD8-dissociated protein 1	CAND1
Q86WX3	0.708963	-0.0265558	Q86WX3	Active regulator of SIRT1	RPS19BP1
Q86X53	0.981242	0.135469	Q86X53	Glutamate-rich protein 1	ERICH1
Q86X95;Q86X95-2	0.355918	-3.02498	Q86X95;Q86X95-2	Corepressor interacting with RBPJ 1	CIR1
Q86XP3;Q86XP3-2	0.00829393	0.199359	Q86XP3;Q86XP3-2	ATP-dependent RNA helicase DDX42	DDX42
Q86YP4;Q86YP4-2;Q86YP4-3	0.372694	0.101126	Q86YP4;Q86YP4-2;Q86YP4-3	Transcriptional repressor p66-alpha	GATAD2A
Q8IUE6	0.70488	0.0633528	Q8IUE6	Histone H2A type 2-B	H2AC21
Q8IW75	0.355918	-2.89949	Q8IW75	Serpin A12	SERPINA12
Q8IWA0	0.159519	0.199893	Q8IWA0	WD repeat-containing protein 75	WDR75
Q8IWS0;Q8IWS0-5;Q8IWS0-3;Q8IWS0-2;Q8IWS0-4	0.371456	3.72546	Q8IWS0;Q8IWS0-5;Q8IWS0-3;Q8IWS0-2;Q8IWS0-4	PHD finger protein 6	PHF6
Q8IWX8	0.403566	-3.48115	Q8IWX8	Calcium homeostasis endoplasmic reticulum protein	CHERP
Q8IWZ8;Q8IWZ8-2	0.376612	-3.3292	Q8IWZ8;Q8IWZ8-2	SURP and G-patch domain-containing protein 1	SUGP1
Q8IX12;Q8IX12-2	0.568775	-3.31531	Q8IX12;Q8IX12-2	Cell division cycle and apoptosis regulator protein 1	CCAR1
Q8IY18	0.355918	-3.36649	Q8IY18	Structural maintenance of chromosomes protein 5	SMC5
Q8IY37	0.463225	0.0778105	Q8IY37	Probable ATP-dependent RNA helicase DHX37	DHX37
Q8IY67-2;Q8IY67;Q8IY67-3	0.0587939	0.287886	Q8IY67-2	Ribonucleoprotein PTB-binding 1	RAVER1
Q8IY81	0.792951	-0.0455732	Q8IY81	pre-rRNA 2-O-ribose RNA methyltransferase FTSJ3	FTSJ3
Q8IYB3;Q8IYB3-2	0.472007	0.0774724	Q8IYB3;Q8IYB3-2	Serine/arginine repetitive matrix protein 1	SRRM1
Q8IZ73;Q8IZ73-2	0.556993	-3.16126	Q8IZ73;Q8IZ73-2	Pseudouridylate synthase RPUSD2	RPUSD2
Q8IZL8	0.0240308	-11.0397	Q8IZL8	Proline-, glutamic acid- and leucine-rich protein 1	PELP1
Q8N163;Q8N163-2	0.0841924	0.227337	Q8N163;Q8N163-2	Cell cycle and apoptosis regulator protein 2	CCAR2
Q8N257	0.148948	-7.51489	Q8N257	Histone H2B type 3-B	H2BC26
Q8N2M8;Q8N2M8-4;Q8N2M8-3	0.355918	-3.13006	Q8N2M8;Q8N2M8-4;Q8N2M8-3	CLK4-associating serine/arginine rich protein	CLASRP
Q8N3Z6;Q8N3Z6-2	0.545227	3.64013	Q8N3Z6	Zinc finger CCHC domain-containing protein 7	ZCCHC7
Q8N488	0.151073	7.25784	Q8N488	RING1 and YY1-binding protein	RYBP
Q8N4S0;Q8N4S0-2		0	Q8N4S0;Q8N4S0-2	Coiled-coil domain-containing protein 82	CCDC82
Q8N567	0.704727	-0.0528438	Q8N567	Zinc finger CCHC domain-containing protein 9	ZCCHC9
Q8N5C6	0.394146	0.0507289	Q8N5C6	S1 RNA-binding domain-containing protein 1	SRBD1
Q8N5F7	0.989187	0.075829	Q8N5F7	NF-kappa-B-activating protein	NKAP
Q8N5L8	0.968292	-0.193858	Q8N5L8	Ribonuclease P protein subunit p25-like protein	RPP25L
Q8N5P1	0.56929	0.0892504	Q8N5P1	Zinc finger CCCH domain-containing protein 8	ZC3H8
Q8N684;Q8N684-2;Q8N684-3	0.997341	0.0159492	Q8N684;Q8N684-2;Q8N684-3	Cleavage and polyadenylation specificity factor subunit 7	CPSF7
Q8N6N3;Q8N6N3-2;Q8N6N3-3	0.549111	-3.59023	Q8N6N3;Q8N6N3-2	UPF0690 protein C1orf52	C1orf52
Q8N7H5;Q8N7H5-3;Q8N7H5-2	0.0190892	-10.859	Q8N7H5;Q8N7H5-3;Q8N7H5-2	RNA polymerase II-associated factor 1 homolog	PAF1
Q8N8A6	0.166532	0.211736	Q8N8A6	ATP-dependent RNA helicase DDX51	DDX51
Q8N9N8	0.355918	-3.36843	Q8N9N8	Probable RNA-binding protein EIF1AD	EIF1AD
Q8N9T8	0.934833	-0.00911041	Q8N9T8	Protein KRI1 homolog	KRI1
Q8NC51	0.279715	-0.28933	Q8NC51	SERPINE1 mRNA-binding protein 1	SERBP1
Q8NCD3;Q8NCD3-3;Q8NCD3-2	0.129509	6.95572	Q8NCD3;Q8NCD3-3;Q8NCD3-2	Holliday junction recognition protein	HJURP
Q8NCF5;Q8NCF5-3;Q8NCF5-2	0.133975	-6.94451	Q8NCF5	NFATC2-interacting protein	NFATC2IP
Q8NCN4	0.0240163	-9.41768	Q8NCN4	E3 ubiquitin-protein ligase RNF169	RNF169
Q8ND82	0.349714	0.132582	Q8ND82	Zinc finger protein 280C	ZNF280C
Q8NDD1-6	0.417098	-0.125927	Q8NDD1-6	Uncharacterized protein C1orf131	C1orf131
Q8NDF8-5;Q8NDF8;Q8NDF8-3;Q8NDF8-4;Q8NDF8-2	0.522265	0.0985729	Q8NDF8-5;Q8NDF8;Q8NDF8-3	Terminal nucleotidyltransferase 4B	TENT4B
Q8NDX5;Q8NDX5-2;Q8NDX5-7	0.355918	-3.42193	Q8NDX5;Q8NDX5-2;Q8NDX5-7	Polyhomeotic-like protein 3	PHC3
Q8NE71;Q8NE71-2	0.613244	0.0705526	Q8NE71;Q8NE71-2	ATP-binding cassette sub-family F member 1	ABCF1
Q8NEF9	0.878344	0.0110778	Q8NEF9	Serum response factor-binding protein 1	SRFBP1
Q8NEJ9;Q8NEJ9-2	0.217579	-0.146898	Q8NEJ9;Q8NEJ9-2	Neuroguidin	NGDN
Q8NEX9	0.355918	-3.47104	Q8NEX9	Short-chain dehydrogenase/reductase family 9C member 7	SDR9C7
Q8NEY8-8;Q8NEY8-2;Q8NEY8-9;Q8NEY8;Q8NEY8-6;Q8NEY8-3;Q8NEY8-5;Q8NEY8-7	0.206875	-7.30335	Q8NEY8-8;Q8NEY8-2;Q8NEY8-9;Q8NEY8;Q8NEY8-6;Q8NEY8-3	Periphilin-1	PPHLN1
Q8NFH5;Q8NFH5-2;Q8NFH5-3	0.355918	-3.44401	Q8NFH5;Q8NFH5-2;Q8NFH5-3	Nucleoporin NUP35	NUP35
Q8NHQ9;Q8NHQ9-2	0.383939	-3.71784	Q8NHQ9;Q8NHQ9-2	ATP-dependent RNA helicase DDX55	DDX55
Q8NI27;Q8NI27-2		0	Q8NI27;Q8NI27-2	THO complex subunit 2	THOC2
Q8NI36	0.726693	0.0636787	Q8NI36	WD repeat-containing protein 36	WDR36
Q8TAD8	0.540088	-3.94493	Q8TAD8	Smad nuclear-interacting protein 1	SNIP1
Q8TAT6;Q8TAT6-2	0.991653	0.0532722	Q8TAT6;Q8TAT6-2	Nuclear protein localization protein 4 homolog	NPLOC4
Q8TBF4	0.355918	-3.3639	Q8TBF4	Zinc finger CCHC-type and RNA-binding motif-containing protein 1	ZCRB1
Q8TDD1-2	0.793933	0.0331788	Q8TDD1-2	ATP-dependent RNA helicase DDX54	DDX54
Q8TDL5;Q8TDL5-2	0.355918	-4.49081	Q8TDL5	BPI fold-containing family B member 1	BPIFB1
Q8TDN6	0.360884	-0.152053	Q8TDN6	Ribosome biogenesis protein BRX1 homolog	BRIX1
Q8TED0;Q8TED0-3;Q8TED0-2	0.402399	0.13625	Q8TED0;Q8TED0-3	U3 small nucleolar RNA-associated protein 15 homolog	UTP15
Q8TEK3;Q8TEK3-1	0.355918	3.45958	Q8TEK3;Q8TEK3-1	Histone-lysine N-methyltransferase, H3 lysine-79 specific	DOT1L
Q8WTT2	0.376349	0.14695	Q8WTT2	Nucleolar complex protein 3 homolog	NOC3L
Q8WUA2	0.372292	-3.81497	Q8WUA2	Peptidyl-prolyl cis-trans isomerase-like 4	PPIL4
Q8WUA4;Q8WUA4-2	0.355918	-3.48455	Q8WUA4;Q8WUA4-2	General transcription factor 3C polypeptide 2	GTF3C2
Q8WUB8;Q8WUB8-2;Q8WUB8-3	0.0605568	0.345312	Q8WUB8;Q8WUB8-2;Q8WUB8-3	PHD finger protein 10	PHF10
Q8WUD4	0.147774	-7.19877	Q8WUD4	Coiled-coil domain-containing protein 12	CCDC12
Q8WUM4;Q8WUM4-2;Q8WUM4-3	0.355918	-3.21396	Q8WUM4;Q8WUM4-2	Programmed cell death 6-interacting protein	PDCD6IP
Q8WUQ7;Q8WUQ7-2	0.976784	0.147753	Q8WUQ7;Q8WUQ7-2	Splicing factor Cactin	CACTIN
Q8WVC0;Q8WVC0-2	0.548972	-3.22582	Q8WVC0;Q8WVC0-2	RNA polymerase-associated protein LEO1	LEO1
Q8WVJ2		0	Q8WVJ2	NudC domain-containing protein 2	NUDCD2
Q8WVV4-1;Q8WVV4;Q8WVV4-3	0.955574	-0.266879	Q8WVV4-1;Q8WVV4;Q8WVV4-3	Protein POF1B	POF1B
Q8WVV9-2;Q8WVV9;Q8WVV9-3;Q8WVV9-5;Q8WVV9-4	0.355918	-3.16807	Q8WVV9-2;Q8WVV9;Q8WVV9-3;Q8WVV9-5;Q8WVV9-4	Heterogeneous nuclear ribonucleoprotein L-like	HNRNPLL
Q8WW12;Q8WW12-2;Q8WW12-3	0.602571	-0.177775	Q8WW12;Q8WW12-2	PEST proteolytic signal-containing nuclear protein	PCNP
Q8WW33	0.996166	0.00151005	Q8WW33	Gametocyte-specific factor 1	GTSF1
Q8WWM7;Q8WWM7-6;Q8WWM7-8;Q8WWM7-5;Q8WWM7-4;Q8WWM7-9;Q8WWM7-2;Q8WWM7-3;Q8WWM7-7	0.355918	-3.3188	Q8WWM7;Q8WWM7-6;Q8WWM7-8;Q8WWM7-5;Q8WWM7-4;Q8WWM7-9;Q8WWM7-2;Q8WWM7-3	Ataxin-2-like protein	ATXN2L
Q8WWQ0	0.133975	-6.40433	Q8WWQ0	PH-interacting protein	PHIP
Q8WWY3;Q8WWY3-4;Q8WWY3-3;Q8WWY3-2	0.168836	0.159127	Q8WWY3;Q8WWY3-4	U4/U6 small nuclear ribonucleoprotein Prp31	PRPF31
Q8WXF1;Q8WXF1-2	0.212432	-6.86595	Q8WXF1;Q8WXF1-2	Paraspeckle component 1	PSPC1
Q8WXI9	0.223732	-6.74146	Q8WXI9	Transcriptional repressor p66-beta	GATAD2B
Q8WXX5	0.184844	-0.114717	Q8WXX5	DnaJ homolog subfamily C member 9	DNAJC9
Q8WY36;Q8WY36-2	0.989739	0.0784953	Q8WY36;Q8WY36-2	HMG box transcription factor BBX	BBX
Q8WYA6;Q8WYA6-3;Q8WYA6-2;Q8WYA6-4	0.522136	3.68327	Q8WYA6;Q8WYA6-3;Q8WYA6-2;Q8WYA6-4	Beta-catenin-like protein 1	CTNNBL1
Q8WYP5;Q8WYP5-2;Q8WYP5-3	0.129092	-6.89411	Q8WYP5;Q8WYP5-2;Q8WYP5-3	Protein ELYS	AHCTF1
Q8WYQ5;Q8WYQ5-3;Q8WYQ5-2	0.412271	-3.15965	Q8WYQ5;Q8WYQ5-3	Microprocessor complex subunit DGCR8	DGCR8
Q92499;Q92499-3;Q92499-2	0.0288852	0.251727	Q92499;Q92499-3;Q92499-2	ATP-dependent RNA helicase DDX1	DDX1
Q92522	0.847746	0.0368307	Q92522	Histone H1.10	H1-10
Q92541	0.369037	0.0665444	Q92541	RNA polymerase-associated protein RTF1 homolog	RTF1
Q92547	0.994729	0.0345661	Q92547	DNA topoisomerase 2-binding protein 1	TOPBP1
Q92620;Q92620-2	0.671393	0.0872405	Q92620	Pre-mRNA-splicing factor ATP-dependent RNA helicase PRP16	DHX38
Q92733	0.547902	3.74943	Q92733	Proline-rich protein PRCC	PRCC
Q92785;Q92785-2	0.12233	0.428451	Q92785;Q92785-2	Zinc finger protein ubi-d4	DPF2
Q92793;Q92793-2	0.191121	7.28238	Q92793;Q92793-2	CREB-binding protein	CREBBP
Q92797;Q92797-2	0.355918	3.62902	Q92797	Symplekin	SYMPK
Q92804;Q92804-2	0.630336	-0.108204	Q92804;Q92804-2	TATA-binding protein-associated factor 2N	TAF15
Q92817	0.355918	-3.83208	Q92817	Envoplakin	EVPL
Q92841;Q92841-1;Q92841-2	0.405446	-0.0899267	Q92841;Q92841-1;Q92841-2	Probable ATP-dependent RNA helicase DDX17	DDX17
Q92890;Q92890-1;Q92890-3	0.549553	-3.44424	Q92890;Q92890-1;Q92890-3	Ubiquitin recognition factor in ER-associated degradation protein 1	UFD1
Q92917	0.13376	0.256333	Q92917	G-patch domain and KOW motifs-containing protein	GPKOW
Q92922	0.0442639	0.389383	Q92922	SWI/SNF complex subunit SMARCC1	SMARCC1
Q92945	0.981833	0.0056215	Q92945	Far upstream element-binding protein 2	KHSRP
Q92979	0.00901618	-0.356698	Q92979	Ribosomal RNA small subunit methyltransferase NEP1	EMG1
Q93074;Q93074-3;Q93074-2;Q86YW9;Q86YW9-4;Q86YW9-2;Q86YW9-3	0.355918	3.30997	Q93074;Q93074-3;Q93074-2;Q86YW9;Q86YW9-4	Mediator of RNA polymerase II transcription subunit 12;Mediator of RNA polymerase II transcription subunit 12-like protein	MED12;MED12L
Q93077	0.683068	0.0882368	Q93077	Histone H2A type 1-C	H2AC6
Q969G3-2;Q969G3;Q969G3-6;Q969G3-5;Q969G3-3;Q969G3-4	0.530484	0.0843547	Q969G3-2;Q969G3;Q969G3-6;Q969G3-5;Q969G3-3;Q969G3-4	SWI/SNF-related matrix-associated actin-dependent regulator of chromatin subfamily E member 1	SMARCE1
Q969X6;Q969X6-2;Q969X6-3	0.250039	0.168545	Q969X6;Q969X6-2;Q969X6-3	U3 small nucleolar RNA-associated protein 4 homolog	UTP4
Q96AE4	0.911867	0.0331769	Q96AE4	Far upstream element-binding protein 1	FUBP1
Q96AG4	0.990067	0.00188481	Q96AG4	Leucine-rich repeat-containing protein 59;Leucine-rich repeat-containing protein 59, N-terminally processed	LRRC59
Q96AT1	0.550413	3.32606	Q96AT1	Uncharacterized protein KIAA1143	KIAA1143
Q96B01;Q96B01-3;Q96B01-2	0.134186	-7.22144	Q96B01;Q96B01-3;Q96B01-2	RAD51-associated protein 1	RAD51AP1
Q96B26	0.365008	-0.204054	Q96B26	Exosome complex component RRP43	EXOSC8
Q96BK5;Q9BT81-2;Q96BK5-2	0.186919	-0.153905	Q96BK5	PIN2/TERF1-interacting telomerase inhibitor 1	PINX1
Q96BZ8	0.532003	-3.45769	Q96BZ8	Leukocyte receptor cluster member 1	LENG1
Q96C57	0.747979	-0.0857447	Q96C57	Protein CUSTOS	CUSTOS
Q96CB8	0.107045	0.42526	Q96CB8	Integrator complex subunit 12	INTS12
Q96CP2;Q4VC44;Q4VC44-2;Q4VC44-3	0.541544	3.83602	Q96CP2	FLYWCH family member 2	FLYWCH2
Q96CT7	0.314704	-4.15785	Q96CT7	Coiled-coil domain-containing protein 124	CCDC124
Q96DF8	0.355918	-3.46841	Q96DF8	Splicing factor ESS-2 homolog	ESS2
Q96DH6;Q96DH6-2;Q96DH6-3		0	Q96DH6;Q96DH6-2	RNA-binding protein Musashi homolog 2	MSI2
Q96EP5;Q96EP5-2	0.134597	-6.813	Q96EP5;Q96EP5-2	DAZ-associated protein 1	DAZAP1
Q96EU6;Q96EU6-2;Q9H160;Q9H160-2	0.396291	-0.150253	Q96EU6;Q96EU6-2	Ribosomal RNA processing protein 36 homolog	RRP36
Q96EV2;Q96EV2-2	0.152241	-6.97931	Q96EV2	RNA-binding protein 33	RBM33
Q96EY4	0.375157	3.7281	Q96EY4	Translation machinery-associated protein 16	TMA16
Q96EZ8;Q96EZ8-2;Q96EZ8-3	0.999523	-0.00292384	Q96EZ8;Q96EZ8-2;Q96EZ8-3	Microspherule protein 1	MCRS1
Q96FK6		0	Q96FK6	WD repeat-containing protein 89	WDR89
Q96FQ6	0.582043	3.43569	Q96FQ6	Protein S100-A16	S100A16
Q96FX7	0.133976	-6.8816	Q96FX7	tRNA (adenine(58)-N(1))-methyltransferase catalytic subunit TRMT61A	TRMT61A
Q96FZ2		0	Q96FZ2	Abasic site processing protein HMCES	HMCES
Q96G21	0.100256	-0.310792	Q96G21	U3 small nucleolar ribonucleoprotein protein IMP4	IMP4
Q96G46;Q96G46-2;Q96G46-3	0.38432	-3.34405	Q96G46;Q96G46-2;Q96G46-3	tRNA-dihydrouridine(47) synthase [NAD(P)(+)]-like	DUS3L
Q96GM8;Q96GM8-2	0.355918	-3.37874	Q96GM8;Q96GM8-2	Target of EGR1 protein 1	TOE1
Q96GQ7	0.324508	0.124933	Q96GQ7	Probable ATP-dependent RNA helicase DDX27	DDX27
Q96HR8;Q96HR8-2	0.47712	-0.0663039	Q96HR8;Q96HR8-2	H/ACA ribonucleoprotein complex non-core subunit NAF1	NAF1
Q96I25	0.1009	0.164015	Q96I25	Splicing factor 45	RBM17
Q96JM3	0.316795	4.05061	Q96JM3	Chromosome alignment-maintaining phosphoprotein 1	CHAMP1
Q96JN0-3;Q96JN0;Q96JN0-2	0.0208789	10.2725	Q96JN0-3	Ligand-dependent corepressor	LCOR
Q96JP5;Q96JP5-2	0.355379	-4.22008	Q96JP5;Q96JP5-2	E3 ubiquitin-protein ligase ZFP91	ZFP91
Q96K58;Q96K58-2	0.295032	3.77314	Q96K58	Zinc finger protein 668	ZNF668
Q96KM6	0.973952	0.169764	Q96KM6	Zinc finger protein 512B	ZNF512B
Q96KQ7;Q96KQ7-2;Q96KQ7-3	0.944894	0.435302	Q96KQ7;Q96KQ7-2;Q96KQ7-3	Histone-lysine N-methyltransferase EHMT2	EHMT2
Q96KR1	0.175072	0.0539646	Q96KR1	Zinc finger RNA-binding protein	ZFR
Q96L91;Q96L91-3;Q96L91-5;Q96L91-2;Q96L91-4	0.355918	-3.12848	Q96L91;Q96L91-3;Q96L91-5;Q96L91-2;Q96L91-4	E1A-binding protein p400	EP400
Q96ME7;Q96ME7-3;Q96ME7-2	0.393141	-3.69163	Q96ME7;Q96ME7-3;Q96ME7-2	Zinc finger protein 512	ZNF512
Q96MH2	0.997565	0.0180684	Q96MH2	Protein HEXIM2	HEXIM2
Q96MU7;Q96MU7-2	0.50485	3.98033	Q96MU7;Q96MU7-2	YTH domain-containing protein 1	YTHDC1
Q96MX3	0.53764	-3.56624	Q96MX3	Zinc finger protein 48	ZNF48
Q96NB3	0.355918	-3.20006	Q96NB3	Zinc finger protein 830	ZNF830
Q96P16;Q96P16-3	0.355918	-3.18358	Q96P16;Q96P16-3	Regulation of nuclear pre-mRNA domain-containing protein 1A	RPRD1A
Q96P63;Q96P63-2	0.372912	3.52184	Q96P63;Q96P63-2	Serpin B12	SERPINB12
Q96PK6;Q96PK6-2;Q96PK6-3;Q96PK6-4	0.809271	0.0419623	Q96PK6	RNA-binding protein 14	RBM14
Q96PZ0;Q96PZ0-2	0.125519	0.286801	Q96PZ0;Q96PZ0-2	Pseudouridylate synthase 7 homolog	PUS7
Q96QA5	0.576723	3.38973	Q96QA5	Gasdermin-A;Gasdermin-A, N-terminal;Gasdermin-A, C-terminal	GSDMA
Q96QC0	0.116568	0.38817	Q96QC0	Serine/threonine-protein phosphatase 1 regulatory subunit 10	PPP1R10
Q96RN5;Q96RN5-3;Q96RN5-2	0.973182	0.162581	Q96RN5;Q96RN5-3;Q96RN5-2	Mediator of RNA polymerase II transcription subunit 15	MED15
Q96SB8;Q96SB8-2	0.569228	-2.96372	Q96SB8;Q96SB8-2	Structural maintenance of chromosomes protein 6	SMC6
Q96ST2;Q96ST2-2;Q96ST2-3	0.355918	-3.44246	Q96ST2;Q96ST2-2;Q96ST2-3	Protein IWS1 homolog	IWS1
Q96ST3	0.87752	0.834283	Q96ST3	Paired amphipathic helix protein Sin3a	SIN3A
Q96T23;Q96T23-3;Q96T23-2	0.416388	-3.0924	Q96T23;Q96T23-3;Q96T23-2	Remodeling and spacing factor 1	RSF1
Q96T37;Q96T37-4;Q96T37-2;Q96T37-3	0.984978	0.0911455	Q96T37;Q96T37-4;Q96T37-2;Q96T37-3	RNA-binding protein 15	RBM15
Q96T88;Q96T88-2	0.0715118	0.218986	Q96T88;Q96T88-2	E3 ubiquitin-protein ligase UHRF1	UHRF1
Q99439;Q99439-2	0.355918	-3.46252	Q99439;Q99439-2	Calponin-2	CNN2
Q99459	0.0463285	0.235514	Q99459	Cell division cycle 5-like protein	CDC5L
Q99460;Q99460-2		0	Q99460;Q99460-2	26S proteasome non-ATPase regulatory subunit 1	PSMD1
Q99471;Q99471-3;Q99471-2	0.355918	-3.0058	Q99471;Q99471-3	Prefoldin subunit 5	PFDN5
Q99496;Q99496-2	0.600331	0.0715744	Q99496	E3 ubiquitin-protein ligase RING2	RNF2
Q99497	0.997851	0.0131474	Q99497	Parkinson disease protein 7	PARK7
Q99504;Q99504-5;Q99504-3;Q99504-2;Q99504-4	0.50989	3.51946	Q99504;Q99504-5;Q99504-3;Q99504-2;Q99504-4	Eyes absent homolog 3	EYA3
Q99536;Q99536-3;Q99536-2	0.355918	-3.51789	Q99536;Q99536-3	Synaptic vesicle membrane protein VAT-1 homolog	VAT1
Q99547	0.886662	-0.0371509	Q99547	M-phase phosphoprotein 6	MPHOSPH6
Q99549;Q99549-2	0.550351	-3.26306	Q99549;Q99549-2	M-phase phosphoprotein 8	MPHOSPH8
Q99575	0.329277	0.10534	Q99575	Ribonucleases P/MRP protein subunit POP1	POP1
Q99584		0	Q99584	Protein S100-A13	S100A13
Q99590;Q99590-2	0.977926	0.150172	Q99590;Q99590-2	Protein SCAF11	SCAF11
Q99613;B5ME19;Q99613-2	0.133987	-6.89251	Q99613;B5ME19;Q99613-2	Eukaryotic translation initiation factor 3 subunit C;Eukaryotic translation initiation factor 3 subunit C-like protein	EIF3C;EIF3CL
Q99615;Q99615-2	0.0145759	0.215375	Q99615;Q99615-2	DnaJ homolog subfamily C member 7	DNAJC7
Q99661;Q99661-2	0.742986	0.0499243	Q99661;Q99661-2	Kinesin-like protein KIF2C	KIF2C
Q99729-3;Q99729-2;Q99729;Q99729-4	0.8479	-0.0548739	Q99729-3;Q99729-2;Q99729;Q99729-4	Heterogeneous nuclear ribonucleoprotein A/B	HNRNPAB
Q99733;Q99733-2	0.523825	3.8339	Q99733;Q99733-2	Nucleosome assembly protein 1-like 4	NAP1L4
Q99832;Q99832-3;Q99832-4;Q99832-2		0	Q99832;Q99832-3;Q99832-4	T-complex protein 1 subunit eta;T-complex protein 1 subunit eta, N-terminally processed	CCT7
Q99848	0.244848	-0.173024	Q99848	Probable rRNA-processing protein EBP2	EBNA1BP2
Q99880	0.558611	3.42257	Q99880	Histone H2B type 1-L	H2BC13
Q99986	0.424685	0.127053	Q99986	Serine/threonine-protein kinase VRK1	VRK1
Q9BQ39	0.146456	0.136929	Q9BQ39	ATP-dependent RNA helicase DDX50	DDX50
Q9BQ52;Q9BQ52-4;Q9BQ52-3;Q9BQ52-2	0.208064	-6.97975	Q9BQ52;Q9BQ52-4;Q9BQ52-3	Zinc phosphodiesterase ELAC protein 2	ELAC2
Q9BQ61	0.987525	-0.0936174	Q9BQ61	Telomerase RNA component interacting RNase	TRIR
Q9BQ67	0.210252	7.69779	Q9BQ67	Glutamate-rich WD repeat-containing protein 1	GRWD1
Q9BQ75;Q9BQ75-2	0.415448	0.142885	Q9BQ75;Q9BQ75-2	Protein CMSS1	CMSS1
Q9BQG0-2;Q9BQG0	0.639416	0.0672369	Q9BQG0-2;Q9BQG0	Myb-binding protein 1A	MYBBP1A
Q9BRA2	0.53302	-3.6089	Q9BRA2	Thioredoxin domain-containing protein 17	TXNDC17
Q9BRD0;Q9BRD0-2	0.127377	-7.22453	Q9BRD0;Q9BRD0-2	BUD13 homolog	BUD13
Q9BRJ6	0.133985	-6.75911	Q9BRJ6	Uncharacterized protein C7orf50	C7orf50
Q9BRP8;Q9BRP8-2	0.134194	-6.80913	Q9BRP8;Q9BRP8-2	Partner of Y14 and mago	PYM1
Q9BRT6	0.66876	0.0915507	Q9BRT6	Protein LLP homolog	LLPH
Q9BRU9	0.389409	-0.164217	Q9BRU9	rRNA-processing protein UTP23 homolog	UTP23
Q9BRX5;Q9BRX5-3;Q9BRX5-2	0.554349	-3.12655	Q9BRX5;Q9BRX5-3;Q9BRX5-2	DNA replication complex GINS protein PSF3	GINS3
Q9BSC4;Q9BSC4-4;Q9BSC4-2;Q9BSC4-3	0.700851	-0.0663955	Q9BSC4;Q9BSC4-4;Q9BSC4-2	Nucleolar protein 10	NOL10
Q9BTA9;Q9BTA9-2;Q9BTA9-3	0.927728	0.464046	Q9BTA9;Q9BTA9-2;Q9BTA9-3	WW domain-containing adapter protein with coiled-coil	WAC
Q9BTC0;Q9BTC0-1;Q9BTC0-2;Q9BTC0-3	0.110578	0.328752	Q9BTC0	Death-inducer obliterator 1	DIDO1
Q9BTD8;Q9BTD8-4;Q9BTD8-2;Q9BTD8-3	0.161556	-7.14305	Q9BTD8;Q9BTD8-4;Q9BTD8-2;Q9BTD8-3	RNA-binding protein 42	RBM42
Q9BTE7	0.355918	-3.02206	Q9BTE7	DCN1-like protein 5	DCUN1D5
Q9BTL3;A0A3B3IU46	0.355918	-3.44865	Q9BTL3;A0A3B3IU46	RNA guanine-N7 methyltransferase activating subunit;RNA guanine-N7 methyltransferase-activating subunit-like protein	RAMAC;RAMACL
Q9BTT0;Q9BTT0-3;Q9BTT0-2	0.537081	-3.75939	Q9BTT0;Q9BTT0-3	Acidic leucine-rich nuclear phosphoprotein 32 family member E	ANP32E
Q9BU76;Q9BU76-4;Q9BU76-3;Q9BU76-2	0.96895	-0.0135863	Q9BU76;Q9BU76-4;Q9BU76-3;Q9BU76-2	Multiple myeloma tumor-associated protein 2	MMTAG2
Q9BUJ2;Q9BUJ2-2;Q9BUJ2-3;Q9BUJ2-4	0.00807631	0.231406	Q9BUJ2;Q9BUJ2-2;Q9BUJ2-3;Q9BUJ2-4	Heterogeneous nuclear ribonucleoprotein U-like protein 1	HNRNPUL1
Q9BUL5;Q9BUL5-4;Q9BUL5-2;Q9BUL5-3	0.996191	0.0281572	Q9BUL5;Q9BUL5-4;Q9BUL5-2;Q9BUL5-3	PHD finger protein 23	PHF23
Q9BUQ8;Q9BUQ8-2	0.550764	-3.72797	Q9BUQ8	Probable ATP-dependent RNA helicase DDX23	DDX23
Q9BV38	0.519426	0.123806	Q9BV38	WD repeat-containing protein 18	WDR18
Q9BVC5;Q9BVC5-2	0.355918	-3.18138	Q9BVC5;Q9BVC5-2	Ashwin	C2orf49
Q9BVJ6;Q9BVJ6-3;Q9BVJ6-2	0.857089	0.0115171	Q9BVJ6;Q9BVJ6-3;Q9BVJ6-2	U3 small nucleolar RNA-associated protein 14 homolog A	UTP14A
Q9BVP2-2;Q9BVP2;Q9P2Q2	0.587359	0.0535797	Q9BVP2-2;Q9BVP2	Guanine nucleotide-binding protein-like 3	GNL3
Q9BW19	0.729837	0.0477938	Q9BW19	Kinesin-like protein KIFC1	KIFC1
Q9BW71;Q9BW71-2;Q9BW71-3	0.55142	0.076173	Q9BW71;Q9BW71-2;Q9BW71-3	HIRA-interacting protein 3	HIRIP3
Q9BW85	0.967628	0.230813	Q9BW85	Splicing factor YJU2	YJU2
Q9BWF3	0.815027	0.0471998	Q9BWF3	RNA-binding protein 4	RBM4
Q9BWJ5	0.340843	-3.73625	Q9BWJ5	Splicing factor 3B subunit 5	SF3B5
Q9BWT3;Q9BWT3-2	0.355918	-3.39246	Q9BWT3;Q9BWT3-2	Poly(A) polymerase gamma	PAPOLG
Q9BWU0;Q9BWU0-1	0.552272	-3.19284	Q9BWU0;Q9BWU0-1	Kanadaptin	SLC4A1AP
Q9BX40;Q9BX40-2	0.355918	-3.22791	Q9BX40;Q9BX40-2	Protein LSM14 homolog B	LSM14B
Q9BXP5;Q9BXP5-4;Q9BXP5-2;Q9BXP5-3;Q9BXP5-5	0.135681	0.186623	Q9BXP5;Q9BXP5-4;Q9BXP5-2;Q9BXP5-3;Q9BXP5-5	Serrate RNA effector molecule homolog	SRRT
Q9BXS6;Q9BXS6-2;Q9BXS6-3;Q9BXS6-5;Q9BXS6-4;Q9BXS6-6;Q9BXS6-7	0.350455	-0.0966616	Q9BXS6;Q9BXS6-2;Q9BXS6-3;Q9BXS6-5;Q9BXS6-4;Q9BXS6-6;Q9BXS6-7	Nucleolar and spindle-associated protein 1	NUSAP1
Q9BXY0	0.709354	0.0492734	Q9BXY0	Protein MAK16 homolog	MAK16
Q9BY42	0.408323	-0.16803	Q9BY42	Replication termination factor 2	RTF2
Q9BY44;Q9BY44-3;Q9BY44-4;Q9BY44-2	0.990928	0.0665647	Q9BY44;Q9BY44-3;Q9BY44-4;Q9BY44-2	Eukaryotic translation initiation factor 2A;Eukaryotic translation initiation factor 2A, N-terminally processed	EIF2A
Q9BY77;Q9BY77-2	0.0459934	0.329466	Q9BY77;Q9BY77-2	Polymerase delta-interacting protein 3	POLDIP3
Q9BYG3	0.375843	-0.0943031	Q9BYG3	MKI67 FHA domain-interacting nucleolar phosphoprotein	NIFK
Q9BZ95-3;Q9BZ95;Q9BZ95-4;Q9BZ95-2;Q9BZ95-5	0.133975	-7.02197	Q9BZ95-3;Q9BZ95;Q9BZ95-4;Q9BZ95-2;Q9BZ95-5	Histone-lysine N-methyltransferase NSD3	NSD3
Q9BZE4;Q9BZE4-2;Q9BZE4-3	0.425878	-0.107057	Q9BZE4;Q9BZE4-2;Q9BZE4-3	GTP-binding protein 4	GTPBP4
Q9BZI7;Q9BZI7-2	0.835864	0.0283484	Q9BZI7;Q9BZI7-2	Regulator of nonsense transcripts 3B	UPF3B
Q9BZJ0;Q9BZJ0-2;Q9BZJ0-3	0.55832	-3.38507	Q9BZJ0;Q9BZJ0-2;Q9BZJ0-3	Crooked neck-like protein 1	CRNKL1
Q9BZZ5-2;Q9BZZ5-1;Q9BZZ5-3;Q9BZZ5-5	0.104026	0.310931	Q9BZZ5-2;Q9BZZ5-1;Q9BZZ5-3;Q9BZZ5-5	Apoptosis inhibitor 5	API5
Q9GZL7	0.468849	0.121534	Q9GZL7	Ribosome biogenesis protein WDR12	WDR12
Q9GZR2;Q9GZR2-2	0.933276	-0.0077821	Q9GZR2	RNA exonuclease 4	REXO4
Q9GZR7;Q9GZR7-2	0.558173	0.0826246	Q9GZR7;Q9GZR7-2	ATP-dependent RNA helicase DDX24	DDX24
Q9GZS1;Q9GZS1-1	0.788596	-0.0416929	Q9GZS1;Q9GZS1-1	DNA-directed RNA polymerase I subunit RPA49	POLR1E
Q9GZU8	0.99349	-0.0372889	Q9GZU8	PSME3-interacting protein	PSME3IP1
Q9H0A0;Q9H0A0-2	0.897069	0.0215328	Q9H0A0;Q9H0A0-2	RNA cytidine acetyltransferase	NAT10
Q9H0C8	0.974645	0.205229	Q9H0C8	Integrin-linked kinase-associated serine/threonine phosphatase 2C	ILKAP
Q9H0D6;Q9H0D6-2	0.0295156	0.225015	Q9H0D6;Q9H0D6-2	5-3 exoribonuclease 2	XRN2
Q9H0G5	0.372559	-3.64561	Q9H0G5	Nuclear speckle splicing regulatory protein 1	NSRP1
Q9H0H5	0.355918	3.5435	Q9H0H5	Rac GTPase-activating protein 1	RACGAP1
Q9H0S4;Q9H0S4-2	0.389794	0.118955	Q9H0S4;Q9H0S4-2	Probable ATP-dependent RNA helicase DDX47	DDX47
Q9H0U9	0.0672611	0.280671	Q9H0U9	Testis-specific Y-encoded-like protein 1	TSPYL1
Q9H1B7	0.973181	0.152839	Q9H1B7	Probable E3 ubiquitin-protein ligase IRF2BPL	IRF2BPL
Q9H1E1	0.355918	-3.89515	Q9H1E1	Ribonuclease 7	RNASE7
Q9H1E3;Q9H1E3-2	0.996419	-0.0241675	Q9H1E3;Q9H1E3-2	Nuclear ubiquitous casein and cyclin-dependent kinase substrate 1	NUCKS1
Q9H2H8;Q9H2H8-2	0.350746	-3.60311	Q9H2H8;Q9H2H8-2	Peptidyl-prolyl cis-trans isomerase-like 3	PPIL3
Q9H2P0	0.00944422	0.332975	Q9H2P0	Activity-dependent neuroprotector homeobox protein	ADNP
Q9H2Y7;Q9H2Y7-2	0.354639	-3.66302	Q9H2Y7	Zinc finger protein 106	ZNF106
Q9H307	0.395549	0.102399	Q9H307	Pinin	PNN
Q9H3K6;Q9H3K6-2	0.519246	-3.56938	Q9H3K6;Q9H3K6-2	BolA-like protein 2	BOLA2
Q9H3P2;Q9H3P2-7	0.0804113	0.38639	Q9H3P2;Q9H3P2-7	Negative elongation factor A	NELFA
Q9H410;Q9H410-4	0.355918	3.45867	Q9H410;Q9H410-4	Kinetochore-associated protein DSN1 homolog	DSN1
Q9H4L4	0.355918	-3.94192	Q9H4L4	Sentrin-specific protease 3	SENP3
Q9H4L7;Q9H4L7-2;Q9H4L7-3	0.965724	0.209481	Q9H4L7;Q9H4L7-2	SWI/SNF-related matrix-associated actin-dependent regulator of chromatin subfamily A containing DEAD/H box 1	SMARCAD1
Q9H501	0.673382	-0.0658846	Q9H501	ESF1 homolog	ESF1
Q9H568	0.560613	-3.42029	Q9H568	Actin-like protein 8	ACTL8
Q9H583	0.653222	0.0995968	Q9H583	HEAT repeat-containing protein 1;HEAT repeat-containing protein 1, N-terminally processed	HEATR1
Q9H5H4	0.556232	-3.32355	Q9H5H4	Zinc finger protein 768	ZNF768
Q9H5V9;Q9H5V9-2;Q9H5V9-3	0.943096	-0.00862419	Q9H5V9;Q9H5V9-2;Q9H5V9-3	STING ER exit protein	STEEP1
Q9H6F5;Q9H6F5-2	0.725474	-0.0645448	Q9H6F5	Coiled-coil domain-containing protein 86	CCDC86
Q9H6R0;Q9H6R0-2	0.355918	-3.62484	Q9H6R0	ATP-dependent RNA helicase DHX33	DHX33
Q9H6R4;Q9H6R4-3;Q9H6R4-2;Q9H6R4-4	0.163972	0.231904	Q9H6R4;Q9H6R4-3;Q9H6R4-2;Q9H6R4-4	Nucleolar protein 6	NOL6
Q9H6Z4;Q9H6Z4-2;Q9H6Z4-3	0.201404	0.339622	Q9H6Z4;Q9H6Z4-2;Q9H6Z4-3	Ran-binding protein 3	RANBP3
Q9H788;Q9H788-2	0.355918	-3.667	Q9H788;Q9H788-2	SH2 domain-containing protein 4A	SH2D4A
Q9H7B2	0.897899	-0.0154539	Q9H7B2	Ribosome production factor 2 homolog	RPF2
Q9H7E9;Q9H7E9-2	0.412288	3.2813	Q9H7E9;Q9H7E9-2	UPF0488 protein C8orf33	C8orf33
Q9H8H0;Q9H8H0-2	0.0242888	-11.3697	Q9H8H0	Nucleolar protein 11	NOL11
Q9H8H2-5;Q9H8H2-6;Q9H8H2;Q9H8H2-2;Q9H8H2-3;Q9H8H2-4	0.375727	0.110331	Q9H8H2-5;Q9H8H2-6;Q9H8H2;Q9H8H2-2;Q9H8H2-3;Q9H8H2-4	Probable ATP-dependent RNA helicase DDX31	DDX31
Q9H8W3	0.983764	-0.105141	Q9H8W3	Protein FAM204A	FAM204A
Q9H910;Q9H910-3	0.942391	-0.00866186	Q9H910;Q9H910-3	Jupiter microtubule associated homolog 2	JPT2
Q9H9B1;Q9H9B1-4;Q9H9B1-3	0.965934	-0.254149	Q9H9B1;Q9H9B1-4;Q9H9B1-3	Histone-lysine N-methyltransferase EHMT1	EHMT1
Q9H9L3	0.100645	0.191743	Q9H9L3	Interferon-stimulated 20 kDa exonuclease-like 2	ISG20L2
Q9H9Y2	0.52333	0.147866	Q9H9Y2	Ribosome production factor 1	RPF1
Q9H9Y6;Q9H9Y6-5;Q9H9Y6-2;Q9H9Y6-3;Q9H9Y6-4	0.358588	0.185403	Q9H9Y6;Q9H9Y6-5;Q9H9Y6-2;Q9H9Y6-3	DNA-directed RNA polymerase I subunit RPA2	POLR1B
Q9HAV4	0.959607	0.27967	Q9HAV4	Exportin-5	XPO5
Q9HAW4;Q9HAW4-3;Q9HAW4-2	0.133978	-6.53604	Q9HAW4;Q9HAW4-3;Q9HAW4-2	Claspin	CLSPN
Q9HB71;Q9HB71-3;Q9HB71-2	0.547399	-3.40215	Q9HB71;Q9HB71-3	Calcyclin-binding protein	CACYBP
Q9HC35;Q9HC35-2		0	Q9HC35;Q9HC35-2	Echinoderm microtubule-associated protein-like 4	EML4
Q9HC38;Q9HC38-2;Q9HC38-3	0.355918	-3.35898	Q9HC38;Q9HC38-2;Q9HC38-3	Glyoxalase domain-containing protein 4	GLOD4
Q9HC52	0.375852	-3.69086	Q9HC52	Chromobox protein homolog 8	CBX8
Q9HC84	0.355918	-4.37881	Q9HC84	Mucin-5B	MUC5B
Q9HCG8	0.134021	-6.77098	Q9HCG8	Pre-mRNA-splicing factor CWC22 homolog	CWC22
Q9HCK8;Q9HCK8-2	0.316615	3.8172	Q9HCK8;Q9HCK8-2	Chromodomain-helicase-DNA-binding protein 8	CHD8
Q9HCY8	0.53237	-3.64503	Q9HCY8	Protein S100-A14	S100A14
Q9HD42	0.134094	-6.52183	Q9HD42	Charged multivesicular body protein 1a	CHMP1A
Q9NP64;Q9NP64-2;Q9NP64-3	0.355918	-3.60932	Q9NP64;Q9NP64-2;Q9NP64-3	Zinc finger CCHC domain-containing protein 17	ZCCHC17
Q9NPA8;Q9NPA8-2		0	Q9NPA8;Q9NPA8-2	Transcription and mRNA export factor ENY2	ENY2
Q9NPD3	0.871196	0.0196454	Q9NPD3	Exosome complex component RRP41	EXOSC4
Q9NPD8	0.363654	-3.54062	Q9NPD8	Ubiquitin-conjugating enzyme E2 T	UBE2T
Q9NPE3	0.478616	-0.179795	Q9NPE3	H/ACA ribonucleoprotein complex subunit 3	NOP10
Q9NPF5	0.355918	-3.41065	Q9NPF5	DNA methyltransferase 1-associated protein 1	DMAP1
Q9NPI1;Q9NPI1-2	0.134343	6.52902	Q9NPI1;Q9NPI1-2	Bromodomain-containing protein 7	BRD7
Q9NQ55;Q9NQ55-2;Q9NQ55-3	0.824713	-0.0249817	Q9NQ55;Q9NQ55-2;Q9NQ55-3	Suppressor of SWI4 1 homolog	PPAN
Q9NQB0;Q9NQB0-10;Q9NQB0-14;Q9NQB0-15;Q9NQB0-12;Q9NQB0-9;Q9NQB0-4;Q9NQB0-6;Q9NQB0-11;Q9NQB0-2;Q9NQB0-13;Q9NQB0-16;Q9NQB0-8;Q9NQB0-7;Q9NQB0-5;Q9NQB0-3	0.548101	-3.36992	Q9NQB0;Q9NQB0-10;Q9NQB0-14;Q9NQB0-15;Q9NQB0-12;Q9NQB0-9;Q9NQB0-4;Q9NQB0-6;Q9NQB0-11;Q9NQB0-2;Q9NQB0-13;Q9NQB0-16;Q9NQB0-8;Q9NQB0-7;Q9NQB0-5;Q9NQB0-3	Transcription factor 7-like 2	TCF7L2
Q9NQG5	0.323823	0.17126	Q9NQG5	Regulation of nuclear pre-mRNA domain-containing protein 1B	RPRD1B
Q9NQS7;Q9NQS7-2	0.382222	-3.34425	Q9NQS7;Q9NQS7-2	Inner centromere protein	INCENP
Q9NQT4	0.920041	-0.0173198	Q9NQT4	Exosome complex component RRP46	EXOSC5
Q9NQT5;Q9NQT5-2	0.263602	0.141102	Q9NQT5;Q9NQT5-2	Exosome complex component RRP40	EXOSC3
Q9NQW6;Q9NQW6-2	0.0115877	0.45965	Q9NQW6;Q9NQW6-2	Anillin	ANLN
Q9NQZ2	0.872609	-0.0290108	Q9NQZ2	Something about silencing protein 10	UTP3
Q9NR12;Q9NR12-2;Q9NR12-6;Q9NR12-5;Q9NR12-4;Q9NR12-3		0	Q9NR12;Q9NR12-2;Q9NR12-6;Q9NR12-5;Q9NR12-4;Q9NR12-3	PDZ and LIM domain protein 7	PDLIM7
Q9NR30;Q9NR30-2	0.495222	-0.104338	Q9NR30;Q9NR30-2	Nucleolar RNA helicase 2	DDX21
Q9NR56;Q9NR56-7;Q5VZF2;Q5VZF2-3;Q5VZF2-2	0.978214	0.165346	Q9NR56;Q9NR56-7	Muscleblind-like protein 1	MBNL1
Q9NRF9	0.366642	-3.79938	Q9NRF9	DNA polymerase epsilon subunit 3	POLE3
Q9NRG0	0.442691	0.196652	Q9NRG0	Chromatin accessibility complex protein 1	CHRAC1
Q9NRL2;Q9NRL2-2	0.998335	0.010993	Q9NRL2;Q9NRL2-2	Bromodomain adjacent to zinc finger domain protein 1A	BAZ1A
Q9NRR5;Q9NRR5-2;Q9H347		0	Q9NRR5	Ubiquilin-4	UBQLN4
Q9NRX1	0.97924	-0.157185	Q9NRX1	RNA-binding protein PNO1	PNO1
Q9NRX4;Q9NRX4-2	0.544677	-3.61404	Q9NRX4	14 kDa phosphohistidine phosphatase	PHPT1
Q9NRY2;Q9NRY2-2	0.972636	-0.171301	Q9NRY2;Q9NRY2-2	SOSS complex subunit C	INIP
Q9NRZ9;Q9NRZ9-6;Q9NRZ9-5;Q9NRZ9-3;Q9NRZ9-2;Q9NRZ9-8;Q9NRZ9-7;Q9NRZ9-4;Q9NRZ9-9	0.386954	-3.43075	Q9NRZ9;Q9NRZ9-6;Q9NRZ9-5;Q9NRZ9-3;Q9NRZ9-2;Q9NRZ9-8;Q9NRZ9-7;Q9NRZ9-4	Lymphoid-specific helicase	HELLS
Q9NS91	0.355918	-3.32904	Q9NS91	E3 ubiquitin-protein ligase RAD18	RAD18
Q9NSI2;Q9NSI2-2	0.323534	-0.20966	Q9NSI2;Q9NSI2-2	Ribosome biogenesis protein SLX9 homolog	SLX9
Q9NTI5;Q9NTI5-2;Q9NTI5-5	0.122142	7.86815	Q9NTI5;Q9NTI5-2	Sister chromatid cohesion protein PDS5 homolog B	PDS5B
Q9NTJ3;Q9NTJ3-2	0.303185	3.88507	Q9NTJ3;Q9NTJ3-2	Structural maintenance of chromosomes protein 4	SMC4
Q9NU22	0.0317552	0.298989	Q9NU22	Midasin	MDN1
Q9NUU7;Q9UMR2-4;Q9UMR2-3;Q9NUU7-2		0	Q9NUU7;Q9UMR2-4	ATP-dependent RNA helicase DDX19A;ATP-dependent RNA helicase DDX19B	DDX19A;DDX19B
Q9NV06;Q9NV06-2	0.920967	-0.0264248	Q9NV06	DDB1- and CUL4-associated factor 13	DCAF13
Q9NV31	0.355918	-3.69849	Q9NV31	U3 small nucleolar ribonucleoprotein protein IMP3	IMP3
Q9NV56	0.192842	-6.98281	Q9NV56	MRG/MORF4L-binding protein	MRGBP
Q9NVA2;Q9NVA2-2;Q14141-3	0.355918	-3.336	Q9NVA2;Q9NVA2-2	Septin-11	SEPTIN11
Q9NVI7-2;Q9NVI7;Q9NVI7-3;Q5T2N8		0	Q9NVI7-2;Q9NVI7;Q9NVI7-3	ATPase family AAA domain-containing protein 3A	ATAD3A
Q9NVN8	0.341311	3.54966	Q9NVN8	Guanine nucleotide-binding protein-like 3-like protein	GNL3L
Q9NVP1	0.619405	0.0601037	Q9NVP1	ATP-dependent RNA helicase DDX18	DDX18
Q9NVS9;Q9NVS9-3;Q9NVS9-4	0.355918	-3.03106	Q9NVS9;Q9NVS9-3;Q9NVS9-4	Pyridoxine-5-phosphate oxidase	PNPO
Q9NVU7;Q9NVU7-2	0.324936	0.167984	Q9NVU7;Q9NVU7-2	Protein SDA1 homolog	SDAD1
Q9NW13;Q9NW13-2	0.743665	-0.0586592	Q9NW13;Q9NW13-2	RNA-binding protein 28	RBM28
Q9NW64;Q9NW64-2	0.398049	-3.41074	Q9NW64;Q9NW64-2	Pre-mRNA-splicing factor RBM22	RBM22
Q9NW82	0.18183	0.850623	Q9NW82	WD repeat-containing protein 70	WDR70
Q9NWB6	0.215217	-7.26216	Q9NWB6	Arginine and glutamate-rich protein 1	ARGLU1
Q9NWH9;Q9NWH9-3	0.330634	0.15589	Q9NWH9;Q9NWH9-3	SAFB-like transcription modulator	SLTM
Q9NWK9;Q9NWK9-2	0.123263	0.346253	Q9NWK9;Q9NWK9-2	Box C/D snoRNA protein 1	ZNHIT6
Q9NWT1	0.0270123	-12.1113	Q9NWT1	p21-activated protein kinase-interacting protein 1	PAK1IP1
Q9NX24	0.94771	0.0152097	Q9NX24	H/ACA ribonucleoprotein complex subunit 2	NHP2
Q9NX58	0.417936	-0.108889	Q9NX58	Cell growth-regulating nucleolar protein	LYAR
Q9NXE8;Q9NXE8-2	0.509508	-3.95462	Q9NXE8	Pre-mRNA-splicing factor CWC25 homolog	CWC25
Q9NXF1;Q9NXF1-2	0.363885	4.00739	Q9NXF1;Q9NXF1-2	Testis-expressed protein 10	TEX10
Q9NXG2	0.355918	-3.05986	Q9NXG2	THUMP domain-containing protein 1	THUMPD1
Q9NXH9;Q9NXH9-2	0.241167	0.114935	Q9NXH9;Q9NXH9-2	tRNA (guanine(26)-N(2))-dimethyltransferase	TRMT1
Q9NXV6	0.545295	-3.29933	Q9NXV6	CDKN2A-interacting protein	CDKN2AIP
Q9NY12;Q9NY12-2	0.182953	-0.348843	Q9NY12;Q9NY12-2	H/ACA ribonucleoprotein complex subunit 1	GAR1
Q9NY27;Q9NY27-2;Q9NY27-3	0.134144	-6.72399	Q9NY27;Q9NY27-2;Q9NY27-3	Serine/threonine-protein phosphatase 4 regulatory subunit 2	PPP4R2
Q9NY61	0.613976	-0.0566081	Q9NY61	Protein AATF	AATF
Q9NY93;Q9NY93-2	0.672973	-0.0839789	Q9NY93;Q9NY93-2	Probable ATP-dependent RNA helicase DDX56	DDX56
Q9NYB0	0.368855	-3.45535	Q9NYB0	Telomeric repeat-binding factor 2-interacting protein 1	TERF2IP
Q9NYF8;Q9NYF8-2;Q9NYF8-4	0.485646	0.118579	Q9NYF8;Q9NYF8-2;Q9NYF8-4	Bcl-2-associated transcription factor 1	BCLAF1
Q9NYH9	0.435237	0.13986	Q9NYH9	U3 small nucleolar RNA-associated protein 6 homolog	UTP6
Q9NYL9		0	Q9NYL9	Tropomodulin-3	TMOD3
Q9NYV4;Q9NYV4-2;Q9NYV4-3	0.391268	-3.39052	Q9NYV4;Q9NYV4-2	Cyclin-dependent kinase 12	CDK12
Q9NYV6;Q9NYV6-2;A6NIE6;Q9NYV6-3	0.133988	-6.84619	Q9NYV6;Q9NYV6-2	RNA polymerase I-specific transcription initiation factor RRN3	RRN3
Q9NYZ3	0.355918	3.2506	Q9NYZ3	G2 and S phase-expressed protein 1	GTSE1
Q9NZ63	0.367792	3.62037	Q9NZ63	Splicing factor C9orf78	C9orf78
Q9NZM5	0.278743	-0.170282	Q9NZM5	Ribosome biogenesis protein NOP53	NOP53
Q9NZT1	0.595651	0.243179	Q9NZT1	Calmodulin-like protein 5	CALML5
Q9NZT2;Q9NZT2-2	0.229764	0.28578	Q9NZT2;Q9NZT2-2	Opioid growth factor receptor	OGFR
Q9P013	0.99083	0.0586627	Q9P013	Spliceosome-associated protein CWC15 homolog	CWC15
Q9P016;Q9P016-2	0.355918	-3.63992	Q9P016;Q9P016-2	Thymocyte nuclear protein 1	THYN1
Q9P031	0.128168	-0.177211	Q9P031	Thyroid transcription factor 1-associated protein 26	CCDC59
Q9P0L0;Q9P0L0-2	0.355918	-3.44308	Q9P0L0;Q9P0L0-2	Vesicle-associated membrane protein-associated protein A	VAPA
Q9P0M6	0.0409057	0.304274	Q9P0M6	Core histone macro-H2A.2	MACROH2A2
Q9P258	0.908138	-0.0189585	Q9P258	Protein RCC2	RCC2
Q9P275	0.384991	0.119291	Q9P275	Ubiquitin carboxyl-terminal hydrolase 36	USP36
Q9P287;Q9P287-3;Q9P287-2;Q9P287-4	0.142269	-0.121592	Q9P287;Q9P287-3;Q9P287-2;Q9P287-4	BRCA2 and CDKN1A-interacting protein	BCCIP
Q9P2E9;Q9P2E9-3		0	Q9P2E9;Q9P2E9-3	Ribosome-binding protein 1	RRBP1
Q9P2N5	0.565238	-3.05037	Q9P2N5	RNA-binding protein 27	RBM27
Q9P2W1;Q9P2W1-2	0.355918	3.41758	Q9P2W1;Q9P2W1-2	Homologous-pairing protein 2 homolog	PSMC3IP
Q9UBB9	0.981852	0.133279	Q9UBB9	Tuftelin-interacting protein 11	TFIP11
Q9UBC9	0.355918	-4.28465	Q9UBC9	Small proline-rich protein 3	SPRR3
Q9UBG3	0.355918	-3.62529	Q9UBG3	Cornulin	CRNN
Q9UBL3;Q9UBL3-2;Q9UBL3-3		0	Q9UBL3;Q9UBL3-2;Q9UBL3-3	Set1/Ash2 histone methyltransferase complex subunit ASH2	ASH2L
Q9UBU8-2;Q9UBU8;Q9UBU8-3	0.217774	0.128695	Q9UBU8-2;Q9UBU8;Q9UBU8-3	Mortality factor 4-like protein 1	MORF4L1
Q9UBU9;Q9UBU9-2	0.355918	-3.61018	Q9UBU9;Q9UBU9-2	Nuclear RNA export factor 1	NXF1
Q9UEE9;Q9UEE9-2	0.555468	-3.51938	Q9UEE9	Craniofacial development protein 1	CFDP1
Q9UEG4	0.994097	-0.0434994	Q9UEG4	Zinc finger protein 629	ZNF629
Q9UFW8	0.796882	-0.0559818	Q9UFW8	CGG triplet repeat-binding protein 1	CGGBP1
Q9UGU0;Q9UGU0-2	0.509791	3.6666	Q9UGU0;Q9UGU0-2	Transcription factor 20	TCF20
Q9UGU5	0.223358	-5.98873	Q9UGU5	HMG domain-containing protein 4	HMGXB4
Q9UGY1	0.937904	-0.0167092	Q9UGY1	Nucleolar protein 12	NOL12
Q9UHA3	0.511572	-0.0864094	Q9UHA3	Probable ribosome biogenesis protein RLP24	RSL24D1
Q9UHB7;Q9UHB7-2;Q9UHB7-3	0.935672	-0.00847939	Q9UHB7;Q9UHB7-2;Q9UHB7-3	AF4/FMR2 family member 4	AFF4
Q9UHD1;Q9UHD1-2	0.133982	-7.04784	Q9UHD1;Q9UHD1-2	Cysteine and histidine-rich domain-containing protein 1	CHORDC1
Q9UHD8;Q9UHD8-2;Q9UHD8-7;Q9UHD8-5;Q9UHD8-3;Q9UHD8-4;Q9UHD8-9;Q9UHD8-8	0.556518	-3.37067	Q9UHD8;Q9UHD8-2;Q9UHD8-7;Q9UHD8-5;Q9UHD8-3	Septin-9	SEPTIN9
Q9UHK0	0.998502	0.00884107	Q9UHK0	FMR1-interacting protein NUFIP1	NUFIP1
Q9UHR5;Q9UHR5-2	0.382664	-3.32233	Q9UHR5;Q9UHR5-2	SAP30-binding protein	SAP30BP
Q9UHV9	0.868682	-0.0479884	Q9UHV9	Prefoldin subunit 2	PFDN2
Q9UHX1;Q9UHX1-2;Q9UHX1-4;Q9UHX1-3	0.419184	0.146433	Q9UHX1;Q9UHX1-2;Q9UHX1-4;Q9UHX1-3	Poly(U)-binding-splicing factor PUF60	PUF60
Q9UI10;Q9UI10-3;Q9UI10-2	0.02401	-10.5797	Q9UI10;Q9UI10-3;Q9UI10-2	Translation initiation factor eIF2B subunit delta	EIF2B4
Q9UI30;Q9UI30-2	0.534164	0.281025	Q9UI30;Q9UI30-2	Multifunctional methyltransferase subunit TRM112-like protein	TRMT112
Q9UIF9;Q9UIF9-2;Q9UIF9-3	0.213151	-7.1652	Q9UIF9;Q9UIF9-2;Q9UIF9-3	Bromodomain adjacent to zinc finger domain protein 2A	BAZ2A
Q9UIG0;Q9UIG0-2	0.0550894	0.192968	Q9UIG0;Q9UIG0-2	Tyrosine-protein kinase BAZ1B	BAZ1B
Q9UJV9	0.0969816	0.206675	Q9UJV9	Probable ATP-dependent RNA helicase DDX41	DDX41
Q9UK59;Q9UK59-2	0.355918	3.82195	Q9UK59;Q9UK59-2	Lariat debranching enzyme	DBR1
Q9UK76;Q9UK76-2	0.864	0.0538217	Q9UK76;Q9UK76-2	Jupiter microtubule associated homolog 1;Jupiter microtubule associated homolog 1, N-terminally processed	JPT1
Q9UKD2	0.123113	-7.60095	Q9UKD2	mRNA turnover protein 4 homolog	MRTO4
Q9UKJ3;Q9UKJ3-2	0.999768	-0.0016963	Q9UKJ3;Q9UKJ3-2	G patch domain-containing protein 8	GPATCH8
Q9UKM9;Q9UKM9-2	0.563411	0.138221	Q9UKM9;Q9UKM9-2	RNA-binding protein Raly	RALY
Q9UKN8	0.523201	3.48025	Q9UKN8	General transcription factor 3C polypeptide 4	GTF3C4
Q9UKV3;Q9UKV3-5;Q9UKV3-2	0.261372	0.247918	Q9UKV3;Q9UKV3-5	Apoptotic chromatin condensation inducer in the nucleus	ACIN1
Q9UKX7;Q9UKX7-2	0.844031	0.0442594	Q9UKX7;Q9UKX7-2	Nuclear pore complex protein Nup50	NUP50
Q9UKY7;Q9UKY7-2;Q9UKY7-3	0.734007	-0.0932387	Q9UKY7;Q9UKY7-2	Protein CDV3 homolog	CDV3
Q9ULR0-1;Q9ULR0;Q9ULR0-2	0.973566	-0.171721	Q9ULR0-1;Q9ULR0;Q9ULR0-2	Pre-mRNA-splicing factor ISY1 homolog	ISY1
Q9ULV3;Q9ULV3-5;Q9ULV3-2;Q9ULV3-3;Q9ULV3-4	0.353257	0.194286	Q9ULV3;Q9ULV3-5;Q9ULV3-2;Q9ULV3-3;Q9ULV3-4	Cip1-interacting zinc finger protein	CIZ1
Q9ULW0;Q9ULW0-2	0.111416	0.154919	Q9ULW0;Q9ULW0-2	Targeting protein for Xklp2	TPX2
Q9ULW3	0.284137	-0.244555	Q9ULW3	Activator of basal transcription 1	ABT1
Q9UMS4	0.00700205	0.301901	Q9UMS4	Pre-mRNA-processing factor 19	PRPF19
Q9UMX0;Q9UMX0-2;Q9UMX0-3;Q9UMX0-4		0	Q9UMX0;Q9UMX0-2;Q9UMX0-3	Ubiquilin-1	UBQLN1
Q9UMY1;Q9UMY1-2	0.204942	-0.232094	Q9UMY1	U3 small nucleolar RNA-associated protein NOL7	NOL7
Q9UN86	0.528794	-3.58798	Q9UN86	Ras GTPase-activating protein-binding protein 2	G3BP2
Q9UNF1;Q9UNF1-2	0.167403	0.403732	Q9UNF1;Q9UNF1-2	Melanoma-associated antigen D2	MAGED2
Q9UNP9;Q9UNP9-3;Q9UNP9-2	0.351261	-3.54447	Q9UNP9;Q9UNP9-3;Q9UNP9-2	Peptidyl-prolyl cis-trans isomerase E	PPIE
Q9UNQ2	0.96958	-0.00357589	Q9UNQ2	Probable dimethyladenosine transferase	DIMT1
Q9UNS1;Q9UNS1-2	0.978489	0.135626	Q9UNS1;Q9UNS1-2	Protein timeless homolog	TIMELESS
Q9UNS2;Q9UNS2-2	0.993785	0.0402243	Q9UNS2;Q9UNS2-2	COP9 signalosome complex subunit 3	COPS3
Q9UNX3	0.355918	-3.60954	Q9UNX3	Ribosomal protein uL24-like	RPL26L1
Q9UNX4	0.527757	0.191844	Q9UNX4	WD repeat-containing protein 3	WDR3
Q9UNZ2;Q9UNZ2-5;Q9UNZ2-4;Q9UNZ2-6		0	Q9UNZ2;Q9UNZ2-5;Q9UNZ2-4;Q9UNZ2-6	NSFL1 cofactor p47	NSFL1C
Q9UNZ5	0.563835	3.66224	Q9UNZ5	Leydig cell tumor 10 kDa protein homolog	C19orf53
Q9UPN6;Q9UPN6-2	0.0668332	0.339032	Q9UPN6;Q9UPN6-2	SR-related and CTD-associated factor 8	SCAF8
Q9UPT8	0.489534	-2.71859	Q9UPT8	Zinc finger CCCH domain-containing protein 4	ZC3H4
Q9UQ35;Q9UQ35-2;Q9UQ35-3	0.599722	0.148127	Q9UQ35;Q9UQ35-2	Serine/arginine repetitive matrix protein 2	SRRM2
Q9UQ80;Q9UQ80-2	0.229104	-0.122947	Q9UQ80;Q9UQ80-2	Proliferation-associated protein 2G4	PA2G4
Q9UQE7	0.206202	0.146717	Q9UQE7	Structural maintenance of chromosomes protein 3	SMC3
Q9UQR0;Q9UQR0-2	0.994462	0.0356571	Q9UQR0	Sex comb on midleg-like protein 2	SCML2
Q9Y221;Q9Y221-2	0.364929	-0.175292	Q9Y221;Q9Y221-2	60S ribosome subunit biogenesis protein NIP7 homolog	NIP7
Q9Y224	0.710785	-0.0605773	Q9Y224	RNA transcription, translation and transport factor protein	RTRAF
Q9Y230;Q9Y230-2	0.00936726	0.247239	Q9Y230;Q9Y230-2	RuvB-like 2	RUVBL2
Q9Y232-2;Q9Y232;Q9Y232-3;Q9Y232-4	0.364443	-3.78205	Q9Y232-2;Q9Y232	Chromodomain Y-like protein	CDYL
Q9Y237;Q9Y237-2;Q9Y237-3	0.992761	0.0478833	Q9Y237;Q9Y237-2	Peptidyl-prolyl cis-trans isomerase NIMA-interacting 4	PIN4
Q9Y265;Q9Y265-2	0.0232042	0.241644	Q9Y265;Q9Y265-2	RuvB-like 1	RUVBL1
Q9Y266	0.0757419	0.182482	Q9Y266	Nuclear migration protein nudC	NUDC
Q9Y2K7;Q9Y2K7-5;Q9Y2K7-2;Q9Y2K7-4;Q9Y2K7-3	0.333077	3.95342	Q9Y2K7;Q9Y2K7-5;Q9Y2K7-2;Q9Y2K7-4;Q9Y2K7-3	Lysine-specific demethylase 2A	KDM2A
Q9Y2P8;Q9Y2P8-2	0.989819	0.0680499	Q9Y2P8	RNA 3-terminal phosphate cyclase-like protein	RCL1
Q9Y2R4	0.902949	-0.01622	Q9Y2R4	Probable ATP-dependent RNA helicase DDX52	DDX52
Q9Y2U8		0	Q9Y2U8	Inner nuclear membrane protein Man1	LEMD3
Q9Y2W1	0.758901	0.0416638	Q9Y2W1	Thyroid hormone receptor-associated protein 3	THRAP3
Q9Y2W2	0.417022	0.379583	Q9Y2W2	WW domain-binding protein 11	WBP11
Q9Y2X3	0.391687	-0.215424	Q9Y2X3	Nucleolar protein 58	NOP58
Q9Y2X9;Q9Y2X9-2	0.0643165	0.309268	Q9Y2X9;Q9Y2X9-2	Zinc finger protein 281	ZNF281
Q9Y2Z0;Q9Y2Z0-2	0.355918	-3.01053	Q9Y2Z0;Q9Y2Z0-2	Protein SGT1 homolog	SUGT1
Q9Y314	0.185828	0.125768	Q9Y314	Nitric oxide synthase-interacting protein	NOSIP
Q9Y324	0.552021	-3.7887	Q9Y324	rRNA-processing protein FCF1 homolog	FCF1
Q9Y383;Q96HJ9-2;Q9Y383-3;Q9Y383-2	0.590464	-0.138234	Q9Y383;Q96HJ9-2;Q9Y383-3;Q9Y383-2	Putative RNA-binding protein Luc7-like 2	LUC7L2
Q9Y3A2;Q9Y3A2-2	0.0302617	-0.308682	Q9Y3A2;Q9Y3A2-2	Probable U3 small nucleolar RNA-associated protein 11	UTP11
Q9Y3A4;Q9NSQ0	0.124643	-0.298861	Q9Y3A4	Ribosomal RNA-processing protein 7 homolog A	RRP7A
Q9Y3A5	0.133976	-6.55453	Q9Y3A5	Ribosome maturation protein SBDS	SBDS
Q9Y3B2	0.0401399	0.165132	Q9Y3B2	Exosome complex component CSL4	EXOSC1
Q9Y3B4	0.355567	3.6215	Q9Y3B4	Splicing factor 3B subunit 6	SF3B6
Q9Y3B9	0.326846	-0.170033	Q9Y3B9	RRP15-like protein	RRP15
Q9Y3C1;Q9Y3C1-3;Q9Y3C1-2	0.945201	-0.0138747	Q9Y3C1;Q9Y3C1-3;Q9Y3C1-2	Nucleolar protein 16	NOP16
Q9Y3D8	0.985829	-0.0964886	Q9Y3D8	Adenylate kinase isoenzyme 6	AK6
Q9Y3F4;Q9Y3F4-2	0.355918	-3.17707	Q9Y3F4;Q9Y3F4-2	Serine-threonine kinase receptor-associated protein	STRAP
Q9Y3I0	0.035477	0.158369	Q9Y3I0	RNA-splicing ligase RtcB homolog	RTCB
Q9Y3T9	0.705013	-0.0871664	Q9Y3T9	Nucleolar complex protein 2 homolog	NOC2L
Q9Y3U8	0.245327	-0.0964064	Q9Y3U8	Large ribosomal subunit protein eL36	RPL36
Q9Y3Y2;Q9Y3Y2-4;Q9Y3Y2-3	0.993081	-0.0526815	Q9Y3Y2;Q9Y3Y2-4;Q9Y3Y2-3	Chromatin target of PRMT1 protein	CHTOP
Q9Y450;Q9Y450-4;Q9Y450-2		0	Q9Y450;Q9Y450-4	HBS1-like protein	HBS1L
Q9Y490;Q9Y490-2;Q9Y4G6	0.0946634	0.249753	Q9Y490;Q9Y490-2	Talin-1	TLN1
Q9Y4C8	0.698963	0.0562375	Q9Y4C8	Probable RNA-binding protein 19	RBM19
Q9Y4L1;Q9Y4L1-2;Q9BXT5		0	Q9Y4L1	Hypoxia up-regulated protein 1	HYOU1
Q9Y4W2;Q9Y4W2-3;Q9Y4W2-2;Q9Y4W2-4	0.538606	3.80585	Q9Y4W2;Q9Y4W2-3;Q9Y4W2-2	Ribosomal biogenesis protein LAS1L	LAS1L
Q9Y580		0	Q9Y580	RNA-binding protein 7	RBM7
Q9Y5A9;Q9Y5A9-2		0	Q9Y5A9;Q9Y5A9-2	YTH domain-containing family protein 2	YTHDF2
Q9Y5B9	0.820128	0.0441039	Q9Y5B9	FACT complex subunit SPT16	SUPT16H
[truncated: 5 more rows]

## Sheet: NuFANCI_KSx1_v_KSx2_t-test
Protein IDs	pval	log2fc	Majority protein IDs	Protein names	Gene names
[truncated: 1,341 more rows]

[truncated: 3 more sheets: KSx1_FANCI_v_F_G_FANCI_t-test_d, GO_analysis_GenesDepleted_KSvsN, NuFANCI_Nucleolus_sampleprepQC]
