# Supplementary material for: Probing condensate microenvironments with a micropeptide killswitch
Source: Nature. 2025 Jun 4;643(8073):1107–16. doi: 10.1038/s41586-025-09141-5 (PMC12286862; doi:10.1038/s41586-025-09141-5)
Supplement: Supplementary file 7 — RNA-seq data of BRD4::NUT-expressing HEK293T cells. [file 41586_2025_9141_MOESM7_ESM.xlsx]

## Sheet: HEK293TuntrvsHEK293Tegfp
gene_id	gene_name	description	FoldChange	log2FoldChange	stat	pvalue	padj
ENSG00000133243	BTBD2	BTB domain containing 2 [Source:HGNC Symbol;Acc:HGNC:15504]	2.082	1.058	12.175	4.23118e-34	7.73355e-31
ENSG00000168209	DDIT4	DNA damage inducible transcript 4 [Source:HGNC Symbol;Acc:HGNC:24944]	2.509	1.327	10.935	7.80006e-28	6.70897e-25
ENSG00000167700	MFSD3	major facilitator superfamily domain containing 3 [Source:HGNC Symbol;Acc:HGNC:25157]	2.161	1.112	10.702	9.9628e-27	6.33374e-24
ENSG00000141295	SCRN2	secernin 2 [Source:HGNC Symbol;Acc:HGNC:30381]	2.185	1.128	9.59	8.82161e-22	3.3174e-19
ENSG00000114779	ABHD14B	abhydrolase domain containing 14B [Source:HGNC Symbol;Acc:HGNC:28235]	2.029	1.021	9.121	7.43133e-20	2.36219e-17
ENSG00000196517	SLC6A9	solute carrier family 6 member 9 [Source:HGNC Symbol;Acc:HGNC:11056]	2.102	1.071	6.493	8.4228e-11	4.92633e-09
ENSG00000100889	PCK2	phosphoenolpyruvate carboxykinase 2, mitochondrial [Source:HGNC Symbol;Acc:HGNC:8725]	2.023	1.017	4.942	7.72446e-07	1.49797e-05
ENSG00000146276	GABRR1	gamma-aminobutyric acid type A receptor subunit rho1 [Source:HGNC Symbol;Acc:HGNC:4090]	9.456	3.241	4.348	1.37282e-05	0.000175619
ENSG00000164122	ASB5	ankyrin repeat and SOCS box containing 5 [Source:HGNC Symbol;Acc:HGNC:17180]	6.978	2.803	4.226	2.37777e-05	0.000273116
ENSG00000010438	PRSS3	serine protease 3 [Source:HGNC Symbol;Acc:HGNC:9486]	3.594	1.845	3.956	7.63304e-05	0.000728527
ENSG00000128965	CHAC1	ChaC glutathione specific gamma-glutamylcyclotransferase 1 [Source:HGNC Symbol;Acc:HGNC:28680]	2.439	1.286	6.629	3.37944e-11	2.19619e-09
ENSG00000107807	TLX1	T cell leukemia homeobox 1 [Source:HGNC Symbol;Acc:HGNC:5056]	7.332	2.874	4.252	2.11686e-05	0.000248816
ENSG00000179776	CDH5	cadherin 5 [Source:HGNC Symbol;Acc:HGNC:1764]	7.536	2.914	4.251	2.13172e-05	0.00025016
ENSG00000137699	TRIM29	tripartite motif containing 29 [Source:HGNC Symbol;Acc:HGNC:17274]	5.16	2.367	4.104	4.06483e-05	0.00042945
ENSG00000268043	NBPF12	NBPF member 12 [Source:HGNC Symbol;Acc:HGNC:24297]	0.467	-1.099	-16.117	1.93988e-58	2.83649e-54
ENSG00000273136	NBPF26	NBPF member 26 [Source:HGNC Symbol;Acc:HGNC:49571]	0.362	-1.468	-9.398	5.56483e-21	1.93735e-18
ENSG00000179954	SSC5D	scavenger receptor cysteine rich family member with 5 domains [Source:HGNC Symbol;Acc:HGNC:26641]	0.267	-1.905	-7.488	6.9716e-14	8.63888e-12
ENSG00000142513	ACP4	acid phosphatase 4 [Source:HGNC Symbol;Acc:HGNC:14376]	0.487	-1.038	-7.014	2.31105e-12	1.95331e-10
ENSG00000149781	FERMT3	FERM domain containing kindlin 3 [Source:HGNC Symbol;Acc:HGNC:23151]	0.332	-1.592	-6.048	1.46849e-09	6.20587e-08
ENSG00000104899	AMH	anti-Mullerian hormone [Source:HGNC Symbol;Acc:HGNC:464]	0.248	-2.012	-15.611	6.12476e-55	4.47781e-51
ENSG00000173110	HSPA6	heat shock protein family A (Hsp70) member 6 [Source:HGNC Symbol;Acc:HGNC:5239]	0.019	-5.737	-14.578	3.89686e-48	1.89933e-44
ENSG00000173276	ZBTB21	zinc finger and BTB domain containing 21 [Source:HGNC Symbol;Acc:HGNC:13083]	0.458	-1.128	-14.005	1.45522e-44	4.25565e-41
ENSG00000109063	MYH3	myosin heavy chain 3 [Source:HGNC Symbol;Acc:HGNC:7573]	0.295	-1.761	-12.928	3.13439e-38	7.63851e-35
ENSG00000167476	JSRP1	junctional sarcoplasmic reticulum protein 1 [Source:HGNC Symbol;Acc:HGNC:24963]	0.073	-3.773	-12.865	7.11153e-38	1.4855e-34
ENSG00000114841	DNAH1	dynein axonemal heavy chain 1 [Source:HGNC Symbol;Acc:HGNC:2940]	0.43	-1.218	-10.754	5.67959e-27	3.95462e-24
ENSG00000177106	EPS8L2	EPS8 like 2 [Source:HGNC Symbol;Acc:HGNC:21296]	0.282	-1.825	-10.289	7.92681e-25	4.45792e-22
ENSG00000168477	TNXB	tenascin XB [Source:HGNC Symbol;Acc:HGNC:11976]	0.274	-1.869	-9.911	3.73727e-23	1.76279e-20
ENSG00000183091	NEB	nebulin [Source:HGNC Symbol;Acc:HGNC:7720]	0.319	-1.649	-9.556	1.22442e-21	4.47588e-19
ENSG00000075426	FOSL2	FOS like 2, AP-1 transcription factor subunit [Source:HGNC Symbol;Acc:HGNC:3798]	0.391	-1.354	-8.85	8.71443e-19	2.35327e-16
ENSG00000167992	VWCE	von Willebrand factor C and EGF domains [Source:HGNC Symbol;Acc:HGNC:26487]	0.396	-1.336	-8.537	1.37293e-17	3.13671e-15
ENSG00000107611	CUBN	cubilin [Source:HGNC Symbol;Acc:HGNC:2548]	0.37	-1.434	-8.06	7.63577e-16	1.44645e-13
ENSG00000110169	HPX	hemopexin [Source:HGNC Symbol;Acc:HGNC:5171]	0.15	-2.737	-8.059	7.71596e-16	1.44645e-13
ENSG00000169403	PTAFR	platelet activating factor receptor [Source:HGNC Symbol;Acc:HGNC:9582]	0.374	-1.42	-7.947	1.90606e-15	3.20349e-13
ENSG00000184545	DUSP8	dual specificity phosphatase 8 [Source:HGNC Symbol;Acc:HGNC:3074]	0.428	-1.224	-7.819	5.31175e-15	8.2626e-13
ENSG00000196338	NLGN3	neuroligin 3 [Source:HGNC Symbol;Acc:HGNC:14289]	0.442	-1.177	-7.73	1.07934e-14	1.59415e-12
ENSG00000116299	ELAPOR1	endosome-lysosome associated apoptosis and autophagy regulator 1 [Source:HGNC Symbol;Acc:HGNC:29618]	0.251	-1.995	-7.538	4.75657e-14	6.15492e-12
ENSG00000143632	ACTA1	actin alpha 1, skeletal muscle [Source:HGNC Symbol;Acc:HGNC:129]	0.239	-2.066	-7.51	5.89121e-14	7.42597e-12
ENSG00000148677	ANKRD1	ankyrin repeat domain 1 [Source:HGNC Symbol;Acc:HGNC:15819]	0.179	-2.484	-7.487	7.0616e-14	8.67686e-12
ENSG00000129167	TPH1	tryptophan hydroxylase 1 [Source:HGNC Symbol;Acc:HGNC:12008]	0.294	-1.765	-7.335	2.2134e-13	2.39736e-11
ENSG00000085465	OVGP1	oviductal glycoprotein 1 [Source:HGNC Symbol;Acc:HGNC:8524]	0.47	-1.088	-7.097	1.2782e-12	1.16086e-10
ENSG00000102385	DRP2	dystrophin related protein 2 [Source:HGNC Symbol;Acc:HGNC:3032]	0.436	-1.197	-6.847	7.52389e-12	5.65249e-10
ENSG00000174898	CATSPERD	cation channel sperm associated auxiliary subunit delta [Source:HGNC Symbol;Acc:HGNC:28598]	0.058	-4.1	-6.668	2.59294e-11	1.73917e-09
ENSG00000149527	PLCH2	phospholipase C eta 2 [Source:HGNC Symbol;Acc:HGNC:29037]	0.332	-1.592	-6.541	6.12086e-11	3.71366e-09
ENSG00000143387	CTSK	cathepsin K [Source:HGNC Symbol;Acc:HGNC:2536]	0.469	-1.092	-6.429	1.28308e-10	7.12159e-09
ENSG00000250673	REELD1	reeler domain containing 1 [Source:HGNC Symbol;Acc:HGNC:53638]	0.272	-1.877	-6.26	3.84496e-10	1.87403e-08
ENSG00000144821	MYH15	myosin heavy chain 15 [Source:HGNC Symbol;Acc:HGNC:31073]	0.398	-1.33	-6.122	9.24204e-10	4.14531e-08
ENSG00000006327	TNFRSF12A	TNF receptor superfamily member 12A [Source:HGNC Symbol;Acc:HGNC:18152]	0.457	-1.129	-5.944	2.78273e-09	1.09086e-07
ENSG00000092929	UNC13D	unc-13 homolog D [Source:HGNC Symbol;Acc:HGNC:23147]	0.426	-1.231	-5.899	3.66309e-09	1.40582e-07
ENSG00000174844	DNAH12	dynein axonemal heavy chain 12 [Source:HGNC Symbol;Acc:HGNC:2943]	0.287	-1.8	-5.785	7.23463e-09	2.56137e-07
ENSG00000205085	GARIN1A	golgi associated RAB2 interactor 1A [Source:HGNC Symbol;Acc:HGNC:27998]	0.386	-1.373	-5.681	1.339e-08	4.44973e-07
ENSG00000101213	PTK6	protein tyrosine kinase 6 [Source:HGNC Symbol;Acc:HGNC:9617]	0.368	-1.444	-5.608	2.04894e-08	6.48478e-07
ENSG00000158865	SLC5A11	solute carrier family 5 member 11 [Source:HGNC Symbol;Acc:HGNC:23091]	0.38	-1.397	-5.521	3.37669e-08	1.00354e-06
ENSG00000171786	NHLH1	nescient helix-loop-helix 1 [Source:HGNC Symbol;Acc:HGNC:7817]	0.367	-1.447	-5.463	4.67328e-08	1.31409e-06
ENSG00000160117	ANKLE1	ankyrin repeat and LEM domain containing 1 [Source:HGNC Symbol;Acc:HGNC:26812]	0.442	-1.178	-5.428	5.69754e-08	1.54563e-06
ENSG00000087589	CASS4	Cas scaffold protein family member 4 [Source:HGNC Symbol;Acc:HGNC:15878]	0.313	-1.677	-5.329	9.89313e-08	2.46435e-06
ENSG00000158023	CFAP251	cilia and flagella associated protein 251 [Source:HGNC Symbol;Acc:HGNC:28506]	0.475	-1.074	-5.283	1.27238e-07	3.09562e-06
ENSG00000163631	ALB	albumin [Source:HGNC Symbol;Acc:HGNC:399]	0.065	-3.944	-5.18	2.21619e-07	5.07919e-06
ENSG00000166866	MYO1A	myosin IA [Source:HGNC Symbol;Acc:HGNC:7595]	0.453	-1.142	-5.179	2.23186e-07	5.10707e-06
ENSG00000010379	SLC6A13	solute carrier family 6 member 13 [Source:HGNC Symbol;Acc:HGNC:11046]	0.28	-1.837	-5.086	3.66456e-07	7.90312e-06
ENSG00000198113	TOR4A	torsin family 4 member A [Source:HGNC Symbol;Acc:HGNC:25981]	0.475	-1.075	-5.024	5.05554e-07	1.0441e-05
ENSG00000257335	MGAM	maltase-glucoamylase [Source:HGNC Symbol;Acc:HGNC:7043]	0.356	-1.492	-4.736	2.17485e-06	3.67638e-05
ENSG00000042832	TG	thyroglobulin [Source:HGNC Symbol;Acc:HGNC:11764]	0.201	-2.312	-4.725	2.30241e-06	3.85633e-05
ENSG00000198892	SHISA4	shisa family member 4 [Source:HGNC Symbol;Acc:HGNC:27139]	0.499	-1.003	-4.672	2.9792e-06	4.70939e-05
ENSG00000184113	CLDN5	claudin 5 [Source:HGNC Symbol;Acc:HGNC:2047]	0.465	-1.104	-4.666	3.07763e-06	4.81011e-05
ENSG00000260314	MRC1	mannose receptor C-type 1 [Source:HGNC Symbol;Acc:HGNC:7228]	0.081	-3.62	-4.567	4.95548e-06	7.275e-05
ENSG00000156959	LHFPL4	LHFPL tetraspan subfamily member 4 [Source:HGNC Symbol;Acc:HGNC:29568]	0.354	-1.497	-4.558	5.15745e-06	7.51172e-05
ENSG00000205090	TMEM240	transmembrane protein 240 [Source:HGNC Symbol;Acc:HGNC:25186]	0.499	-1.002	-4.458	8.2683e-06	0.000112255
ENSG00000125508	SRMS	src-related kinase lacking C-terminal regulatory tyrosine and N-terminal myristylation sites [Source:HGNC Symbol;Acc:HGNC:11298]	0.354	-1.5	-4.129	3.64607e-05	0.000390857
ENSG00000109991	P2RX3	purinergic receptor P2X 3 [Source:HGNC Symbol;Acc:HGNC:8534]	0.366	-1.451	-3.822	0.000132498	0.001165
ENSG00000165794	SLC39A2	solute carrier family 39 member 2 [Source:HGNC Symbol;Acc:HGNC:17127]	0.442	-1.177	-3.767	0.000165217	0.00139865
ENSG00000184811	TRARG1	trafficking regulator of GLUT4 (SLC2A4) 1 [Source:HGNC Symbol;Acc:HGNC:29592]	0.456	-1.134	-3.689	0.000225159	0.0018091
ENSG00000138356	AOX1	aldehyde oxidase 1 [Source:HGNC Symbol;Acc:HGNC:553]	0.49	-1.028	-3.651	0.000260775	0.0020293
ENSG00000271383	NBPF19	NBPF member 19 [Source:HGNC Symbol;Acc:HGNC:31999]	0.407	-1.297	-11.9	1.1771e-32	1.91239e-29
ENSG00000270629	NBPF14	NBPF member 14 [Source:HGNC Symbol;Acc:HGNC:25232]	0.444	-1.171	-11.718	1.03127e-31	1.50793e-28
ENSG00000187775	DNAH17	dynein axonemal heavy chain 17 [Source:HGNC Symbol;Acc:HGNC:2946]	0.243	-2.041	-9.832	8.16426e-23	3.61751e-20
ENSG00000108352	RAPGEFL1	Rap guanine nucleotide exchange factor like 1 [Source:HGNC Symbol;Acc:HGNC:17428]	0.487	-1.038	-8.924	4.4949e-19	1.26393e-16
ENSG00000162006	MSLNL	mesothelin like [Source:HGNC Symbol;Acc:HGNC:14170]	0.085	-3.553	-7.386	1.51876e-13	1.73494e-11
ENSG00000158683	PKD1L1	polycystin 1 like 1, transient receptor potential channel interacting [Source:HGNC Symbol;Acc:HGNC:18053]	0.242	-2.05	-7.099	1.2578e-12	1.1567e-10
ENSG00000102057	KCND1	potassium voltage-gated channel subfamily D member 1 [Source:HGNC Symbol;Acc:HGNC:6237]	0.434	-1.205	-6.598	4.16958e-11	2.65257e-09
ENSG00000126895	AVPR2	arginine vasopressin receptor 2 [Source:HGNC Symbol;Acc:HGNC:897]	0.052	-4.265	-6.474	9.51499e-11	5.47749e-09
ENSG00000070388	FGF22	fibroblast growth factor 22 [Source:HGNC Symbol;Acc:HGNC:3679]	0.348	-1.523	-5.364	8.12139e-08	2.08335e-06
ENSG00000244731	C4A	complement C4A (Rodgers blood group) [Source:HGNC Symbol;Acc:HGNC:1323]	0.352	-1.505	-5.358	8.42408e-08	2.14477e-06
ENSG00000145244	CORIN	corin, serine peptidase [Source:HGNC Symbol;Acc:HGNC:19012]	0.478	-1.065	-4.833	1.34273e-06	2.44501e-05
ENSG00000243709	LEFTY1	left-right determination factor 1 [Source:HGNC Symbol;Acc:HGNC:6552]	0.361	-1.471	-4.23	2.34124e-05	0.000269768
ENSG00000271425	NBPF10	NBPF member 10 [Source:HGNC Symbol;Acc:HGNC:31992]	0.366	-1.452	-9.148	5.77609e-20	1.9195e-17
ENSG00000169026	SLC49A3	solute carrier family 49 member 3 [Source:HGNC Symbol;Acc:HGNC:26177]	0.313	-1.675	-7.969	1.60228e-15	2.85715e-13
ENSG00000068976	PYGM	glycogen phosphorylase, muscle associated [Source:HGNC Symbol;Acc:HGNC:9726]	0.301	-1.731	-6.654	2.854e-11	1.89687e-09
ENSG00000134489	HRH4	histamine receptor H4 [Source:HGNC Symbol;Acc:HGNC:17383]	0.099	-3.339	-4.7	2.60321e-06	4.22934e-05
ENSG00000023839	ABCC2	ATP binding cassette subfamily C member 2 [Source:HGNC Symbol;Acc:HGNC:53]	0.413	-1.277	-7.212	5.53361e-13	5.35844e-11
ENSG00000111886	GABRR2	gamma-aminobutyric acid type A receptor subunit rho2 [Source:HGNC Symbol;Acc:HGNC:4091]	0.469	-1.093	-4.684	2.81913e-06	4.50014e-05
ENSG00000197599	CCDC154	coiled-coil domain containing 154 [Source:HGNC Symbol;Acc:HGNC:34454]	0.27	-1.891	-6.282	3.34987e-10	1.66605e-08
ENSG00000091106	NLRC4	NLR family CARD domain containing 4 [Source:HGNC Symbol;Acc:HGNC:16412]	0.439	-1.187	-5.725	1.03196e-08	3.55044e-07
ENSG00000151651	ADAM8	ADAM metallopeptidase domain 8 [Source:HGNC Symbol;Acc:HGNC:215]	0.487	-1.039	-5.405	6.47649e-08	1.72181e-06
ENSG00000005243	COPZ2	COPI coat complex subunit zeta 2 [Source:HGNC Symbol;Acc:HGNC:19356]	0.348	-1.522	-5.122	3.03005e-07	6.70279e-06
ENSG00000122641	INHBA	inhibin subunit beta A [Source:HGNC Symbol;Acc:HGNC:6066]	0.36	-1.473	-4.768	1.85755e-06	3.21813e-05
ENSG00000168314	MOBP	myelin associated oligodendrocyte basic protein [Source:HGNC Symbol;Acc:HGNC:7189]	0.084	-3.577	-4.573	4.81026e-06	7.09028e-05
ENSG00000134242	PTPN22	protein tyrosine phosphatase non-receptor type 22 [Source:HGNC Symbol;Acc:HGNC:9652]	0.392	-1.352	-3.91	9.2342e-05	0.000853402
ENSG00000141738	GRB7	growth factor receptor bound protein 7 [Source:HGNC Symbol;Acc:HGNC:4567]	0.456	-1.134	-3.824	0.000131566	0.00115959
ENSG00000163131	CTSS	cathepsin S [Source:HGNC Symbol;Acc:HGNC:2545]	0.43	-1.218	-3.728	0.000192831	0.00158939

## Sheet: HEK293TwtvsHEK293Tegfp
gene_id	gene_name	description	FoldChange	log2FoldChange	pvalue	padj
ENSG00000059728	MXD1	MAX dimerization protein 1 [Source:HGNC Symbol;Acc:HGNC:6761]	12.427	3.635	0	0
ENSG00000185551	NR2F2	nuclear receptor subfamily 2 group F member 2 [Source:HGNC Symbol;Acc:HGNC:7976]	2.833	1.502	1.21969e-163	7.02308e-161
ENSG00000232040	SCAND3	SCAN domain containing 3 [Source:HGNC Symbol;Acc:HGNC:13851]	5.895	2.559	6.48226e-129	2.36139e-126
ENSG00000169403	PTAFR	platelet activating factor receptor [Source:HGNC Symbol;Acc:HGNC:9582]	8.455	3.08	8.9772e-101	1.86329e-98
ENSG00000159208	CIART	circadian associated repressor of transcription [Source:HGNC Symbol;Acc:HGNC:25200]	125.635	6.973	2.54206e-87	3.75006e-85
ENSG00000145949	MYLK4	myosin light chain kinase family member 4 [Source:HGNC Symbol;Acc:HGNC:27972]	98.922	6.628	1.92158e-83	2.61833e-81
ENSG00000115318	LOXL3	lysyl oxidase like 3 [Source:HGNC Symbol;Acc:HGNC:13869]	3.551	1.828	4.55164e-78	5.31025e-76
ENSG00000186625	KATNA1	katanin catalytic subunit A1 [Source:HGNC Symbol;Acc:HGNC:6216]	4.74	2.245	6.8221e-61	4.64788e-59
ENSG00000198961	PJA2	praja ring finger ubiquitin ligase 2 [Source:HGNC Symbol;Acc:HGNC:17481]	2.226	1.155	3.37155e-52	1.60486e-50
ENSG00000101040	ZMYND8	zinc finger MYND-type containing 8 [Source:HGNC Symbol;Acc:HGNC:9397]	3.822	1.934	0	0
ENSG00000111875	ASF1A	anti-silencing function 1A histone chaperone [Source:HGNC Symbol;Acc:HGNC:20995]	7.267	2.861	0	0
ENSG00000123080	CDKN2C	cyclin dependent kinase inhibitor 2C [Source:HGNC Symbol;Acc:HGNC:1789]	6.58	2.718	0	0
ENSG00000141867	BRD4	bromodomain containing 4 [Source:HGNC Symbol;Acc:HGNC:13575]	22.937	4.52	0	0
ENSG00000171940	ZNF217	zinc finger protein 217 [Source:HGNC Symbol;Acc:HGNC:13009]	22.418	4.487	0	0
ENSG00000180592	SKIDA1	SKI/DACH domain containing 1 [Source:HGNC Symbol;Acc:HGNC:32697]	10.942	3.452	0	0
ENSG00000156030	MIDEAS	mitotic deacetylase associated SANT domain protein [Source:HGNC Symbol;Acc:HGNC:19853]	5.454	2.447	1.2624e-269	2.25338e-266
ENSG00000124659	TBCC	tubulin folding cofactor C [Source:HGNC Symbol;Acc:HGNC:11580]	5.209	2.381	2.0559e-249	3.33616e-246
ENSG00000056972	TRAF3IP2	TRAF3 interacting protein 2 [Source:HGNC Symbol;Acc:HGNC:1343]	8.044	3.008	1.20563e-245	1.79337e-242
ENSG00000160691	SHC1	SHC adaptor protein 1 [Source:HGNC Symbol;Acc:HGNC:10840]	3.768	1.914	7.78492e-223	1.06893e-219
ENSG00000123364	HOXC13	homeobox C13 [Source:HGNC Symbol;Acc:HGNC:5125]	7.242	2.856	8.27136e-220	1.0546e-216
ENSG00000120656	TAF12	TATA-box binding protein associated factor 12 [Source:HGNC Symbol;Acc:HGNC:11545]	4.665	2.222	1.08163e-212	1.28713e-209
ENSG00000184507	NUTM1	NUT midline carcinoma family member 1 [Source:HGNC Symbol;Acc:HGNC:29919]	21413.1	14.386	1.57218e-211	1.75397e-208
ENSG00000143355	LHX9	LIM homeobox 9 [Source:HGNC Symbol;Acc:HGNC:14222]	27.947	4.805	3.94561e-211	4.14289e-208
ENSG00000135111	TBX3	T-box transcription factor 3 [Source:HGNC Symbol;Acc:HGNC:11602]	3.614	1.854	8.19911e-207	8.13078e-204
ENSG00000144355	DLX1	distal-less homeobox 1 [Source:HGNC Symbol;Acc:HGNC:2914]	4.072	2.026	3.36053e-196	3.15713e-193
ENSG00000115844	DLX2	distal-less homeobox 2 [Source:HGNC Symbol;Acc:HGNC:2915]	4.079	2.028	1.93175e-193	1.72409e-190
ENSG00000175224	ATG13	autophagy related 13 [Source:HGNC Symbol;Acc:HGNC:29091]	2.574	1.364	3.70924e-190	3.15285e-187
ENSG00000242265	PEG10	paternally expressed 10 [Source:HGNC Symbol;Acc:HGNC:14005]	97.677	6.61	1.37057e-189	1.11203e-186
ENSG00000123388	HOXC11	homeobox C11 [Source:HGNC Symbol;Acc:HGNC:5123]	5.11	2.353	1.30218e-188	1.0106e-185
ENSG00000177311	ZBTB38	zinc finger and BTB domain containing 38 [Source:HGNC Symbol;Acc:HGNC:26636]	4.717	2.238	2.35419e-187	1.75093e-184
ENSG00000118298	CA14	carbonic anhydrase 14 [Source:HGNC Symbol;Acc:HGNC:1372]	5.951	2.573	6.84521e-173	4.6995e-170
ENSG00000108370	RGS9	regulator of G protein signaling 9 [Source:HGNC Symbol;Acc:HGNC:10004]	5.641	2.496	1.90353e-172	1.25844e-169
ENSG00000117362	APH1A	aph-1 homolog A, gamma-secretase subunit [Source:HGNC Symbol;Acc:HGNC:29509]	2.254	1.172	1.67167e-170	1.06569e-167
ENSG00000143409	MINDY1	MINDY lysine 48 deubiquitinase 1 [Source:HGNC Symbol;Acc:HGNC:25648]	5.273	2.399	2.81801e-167	1.73453e-164
ENSG00000110497	AMBRA1	autophagy and beclin 1 regulator 1 [Source:HGNC Symbol;Acc:HGNC:25990]	2.913	1.542	2.19746e-166	1.30749e-163
ENSG00000138674	SEC31A	SEC31 homolog A, COPII coat complex component [Source:HGNC Symbol;Acc:HGNC:17052]	2.688	1.426	1.04802e-161	5.84596e-159
ENSG00000116731	PRDM2	PR/SET domain 2 [Source:HGNC Symbol;Acc:HGNC:9347]	4.124	2.044	4.869e-159	2.55622e-156
ENSG00000139880	CDH24	cadherin 24 [Source:HGNC Symbol;Acc:HGNC:14265]	6.903	2.787	6.31775e-158	3.22205e-155
ENSG00000111276	CDKN1B	cyclin dependent kinase inhibitor 1B [Source:HGNC Symbol;Acc:HGNC:1785]	4.626	2.21	1.15005e-151	5.54819e-149
ENSG00000181449	SOX2	SRY-box transcription factor 2 [Source:HGNC Symbol;Acc:HGNC:11195]	6.318	2.659	1.34597e-150	6.32251e-148
ENSG00000143375	CGN	cingulin [Source:HGNC Symbol;Acc:HGNC:17429]	8.417	3.073	5.75415e-145	2.63363e-142
ENSG00000159579	RSPRY1	ring finger and SPRY domain containing 1 [Source:HGNC Symbol;Acc:HGNC:29420]	4.071	2.025	6.17494e-144	2.75557e-141
ENSG00000104081	BMF	Bcl2 modifying factor [Source:HGNC Symbol;Acc:HGNC:24132]	10.452	3.386	2.92753e-142	1.2442e-139
ENSG00000092200	RPGRIP1	RPGR interacting protein 1 [Source:HGNC Symbol;Acc:HGNC:13436]	12.729	3.67	3.93066e-142	1.63168e-139
ENSG00000170004	CHD3	chromodomain helicase DNA binding protein 3 [Source:HGNC Symbol;Acc:HGNC:1918]	2.384	1.253	1.56487e-141	6.34839e-139
ENSG00000197757	HOXC6	homeobox C6 [Source:HGNC Symbol;Acc:HGNC:5128]	3.937	1.977	2.62893e-139	1.04281e-136
ENSG00000143412	ANXA9	annexin A9 [Source:HGNC Symbol;Acc:HGNC:547]	5.972	2.578	5.44662e-137	2.11353e-134
ENSG00000185650	ZFP36L1	ZFP36 ring finger protein like 1 [Source:HGNC Symbol;Acc:HGNC:1107]	4.137	2.048	6.36445e-130	2.41714e-127
ENSG00000168779	SHOX2	short stature homeobox 2 [Source:HGNC Symbol;Acc:HGNC:10854]	7.907	2.983	2.01725e-129	7.50164e-127
ENSG00000173575	CHD2	chromodomain helicase DNA binding protein 2 [Source:HGNC Symbol;Acc:HGNC:1917]	3.63	1.86	1.87347e-128	6.6883e-126
ENSG00000198914	POU3F3	POU class 3 homeobox 3 [Source:HGNC Symbol;Acc:HGNC:9216]	3.842	1.942	9.45492e-128	3.30922e-125
ENSG00000118407	FILIP1	filamin A interacting protein 1 [Source:HGNC Symbol;Acc:HGNC:21015]	20.231	4.338	3.9804e-127	1.36635e-124
ENSG00000170175	CHRNB1	cholinergic receptor nicotinic beta 1 subunit [Source:HGNC Symbol;Acc:HGNC:1961]	5.619	2.49	1.19555e-125	4.02653e-123
ENSG00000103449	SALL1	spalt like transcription factor 1 [Source:HGNC Symbol;Acc:HGNC:10524]	3.078	1.622	1.30426e-124	4.31132e-122
ENSG00000161057	PSMC2	proteasome 26S subunit, ATPase 2 [Source:HGNC Symbol;Acc:HGNC:9548]	2.373	1.247	2.04517e-122	6.63749e-120
ENSG00000112624	BICRAL	BICRA like chromatin remodeling complex associated protein [Source:HGNC Symbol;Acc:HGNC:21111]	5.242	2.39	4.86881e-122	1.55193e-119
ENSG00000065361	ERBB3	erb-b2 receptor tyrosine kinase 3 [Source:HGNC Symbol;Acc:HGNC:3431]	7.243	2.857	1.60667e-120	5.03142e-118
ENSG00000180818	HOXC10	homeobox C10 [Source:HGNC Symbol;Acc:HGNC:5122]	3.979	1.993	9.78955e-119	2.96175e-116
ENSG00000161642	ZNF385A	zinc finger protein 385A [Source:HGNC Symbol;Acc:HGNC:17521]	7.547	2.916	2.16535e-116	6.44192e-114
ENSG00000141582	CBX4	chromobox 4 [Source:HGNC Symbol;Acc:HGNC:1554]	4.699	2.232	2.64003e-116	7.72534e-114
ENSG00000184205	TSPYL2	TSPY like 2 [Source:HGNC Symbol;Acc:HGNC:24358]	4.011	2.004	1.86324e-114	5.36432e-112
ENSG00000115486	GGCX	gamma-glutamyl carboxylase [Source:HGNC Symbol;Acc:HGNC:4247]	3.225	1.689	6.86727e-113	1.94573e-110
ENSG00000164093	PITX2	paired like homeodomain 2 [Source:HGNC Symbol;Acc:HGNC:9005]	3.849	1.944	9.43499e-113	2.63148e-110
ENSG00000157613	CREB3L1	cAMP responsive element binding protein 3 like 1 [Source:HGNC Symbol;Acc:HGNC:18856]	17.433	4.124	9.92881e-113	2.7266e-110
ENSG00000065357	DGKA	diacylglycerol kinase alpha [Source:HGNC Symbol;Acc:HGNC:2849]	8.436	3.076	2.40828e-111	6.51331e-109
ENSG00000170374	SP7	Sp7 transcription factor [Source:HGNC Symbol;Acc:HGNC:17321]	48.883	5.611	3.03442e-111	8.08424e-109
ENSG00000162688	AGL	amylo-alpha-1, 6-glucosidase, 4-alpha-glucanotransferase [Source:HGNC Symbol;Acc:HGNC:321]	3.216	1.685	6.91967e-111	1.81641e-108
ENSG00000184481	FOXO4	forkhead box O4 [Source:HGNC Symbol;Acc:HGNC:7139]	2.597	1.377	1.45604e-110	3.76672e-108
ENSG00000109390	NDUFC1	NADH:ubiquinone oxidoreductase subunit C1 [Source:HGNC Symbol;Acc:HGNC:7705]	3.18	1.669	3.19078e-109	7.91048e-107
ENSG00000113916	BCL6	BCL6 transcription repressor [Source:HGNC Symbol;Acc:HGNC:1001]	5.124	2.357	2.78386e-107	6.80711e-105
ENSG00000179833	SERTAD2	SERTA domain containing 2 [Source:HGNC Symbol;Acc:HGNC:30784]	3.891	1.96	4.12621e-106	9.95309e-104
ENSG00000075539	FRYL	FRY like transcription coactivator [Source:HGNC Symbol;Acc:HGNC:29127]	3.546	1.826	1.02828e-105	2.4473e-103
ENSG00000063438	AHRR	aryl hydrocarbon receptor repressor [Source:HGNC Symbol;Acc:HGNC:346]	3.806	1.928	3.73478e-105	8.6579e-103
ENSG00000072121	ZFYVE26	zinc finger FYVE-type containing 26 [Source:HGNC Symbol;Acc:HGNC:20761]	2.464	1.301	1.34506e-104	3.07812e-102
ENSG00000135409	AMHR2	anti-Mullerian hormone receptor type 2 [Source:HGNC Symbol;Acc:HGNC:465]	19.778	4.306	6.12781e-104	1.35039e-101
ENSG00000115520	COQ10B	coenzyme Q10B [Source:HGNC Symbol;Acc:HGNC:25819]	4.934	2.303	1.32047e-102	2.87444e-100
ENSG00000159184	HOXB13	homeobox B13 [Source:HGNC Symbol;Acc:HGNC:5112]	4.496	2.169	5.908e-102	1.27057e-99
ENSG00000136631	VPS45	vacuolar protein sorting 45 homolog [Source:HGNC Symbol;Acc:HGNC:14579]	2.786	1.478	7.76125e-101	1.62986e-98
ENSG00000167601	AXL	AXL receptor tyrosine kinase [Source:HGNC Symbol;Acc:HGNC:905]	27.574	4.785	1.68967e-100	3.46674e-98
ENSG00000100393	EP300	E1A binding protein p300 [Source:HGNC Symbol;Acc:HGNC:3373]	2.33	1.22	2.21515e-100	4.49323e-98
ENSG00000007545	CRAMP1	cramped chromatin regulator homolog 1 [Source:HGNC Symbol;Acc:HGNC:14122]	2.516	1.331	2.99939e-100	6.01562e-98
ENSG00000135148	TRAFD1	TRAF-type zinc finger domain containing 1 [Source:HGNC Symbol;Acc:HGNC:24808]	3.403	1.767	7.68431e-100	1.52406e-97
ENSG00000160741	CRTC2	CREB regulated transcription coactivator 2 [Source:HGNC Symbol;Acc:HGNC:27301]	2.958	1.564	8.51558e-100	1.67036e-97
ENSG00000170653	ATF7	activating transcription factor 7 [Source:HGNC Symbol;Acc:HGNC:792]	3.45	1.786	2.84352e-95	5.39967e-93
ENSG00000147394	ZNF185	zinc finger protein 185 with LIM domain [Source:HGNC Symbol;Acc:HGNC:12976]	4.625	2.209	2.98691e-95	5.61225e-93
ENSG00000122257	RBBP6	RB binding protein 6, ubiquitin ligase [Source:HGNC Symbol;Acc:HGNC:9889]	2.818	1.494	4.69199e-95	8.63423e-93
ENSG00000162222	TTC9C	tetratricopeptide repeat domain 9C [Source:HGNC Symbol;Acc:HGNC:28432]	2.469	1.304	4.67259e-95	8.63423e-93
ENSG00000102145	GATA1	GATA binding protein 1 [Source:HGNC Symbol;Acc:HGNC:4170]	48.952	5.613	1.2358e-94	2.25093e-92
ENSG00000124813	RUNX2	RUNX family transcription factor 2 [Source:HGNC Symbol;Acc:HGNC:10472]	9.23	3.206	7.50193e-94	1.3391e-91
ENSG00000125945	ZNF436	zinc finger protein 436 [Source:HGNC Symbol;Acc:HGNC:20814]	3.511	1.812	4.48563e-92	7.84985e-90
ENSG00000185115	NSMCE3	NSE3 homolog, SMC5-SMC6 complex component [Source:HGNC Symbol;Acc:HGNC:7677]	3.348	1.743	2.78458e-91	4.8257e-89
ENSG00000004948	CALCR	calcitonin receptor [Source:HGNC Symbol;Acc:HGNC:1440]	132.714	7.052	3.46852e-91	5.89648e-89
ENSG00000186174	BCL9L	BCL9 like [Source:HGNC Symbol;Acc:HGNC:23688]	3.083	1.625	3.46477e-91	5.89648e-89
ENSG00000112763	BTN2A1	butyrophilin subfamily 2 member A1 [Source:HGNC Symbol;Acc:HGNC:1136]	2.187	1.129	1.04086e-90	1.7364e-88
ENSG00000038274	MAT2B	methionine adenosyltransferase 2 non-catalytic beta subunit [Source:HGNC Symbol;Acc:HGNC:6905]	4.224	2.079	2.47675e-90	4.09352e-88
ENSG00000110723	EXPH5	exophilin 5 [Source:HGNC Symbol;Acc:HGNC:30578]	3.763	1.912	2.85804e-90	4.68037e-88
ENSG00000066136	NFYC	nuclear transcription factor Y subunit gamma [Source:HGNC Symbol;Acc:HGNC:7806]	2.294	1.198	4.18579e-90	6.79239e-88
ENSG00000174010	KLHL15	kelch like family member 15 [Source:HGNC Symbol;Acc:HGNC:29347]	2.936	1.554	4.73255e-89	7.47576e-87
ENSG00000085276	MECOM	MDS1 and EVI1 complex locus [Source:HGNC Symbol;Acc:HGNC:3498]	5.842	2.546	6.79835e-89	1.06448e-86
ENSG00000172819	RARG	retinoic acid receptor gamma [Source:HGNC Symbol;Acc:HGNC:9866]	3.71	1.891	8.49045e-89	1.30651e-86
ENSG00000185010	F8	coagulation factor VIII [Source:HGNC Symbol;Acc:HGNC:3546]	5.775	2.53	9.91378e-89	1.51249e-86
ENSG00000106605	BLVRA	biliverdin reductase A [Source:HGNC Symbol;Acc:HGNC:1062]	2.724	1.446	5.48183e-88	8.29242e-86
ENSG00000188064	WNT7B	Wnt family member 7B [Source:HGNC Symbol;Acc:HGNC:12787]	26.141	4.708	1.04696e-87	1.57044e-85
ENSG00000124557	BTN1A1	butyrophilin subfamily 1 member A1 [Source:HGNC Symbol;Acc:HGNC:1135]	91.69	6.519	9.6981e-87	1.39606e-84
ENSG00000111261	MANSC1	MANSC domain containing 1 [Source:HGNC Symbol;Acc:HGNC:25505]	3.594	1.846	1.27836e-86	1.8255e-84
ENSG00000136770	DNAJC1	DnaJ heat shock protein family (Hsp40) member C1 [Source:HGNC Symbol;Acc:HGNC:20090]	3.271	1.71	2.39148e-86	3.38793e-84
ENSG00000125352	RNF113A	ring finger protein 113A [Source:HGNC Symbol;Acc:HGNC:12974]	3.404	1.767	1.28981e-85	1.81285e-83
ENSG00000185585	OLFML2A	olfactomedin like 2A [Source:HGNC Symbol;Acc:HGNC:27270]	6.562	2.714	1.24806e-83	1.71368e-81
ENSG00000096060	FKBP5	FKBP prolyl isomerase 5 [Source:HGNC Symbol;Acc:HGNC:3721]	2.184	1.127	2.02007e-83	2.73169e-81
ENSG00000197162	ZNF785	zinc finger protein 785 [Source:HGNC Symbol;Acc:HGNC:26496]	5.151	2.365	2.73775e-83	3.67435e-81
ENSG00000103978	TMEM87A	transmembrane protein 87A [Source:HGNC Symbol;Acc:HGNC:24522]	3.405	1.767	5.52481e-82	7.25131e-80
ENSG00000117448	AKR1A1	aldo-keto reductase family 1 member A1 [Source:HGNC Symbol;Acc:HGNC:380]	2.247	1.168	6.19994e-82	8.07802e-80
ENSG00000145725	PPIP5K2	diphosphoinositol pentakisphosphate kinase 2 [Source:HGNC Symbol;Acc:HGNC:29035]	3.283	1.715	1.14351e-81	1.4791e-79
ENSG00000197024	ZNF398	zinc finger protein 398 [Source:HGNC Symbol;Acc:HGNC:18373]	2.106	1.075	1.41608e-81	1.81849e-79
ENSG00000153187	HNRNPU	heterogeneous nuclear ribonucleoprotein U [Source:HGNC Symbol;Acc:HGNC:5048]	2.048	1.034	3.66983e-81	4.67903e-79
ENSG00000109320	NFKB1	nuclear factor kappa B subunit 1 [Source:HGNC Symbol;Acc:HGNC:7794]	3.363	1.75	4.36446e-81	5.52522e-79
ENSG00000197705	KLHL14	kelch like family member 14 [Source:HGNC Symbol;Acc:HGNC:29266]	7.488	2.904	9.81464e-81	1.23374e-78
ENSG00000012822	CALCOCO1	calcium binding and coiled-coil domain 1 [Source:HGNC Symbol;Acc:HGNC:29306]	4.275	2.096	5.81542e-79	7.15899e-77
ENSG00000203666	EFCAB2	EF-hand calcium binding domain 2 [Source:HGNC Symbol;Acc:HGNC:28166]	5.419	2.438	7.24357e-79	8.85601e-77
ENSG00000159164	SV2A	synaptic vesicle glycoprotein 2A [Source:HGNC Symbol;Acc:HGNC:20566]	3.302	1.723	7.4369e-79	9.03052e-77
ENSG00000091986	CCDC80	coiled-coil domain containing 80 [Source:HGNC Symbol;Acc:HGNC:30649]	4.066	2.024	1.11217e-78	1.33237e-76
ENSG00000151414	NEK7	NIMA related kinase 7 [Source:HGNC Symbol;Acc:HGNC:13386]	3.797	1.925	1.27161e-78	1.51321e-76
ENSG00000007372	PAX6	paired box 6 [Source:HGNC Symbol;Acc:HGNC:8620]	2.687	1.426	7.87298e-78	9.1255e-76
ENSG00000183914	DNAH2	dynein axonemal heavy chain 2 [Source:HGNC Symbol;Acc:HGNC:2948]	17.444	4.125	1.21203e-77	1.39579e-75
ENSG00000170703	TTLL6	tubulin tyrosine ligase like 6 [Source:HGNC Symbol;Acc:HGNC:26664]	33.111	5.049	5.42785e-76	6.09353e-74
ENSG00000146409	SLC18B1	solute carrier family 18 member B1 [Source:HGNC Symbol;Acc:HGNC:21573]	2.438	1.286	1.1989e-75	1.32922e-73
ENSG00000116273	PHF13	PHD finger protein 13 [Source:HGNC Symbol;Acc:HGNC:22983]	2.462	1.3	2.52811e-75	2.75581e-73
ENSG00000140836	ZFHX3	zinc finger homeobox 3 [Source:HGNC Symbol;Acc:HGNC:777]	3.11	1.637	2.53195e-75	2.75581e-73
ENSG00000139173	TMEM117	transmembrane protein 117 [Source:HGNC Symbol;Acc:HGNC:25308]	4.619	2.208	6.07446e-75	6.49276e-73
ENSG00000112837	TBX18	T-box transcription factor 18 [Source:HGNC Symbol;Acc:HGNC:11595]	3.04	1.604	6.48708e-75	6.89253e-73
ENSG00000120075	HOXB5	homeobox B5 [Source:HGNC Symbol;Acc:HGNC:5116]	2.917	1.545	9.04625e-75	9.49856e-73
ENSG00000198862	LTN1	listerin E3 ubiquitin protein ligase 1 [Source:HGNC Symbol;Acc:HGNC:13082]	3.012	1.591	9.73837e-75	1.01655e-72
ENSG00000128510	CPA4	carboxypeptidase A4 [Source:HGNC Symbol;Acc:HGNC:15740]	148.972	7.219	1.66024e-74	1.72298e-72
ENSG00000043591	ADRB1	adrenoceptor beta 1 [Source:HGNC Symbol;Acc:HGNC:285]	17.108	4.097	2.75914e-73	2.75144e-71
ENSG00000031081	ARHGAP31	Rho GTPase activating protein 31 [Source:HGNC Symbol;Acc:HGNC:29216]	3.902	1.964	4.85902e-73	4.79191e-71
ENSG00000122367	LDB3	LIM domain binding 3 [Source:HGNC Symbol;Acc:HGNC:15710]	13.333	3.737	1.22108e-72	1.19105e-70
ENSG00000176165	FOXG1	forkhead box G1 [Source:HGNC Symbol;Acc:HGNC:3811]	2.983	1.577	2.07215e-72	2.01022e-70
ENSG00000204257	HLA-DMA	major histocompatibility complex, class II, DM alpha [Source:HGNC Symbol;Acc:HGNC:4934]	10.914	3.448	2.21706e-72	2.13916e-70
ENSG00000156860	FBRS	fibrosin [Source:HGNC Symbol;Acc:HGNC:20442]	2.431	1.281	5.5834e-72	5.32961e-70
ENSG00000107611	CUBN	cubilin [Source:HGNC Symbol;Acc:HGNC:2548]	6.849	2.776	1.97815e-71	1.87819e-69
ENSG00000100802	C14orf93	chromosome 14 open reading frame 93 [Source:HGNC Symbol;Acc:HGNC:20162]	4.557	2.188	3.17429e-71	2.99794e-69
ENSG00000197283	SYNGAP1	synaptic Ras GTPase activating protein 1 [Source:HGNC Symbol;Acc:HGNC:11497]	3.224	1.689	6.07689e-71	5.70908e-69
ENSG00000131781	FMO5	flavin containing dimethylaniline monoxygenase 5 [Source:HGNC Symbol;Acc:HGNC:3773]	8.013	3.002	6.30164e-71	5.88923e-69
ENSG00000127084	FGD3	FYVE, RhoGEF and PH domain containing 3 [Source:HGNC Symbol;Acc:HGNC:16027]	18.256	4.19	1.04713e-70	9.73505e-69
ENSG00000188938	FAM120AOS	family with sequence similarity 120A opposite strand [Source:HGNC Symbol;Acc:HGNC:23389]	2.551	1.351	1.24075e-70	1.14754e-68
ENSG00000009413	REV3L	REV3 like, DNA directed polymerase zeta catalytic subunit [Source:HGNC Symbol;Acc:HGNC:9968]	2.772	1.471	2.26954e-70	2.08821e-68
ENSG00000134363	FST	follistatin [Source:HGNC Symbol;Acc:HGNC:3971]	17.553	4.134	2.7041e-70	2.47529e-68
ENSG00000059804	SLC2A3	solute carrier family 2 member 3 [Source:HGNC Symbol;Acc:HGNC:11007]	6.514	2.703	5.58269e-70	5.08424e-68
ENSG00000123405	NFE2	nuclear factor, erythroid 2 [Source:HGNC Symbol;Acc:HGNC:7780]	59.244	5.889	1.60498e-69	1.43964e-67
ENSG00000183032	SLC25A21	solute carrier family 25 member 21 [Source:HGNC Symbol;Acc:HGNC:14411]	5.253	2.393	2.20775e-69	1.97042e-67
ENSG00000111877	MCM9	minichromosome maintenance 9 homologous recombination repair factor [Source:HGNC Symbol;Acc:HGNC:21484]	2.167	1.116	2.57574e-67	2.22111e-65
ENSG00000123342	MMP19	matrix metallopeptidase 19 [Source:HGNC Symbol;Acc:HGNC:7165]	41.29	5.368	3.64841e-67	3.13096e-65
ENSG00000180209	MYL11	myosin light chain 11 [Source:HGNC Symbol;Acc:HGNC:29824]	16.486	4.043	4.4959e-67	3.8398e-65
ENSG00000172775	PSME3IP1	proteasome activator subunit 3 interacting protein 1 [Source:HGNC Symbol;Acc:HGNC:29856]	2.195	1.134	6.24085e-67	5.30472e-65
ENSG00000169242	EFNA1	ephrin A1 [Source:HGNC Symbol;Acc:HGNC:3221]	4.173	2.061	6.79932e-67	5.75203e-65
ENSG00000204428	LY6G5C	lymphocyte antigen 6 family member G5C [Source:HGNC Symbol;Acc:HGNC:13932]	7.417	2.891	1.38297e-66	1.16444e-64
ENSG00000173517	PEAK1	pseudopodium enriched atypical kinase 1 [Source:HGNC Symbol;Acc:HGNC:29431]	2.175	1.121	2.07305e-66	1.72112e-64
ENSG00000123407	HOXC12	homeobox C12 [Source:HGNC Symbol;Acc:HGNC:5124]	63.507	5.989	2.92859e-66	2.42016e-64
ENSG00000166471	TMEM41B	transmembrane protein 41B [Source:HGNC Symbol;Acc:HGNC:28948]	3.64	1.864	6.71734e-66	5.50021e-64
ENSG00000152763	DNAI4	dynein axonemal intermediate chain 4 [Source:HGNC Symbol;Acc:HGNC:26252]	9.8	3.293	1.5825e-65	1.28984e-63
ENSG00000005238	ATOSB	atos homolog B [Source:HGNC Symbol;Acc:HGNC:25666]	5.715	2.515	6.43399e-65	5.17328e-63
ENSG00000213719	CLIC1	chloride intracellular channel 1 [Source:HGNC Symbol;Acc:HGNC:2062]	2.153	1.106	7.00128e-65	5.60416e-63
ENSG00000137338	PGBD1	piggyBac transposable element derived 1 [Source:HGNC Symbol;Acc:HGNC:19398]	2.692	1.429	1.48083e-64	1.1696e-62
ENSG00000141570	CBX8	chromobox 8 [Source:HGNC Symbol;Acc:HGNC:15962]	2.878	1.525	1.83455e-64	1.43626e-62
ENSG00000168917	SLC35G2	solute carrier family 35 member G2 [Source:HGNC Symbol;Acc:HGNC:28480]	2.89	1.531	2.02215e-64	1.57621e-62
ENSG00000112079	STK38	serine/threonine kinase 38 [Source:HGNC Symbol;Acc:HGNC:17847]	2.56	1.356	3.11407e-64	2.41679e-62
ENSG00000177200	CHD9	chromodomain helicase DNA binding protein 9 [Source:HGNC Symbol;Acc:HGNC:25701]	3.086	1.626	3.51257e-64	2.71426e-62
ENSG00000115828	QPCT	glutaminyl-peptide cyclotransferase [Source:HGNC Symbol;Acc:HGNC:9753]	5.925	2.567	4.25154e-64	3.27112e-62
ENSG00000168386	FILIP1L	filamin A interacting protein 1 like [Source:HGNC Symbol;Acc:HGNC:24589]	7.972	2.995	4.79404e-64	3.67269e-62
ENSG00000126391	FRMD8	FERM domain containing 8 [Source:HGNC Symbol;Acc:HGNC:25462]	2.664	1.414	5.05203e-64	3.85379e-62
ENSG00000257335	MGAM	maltase-glucoamylase [Source:HGNC Symbol;Acc:HGNC:7043]	20.106	4.33	1.16241e-63	8.79192e-62
ENSG00000264522	OTUD7B	OTU deubiquitinase 7B [Source:HGNC Symbol;Acc:HGNC:16683]	3.332	1.736	1.4461e-63	1.08915e-61
ENSG00000136367	ZFHX2	zinc finger homeobox 2 [Source:HGNC Symbol;Acc:HGNC:20152]	3.445	1.784	2.92503e-63	2.18459e-61
ENSG00000198492	YTHDF2	YTH N6-methyladenosine RNA binding protein F2 [Source:HGNC Symbol;Acc:HGNC:31675]	2.159	1.11	3.48072e-63	2.57804e-61
ENSG00000143850	PLEKHA6	pleckstrin homology domain containing A6 [Source:HGNC Symbol;Acc:HGNC:17053]	6.637	2.731	1.22858e-62	8.91471e-61
ENSG00000140564	FURIN	furin, paired basic amino acid cleaving enzyme [Source:HGNC Symbol;Acc:HGNC:8568]	2.208	1.143	1.80363e-62	1.29818e-60
ENSG00000063245	EPN1	epsin 1 [Source:HGNC Symbol;Acc:HGNC:21604]	2.027	1.019	2.08414e-62	1.49406e-60
ENSG00000163683	SMIM14	small integral membrane protein 14 [Source:HGNC Symbol;Acc:HGNC:27321]	5.537	2.469	3.53269e-62	2.51229e-60
ENSG00000170421	KRT8	keratin 8 [Source:HGNC Symbol;Acc:HGNC:6446]	3.462	1.791	5.67343e-62	3.95589e-60
ENSG00000123636	BAZ2B	bromodomain adjacent to zinc finger domain 2B [Source:HGNC Symbol;Acc:HGNC:963]	3.711	1.892	1.08488e-61	7.47687e-60
ENSG00000121064	SCPEP1	serine carboxypeptidase 1 [Source:HGNC Symbol;Acc:HGNC:29507]	2.27	1.182	2.49219e-61	1.70443e-59
ENSG00000148926	ADM	adrenomedullin [Source:HGNC Symbol;Acc:HGNC:259]	6.227	2.639	1.25976e-60	8.55006e-59
ENSG00000183576	SETD3	SET domain containing 3, actin histidine methyltransferase [Source:HGNC Symbol;Acc:HGNC:20493]	2.491	1.317	1.4463e-60	9.77896e-59
ENSG00000188582	PAQR9	progestin and adipoQ receptor family member 9 [Source:HGNC Symbol;Acc:HGNC:30131]	14.146	3.822	7.67943e-60	5.03962e-58
ENSG00000250673	REELD1	reeler domain containing 1 [Source:HGNC Symbol;Acc:HGNC:53638]	11.669	3.545	1.11289e-59	7.25005e-58
ENSG00000100888	CHD8	chromodomain helicase DNA binding protein 8 [Source:HGNC Symbol;Acc:HGNC:20153]	2.118	1.082	2.51131e-59	1.62417e-57
ENSG00000121270	ABCC11	ATP binding cassette subfamily C member 11 [Source:HGNC Symbol;Acc:HGNC:14639]	10.664	3.415	3.51031e-59	2.25392e-57
ENSG00000064300	NGFR	nerve growth factor receptor [Source:HGNC Symbol;Acc:HGNC:7809]	13.72	3.778	4.51896e-59	2.89116e-57
ENSG00000121005	CRISPLD1	cysteine rich secretory protein LCCL domain containing 1 [Source:HGNC Symbol;Acc:HGNC:18206]	2.813	1.492	6.19655e-59	3.93624e-57
ENSG00000197062	ZSCAN26	zinc finger and SCAN domain containing 26 [Source:HGNC Symbol;Acc:HGNC:12978]	4.258	2.09	7.85957e-59	4.9399e-57
ENSG00000137055	PLAA	phospholipase A2 activating protein [Source:HGNC Symbol;Acc:HGNC:9043]	2.376	1.248	8.81463e-59	5.52074e-57
ENSG00000173068	BNC2	basonuclin 2 [Source:HGNC Symbol;Acc:HGNC:30988]	3.374	1.754	1.71313e-58	1.06549e-56
ENSG00000005844	ITGAL	integrin subunit alpha L [Source:HGNC Symbol;Acc:HGNC:6148]	26.474	4.727	3.6873e-58	2.2618e-56
ENSG00000114573	ATP6V1A	ATPase H+ transporting V1 subunit A [Source:HGNC Symbol;Acc:HGNC:851]	2.582	1.369	4.87911e-58	2.97243e-56
ENSG00000135525	MAP7	microtubule associated protein 7 [Source:HGNC Symbol;Acc:HGNC:6869]	2.058	1.042	5.89429e-58	3.57867e-56
ENSG00000167771	RCOR2	REST corepressor 2 [Source:HGNC Symbol;Acc:HGNC:27455]	5.227	2.386	9.00052e-58	5.42768e-56
ENSG00000260027	HOXB7	homeobox B7 [Source:HGNC Symbol;Acc:HGNC:5118]	2.415	1.272	9.24664e-58	5.55733e-56
ENSG00000124151	NCOA3	nuclear receptor coactivator 3 [Source:HGNC Symbol;Acc:HGNC:7670]	2.557	1.354	1.52727e-57	9.11764e-56
ENSG00000137776	SLTM	SAFB like transcription modulator [Source:HGNC Symbol;Acc:HGNC:20709]	2.337	1.225	1.83994e-57	1.09476e-55
ENSG00000163141	BNIPL	BCL2 interacting protein like [Source:HGNC Symbol;Acc:HGNC:16976]	5.118	2.355	1.98026e-57	1.17434e-55
ENSG00000182993	C12orf60	chromosome 12 open reading frame 60 [Source:HGNC Symbol;Acc:HGNC:28726]	6.189	2.63	3.35157e-57	1.96149e-55
ENSG00000111266	DUSP16	dual specificity phosphatase 16 [Source:HGNC Symbol;Acc:HGNC:17909]	2.342	1.227	5.22698e-57	3.04907e-55
ENSG00000176102	CSTF3	cleavage stimulation factor subunit 3 [Source:HGNC Symbol;Acc:HGNC:2485]	2.08	1.057	7.49704e-57	4.35903e-55
ENSG00000128714	HOXD13	homeobox D13 [Source:HGNC Symbol;Acc:HGNC:5136]	2.288	1.194	1.99541e-56	1.1416e-54
ENSG00000161217	PCYT1A	phosphate cytidylyltransferase 1A, choline [Source:HGNC Symbol;Acc:HGNC:8754]	2.122	1.086	6.99456e-56	3.92619e-54
ENSG00000170291	ELP5	elongator acetyltransferase complex subunit 5 [Source:HGNC Symbol;Acc:HGNC:30617]	2.108	1.076	1.35549e-55	7.51412e-54
ENSG00000170242	USP47	ubiquitin specific peptidase 47 [Source:HGNC Symbol;Acc:HGNC:20076]	2.14	1.098	2.77681e-55	1.52043e-53
ENSG00000163449	TMEM169	transmembrane protein 169 [Source:HGNC Symbol;Acc:HGNC:25130]	8.25	3.044	3.52314e-55	1.91732e-53
ENSG00000183072	NKX2-5	NK2 homeobox 5 [Source:HGNC Symbol;Acc:HGNC:2488]	2.706	1.436	3.84396e-55	2.08555e-53
ENSG00000166866	MYO1A	myosin IA [Source:HGNC Symbol;Acc:HGNC:7595]	8.762	3.131	7.151e-55	3.8332e-53
ENSG00000135365	PHF21A	PHD finger protein 21A [Source:HGNC Symbol;Acc:HGNC:24156]	4.119	2.042	1.12667e-54	6.00328e-53
ENSG00000180263	FGD6	FYVE, RhoGEF and PH domain containing 6 [Source:HGNC Symbol;Acc:HGNC:21740]	4.188	2.066	1.28822e-54	6.84366e-53
ENSG00000124782	RREB1	ras responsive element binding protein 1 [Source:HGNC Symbol;Acc:HGNC:10449]	2.013	1.009	1.87193e-54	9.91511e-53
ENSG00000109991	P2RX3	purinergic receptor P2X 3 [Source:HGNC Symbol;Acc:HGNC:8534]	85.404	6.416	2.12776e-54	1.12037e-52
ENSG00000189308	LIN54	lin-54 DREAM MuvB core complex component [Source:HGNC Symbol;Acc:HGNC:25397]	2.681	1.423	2.32626e-54	1.21771e-52
ENSG00000143632	ACTA1	actin alpha 1, skeletal muscle [Source:HGNC Symbol;Acc:HGNC:129]	7.7	2.945	2.85993e-54	1.48833e-52
ENSG00000136352	NKX2-1	NK2 homeobox 1 [Source:HGNC Symbol;Acc:HGNC:11825]	9.146	3.193	3.89839e-54	2.01117e-52
ENSG00000067842	ATP2B3	ATPase plasma membrane Ca2+ transporting 3 [Source:HGNC Symbol;Acc:HGNC:816]	3.756	1.909	4.23265e-54	2.17731e-52
ENSG00000133135	RNF128	ring finger protein 128 [Source:HGNC Symbol;Acc:HGNC:21153]	3.989	1.996	5.46354e-54	2.78641e-52
ENSG00000047346	ATOSA	atos homolog A [Source:HGNC Symbol;Acc:HGNC:25609]	4.834	2.273	1.52524e-53	7.7126e-52
ENSG00000005073	HOXA11	homeobox A11 [Source:HGNC Symbol;Acc:HGNC:5101]	3.399	1.765	1.77666e-53	8.95856e-52
ENSG00000143995	MEIS1	Meis homeobox 1 [Source:HGNC Symbol;Acc:HGNC:7000]	3.031	1.6	1.94294e-53	9.74199e-52
ENSG00000173376	NDNF	neuron derived neurotrophic factor [Source:HGNC Symbol;Acc:HGNC:26256]	4.69	2.23	4.37441e-53	2.15699e-51
ENSG00000186130	ZBTB6	zinc finger and BTB domain containing 6 [Source:HGNC Symbol;Acc:HGNC:16764]	3.981	1.993	8.3554e-53	4.07497e-51
ENSG00000141504	SAT2	spermidine/spermine N1-acetyltransferase family member 2 [Source:HGNC Symbol;Acc:HGNC:23160]	2.194	1.134	3.64321e-52	1.72955e-50
ENSG00000213047	DENND1B	DENN domain containing 1B [Source:HGNC Symbol;Acc:HGNC:28404]	3.093	1.629	1.2153e-51	5.67884e-50
ENSG00000136931	NR5A1	nuclear receptor subfamily 5 group A member 1 [Source:HGNC Symbol;Acc:HGNC:7983]	23.721	4.568	2.13012e-51	9.87603e-50
ENSG00000123500	COL10A1	collagen type X alpha 1 chain [Source:HGNC Symbol;Acc:HGNC:2185]	10.995	3.459	2.16163e-51	9.99613e-50
ENSG00000126353	CCR7	C-C motif chemokine receptor 7 [Source:HGNC Symbol;Acc:HGNC:1608]	183.652	7.521	2.5473e-51	1.17492e-49
ENSG00000196428	TSC22D2	TSC22 domain family member 2 [Source:HGNC Symbol;Acc:HGNC:29095]	2.597	1.377	4.54361e-50	2.03777e-48
ENSG00000130921	MTRFR	mitochondrial translation release factor in rescue [Source:HGNC Symbol;Acc:HGNC:26784]	2.336	1.224	4.63495e-50	2.07353e-48
ENSG00000143367	TUFT1	tuftelin 1 [Source:HGNC Symbol;Acc:HGNC:12422]	2.573	1.363	1.76726e-49	7.73175e-48
ENSG00000073861	TBX21	T-box transcription factor 21 [Source:HGNC Symbol;Acc:HGNC:11599]	31.096	4.959	7.45154e-49	3.18969e-47
ENSG00000080823	MOK	MOK protein kinase [Source:HGNC Symbol;Acc:HGNC:9833]	2.352	1.234	8.03161e-49	3.42977e-47
ENSG00000160469	BRSK1	BR serine/threonine kinase 1 [Source:HGNC Symbol;Acc:HGNC:18994]	2.63	1.395	1.16601e-48	4.95554e-47
ENSG00000180806	HOXC9	homeobox C9 [Source:HGNC Symbol;Acc:HGNC:5130]	2.686	1.425	1.33141e-47	5.56574e-46
ENSG00000123066	MED13L	mediator complex subunit 13L [Source:HGNC Symbol;Acc:HGNC:22962]	2.322	1.215	1.36132e-47	5.67745e-46
ENSG00000164022	AIMP1	aminoacyl tRNA synthetase complex interacting multifunctional protein 1 [Source:HGNC Symbol;Acc:HGNC:10648]	2.213	1.146	1.55685e-47	6.47779e-46
ENSG00000136014	USP44	ubiquitin specific peptidase 44 [Source:HGNC Symbol;Acc:HGNC:20064]	4.191	2.067	1.81035e-47	7.51506e-46
ENSG00000187688	TRPV2	transient receptor potential cation channel subfamily V member 2 [Source:HGNC Symbol;Acc:HGNC:18082]	25.336	4.663	3.8304e-47	1.57541e-45
ENSG00000170222	ADPRM	ADP-ribose/CDP-alcohol diphosphatase, manganese dependent [Source:HGNC Symbol;Acc:HGNC:30925]	4.825	2.27	4.10268e-47	1.68351e-45
ENSG00000175105	ZNF654	zinc finger protein 654 [Source:HGNC Symbol;Acc:HGNC:25612]	6.621	2.727	7.08721e-47	2.89489e-45
ENSG00000107485	GATA3	GATA binding protein 3 [Source:HGNC Symbol;Acc:HGNC:4172]	2.597	1.377	1.60321e-46	6.4599e-45
ENSG00000156253	RWDD2B	RWD domain containing 2B [Source:HGNC Symbol;Acc:HGNC:1302]	2.815	1.493	2.33186e-46	9.35364e-45
ENSG00000146192	FGD2	FYVE, RhoGEF and PH domain containing 2 [Source:HGNC Symbol;Acc:HGNC:3664]	180.559	7.496	2.82474e-46	1.128e-44
ENSG00000284691		novel zinc finger protein	6.698	2.744	3.06695e-46	1.22199e-44
ENSG00000091157	WDR7	WD repeat domain 7 [Source:HGNC Symbol;Acc:HGNC:13490]	2.503	1.324	3.40599e-46	1.35104e-44
ENSG00000114933	INO80D	INO80 complex subunit D [Source:HGNC Symbol;Acc:HGNC:25997]	2.634	1.397	1.04757e-45	4.10971e-44
ENSG00000143545	RAB13	RAB13, member RAS oncogene family [Source:HGNC Symbol;Acc:HGNC:9762]	4.018	2.006	1.05761e-45	4.13999e-44
ENSG00000077327	SPAG6	sperm associated antigen 6 [Source:HGNC Symbol;Acc:HGNC:11215]	24.899	4.638	1.63528e-45	6.35941e-44
ENSG00000175793	SFN	stratifin [Source:HGNC Symbol;Acc:HGNC:10773]	21.693	4.439	2.04736e-45	7.91025e-44
ENSG00000138835	RGS3	regulator of G protein signaling 3 [Source:HGNC Symbol;Acc:HGNC:9999]	6.217	2.636	2.30986e-45	8.90518e-44
ENSG00000163125	RPRD2	regulation of nuclear pre-mRNA domain containing 2 [Source:HGNC Symbol;Acc:HGNC:29039]	2.038	1.027	2.49597e-45	9.60194e-44
ENSG00000153561	RMND5A	required for meiotic nuclear division 5 homolog A [Source:HGNC Symbol;Acc:HGNC:25850]	2.212	1.145	4.65042e-45	1.76617e-43
ENSG00000112697	TMEM30A	transmembrane protein 30A [Source:HGNC Symbol;Acc:HGNC:16667]	2.654	1.408	5.07351e-45	1.92276e-43
ENSG00000092929	UNC13D	unc-13 homolog D [Source:HGNC Symbol;Acc:HGNC:23147]	6.132	2.616	5.94127e-45	2.23738e-43
ENSG00000119661	DNAL1	dynein axonemal light chain 1 [Source:HGNC Symbol;Acc:HGNC:23247]	2.948	1.56	6.18524e-45	2.32435e-43
ENSG00000185432	TMT1A	thiol methyltransferase 1A [Source:HGNC Symbol;Acc:HGNC:24550]	2.589	1.372	8.92795e-45	3.34798e-43
ENSG00000122482	ZNF644	zinc finger protein 644 [Source:HGNC Symbol;Acc:HGNC:29222]	2.085	1.06	1.40427e-44	5.23303e-43
ENSG00000179021	C3orf38	chromosome 3 open reading frame 38 [Source:HGNC Symbol;Acc:HGNC:28384]	3.064	1.615	1.4133e-44	5.2557e-43
ENSG00000165714	BORCS5	BLOC-1 related complex subunit 5 [Source:HGNC Symbol;Acc:HGNC:17950]	2.585	1.37	1.66845e-44	6.17881e-43
ENSG00000158516	CPA2	carboxypeptidase A2 [Source:HGNC Symbol;Acc:HGNC:2297]	486.674	8.927	1.8033e-44	6.66437e-43
ENSG00000206535	LNP1	leukemia NUP98 fusion partner 1 [Source:HGNC Symbol;Acc:HGNC:28014]	3.235	1.694	1.84099e-44	6.78962e-43
ENSG00000213722	DDAH2	dimethylarginine dimethylaminohydrolase 2 [Source:HGNC Symbol;Acc:HGNC:2716]	3.732	1.9	2.01735e-44	7.4247e-43
ENSG00000198160	MIER1	MIER1 transcriptional regulator [Source:HGNC Symbol;Acc:HGNC:29657]	2.778	1.474	2.11317e-44	7.7454e-43
ENSG00000067248	DHX29	DExH-box helicase 29 [Source:HGNC Symbol;Acc:HGNC:15815]	2.415	1.272	2.12232e-44	7.76298e-43
ENSG00000162944	RFTN2	raftlin family member 2 [Source:HGNC Symbol;Acc:HGNC:26402]	6.198	2.632	3.55724e-44	1.28276e-42
ENSG00000168769	TET2	tet methylcytosine dioxygenase 2 [Source:HGNC Symbol;Acc:HGNC:25941]	2.333	1.222	3.93691e-44	1.41681e-42
ENSG00000126561	STAT5A	signal transducer and activator of transcription 5A [Source:HGNC Symbol;Acc:HGNC:11366]	50.297	5.652	1.31547e-43	4.65897e-42
ENSG00000139890	REM2	RRAD and GEM like GTPase 2 [Source:HGNC Symbol;Acc:HGNC:20248]	9.479	3.245	2.89079e-43	1.0098e-41
ENSG00000164164	OTUD4	OTU deubiquitinase 4 [Source:HGNC Symbol;Acc:HGNC:24949]	2.312	1.209	3.89416e-43	1.34972e-41
ENSG00000107282	APBA1	amyloid beta precursor protein binding family A member 1 [Source:HGNC Symbol;Acc:HGNC:578]	5.289	2.403	6.64655e-43	2.29036e-41
ENSG00000197019	SERTAD1	SERTA domain containing 1 [Source:HGNC Symbol;Acc:HGNC:17932]	3.929	1.974	1.98878e-42	6.72342e-41
ENSG00000107443	CCNJ	cyclin J [Source:HGNC Symbol;Acc:HGNC:23434]	3.315	1.729	1.99858e-42	6.74378e-41
ENSG00000131480	AOC2	amine oxidase copper containing 2 [Source:HGNC Symbol;Acc:HGNC:549]	4.427	2.146	3.95388e-42	1.31919e-40
ENSG00000122741	DCAF10	DDB1 and CUL4 associated factor 10 [Source:HGNC Symbol;Acc:HGNC:23686]	2.242	1.165	8.84613e-42	2.92414e-40
ENSG00000138136	LBX1	ladybird homeobox 1 [Source:HGNC Symbol;Acc:HGNC:16960]	5.94	2.57	1.90734e-41	6.24698e-40
ENSG00000186862	PDZD7	PDZ domain containing 7 [Source:HGNC Symbol;Acc:HGNC:26257]	5.122	2.357	4.43837e-41	1.43523e-39
ENSG00000111886	GABRR2	gamma-aminobutyric acid type A receptor subunit rho2 [Source:HGNC Symbol;Acc:HGNC:4091]	7.735	2.951	5.1392e-41	1.65586e-39
ENSG00000125848	FLRT3	fibronectin leucine rich transmembrane protein 3 [Source:HGNC Symbol;Acc:HGNC:3762]	4.109	2.039	5.78209e-41	1.85297e-39
ENSG00000156603	MED19	mediator complex subunit 19 [Source:HGNC Symbol;Acc:HGNC:29600]	2.318	1.213	6.44199e-41	2.05338e-39
ENSG00000072571	HMMR	hyaluronan mediated motility receptor [Source:HGNC Symbol;Acc:HGNC:5012]	2.325	1.217	7.09633e-41	2.2539e-39
ENSG00000158553	POM121L2	POM121 transmembrane nucleoporin like 2 [Source:HGNC Symbol;Acc:HGNC:13973]	20.783	4.377	7.23651e-41	2.29435e-39
ENSG00000205352	PRR13	proline rich 13 [Source:HGNC Symbol;Acc:HGNC:24528]	2.709	1.438	7.29126e-41	2.30761e-39
ENSG00000188060	RAB42	RAB42, member RAS oncogene family [Source:HGNC Symbol;Acc:HGNC:28702]	7.797	2.963	7.63485e-41	2.41207e-39
ENSG00000174721	FGFBP3	fibroblast growth factor binding protein 3 [Source:HGNC Symbol;Acc:HGNC:23428]	4.003	2.001	1.56975e-40	4.9072e-39
ENSG00000147883	CDKN2B	cyclin dependent kinase inhibitor 2B [Source:HGNC Symbol;Acc:HGNC:1788]	3.436	1.781	1.73144e-40	5.39374e-39
ENSG00000138600	SPPL2A	signal peptide peptidase like 2A [Source:HGNC Symbol;Acc:HGNC:30227]	2.027	1.02	2.54521e-40	7.86021e-39
ENSG00000213190	MLLT11	MLLT11 transcription factor 7 cofactor [Source:HGNC Symbol;Acc:HGNC:16997]	2.687	1.426	3.22138e-40	9.91407e-39
ENSG00000155903	RASA2	RAS p21 protein activator 2 [Source:HGNC Symbol;Acc:HGNC:9872]	2.435	1.284	8.10614e-40	2.45661e-38
ENSG00000164292	RHOBTB3	Rho related BTB domain containing 3 [Source:HGNC Symbol;Acc:HGNC:18757]	2.283	1.191	8.317e-40	2.51625e-38
ENSG00000214013	GANC	glucosidase alpha, neutral C [Source:HGNC Symbol;Acc:HGNC:4139]	2.235	1.16	9.38431e-40	2.83435e-38
ENSG00000181222	POLR2A	RNA polymerase II subunit A [Source:HGNC Symbol;Acc:HGNC:9187]	2.167	1.116	1.04374e-39	3.14708e-38
ENSG00000080802	CNOT4	CCR4-NOT transcription complex subunit 4 [Source:HGNC Symbol;Acc:HGNC:7880]	2.144	1.101	1.21419e-39	3.6487e-38
ENSG00000105825	TFPI2	tissue factor pathway inhibitor 2 [Source:HGNC Symbol;Acc:HGNC:11761]	10.727	3.423	7.13946e-39	2.08234e-37
ENSG00000143382	ADAMTSL4	ADAMTS like 4 [Source:HGNC Symbol;Acc:HGNC:19706]	7.222	2.852	3.45896e-38	9.863e-37
ENSG00000164038	SLC9B2	solute carrier family 9 member B2 [Source:HGNC Symbol;Acc:HGNC:25143]	2.9	1.536	3.48013e-38	9.90755e-37
ENSG00000164609	SLU7	SLU7 homolog, splicing factor [Source:HGNC Symbol;Acc:HGNC:16939]	2.283	1.191	7.62978e-38	2.13802e-36
ENSG00000198756	COLGALT2	collagen beta(1-O)galactosyltransferase 2 [Source:HGNC Symbol;Acc:HGNC:16790]	3.576	1.838	8.13198e-38	2.27161e-36
ENSG00000197748	CFAP43	cilia and flagella associated protein 43 [Source:HGNC Symbol;Acc:HGNC:26684]	5.778	2.531	1.12853e-37	3.13285e-36
ENSG00000107829	FBXW4	F-box and WD repeat domain containing 4 [Source:HGNC Symbol;Acc:HGNC:10847]	2.96	1.566	1.14876e-37	3.18406e-36
ENSG00000154099	DNAAF1	dynein axonemal assembly factor 1 [Source:HGNC Symbol;Acc:HGNC:30539]	3.48	1.799	1.38268e-37	3.81467e-36
ENSG00000108176	DNAJC12	DnaJ heat shock protein family (Hsp40) member C12 [Source:HGNC Symbol;Acc:HGNC:28908]	2.287	1.193	1.662e-37	4.57114e-36
ENSG00000110944	IL23A	interleukin 23 subunit alpha [Source:HGNC Symbol;Acc:HGNC:15488]	6.644	2.732	1.99458e-37	5.45225e-36
ENSG00000230453	ANKRD18B	ankyrin repeat domain 18B [Source:HGNC Symbol;Acc:HGNC:23644]	2.501	1.322	3.16839e-37	8.56906e-36
ENSG00000100354	TNRC6B	trinucleotide repeat containing adaptor 6B [Source:HGNC Symbol;Acc:HGNC:29190]	2.011	1.008	3.33389e-37	9.00301e-36
ENSG00000112619	PRPH2	peripherin 2 [Source:HGNC Symbol;Acc:HGNC:9942]	14.759	3.884	6.46387e-37	1.73243e-35
ENSG00000099953	MMP11	matrix metallopeptidase 11 [Source:HGNC Symbol;Acc:HGNC:7157]	5.041	2.334	6.74802e-37	1.80588e-35
ENSG00000156869	FRRS1	ferric chelate reductase 1 [Source:HGNC Symbol;Acc:HGNC:27622]	2.174	1.12	1.08136e-36	2.85116e-35
ENSG00000096717	SIRT1	sirtuin 1 [Source:HGNC Symbol;Acc:HGNC:14929]	2.003	1.002	1.1225e-36	2.95527e-35
ENSG00000107854	TNKS2	tankyrase 2 [Source:HGNC Symbol;Acc:HGNC:15677]	2.189	1.13	1.30763e-36	3.4275e-35
ENSG00000177096	PHETA2	PH domain containing endocytic trafficking adaptor 2 [Source:HGNC Symbol;Acc:HGNC:27161]	9.942	3.313	1.58269e-36	4.14239e-35
ENSG00000082258	CCNT2	cyclin T2 [Source:HGNC Symbol;Acc:HGNC:1600]	2.006	1.004	1.75885e-36	4.58328e-35
ENSG00000189420	ZFP92	ZFP92 zinc finger protein [Source:HGNC Symbol;Acc:HGNC:12865]	23.72	4.568	2.97524e-36	7.66351e-35
ENSG00000188176	SMTNL2	smoothelin like 2 [Source:HGNC Symbol;Acc:HGNC:24764]	3.76	1.911	1.01739e-35	2.56141e-34
ENSG00000144161	ZC3H8	zinc finger CCCH-type containing 8 [Source:HGNC Symbol;Acc:HGNC:30941]	2.341	1.227	1.26258e-35	3.15645e-34
ENSG00000173269	MMRN2	multimerin 2 [Source:HGNC Symbol;Acc:HGNC:19888]	10.647	3.412	1.84718e-35	4.57946e-34
ENSG00000143434	SEMA6C	semaphorin 6C [Source:HGNC Symbol;Acc:HGNC:10740]	2.415	1.272	1.85073e-35	4.5819e-34
ENSG00000164039	BDH2	3-hydroxybutyrate dehydrogenase 2 [Source:HGNC Symbol;Acc:HGNC:32389]	2.597	1.377	2.18691e-35	5.40376e-34
ENSG00000185129	PURA	purine rich element binding protein A [Source:HGNC Symbol;Acc:HGNC:9701]	2.236	1.161	2.48247e-35	6.11201e-34
ENSG00000003436	TFPI	tissue factor pathway inhibitor [Source:HGNC Symbol;Acc:HGNC:11760]	4.487	2.166	2.48786e-35	6.11686e-34
ENSG00000147872	PLIN2	perilipin 2 [Source:HGNC Symbol;Acc:HGNC:248]	2.099	1.07	2.52819e-35	6.20746e-34
ENSG00000068323	TFE3	transcription factor binding to IGHM enhancer 3 [Source:HGNC Symbol;Acc:HGNC:11752]	2.147	1.103	2.99586e-35	7.34562e-34
ENSG00000110195	FOLR1	folate receptor alpha [Source:HGNC Symbol;Acc:HGNC:3791]	91.222	6.511	3.01303e-35	7.37758e-34
ENSG00000185222	TCEAL9	transcription elongation factor A like 9 [Source:HGNC Symbol;Acc:HGNC:30084]	2.841	1.506	3.98759e-35	9.671e-34
ENSG00000156858	PRR14	proline rich 14 [Source:HGNC Symbol;Acc:HGNC:28458]	2.02	1.015	8.78434e-35	2.09907e-33
ENSG00000255112	CHMP1B	charged multivesicular body protein 1B [Source:HGNC Symbol;Acc:HGNC:24287]	2.069	1.049	9.0463e-35	2.15878e-33
ENSG00000119669	IRF2BPL	interferon regulatory factor 2 binding protein like [Source:HGNC Symbol;Acc:HGNC:14282]	2.52	1.334	1.04856e-34	2.49891e-33
ENSG00000177363	LRRN4CL	LRRN4 C-terminal like [Source:HGNC Symbol;Acc:HGNC:33724]	11.423	3.514	1.10897e-34	2.63935e-33
ENSG00000198883	PNMA5	PNMA family member 5 [Source:HGNC Symbol;Acc:HGNC:18743]	123.564	6.949	1.46463e-34	3.45816e-33
ENSG00000015285	WAS	WASP actin nucleation promoting factor [Source:HGNC Symbol;Acc:HGNC:12731]	6.537	2.709	1.63089e-34	3.84562e-33
ENSG00000122877	EGR2	early growth response 2 [Source:HGNC Symbol;Acc:HGNC:3239]	13.996	3.807	1.75401e-34	4.12505e-33
ENSG00000131471	AOC3	amine oxidase copper containing 3 [Source:HGNC Symbol;Acc:HGNC:550]	5	2.322	2.10365e-34	4.92138e-33
ENSG00000010610	CD4	CD4 molecule [Source:HGNC Symbol;Acc:HGNC:1678]	4.898	2.292	6.73248e-34	1.55265e-32
ENSG00000113369	ARRDC3	arrestin domain containing 3 [Source:HGNC Symbol;Acc:HGNC:29263]	2.84	1.506	7.70379e-34	1.77207e-32
ENSG00000244617	ASPRV1	aspartic peptidase retroviral like 1 [Source:HGNC Symbol;Acc:HGNC:26321]	5.771	2.529	8.56581e-34	1.96529e-32
ENSG00000143768	LEFTY2	left-right determination factor 2 [Source:HGNC Symbol;Acc:HGNC:3122]	171.354	7.421	9.73432e-34	2.22481e-32
ENSG00000129654	FOXJ1	forkhead box J1 [Source:HGNC Symbol;Acc:HGNC:3816]	34.718	5.118	1.5779e-33	3.58339e-32
ENSG00000138399	FASTKD1	FAST kinase domains 1 [Source:HGNC Symbol;Acc:HGNC:26150]	2.445	1.29	1.75508e-33	3.97062e-32
ENSG00000138175	ARL3	ADP ribosylation factor like GTPase 3 [Source:HGNC Symbol;Acc:HGNC:694]	2.068	1.048	2.90208e-33	6.45912e-32
ENSG00000157450	RNF111	ring finger protein 111 [Source:HGNC Symbol;Acc:HGNC:17384]	2.032	1.023	3.04906e-33	6.76096e-32
ENSG00000100196	KDELR3	KDEL endoplasmic reticulum protein retention receptor 3 [Source:HGNC Symbol;Acc:HGNC:6306]	2.543	1.346	3.66854e-33	8.11443e-32
ENSG00000128016	ZFP36	ZFP36 ring finger protein [Source:HGNC Symbol;Acc:HGNC:12862]	3.947	1.981	4.91866e-33	1.07333e-31
ENSG00000042445	RETSAT	retinol saturase [Source:HGNC Symbol;Acc:HGNC:25991]	2.032	1.023	5.03243e-33	1.09547e-31
ENSG00000163803	PLB1	phospholipase B1 [Source:HGNC Symbol;Acc:HGNC:30041]	29.977	4.906	5.89304e-33	1.27969e-31
ENSG00000154027	AK5	adenylate kinase 5 [Source:HGNC Symbol;Acc:HGNC:365]	5.016	2.327	2.60104e-32	5.44935e-31
ENSG00000164692	COL1A2	collagen type I alpha 2 chain [Source:HGNC Symbol;Acc:HGNC:2198]	8574.56	13.066	3.19024e-32	6.65254e-31
ENSG00000184811	TRARG1	trafficking regulator of GLUT4 (SLC2A4) 1 [Source:HGNC Symbol;Acc:HGNC:29592]	23.826	4.574	3.23734e-32	6.74288e-31
ENSG00000109743	BST1	bone marrow stromal cell antigen 1 [Source:HGNC Symbol;Acc:HGNC:1118]	17.826	4.156	4.05297e-32	8.38302e-31
ENSG00000054267	ARID4B	AT-rich interaction domain 4B [Source:HGNC Symbol;Acc:HGNC:15550]	2.319	1.213	5.43944e-32	1.11859e-30
ENSG00000116833	NR5A2	nuclear receptor subfamily 5 group A member 2 [Source:HGNC Symbol;Acc:HGNC:7984]	2.853	1.513	6.90713e-32	1.4139e-30
ENSG00000128713	HOXD11	homeobox D11 [Source:HGNC Symbol;Acc:HGNC:5134]	2.135	1.094	8.69286e-32	1.77132e-30
ENSG00000158793	NIT1	nitrilase 1 [Source:HGNC Symbol;Acc:HGNC:7828]	2.106	1.074	1.07232e-31	2.16527e-30
ENSG00000102780	DGKH	diacylglycerol kinase eta [Source:HGNC Symbol;Acc:HGNC:2854]	2.7	1.433	1.51569e-31	3.03648e-30
ENSG00000178199	ZC3H12D	zinc finger CCCH-type containing 12D [Source:HGNC Symbol;Acc:HGNC:21175]	12.679	3.664	1.55733e-31	3.11641e-30
ENSG00000004866	ST7	suppression of tumorigenicity 7 [Source:HGNC Symbol;Acc:HGNC:11351]	2.103	1.072	1.71928e-31	3.42895e-30
ENSG00000109814	UGDH	UDP-glucose 6-dehydrogenase [Source:HGNC Symbol;Acc:HGNC:12525]	2.397	1.261	2.16055e-31	4.28509e-30
ENSG00000111801	BTN3A3	butyrophilin subfamily 3 member A3 [Source:HGNC Symbol;Acc:HGNC:1140]	4.683	2.227	3.74464e-31	7.32914e-30
ENSG00000112851	ERBIN	erbb2 interacting protein [Source:HGNC Symbol;Acc:HGNC:15842]	2.123	1.086	4.66753e-31	9.09556e-30
ENSG00000023572	GLRX2	glutaredoxin 2 [Source:HGNC Symbol;Acc:HGNC:16065]	2.2	1.137	4.80309e-31	9.34954e-30
ENSG00000137575	SDCBP	syndecan binding protein [Source:HGNC Symbol;Acc:HGNC:10662]	2.328	1.219	4.86476e-31	9.45926e-30
ENSG00000213654	GPSM3	G protein signaling modulator 3 [Source:HGNC Symbol;Acc:HGNC:13945]	8.179	3.032	4.99017e-31	9.69254e-30
ENSG00000203867	RBM20	RNA binding motif protein 20 [Source:HGNC Symbol;Acc:HGNC:27424]	2.306	1.206	6.17499e-31	1.1929e-29
ENSG00000122824	NUDT10	nudix hydrolase 10 [Source:HGNC Symbol;Acc:HGNC:17621]	2.413	1.271	1.17847e-30	2.2474e-29
ENSG00000108474	PIGL	phosphatidylinositol glycan anchor biosynthesis class L [Source:HGNC Symbol;Acc:HGNC:8966]	2.071	1.051	1.25424e-30	2.3868e-29
ENSG00000173261	PLAC8L1	PLAC8 like 1 [Source:HGNC Symbol;Acc:HGNC:31746]	7.125	2.833	1.54447e-30	2.92973e-29
ENSG00000185261	KIAA0825	KIAA0825 [Source:HGNC Symbol;Acc:HGNC:28532]	6.935	2.794	1.61901e-30	3.06461e-29
ENSG00000179397	CATSPERE	catsper channel auxiliary subunit epsilon [Source:HGNC Symbol;Acc:HGNC:28491]	6.129	2.616	1.88259e-30	3.5485e-29
ENSG00000144747	TMF1	TATA element modulatory factor 1 [Source:HGNC Symbol;Acc:HGNC:11870]	2.335	1.223	3.84926e-30	7.11277e-29
ENSG00000136574	GATA4	GATA binding protein 4 [Source:HGNC Symbol;Acc:HGNC:4173]	2.257	1.174	5.0478e-30	9.22244e-29
ENSG00000069431	ABCC9	ATP binding cassette subfamily C member 9 [Source:HGNC Symbol;Acc:HGNC:60]	11.523	3.526	1.24343e-29	2.23291e-28
ENSG00000034693	PEX3	peroxisomal biogenesis factor 3 [Source:HGNC Symbol;Acc:HGNC:8858]	2.516	1.331	2.73904e-29	4.84077e-28
ENSG00000173267	SNCG	synuclein gamma [Source:HGNC Symbol;Acc:HGNC:11141]	17.386	4.12	3.17285e-29	5.58534e-28
ENSG00000197579	TOPORS	TOP1 binding arginine/serine rich protein, E3 ubiquitin ligase [Source:HGNC Symbol;Acc:HGNC:21653]	2.228	1.156	3.8936e-29	6.78718e-28
ENSG00000145244	CORIN	corin, serine peptidase [Source:HGNC Symbol;Acc:HGNC:19012]	4.781	2.257	5.06645e-29	8.7547e-28
ENSG00000148344	PTGES	prostaglandin E synthase [Source:HGNC Symbol;Acc:HGNC:9599]	8.112	3.02	5.36323e-29	9.24962e-28
ENSG00000108515	ENO3	enolase 3 [Source:HGNC Symbol;Acc:HGNC:3354]	3.46	1.791	6.19798e-29	1.06584e-27
ENSG00000017483	SLC38A5	solute carrier family 38 member 5 [Source:HGNC Symbol;Acc:HGNC:18070]	7.013	2.81	8.31476e-29	1.41892e-27
ENSG00000138448	ITGAV	integrin subunit alpha V [Source:HGNC Symbol;Acc:HGNC:6150]	2.02	1.015	9.15145e-29	1.55872e-27
ENSG00000164117	FBXO8	F-box protein 8 [Source:HGNC Symbol;Acc:HGNC:13587]	3.188	1.673	1.16415e-28	1.95302e-27
ENSG00000197471	SPN	sialophorin [Source:HGNC Symbol;Acc:HGNC:11249]	66.555	6.056	1.25802e-28	2.10654e-27
ENSG00000180318	ALX1	ALX homeobox 1 [Source:HGNC Symbol;Acc:HGNC:1494]	2.848	1.51	1.46278e-28	2.44025e-27
ENSG00000109911	ELP4	elongator acetyltransferase complex subunit 4 [Source:HGNC Symbol;Acc:HGNC:1171]	2.53	1.339	1.8345e-28	3.04612e-27
ENSG00000023445	BIRC3	baculoviral IAP repeat containing 3 [Source:HGNC Symbol;Acc:HGNC:591]	16.768	4.068	2.0489e-28	3.39266e-27
ENSG00000130513	GDF15	growth differentiation factor 15 [Source:HGNC Symbol;Acc:HGNC:30142]	8.187	3.033	2.57519e-28	4.24835e-27
ENSG00000159224	GIP	gastric inhibitory polypeptide [Source:HGNC Symbol;Acc:HGNC:4270]	129.97	7.022	4.94491e-28	8.01696e-27
ENSG00000107742	SPOCK2	SPARC (osteonectin), cwcv and kazal like domains proteoglycan 2 [Source:HGNC Symbol;Acc:HGNC:13564]	3.77	1.914	6.9862e-28	1.12043e-26
ENSG00000102312	PORCN	porcupine O-acyltransferase [Source:HGNC Symbol;Acc:HGNC:17652]	2.312	1.209	7.08241e-28	1.13484e-26
ENSG00000164938	TP53INP1	tumor protein p53 inducible nuclear protein 1 [Source:HGNC Symbol;Acc:HGNC:18022]	3.368	1.752	8.49193e-28	1.35219e-26
ENSG00000170185	USP38	ubiquitin specific peptidase 38 [Source:HGNC Symbol;Acc:HGNC:20067]	2.299	1.201	1.72031e-27	2.69601e-26
ENSG00000120068	HOXB8	homeobox B8 [Source:HGNC Symbol;Acc:HGNC:5119]	2.238	1.162	2.09406e-27	3.25885e-26
ENSG00000107593	PKD2L1	polycystin 2 like 1, transient receptor potential cation channel [Source:HGNC Symbol;Acc:HGNC:9011]	39.49	5.303	2.2519e-27	3.50143e-26
ENSG00000184786	DYNLT2	dynein light chain Tctex-type 2 [Source:HGNC Symbol;Acc:HGNC:11695]	4.146	2.052	2.3438e-27	3.63798e-26
ENSG00000179454	KLHL28	kelch like family member 28 [Source:HGNC Symbol;Acc:HGNC:19741]	2.758	1.464	2.57533e-27	3.98696e-26
ENSG00000197329	PELI1	pellino E3 ubiquitin protein ligase 1 [Source:HGNC Symbol;Acc:HGNC:8827]	4.522	2.177	6.58432e-27	9.98556e-26
ENSG00000116704	SLC35D1	solute carrier family 35 member D1 [Source:HGNC Symbol;Acc:HGNC:20800]	2.326	1.218	6.79905e-27	1.03025e-25
ENSG00000028116	VRK2	VRK serine/threonine kinase 2 [Source:HGNC Symbol;Acc:HGNC:12719]	2.145	1.101	1.31177e-26	1.93673e-25
ENSG00000172403	SYNPO2	synaptopodin 2 [Source:HGNC Symbol;Acc:HGNC:17732]	7.678	2.941	1.58043e-26	2.32569e-25
ENSG00000172409	CLP1	cleavage factor polyribonucleotide kinase subunit 1 [Source:HGNC Symbol;Acc:HGNC:16999]	2.604	1.381	2.93456e-26	4.23802e-25
ENSG00000184378	ACTRT3	actin related protein T3 [Source:HGNC Symbol;Acc:HGNC:24022]	3.303	1.724	3.59637e-26	5.1521e-25
ENSG00000140463	BBS4	Bardet-Biedl syndrome 4 [Source:HGNC Symbol;Acc:HGNC:969]	2.015	1.011	3.63503e-26	5.20331e-25
ENSG00000204315	FKBPL	FKBP prolyl isomerase like [Source:HGNC Symbol;Acc:HGNC:13949]	2.009	1.007	5.55788e-26	7.86741e-25
ENSG00000172020	GAP43	growth associated protein 43 [Source:HGNC Symbol;Acc:HGNC:4140]	3.622	1.857	6.42316e-26	9.07068e-25
ENSG00000196782	MAML3	mastermind like transcriptional coactivator 3 [Source:HGNC Symbol;Acc:HGNC:16272]	2.015	1.011	7.36757e-26	1.03715e-24
ENSG00000003096	KLHL13	kelch like family member 13 [Source:HGNC Symbol;Acc:HGNC:22931]	2.067	1.047	7.50016e-26	1.05499e-24
ENSG00000143178	TBX19	T-box transcription factor 19 [Source:HGNC Symbol;Acc:HGNC:11596]	5.442	2.444	8.00435e-26	1.12149e-24
ENSG00000164162	ANAPC10	anaphase promoting complex subunit 10 [Source:HGNC Symbol;Acc:HGNC:24077]	3.141	1.651	1.04386e-25	1.44777e-24
ENSG00000143554	SLC27A3	solute carrier family 27 member 3 [Source:HGNC Symbol;Acc:HGNC:10997]	2.457	1.297	1.12586e-25	1.55666e-24
ENSG00000204532	ZSCAN5C	zinc finger and SCAN domain containing 5C [Source:HGNC Symbol;Acc:HGNC:34294]	2875.42	11.49	1.42365e-25	1.9578e-24
ENSG00000182156	ENPP7	ectonucleotide pyrophosphatase/phosphodiesterase 7 [Source:HGNC Symbol;Acc:HGNC:23764]	174.02	7.443	2.11579e-25	2.87419e-24
ENSG00000120616	EPC1	enhancer of polycomb homolog 1 [Source:HGNC Symbol;Acc:HGNC:19876]	2.098	1.069	2.21158e-25	2.99975e-24
ENSG00000180739	S1PR5	sphingosine-1-phosphate receptor 5 [Source:HGNC Symbol;Acc:HGNC:14299]	7.347	2.877	2.77293e-25	3.73844e-24
ENSG00000138593	SECISBP2L	SECIS binding protein 2 like [Source:HGNC Symbol;Acc:HGNC:28997]	2.524	1.336	5.56901e-25	7.39084e-24
ENSG00000196154	S100A4	S100 calcium binding protein A4 [Source:HGNC Symbol;Acc:HGNC:10494]	11.164	3.481	7.05688e-25	9.31697e-24
ENSG00000185792	NLRP9	NLR family pyrin domain containing 9 [Source:HGNC Symbol;Acc:HGNC:22941]	51.279	5.68	1.24674e-24	1.62085e-23
ENSG00000168079	SCARA5	scavenger receptor class A member 5 [Source:HGNC Symbol;Acc:HGNC:28701]	14.782	3.886	1.36392e-24	1.76932e-23
ENSG00000112333	NR2E1	nuclear receptor subfamily 2 group E member 1 [Source:HGNC Symbol;Acc:HGNC:7973]	35.463	5.148	1.65315e-24	2.13059e-23
ENSG00000124762	CDKN1A	cyclin dependent kinase inhibitor 1A [Source:HGNC Symbol;Acc:HGNC:1784]	2.202	1.139	1.78086e-24	2.29188e-23
ENSG00000176390	CRLF3	cytokine receptor like factor 3 [Source:HGNC Symbol;Acc:HGNC:17177]	2.379	1.25	2.21095e-24	2.82299e-23
ENSG00000196628	TCF4	transcription factor 4 [Source:HGNC Symbol;Acc:HGNC:11634]	2.005	1.003	2.53909e-24	3.23272e-23
ENSG00000139800	ZIC5	Zic family member 5 [Source:HGNC Symbol;Acc:HGNC:20322]	2.059	1.042	3.04944e-24	3.84683e-23
ENSG00000140795	MYLK3	myosin light chain kinase 3 [Source:HGNC Symbol;Acc:HGNC:29826]	4.916	2.297	3.68585e-24	4.64307e-23
ENSG00000166793	YPEL4	yippee like 4 [Source:HGNC Symbol;Acc:HGNC:18328]	51.344	5.682	5.90859e-24	7.37541e-23
ENSG00000182700	IGIP	IgA inducing protein [Source:HGNC Symbol;Acc:HGNC:33847]	3.236	1.694	6.75649e-24	8.41028e-23
ENSG00000189045	ANKDD1B	ankyrin repeat and death domain containing 1B [Source:HGNC Symbol;Acc:HGNC:32525]	13.391	3.743	7.05715e-24	8.76619e-23
ENSG00000081087	OSTM1	osteoclastogenesis associated transmembrane protein 1 [Source:HGNC Symbol;Acc:HGNC:21652]	2.187	1.129	7.53718e-24	9.35595e-23
ENSG00000183423	LRIT3	leucine rich repeat, Ig-like and transmembrane domains 3 [Source:HGNC Symbol;Acc:HGNC:24783]	5.106	2.352	9.38866e-24	1.15897e-22
ENSG00000197780	TAF13	TATA-box binding protein associated factor 13 [Source:HGNC Symbol;Acc:HGNC:11546]	2.603	1.38	1.62304e-23	1.96949e-22
ENSG00000174945	AMZ1	archaelysin family metallopeptidase 1 [Source:HGNC Symbol;Acc:HGNC:22231]	3.565	1.834	1.96755e-23	2.37784e-22
ENSG00000115289	PCGF1	polycomb group ring finger 1 [Source:HGNC Symbol;Acc:HGNC:17615]	2.04	1.028	2.54341e-23	3.05517e-22
ENSG00000116824	CD2	CD2 molecule [Source:HGNC Symbol;Acc:HGNC:1639]	1923.95	10.91	2.65821e-23	3.18878e-22
ENSG00000185442	FAM174B	family with sequence similarity 174 member B [Source:HGNC Symbol;Acc:HGNC:34339]	2.761	1.465	4.43122e-23	5.22784e-22
ENSG00000109063	MYH3	myosin heavy chain 3 [Source:HGNC Symbol;Acc:HGNC:7573]	2.278	1.188	5.86439e-23	6.86421e-22
ENSG00000004468	CD38	CD38 molecule [Source:HGNC Symbol;Acc:HGNC:1667]	26.07	4.704	6.50354e-23	7.58251e-22
ENSG00000182326	C1S	complement C1s [Source:HGNC Symbol;Acc:HGNC:1247]	5.366	2.424	6.96444e-23	8.10399e-22
ENSG00000196338	NLGN3	neuroligin 3 [Source:HGNC Symbol;Acc:HGNC:14289]	2.466	1.302	7.90081e-23	9.16967e-22
ENSG00000124203	ZNF831	zinc finger protein 831 [Source:HGNC Symbol;Acc:HGNC:16167]	1891.15	10.885	8.69234e-23	1.00426e-21
ENSG00000072858	SIDT1	SID1 transmembrane family member 1 [Source:HGNC Symbol;Acc:HGNC:25967]	3.66	1.872	9.74279e-23	1.12272e-21
ENSG00000126903	SLC10A3	solute carrier family 10 member 3 [Source:HGNC Symbol;Acc:HGNC:22979]	2.164	1.114	9.82816e-23	1.13182e-21
ENSG00000137809	ITGA11	integrin subunit alpha 11 [Source:HGNC Symbol;Acc:HGNC:6136]	3.528	1.819	1.23322e-22	1.41109e-21
ENSG00000169629	RGPD8	RANBP2 like and GRIP domain containing 8 [Source:HGNC Symbol;Acc:HGNC:9849]	2.431	1.282	1.49841e-22	1.7047e-21
ENSG00000080298	RFX3	regulatory factor X3 [Source:HGNC Symbol;Acc:HGNC:9984]	3.047	1.608	1.62722e-22	1.84536e-21
ENSG00000115325	DOK1	docking protein 1 [Source:HGNC Symbol;Acc:HGNC:2990]	2.239	1.163	1.81933e-22	2.05538e-21
ENSG00000203667	COX20	cytochrome c oxidase assembly factor COX20 [Source:HGNC Symbol;Acc:HGNC:26970]	3.921	1.971	4.24707e-22	4.65118e-21
ENSG00000164304	CAGE1	cancer antigen 1 [Source:HGNC Symbol;Acc:HGNC:21622]	10.155	3.344	4.69722e-22	5.13444e-21
ENSG00000099385	BCL7C	BAF chromatin remodeling complex subunit BCL7C [Source:HGNC Symbol;Acc:HGNC:1006]	2.012	1.009	6.4876e-22	7.03546e-21
ENSG00000183837	PNMA3	PNMA family member 3 [Source:HGNC Symbol;Acc:HGNC:18742]	37.532	5.23	1.37933e-21	1.46467e-20
ENSG00000109705	NKX3-2	NK3 homeobox 2 [Source:HGNC Symbol;Acc:HGNC:951]	3.258	1.704	1.46601e-21	1.55486e-20
ENSG00000167550	RHEBL1	RHEB like 1 [Source:HGNC Symbol;Acc:HGNC:21166]	5.431	2.441	1.5112e-21	1.59994e-20
ENSG00000171811	CFAP46	cilia and flagella associated protein 46 [Source:HGNC Symbol;Acc:HGNC:25247]	28.751	4.846	1.66182e-21	1.75524e-20
ENSG00000170542	SERPINB9	serpin family B member 9 [Source:HGNC Symbol;Acc:HGNC:8955]	3.618	1.855	1.70858e-21	1.80355e-20
ENSG00000180008	SOCS4	suppressor of cytokine signaling 4 [Source:HGNC Symbol;Acc:HGNC:19392]	2.306	1.205	3.53041e-21	3.67451e-20
ENSG00000166317	SYNPO2L	synaptopodin 2 like [Source:HGNC Symbol;Acc:HGNC:23532]	5.853	2.549	3.8062e-21	3.95464e-20
ENSG00000151360	ALLC	allantoicase [Source:HGNC Symbol;Acc:HGNC:17377]	19.098	4.255	4.27785e-21	4.42922e-20
ENSG00000074706	IPCEF1	interaction protein for cytohesin exchange factors 1 [Source:HGNC Symbol;Acc:HGNC:21204]	6.496	2.7	4.45714e-21	4.6015e-20
ENSG00000146809	ASB15	ankyrin repeat and SOCS box containing 15 [Source:HGNC Symbol;Acc:HGNC:19767]	25.051	4.647	5.62311e-21	5.76522e-20
ENSG00000171448	ZBTB26	zinc finger and BTB domain containing 26 [Source:HGNC Symbol;Acc:HGNC:23383]	2.119	1.083	1.16217e-20	1.17003e-19
ENSG00000170279	C7orf33	chromosome 7 open reading frame 33 [Source:HGNC Symbol;Acc:HGNC:21724]	1252.73	10.291	1.21243e-20	1.2172e-19
ENSG00000182919	C11orf54	chromosome 11 open reading frame 54 [Source:HGNC Symbol;Acc:HGNC:30204]	2.411	1.27	1.23713e-20	1.23991e-19
ENSG00000153975	ZUP1	zinc finger containing ubiquitin peptidase 1 [Source:HGNC Symbol;Acc:HGNC:21224]	2.054	1.038	2.3676e-20	2.31825e-19
ENSG00000128849	CGNL1	cingulin like 1 [Source:HGNC Symbol;Acc:HGNC:25931]	2.297	1.199	2.42622e-20	2.37304e-19
ENSG00000170836	PPM1D	protein phosphatase, Mg2+/Mn2+ dependent 1D [Source:HGNC Symbol;Acc:HGNC:9277]	2.129	1.09	2.78594e-20	2.71298e-19
ENSG00000183111	ARHGEF37	Rho guanine nucleotide exchange factor 37 [Source:HGNC Symbol;Acc:HGNC:34430]	3.227	1.69	3.12565e-20	3.03883e-19
ENSG00000129214	SHBG	sex hormone binding globulin [Source:HGNC Symbol;Acc:HGNC:10839]	4.816	2.268	3.2551e-20	3.1578e-19
ENSG00000118514	ALDH8A1	aldehyde dehydrogenase 8 family member A1 [Source:HGNC Symbol;Acc:HGNC:15471]	3.716	1.894	3.7716e-20	3.64499e-19
ENSG00000198838	RYR3	ryanodine receptor 3 [Source:HGNC Symbol;Acc:HGNC:10485]	2.776	1.473	5.39213e-20	5.16083e-19
ENSG00000124713	GNMT	glycine N-methyltransferase [Source:HGNC Symbol;Acc:HGNC:4415]	6.59	2.72	8.07223e-20	7.63994e-19
ENSG00000186517	ARHGAP30	Rho GTPase activating protein 30 [Source:HGNC Symbol;Acc:HGNC:27414]	2.472	1.306	1.26663e-19	1.1856e-18
ENSG00000204482	LST1	leukocyte specific transcript 1 [Source:HGNC Symbol;Acc:HGNC:14189]	20.804	4.379	1.34246e-19	1.25263e-18
ENSG00000149418	ST14	ST14 transmembrane serine protease matriptase [Source:HGNC Symbol;Acc:HGNC:11344]	13.166	3.719	1.6194e-19	1.50397e-18
ENSG00000158055	GRHL3	grainyhead like transcription factor 3 [Source:HGNC Symbol;Acc:HGNC:25839]	3.506	1.81	8.77166e-19	7.75888e-18
ENSG00000161905	ALOX15	arachidonate 15-lipoxygenase [Source:HGNC Symbol;Acc:HGNC:433]	13.159	3.718	9.24638e-19	8.16261e-18
ENSG00000156958	GALK2	galactokinase 2 [Source:HGNC Symbol;Acc:HGNC:4119]	2.147	1.103	1.09113e-18	9.57888e-18
ENSG00000139269	INHBE	inhibin subunit beta E [Source:HGNC Symbol;Acc:HGNC:24029]	6.586	2.719	1.37039e-18	1.19616e-17
ENSG00000198753	PLXNB3	plexin B3 [Source:HGNC Symbol;Acc:HGNC:9105]	8.179	3.032	1.6433e-18	1.42255e-17
ENSG00000171126	KCNG3	potassium voltage-gated channel modifier subfamily G member 3 [Source:HGNC Symbol;Acc:HGNC:18306]	2.767	1.469	1.77695e-18	1.53527e-17
ENSG00000166073	GPR176	G protein-coupled receptor 176 [Source:HGNC Symbol;Acc:HGNC:32370]	2	1	3.25774e-18	2.76776e-17
ENSG00000188783	PRELP	proline and arginine rich end leucine rich repeat protein [Source:HGNC Symbol;Acc:HGNC:9357]	29.88	4.901	3.8772e-18	3.27689e-17
ENSG00000042493	CAPG	capping actin protein, gelsolin like [Source:HGNC Symbol;Acc:HGNC:1474]	5.11	2.353	4.40987e-18	3.71303e-17
ENSG00000157890	MEGF11	multiple EGF like domains 11 [Source:HGNC Symbol;Acc:HGNC:29635]	2.101	1.071	4.44298e-18	3.73914e-17
ENSG00000164122	ASB5	ankyrin repeat and SOCS box containing 5 [Source:HGNC Symbol;Acc:HGNC:17180]	890.164	9.798	4.97656e-18	4.17834e-17
ENSG00000146276	GABRR1	gamma-aminobutyric acid type A receptor subunit rho1 [Source:HGNC Symbol;Acc:HGNC:4090]	803.714	9.651	7.95564e-18	6.59889e-17
ENSG00000172771	EFCAB12	EF-hand calcium binding domain 12 [Source:HGNC Symbol;Acc:HGNC:28061]	4.427	2.146	7.96649e-18	6.60482e-17
ENSG00000141401	IMPA2	inositol monophosphatase 2 [Source:HGNC Symbol;Acc:HGNC:6051]	2.103	1.073	8.41421e-18	6.96308e-17
ENSG00000054282	SDCCAG8	SHH signaling and ciliogenesis regulator SDCCAG8 [Source:HGNC Symbol;Acc:HGNC:10671]	2.029	1.021	1.43409e-17	1.17155e-16
ENSG00000188549	CCDC9B	coiled-coil domain containing 9B [Source:HGNC Symbol;Acc:HGNC:33488]	2.463	1.3	1.71682e-17	1.39233e-16
ENSG00000171885	AQP4	aquaporin 4 [Source:HGNC Symbol;Acc:HGNC:637]	7.606	2.927	1.83266e-17	1.48291e-16
ENSG00000180233	ZNRF2	zinc and ring finger 2 [Source:HGNC Symbol;Acc:HGNC:22316]	2.658	1.41	1.9559e-17	1.57977e-16
ENSG00000025423	HSD17B6	hydroxysteroid 17-beta dehydrogenase 6 [Source:HGNC Symbol;Acc:HGNC:23316]	2.177	1.122	2.2385e-17	1.79988e-16
ENSG00000116183	PAPPA2	pappalysin 2 [Source:HGNC Symbol;Acc:HGNC:14615]	9.47	3.243	3.47171e-17	2.76159e-16
ENSG00000140009	ESR2	estrogen receptor 2 [Source:HGNC Symbol;Acc:HGNC:3468]	3.502	1.808	3.81259e-17	3.01528e-16
ENSG00000139549	DHH	desert hedgehog signaling molecule [Source:HGNC Symbol;Acc:HGNC:2865]	11.166	3.481	7.9422e-17	6.1239e-16
ENSG00000120688	WBP4	WW domain binding protein 4 [Source:HGNC Symbol;Acc:HGNC:12739]	2.222	1.152	1.33422e-16	1.00914e-15
ENSG00000165917	RAPSN	receptor associated protein of the synapse [Source:HGNC Symbol;Acc:HGNC:9863]	7.963	2.993	1.73677e-16	1.29876e-15
ENSG00000137960	GIPC2	GIPC PDZ domain containing family member 2 [Source:HGNC Symbol;Acc:HGNC:18177]	30.468	4.929	3.07816e-16	2.2574e-15
ENSG00000111834	RSPH4A	radial spoke head component 4A [Source:HGNC Symbol;Acc:HGNC:21558]	2.96	1.566	4.87332e-16	3.5261e-15
ENSG00000101638	ST8SIA5	ST8 alpha-N-acetyl-neuraminide alpha-2,8-sialyltransferase 5 [Source:HGNC Symbol;Acc:HGNC:17827]	3.973	1.99	5.82518e-16	4.1978e-15
ENSG00000182405	PGBD4	piggyBac transposable element derived 4 [Source:HGNC Symbol;Acc:HGNC:19401]	2.043	1.031	6.22496e-16	4.47505e-15
ENSG00000158525	CPA5	carboxypeptidase A5 [Source:HGNC Symbol;Acc:HGNC:15722]	447.196	8.805	8.01595e-16	5.71425e-15
ENSG00000147485	PXDNL	peroxidasin like [Source:HGNC Symbol;Acc:HGNC:26359]	16.001	4	8.62746e-16	6.12814e-15
ENSG00000204301	NOTCH4	notch receptor 4 [Source:HGNC Symbol;Acc:HGNC:7884]	3.947	1.981	8.86158e-16	6.28693e-15
ENSG00000121075	TBX4	T-box transcription factor 4 [Source:HGNC Symbol;Acc:HGNC:11603]	12.926	3.692	9.58693e-16	6.78536e-15
ENSG00000111644	ACRBP	acrosin binding protein [Source:HGNC Symbol;Acc:HGNC:17195]	9.448	3.24	1.4222e-15	9.93591e-15
ENSG00000156265	MAP3K7CL	MAP3K7 C-terminal like [Source:HGNC Symbol;Acc:HGNC:16457]	11.342	3.504	1.50763e-15	1.0504e-14
ENSG00000163806	SPDYA	speedy/RINGO cell cycle regulator family member A [Source:HGNC Symbol;Acc:HGNC:30613]	5.254	2.393	1.51265e-15	1.05349e-14
ENSG00000168016	TRANK1	tetratricopeptide repeat and ankyrin repeat containing 1 [Source:HGNC Symbol;Acc:HGNC:29011]	30.724	4.941	1.8336e-15	1.27007e-14
ENSG00000188958	UTS2B	urotensin 2B [Source:HGNC Symbol;Acc:HGNC:30894]	9.589	3.261	2.17162e-15	1.49665e-14
ENSG00000123091	RNF11	ring finger protein 11 [Source:HGNC Symbol;Acc:HGNC:10056]	2.068	1.048	2.33204e-15	1.60248e-14
ENSG00000155330	C16orf87	chromosome 16 open reading frame 87 [Source:HGNC Symbol;Acc:HGNC:33754]	2.017	1.012	2.34767e-15	1.61114e-14
ENSG00000070190	DAPP1	dual adaptor of phosphotyrosine and 3-phosphoinositides 1 [Source:HGNC Symbol;Acc:HGNC:16500]	28.506	4.833	2.41829e-15	1.65643e-14
ENSG00000152592	DMP1	dentin matrix acidic phosphoprotein 1 [Source:HGNC Symbol;Acc:HGNC:2932]	452.296	8.821	2.73803e-15	1.86898e-14
ENSG00000162078	ZG16B	zymogen granule protein 16B [Source:HGNC Symbol;Acc:HGNC:30456]	37.766	5.239	4.21284e-15	2.8377e-14
ENSG00000132854	KANK4	KN motif and ankyrin repeat domains 4 [Source:HGNC Symbol;Acc:HGNC:27263]	438.665	8.777	4.44639e-15	2.99051e-14
ENSG00000118308	IRAG2	inositol 1,4,5-triphosphate receptor associated 2 [Source:HGNC Symbol;Acc:HGNC:6690]	22.187	4.472	4.75952e-15	3.19029e-14
ENSG00000107789	MINPP1	multiple inositol-polyphosphate phosphatase 1 [Source:HGNC Symbol;Acc:HGNC:7102]	2.038	1.027	6.24972e-15	4.13482e-14
ENSG00000171860	C3AR1	complement C3a receptor 1 [Source:HGNC Symbol;Acc:HGNC:1319]	18.152	4.182	6.69874e-15	4.4237e-14
ENSG00000109220	CHIC2	cysteine rich hydrophobic domain 2 [Source:HGNC Symbol;Acc:HGNC:1935]	2.057	1.04	7.47691e-15	4.91214e-14
ENSG00000125246	CLYBL	citramalyl-CoA lyase [Source:HGNC Symbol;Acc:HGNC:18355]	2.245	1.167	8.06802e-15	5.28105e-14
ENSG00000119681	LTBP2	latent transforming growth factor beta binding protein 2 [Source:HGNC Symbol;Acc:HGNC:6715]	2.146	1.102	9.95756e-15	6.46571e-14
ENSG00000214814	FER1L6	fer-1 like family member 6 [Source:HGNC Symbol;Acc:HGNC:28065]	12.285	3.619	1.38438e-14	8.86979e-14
ENSG00000106038	EVX1	even-skipped homeobox 1 [Source:HGNC Symbol;Acc:HGNC:3506]	362.87	8.503	1.78467e-14	1.13691e-13
ENSG00000188822	CNR2	cannabinoid receptor 2 [Source:HGNC Symbol;Acc:HGNC:2160]	27.409	4.777	1.9193e-14	1.22007e-13
ENSG00000153234	NR4A2	nuclear receptor subfamily 4 group A member 2 [Source:HGNC Symbol;Acc:HGNC:7981]	2.499	1.321	2.01258e-14	1.27618e-13
ENSG00000092850	TEKT2	tektin 2 [Source:HGNC Symbol;Acc:HGNC:11725]	4.6	2.202	2.23807e-14	1.41364e-13
ENSG00000115896	PLCL1	phospholipase C like 1 (inactive) [Source:HGNC Symbol;Acc:HGNC:9063]	2.409	1.268	2.50354e-14	1.57392e-13
ENSG00000091009	RBM27	RNA binding motif protein 27 [Source:HGNC Symbol;Acc:HGNC:29243]	2.705	1.436	2.90498e-14	1.81625e-13
ENSG00000169994	MYO7B	myosin VIIB [Source:HGNC Symbol;Acc:HGNC:7607]	86.636	6.437	3.06796e-14	1.91479e-13
ENSG00000161958	FGF11	fibroblast growth factor 11 [Source:HGNC Symbol;Acc:HGNC:3667]	4.042	2.015	3.88094e-14	2.4012e-13
ENSG00000137699	TRIM29	tripartite motif containing 29 [Source:HGNC Symbol;Acc:HGNC:17274]	621.281	9.279	4.36982e-14	2.68692e-13
ENSG00000196503	ARL9	ADP ribosylation factor like GTPase 9 [Source:HGNC Symbol;Acc:HGNC:23592]	4.891	2.29	5.20896e-14	3.17663e-13
ENSG00000167880	EVPL	envoplakin [Source:HGNC Symbol;Acc:HGNC:3503]	8.149	3.027	6.57135e-14	3.97084e-13
ENSG00000283787	PRR33	proline rich 33 [Source:HGNC Symbol;Acc:HGNC:35118]	299.988	8.229	7.41845e-14	4.45257e-13
ENSG00000276410	H2BC3	H2B clustered histone 3 [Source:HGNC Symbol;Acc:HGNC:4751]	7.68	2.941	8.04718e-14	4.81536e-13
ENSG00000057468	MSH4	mutS homolog 4 [Source:HGNC Symbol;Acc:HGNC:7327]	2.64	1.401	9.25007e-14	5.51667e-13
ENSG00000117595	IRF6	interferon regulatory factor 6 [Source:HGNC Symbol;Acc:HGNC:6121]	5.351	2.42	9.69906e-14	5.77479e-13
ENSG00000118231	CRYGD	crystallin gamma D [Source:HGNC Symbol;Acc:HGNC:2411]	2.84	1.506	1.22866e-13	7.27172e-13
ENSG00000122375	OPN4	opsin 4 [Source:HGNC Symbol;Acc:HGNC:14449]	305.124	8.253	1.34097e-13	7.91546e-13
ENSG00000168899	VAMP5	vesicle associated membrane protein 5 [Source:HGNC Symbol;Acc:HGNC:12646]	9.514	3.25	1.35058e-13	7.96952e-13
ENSG00000139219	COL2A1	collagen type II alpha 1 chain [Source:HGNC Symbol;Acc:HGNC:2200]	2.01	1.007	1.38839e-13	8.18182e-13
ENSG00000019186	CYP24A1	cytochrome P450 family 24 subfamily A member 1 [Source:HGNC Symbol;Acc:HGNC:2602]	153.156	7.259	1.77243e-13	1.03392e-12
ENSG00000082126	MPP4	MAGUK p55 scaffold protein 4 [Source:HGNC Symbol;Acc:HGNC:13680]	9.3	3.217	1.89055e-13	1.1003e-12
ENSG00000116194	ANGPTL1	angiopoietin like 1 [Source:HGNC Symbol;Acc:HGNC:489]	6.338	2.664	1.94451e-13	1.1306e-12
ENSG00000130592	LSP1	lymphocyte specific protein 1 [Source:HGNC Symbol;Acc:HGNC:6707]	137.904	7.108	2.42383e-13	1.39701e-12
ENSG00000163840	DTX3L	deltex E3 ubiquitin ligase 3L [Source:HGNC Symbol;Acc:HGNC:30323]	3.725	1.897	3.72661e-13	2.1178e-12
ENSG00000027644	INSRR	insulin receptor related receptor [Source:HGNC Symbol;Acc:HGNC:6093]	6.296	2.654	5.35938e-13	3.01117e-12
ENSG00000167741	GGT6	gamma-glutamyltransferase 6 [Source:HGNC Symbol;Acc:HGNC:26891]	61.376	5.94	5.70397e-13	3.19874e-12
ENSG00000143570	SLC39A1	solute carrier family 39 member 1 [Source:HGNC Symbol;Acc:HGNC:12876]	3.126	1.644	8.88979e-13	4.90064e-12
ENSG00000187994	RINL	Ras and Rab interactor like [Source:HGNC Symbol;Acc:HGNC:24795]	7.738	2.952	1.1158e-12	6.10954e-12
ENSG00000151655	ITIH2	inter-alpha-trypsin inhibitor heavy chain 2 [Source:HGNC Symbol;Acc:HGNC:6167]	3.731	1.899	1.30333e-12	7.0928e-12
ENSG00000185002	RFX6	regulatory factor X6 [Source:HGNC Symbol;Acc:HGNC:21478]	6.491	2.698	1.46838e-12	7.94018e-12
ENSG00000221843	C2orf16	chromosome 2 open reading frame 16 [Source:HGNC Symbol;Acc:HGNC:25275]	2.25	1.17	1.74856e-12	9.39745e-12
ENSG00000120729	MYOT	myotilin [Source:HGNC Symbol;Acc:HGNC:12399]	3.209	1.682	2.29568e-12	1.21813e-11
ENSG00000203724	C1orf53	chromosome 1 open reading frame 53 [Source:HGNC Symbol;Acc:HGNC:30003]	3.109	1.636	2.57809e-12	1.3615e-11
ENSG00000155875	SAXO1	stabilizer of axonemal microtubules 1 [Source:HGNC Symbol;Acc:HGNC:28566]	5.866	2.552	3.61595e-12	1.88559e-11
ENSG00000174749	FAM241A	family with sequence similarity 241 member A [Source:HGNC Symbol;Acc:HGNC:26813]	2.051	1.037	4.56248e-12	2.35309e-11
ENSG00000145757	SPATA9	spermatogenesis associated 9 [Source:HGNC Symbol;Acc:HGNC:22988]	9.218	3.205	7.09731e-12	3.60008e-11
ENSG00000205978	NYNRIN	NYN domain and retroviral integrase containing [Source:HGNC Symbol;Acc:HGNC:20165]	2.39	1.257	1.19789e-11	5.95776e-11
ENSG00000148377	IDI2	isopentenyl-diphosphate delta isomerase 2 [Source:HGNC Symbol;Acc:HGNC:23487]	6.435	2.686	1.35844e-11	6.73374e-11
ENSG00000167851	CD300A	CD300a molecule [Source:HGNC Symbol;Acc:HGNC:19319]	180.323	7.494	1.73926e-11	8.53143e-11
ENSG00000101977	MCF2	MCF.2 cell line derived transforming sequence [Source:HGNC Symbol;Acc:HGNC:6940]	14.831	3.891	1.81938e-11	8.90239e-11
ENSG00000138356	AOX1	aldehyde oxidase 1 [Source:HGNC Symbol;Acc:HGNC:553]	7.536	2.914	4.00355e-11	1.90366e-10
ENSG00000134571	MYBPC3	myosin binding protein C3 [Source:HGNC Symbol;Acc:HGNC:7551]	13.853	3.792	4.59428e-11	2.1724e-10
ENSG00000173156	RHOD	ras homolog family member D [Source:HGNC Symbol;Acc:HGNC:670]	173.398	7.438	5.44793e-11	2.5549e-10
ENSG00000108839	ALOX12	arachidonate 12-lipoxygenase, 12S type [Source:HGNC Symbol;Acc:HGNC:429]	2.071	1.05	5.56007e-11	2.60423e-10
ENSG00000197181	PIWIL2	piwi like RNA-mediated gene silencing 2 [Source:HGNC Symbol;Acc:HGNC:17644]	7.746	2.954	1.05556e-10	4.81518e-10
ENSG00000163959	SLC51A	solute carrier family 51 subunit alpha [Source:HGNC Symbol;Acc:HGNC:29955]	2.401	1.264	1.43393e-10	6.45539e-10
ENSG00000095627	TDRD1	tudor domain containing 1 [Source:HGNC Symbol;Acc:HGNC:11712]	350.141	8.452	1.4918e-10	6.7041e-10
ENSG00000162927	PUS10	pseudouridine synthase 10 [Source:HGNC Symbol;Acc:HGNC:26505]	2.072	1.051	1.5721e-10	7.05252e-10
ENSG00000155465	SLC7A7	solute carrier family 7 member 7 [Source:HGNC Symbol;Acc:HGNC:11065]	2.48	1.31	1.71677e-10	7.66333e-10
ENSG00000198400	NTRK1	neurotrophic receptor tyrosine kinase 1 [Source:HGNC Symbol;Acc:HGNC:8031]	4.26	2.091	2.08464e-10	9.20147e-10
ENSG00000186047	DLEU7	deleted in lymphocytic leukemia 7 [Source:HGNC Symbol;Acc:HGNC:17567]	2.578	1.366	2.89331e-10	1.26149e-09
ENSG00000172738	TMEM217	transmembrane protein 217 [Source:HGNC Symbol;Acc:HGNC:21238]	5.23	2.387	3.05436e-10	1.3275e-09
ENSG00000172159	FRMD3	FERM domain containing 3 [Source:HGNC Symbol;Acc:HGNC:24125]	2.141	1.098	6.42836e-10	2.71011e-09
ENSG00000101162	TUBB1	tubulin beta 1 class VI [Source:HGNC Symbol;Acc:HGNC:16257]	2.229	1.156	1.8583e-09	7.44238e-09
ENSG00000177238	TRIM72	tripartite motif containing 72 [Source:HGNC Symbol;Acc:HGNC:32671]	4.133	2.047	2.70821e-09	1.06479e-08
ENSG00000181652	ATG9B	autophagy related 9B [Source:HGNC Symbol;Acc:HGNC:21899]	2.592	1.374	2.89008e-09	1.1343e-08
ENSG00000171124	FUT3	fucosyltransferase 3 (Lewis blood group) [Source:HGNC Symbol;Acc:HGNC:4014]	7.408	2.889	2.97614e-09	1.16679e-08
ENSG00000177453	NIM1K	NIM1 serine/threonine protein kinase [Source:HGNC Symbol;Acc:HGNC:28646]	3.18	1.669	3.45454e-09	1.34607e-08
ENSG00000128285	MCHR1	melanin concentrating hormone receptor 1 [Source:HGNC Symbol;Acc:HGNC:4479]	211.285	7.723	4.36409e-09	1.67994e-08
ENSG00000107242	PIP5K1B	phosphatidylinositol-4-phosphate 5-kinase type 1 beta [Source:HGNC Symbol;Acc:HGNC:8995]	2.104	1.073	4.99432e-09	1.90856e-08
ENSG00000162669	HFM1	helicase for meiosis 1 [Source:HGNC Symbol;Acc:HGNC:20193]	2.33	1.22	6.91064e-09	2.60188e-08
ENSG00000160179	ABCG1	ATP binding cassette subfamily G member 1 [Source:HGNC Symbol;Acc:HGNC:73]	2.154	1.107	8.17297e-09	3.05332e-08
ENSG00000125508	SRMS	src-related kinase lacking C-terminal regulatory tyrosine and N-terminal myristylation sites [Source:HGNC Symbol;Acc:HGNC:11298]	3.857	1.947	4.49025e-08	1.55724e-07
ENSG00000183690	EFHC2	EF-hand domain containing 2 [Source:HGNC Symbol;Acc:HGNC:26233]	171.294	7.42	5.56477e-08	1.91722e-07
ENSG00000196569	LAMA2	laminin subunit alpha 2 [Source:HGNC Symbol;Acc:HGNC:6482]	5.852	2.549	6.71502e-08	2.29271e-07
ENSG00000173728	SPMIP3	sperm associated microtubule inner protein 3 [Source:HGNC Symbol;Acc:HGNC:30435]	6.88	2.782	7.36405e-08	2.50425e-07
ENSG00000008517	IL32	interleukin 32 [Source:HGNC Symbol;Acc:HGNC:16830]	13.443	3.749	7.83379e-08	2.65741e-07
ENSG00000180043	GARIN5B	golgi associated RAB2 interactor family member 5B [Source:HGNC Symbol;Acc:HGNC:25278]	145.993	7.19	1.07988e-06	3.21963e-06
ENSG00000138100	TRIM54	tripartite motif containing 54 [Source:HGNC Symbol;Acc:HGNC:16008]	2.445	1.29	2.96457e-06	8.41564e-06
ENSG00000155749	FLACC1	flagellum associated containing coiled-coil domains 1 [Source:HGNC Symbol;Acc:HGNC:14439]	2.075	1.053	4.18177e-06	1.16468e-05
ENSG00000138823	MTTP	microsomal triglyceride transfer protein [Source:HGNC Symbol;Acc:HGNC:7467]	2.322	1.216	8.58601e-06	2.3019e-05
ENSG00000163154	TNFAIP8L2	TNF alpha induced protein 8 like 2 [Source:HGNC Symbol;Acc:HGNC:26277]	2.084	1.06	1.3983e-05	3.6496e-05
ENSG00000220008	LINGO3	leucine rich repeat and Ig domain containing 3 [Source:HGNC Symbol;Acc:HGNC:21206]	2.076	1.054	0.000225205	0.000502614
ENSG00000141579	ZNF750	zinc finger protein 750 [Source:HGNC Symbol;Acc:HGNC:25843]	44.12	5.463	5.95298e-293	1.32826e-292
ENSG00000158859	ADAMTS4	ADAM metallopeptidase with thrombospondin type 1 motif 4 [Source:HGNC Symbol;Acc:HGNC:220]	116.339	6.862	7.91941e-278	1.57068e-274
ENSG00000174579	MSL2	MSL complex subunit 2 [Source:HGNC Symbol;Acc:HGNC:25544]	3.54	1.824	1.06823e-173	7.62719e-171
ENSG00000101493	ZNF516	zinc finger protein 516 [Source:HGNC Symbol;Acc:HGNC:28990]	3.399	1.765	1.37694e-154	6.82735e-152
ENSG00000161533	ACOX1	acyl-CoA oxidase 1 [Source:HGNC Symbol;Acc:HGNC:119]	2.857	1.514	5.68342e-143	2.47437e-140
ENSG00000169951	ZNF764	zinc finger protein 764 [Source:HGNC Symbol;Acc:HGNC:28200]	3.2	1.678	9.45092e-110	2.37604e-107
ENSG00000188626	GOLGA8M	golgin A8 family member M [Source:HGNC Symbol;Acc:HGNC:44404]	68.438	6.097	1.04912e-105	2.46406e-103
ENSG00000091164	TXNL1	thioredoxin like 1 [Source:HGNC Symbol;Acc:HGNC:12436]	2.592	1.374	2.3824e-99	4.62237e-97
ENSG00000167861	HID1	HID1 domain containing [Source:HGNC Symbol;Acc:HGNC:15736]	3.997	1.999	2.93222e-94	5.28689e-92
ENSG00000198315	ZKSCAN8	zinc finger with KRAB and SCAN domains 8 [Source:HGNC Symbol;Acc:HGNC:12983]	3.598	1.847	2.6633e-89	4.24464e-87
ENSG00000064787	BCAS1	brain enriched myelin associated protein 1 [Source:HGNC Symbol;Acc:HGNC:974]	230.453	7.848	7.33713e-89	1.13885e-86
ENSG00000204947	ZNF425	zinc finger protein 425 [Source:HGNC Symbol;Acc:HGNC:20690]	7.846	2.972	1.56859e-84	2.17049e-82
ENSG00000095321	CRAT	carnitine O-acetyltransferase [Source:HGNC Symbol;Acc:HGNC:2342]	2.804	1.487	2.54491e-82	3.39004e-80
ENSG00000074047	GLI2	GLI family zinc finger 2 [Source:HGNC Symbol;Acc:HGNC:4318]	2.395	1.26	3.84044e-82	5.07791e-80
ENSG00000007350	TKTL1	transketolase like 1 [Source:HGNC Symbol;Acc:HGNC:11835]	44.495	5.476	6.18435e-80	7.71962e-78
ENSG00000204138	PHACTR4	phosphatase and actin regulator 4 [Source:HGNC Symbol;Acc:HGNC:25793]	2.117	1.082	1.37992e-79	1.71053e-77
ENSG00000137409	MTCH1	mitochondrial carrier 1 [Source:HGNC Symbol;Acc:HGNC:17586]	2.021	1.015	1.60996e-78	1.90316e-76
ENSG00000143416	SELENBP1	selenium binding protein 1 [Source:HGNC Symbol;Acc:HGNC:10719]	4.669	2.223	2.04909e-78	2.40633e-76
ENSG00000077254	USP33	ubiquitin specific peptidase 33 [Source:HGNC Symbol;Acc:HGNC:20059]	3.146	1.653	8.76702e-76	9.7807e-74
ENSG00000068489	PRR11	proline rich 11 [Source:HGNC Symbol;Acc:HGNC:25619]	2.451	1.293	1.70591e-74	1.76015e-72
ENSG00000132128	LRRC41	leucine rich repeat containing 41 [Source:HGNC Symbol;Acc:HGNC:16917]	2.497	1.32	2.78961e-74	2.82924e-72
ENSG00000113163	CERT1	ceramide transporter 1 [Source:HGNC Symbol;Acc:HGNC:2205]	3.191	1.674	8.65229e-70	7.83976e-68
ENSG00000183150	GPR19	G protein-coupled receptor 19 [Source:HGNC Symbol;Acc:HGNC:4473]	10.937	3.451	3.16538e-69	2.81105e-67
ENSG00000105948	IFT56	intraflagellar transport 56 [Source:HGNC Symbol;Acc:HGNC:21882]	2.832	1.502	5.10114e-69	4.50769e-67
ENSG00000100532	CGRRF1	cell growth regulator with ring finger domain 1 [Source:HGNC Symbol;Acc:HGNC:15528]	3.307	1.725	9.05719e-68	7.88638e-66
ENSG00000068120	COASY	Coenzyme A synthase [Source:HGNC Symbol;Acc:HGNC:29932]	2.162	1.112	1.25191e-64	9.93181e-63
ENSG00000096872	IFT74	intraflagellar transport 74 [Source:HGNC Symbol;Acc:HGNC:21424]	2.869	1.521	7.05592e-63	5.14074e-61
ENSG00000129245	FXR2	FMR1 autosomal homolog 2 [Source:HGNC Symbol;Acc:HGNC:4024]	2.143	1.1	1.4902e-62	1.07693e-60
ENSG00000204396	VWA7	von Willebrand factor A domain containing 7 [Source:HGNC Symbol;Acc:HGNC:13939]	19.963	4.319	3.2679e-62	2.33328e-60
ENSG00000165272	AQP3	aquaporin 3 (Gill blood group) [Source:HGNC Symbol;Acc:HGNC:636]	8.392	3.069	6.27482e-62	4.3582e-60
ENSG00000198719	DLL1	delta like canonical Notch ligand 1 [Source:HGNC Symbol;Acc:HGNC:2908]	5.753	2.524	2.73177e-60	1.82629e-58
ENSG00000108352	RAPGEFL1	Rap guanine nucleotide exchange factor like 1 [Source:HGNC Symbol;Acc:HGNC:17428]	3.513	1.813	6.44368e-60	4.27583e-58
ENSG00000117713	ARID1A	AT-rich interaction domain 1A [Source:HGNC Symbol;Acc:HGNC:11110]	2	1	6.97032e-60	4.60816e-58
ENSG00000164823	OSGIN2	oxidative stress induced growth inhibitor family member 2 [Source:HGNC Symbol;Acc:HGNC:1355]	3.082	1.624	6.577e-59	4.1631e-57
ENSG00000151612	ZNF827	zinc finger protein 827 [Source:HGNC Symbol;Acc:HGNC:27193]	3.32	1.731	2.34016e-57	1.38318e-55
ENSG00000003402	CFLAR	CASP8 and FADD like apoptosis regulator [Source:HGNC Symbol;Acc:HGNC:1876]	2.549	1.35	1.85324e-56	1.06368e-54
ENSG00000116005	PCYOX1	prenylcysteine oxidase 1 [Source:HGNC Symbol;Acc:HGNC:20588]	2.148	1.103	3.68226e-56	2.08662e-54
ENSG00000169418	NPR1	natriuretic peptide receptor 1 [Source:HGNC Symbol;Acc:HGNC:7943]	77.22	6.271	2.03943e-55	1.12358e-53
ENSG00000196812	ZSCAN16	zinc finger and SCAN domain containing 16 [Source:HGNC Symbol;Acc:HGNC:20813]	4.399	2.137	2.07487e-55	1.13958e-53
ENSG00000167992	VWCE	von Willebrand factor C and EGF domains [Source:HGNC Symbol;Acc:HGNC:26487]	4.265	2.093	3.25055e-55	1.77438e-53
ENSG00000115317	HTRA2	HtrA serine peptidase 2 [Source:HGNC Symbol;Acc:HGNC:14348]	2.387	1.255	4.91661e-55	2.6514e-53
ENSG00000168916	ZNF608	zinc finger protein 608 [Source:HGNC Symbol;Acc:HGNC:29238]	3.499	1.807	7.26322e-55	3.88169e-53
ENSG00000184060	ADAP2	ArfGAP with dual PH domains 2 [Source:HGNC Symbol;Acc:HGNC:16487]	3.39	1.761	2.35703e-54	1.2302e-52
ENSG00000069011	PITX1	paired like homeodomain 1 [Source:HGNC Symbol;Acc:HGNC:9004]	3.063	1.615	5.40926e-54	2.76662e-52
ENSG00000115840	SLC25A12	solute carrier family 25 member 12 [Source:HGNC Symbol;Acc:HGNC:10982]	2.081	1.058	1.01789e-51	4.78141e-50
ENSG00000139625	MAP3K12	mitogen-activated protein kinase kinase kinase 12 [Source:HGNC Symbol;Acc:HGNC:6851]	3.067	1.617	1.01786e-51	4.78141e-50
ENSG00000124587	PEX6	peroxisomal biogenesis factor 6 [Source:HGNC Symbol;Acc:HGNC:8859]	2.582	1.369	1.25026e-51	5.82695e-50
ENSG00000173581	CCDC106	coiled-coil domain containing 106 [Source:HGNC Symbol;Acc:HGNC:30181]	2.903	1.538	2.6086e-51	1.20009e-49
ENSG00000111860	CEP85L	centrosomal protein 85 like [Source:HGNC Symbol;Acc:HGNC:21638]	2.919	1.546	1.62701e-50	7.37108e-49
ENSG00000016082	ISL1	ISL LIM homeobox 1 [Source:HGNC Symbol;Acc:HGNC:6132]	3.983	1.994	5.67181e-50	2.51221e-48
ENSG00000095397	WHRN	whirlin [Source:HGNC Symbol;Acc:HGNC:16361]	2.201	1.138	1.0807e-49	4.73966e-48
ENSG00000108511	HOXB6	homeobox B6 [Source:HGNC Symbol;Acc:HGNC:5117]	2.988	1.579	2.86366e-49	1.24069e-47
ENSG00000116044	NFE2L2	NFE2 like bZIP transcription factor 2 [Source:HGNC Symbol;Acc:HGNC:7782]	2.976	1.573	5.83528e-49	2.50987e-47
ENSG00000129474	AJUBA	ajuba LIM protein [Source:HGNC Symbol;Acc:HGNC:20250]	3.345	1.742	3.33564e-48	1.40427e-46
ENSG00000170581	STAT2	signal transducer and activator of transcription 2 [Source:HGNC Symbol;Acc:HGNC:11363]	3.459	1.79	1.09149e-46	4.43806e-45
ENSG00000180488	MIGA1	mitoguardin 1 [Source:HGNC Symbol;Acc:HGNC:24741]	2.809	1.49	1.28084e-46	5.18435e-45
ENSG00000124772	CPNE5	copine 5 [Source:HGNC Symbol;Acc:HGNC:2318]	12.964	3.696	2.31131e-46	9.2921e-45
ENSG00000073921	PICALM	phosphatidylinositol binding clathrin assembly protein [Source:HGNC Symbol;Acc:HGNC:15514]	2.697	1.432	8.31441e-46	3.26899e-44
ENSG00000116299	ELAPOR1	endosome-lysosome associated apoptosis and autophagy regulator 1 [Source:HGNC Symbol;Acc:HGNC:29618]	6.132	2.616	5.77218e-45	2.18291e-43
ENSG00000184574	LPAR5	lysophosphatidic acid receptor 5 [Source:HGNC Symbol;Acc:HGNC:13307]	79.646	6.316	2.62403e-44	9.53948e-43
ENSG00000137185	ZSCAN9	zinc finger and SCAN domain containing 9 [Source:HGNC Symbol;Acc:HGNC:12984]	2.768	1.469	2.77294e-44	1.00604e-42
ENSG00000105880	DLX5	distal-less homeobox 5 [Source:HGNC Symbol;Acc:HGNC:2918]	3.818	1.933	6.36702e-44	2.27758e-42
ENSG00000182400	TRAPPC6B	trafficking protein particle complex subunit 6B [Source:HGNC Symbol;Acc:HGNC:23066]	3.1	1.632	9.37459e-44	3.3334e-42
ENSG00000006047	YBX2	Y-box binding protein 2 [Source:HGNC Symbol;Acc:HGNC:17948]	9.205	3.202	1.97411e-42	6.68651e-41
ENSG00000169548	ZNF280A	zinc finger protein 280A [Source:HGNC Symbol;Acc:HGNC:18597]	30.438	4.928	1.84945e-41	6.06852e-40
ENSG00000105991	HOXA1	homeobox A1 [Source:HGNC Symbol;Acc:HGNC:5099]	4.079	2.028	1.62472e-40	5.07014e-39
ENSG00000177426	TGIF1	TGFB induced factor homeobox 1 [Source:HGNC Symbol;Acc:HGNC:11776]	2.431	1.282	2.34126e-40	7.26808e-39
ENSG00000143217	NECTIN4	nectin cell adhesion molecule 4 [Source:HGNC Symbol;Acc:HGNC:19688]	11.059	3.467	5.05518e-40	1.54248e-38
ENSG00000163389	POGLUT1	protein O-glucosyltransferase 1 [Source:HGNC Symbol;Acc:HGNC:22954]	2.086	1.06	4.40194e-39	1.29661e-37
ENSG00000133101	CCNA1	cyclin A1 [Source:HGNC Symbol;Acc:HGNC:1577]	113.476	6.826	6.34019e-39	1.85528e-37
ENSG00000113742	CPEB4	cytoplasmic polyadenylation element binding protein 4 [Source:HGNC Symbol;Acc:HGNC:21747]	2.348	1.231	4.57775e-38	1.29909e-36
ENSG00000162928	PEX13	peroxisomal biogenesis factor 13 [Source:HGNC Symbol;Acc:HGNC:8855]	2.303	1.204	1.74922e-37	4.79624e-36
ENSG00000158161	EYA3	EYA transcriptional coactivator and phosphatase 3 [Source:HGNC Symbol;Acc:HGNC:3521]	2.171	1.118	7.24415e-37	1.92997e-35
ENSG00000160097	FNDC5	fibronectin type III domain containing 5 [Source:HGNC Symbol;Acc:HGNC:20240]	3.667	1.875	8.44067e-37	2.23209e-35
ENSG00000134138	MEIS2	Meis homeobox 2 [Source:HGNC Symbol;Acc:HGNC:7001]	2.206	1.141	1.99554e-36	5.18492e-35
ENSG00000143199	ADCY10	adenylate cyclase 10 [Source:HGNC Symbol;Acc:HGNC:21285]	9.463	3.242	2.72457e-36	7.03814e-35
ENSG00000163536	SERPINI1	serpin family I member 1 [Source:HGNC Symbol;Acc:HGNC:8943]	4.163	2.058	6.32176e-36	1.60746e-34
ENSG00000163961	RNF168	ring finger protein 168 [Source:HGNC Symbol;Acc:HGNC:26661]	2.567	1.36	1.14621e-35	2.86955e-34
ENSG00000130766	SESN2	sestrin 2 [Source:HGNC Symbol;Acc:HGNC:20746]	2.482	1.312	4.5185e-35	1.09437e-33
ENSG00000060140	STYK1	serine/threonine/tyrosine kinase 1 [Source:HGNC Symbol;Acc:HGNC:18889]	12.872	3.686	8.15522e-35	1.95397e-33
ENSG00000095587	TLL2	tolloid like 2 [Source:HGNC Symbol;Acc:HGNC:11844]	4.794	2.261	7.35173e-34	1.69327e-32
ENSG00000115977	AAK1	AP2 associated kinase 1 [Source:HGNC Symbol;Acc:HGNC:19679]	2.057	1.041	1.03778e-33	2.36885e-32
ENSG00000175356	SCUBE2	signal peptide, CUB domain and EGF like domain containing 2 [Source:HGNC Symbol;Acc:HGNC:30425]	7.385	2.885	2.35996e-33	5.29878e-32
ENSG00000164118	CEP44	centrosomal protein 44 [Source:HGNC Symbol;Acc:HGNC:29356]	2.337	1.225	3.02088e-33	6.70681e-32
ENSG00000257743	MGAM2	maltase-glucoamylase 2 (putative) [Source:HGNC Symbol;Acc:HGNC:28101]	70.974	6.149	1.19501e-32	2.55767e-31
ENSG00000167244	IGF2	insulin like growth factor 2 [Source:HGNC Symbol;Acc:HGNC:5466]	16.109	4.01	1.47018e-32	3.14285e-31
ENSG00000164066	INTU	inturned planar cell polarity protein [Source:HGNC Symbol;Acc:HGNC:29239]	2.286	1.193	1.79314e-32	3.81495e-31
ENSG00000132429	POPDC3	popeye domain containing 3 [Source:HGNC Symbol;Acc:HGNC:17649]	2.47	1.304	2.04635e-32	4.33817e-31
ENSG00000055957	ITIH1	inter-alpha-trypsin inhibitor heavy chain 1 [Source:HGNC Symbol;Acc:HGNC:6166]	47.773	5.578	2.05031e-32	4.34141e-31
ENSG00000138780	GSTCD	glutathione S-transferase C-terminal domain containing [Source:HGNC Symbol;Acc:HGNC:25806]	2.507	1.326	9.46956e-32	1.91863e-30
ENSG00000139597	N4BP2L1	NEDD4 binding protein 2 like 1 [Source:HGNC Symbol;Acc:HGNC:25037]	8.921	3.157	7.11398e-30	1.29312e-28
ENSG00000161940	BCL6B	BCL6B transcription repressor [Source:HGNC Symbol;Acc:HGNC:1002]	2.343	1.228	7.25146e-30	1.31677e-28
ENSG00000032219	ARID4A	AT-rich interaction domain 4A [Source:HGNC Symbol;Acc:HGNC:9885]	2.623	1.391	2.75353e-29	4.86157e-28
ENSG00000213859	KCTD11	potassium channel tetramerization domain containing 11 [Source:HGNC Symbol;Acc:HGNC:21302]	3.194	1.675	5.38623e-29	9.28033e-28
ENSG00000090097	PCBP4	poly(rC) binding protein 4 [Source:HGNC Symbol;Acc:HGNC:8652]	2.327	1.219	9.61192e-29	1.6306e-27
ENSG00000159409	CELF3	CUGBP Elav-like family member 3 [Source:HGNC Symbol;Acc:HGNC:11967]	8.757	3.13	9.61917e-29	1.6306e-27
ENSG00000095585	BLNK	B cell linker [Source:HGNC Symbol;Acc:HGNC:14211]	29.415	4.878	1.13092e-28	1.89906e-27
ENSG00000173273	TNKS	tankyrase [Source:HGNC Symbol;Acc:HGNC:11941]	2.314	1.211	3.74809e-28	6.11549e-27
ENSG00000162576	MXRA8	matrix remodeling associated 8 [Source:HGNC Symbol;Acc:HGNC:7542]	2.894	1.533	5.2926e-28	8.56509e-27
ENSG00000196220	SRGAP3	SLIT-ROBO Rho GTPase activating protein 3 [Source:HGNC Symbol;Acc:HGNC:19744]	2.359	1.238	5.80294e-28	9.35704e-27
ENSG00000025156	HSF2	heat shock transcription factor 2 [Source:HGNC Symbol;Acc:HGNC:5225]	2.189	1.13	1.12233e-27	1.77919e-26
ENSG00000074266	EED	embryonic ectoderm development [Source:HGNC Symbol;Acc:HGNC:3188]	2.072	1.051	1.77597e-27	2.77593e-26
ENSG00000150051	MKX	mohawk homeobox [Source:HGNC Symbol;Acc:HGNC:23729]	2.206	1.142	5.17768e-27	7.91959e-26
ENSG00000133121	STARD13	StAR related lipid transfer domain containing 13 [Source:HGNC Symbol;Acc:HGNC:19164]	2.032	1.023	6.52579e-27	9.90522e-26
ENSG00000013364	MVP	major vault protein [Source:HGNC Symbol;Acc:HGNC:7531]	2.321	1.215	9.20886e-27	1.37555e-25
ENSG00000130307	USHBP1	USH1 protein network component harmonin binding protein 1 [Source:HGNC Symbol;Acc:HGNC:24058]	7.572	2.921	9.31895e-27	1.39083e-25
ENSG00000156232	WHAMM	WASP homolog associated with actin, golgi membranes and microtubules [Source:HGNC Symbol;Acc:HGNC:30493]	2.107	1.075	2.08965e-26	3.04492e-25
ENSG00000185634	SHC4	SHC adaptor protein 4 [Source:HGNC Symbol;Acc:HGNC:16743]	11.269	3.494	3.25063e-26	4.6718e-25
ENSG00000167080	B4GALNT2	beta-1,4-N-acetyl-galactosaminyltransferase 2 [Source:HGNC Symbol;Acc:HGNC:24136]	36.184	5.177	7.83867e-26	1.09914e-24
ENSG00000142185	TRPM2	transient receptor potential cation channel subfamily M member 2 [Source:HGNC Symbol;Acc:HGNC:12339]	41.134	5.362	8.9874e-26	1.25039e-24
ENSG00000105974	CAV1	caveolin 1 [Source:HGNC Symbol;Acc:HGNC:1527]	2.563	1.358	1.89517e-25	2.58432e-24
ENSG00000276023	DUSP14	dual specificity phosphatase 14 [Source:HGNC Symbol;Acc:HGNC:17007]	2.209	1.144	2.72767e-25	3.68297e-24
ENSG00000182263	FIGN	fidgetin, microtubule severing factor [Source:HGNC Symbol;Acc:HGNC:13285]	2.515	1.33	9.64194e-25	1.26179e-23
ENSG00000150672	DLG2	discs large MAGUK scaffold protein 2 [Source:HGNC Symbol;Acc:HGNC:2901]	5.564	2.476	2.79657e-24	3.55042e-23
ENSG00000138347	MYPN	myopalladin [Source:HGNC Symbol;Acc:HGNC:23246]	53.578	5.744	4.32787e-24	5.43649e-23
ENSG00000155629	PIK3AP1	phosphoinositide-3-kinase adaptor protein 1 [Source:HGNC Symbol;Acc:HGNC:30034]	2.92	1.546	1.40254e-23	1.71475e-22
ENSG00000166825	ANPEP	alanyl aminopeptidase, membrane [Source:HGNC Symbol;Acc:HGNC:500]	8.43	3.076	2.51327e-23	3.021e-22
ENSG00000085465	OVGP1	oviductal glycoprotein 1 [Source:HGNC Symbol;Acc:HGNC:8524]	2.689	1.427	5.2754e-23	6.19105e-22
ENSG00000165795	NDRG2	NDRG family member 2 [Source:HGNC Symbol;Acc:HGNC:14460]	2.581	1.368	7.90693e-23	9.17081e-22
ENSG00000126759	CFP	complement factor properdin [Source:HGNC Symbol;Acc:HGNC:8864]	4.347	2.12	1.15875e-22	1.331e-21
ENSG00000163273	NPPC	natriuretic peptide C [Source:HGNC Symbol;Acc:HGNC:7941]	5.1	2.35	1.19759e-22	1.37384e-21
ENSG00000107447	DNTT	DNA nucleotidylexotransferase [Source:HGNC Symbol;Acc:HGNC:2983]	1613.18	10.656	2.11383e-22	2.37606e-21
ENSG00000164749	HNF4G	hepatocyte nuclear factor 4 gamma [Source:HGNC Symbol;Acc:HGNC:5026]	3.168	1.663	6.0411e-22	6.56322e-21
ENSG00000216937	CCDC7	coiled-coil domain containing 7 [Source:HGNC Symbol;Acc:HGNC:26533]	3.005	1.587	3.12885e-21	3.26227e-20
ENSG00000180660	MAB21L1	mab-21 like 1 [Source:HGNC Symbol;Acc:HGNC:6757]	3.497	1.806	1.21148e-20	1.21694e-19
ENSG00000152822	GRM1	glutamate metabotropic receptor 1 [Source:HGNC Symbol;Acc:HGNC:4593]	17.073	4.094	1.84229e-20	1.82188e-19
ENSG00000163694	RBM47	RNA binding motif protein 47 [Source:HGNC Symbol;Acc:HGNC:30358]	2.08	1.057	3.5086e-20	3.39634e-19
ENSG00000151322	NPAS3	neuronal PAS domain protein 3 [Source:HGNC Symbol;Acc:HGNC:19311]	3.259	1.704	3.56009e-20	3.44431e-19
ENSG00000171596	NMUR1	neuromedin U receptor 1 [Source:HGNC Symbol;Acc:HGNC:4518]	9.926	3.311	8.05995e-20	7.63236e-19
ENSG00000170989	S1PR1	sphingosine-1-phosphate receptor 1 [Source:HGNC Symbol;Acc:HGNC:3165]	3.827	1.936	1.46879e-18	1.27767e-17
ENSG00000147655	RSPO2	R-spondin 2 [Source:HGNC Symbol;Acc:HGNC:28583]	19.718	4.301	3.53897e-18	2.99529e-17
ENSG00000187726	DNAJB13	DnaJ heat shock protein family (Hsp40) member B13 [Source:HGNC Symbol;Acc:HGNC:30718]	9.143	3.193	2.55716e-17	2.05147e-16
ENSG00000135218	CD36	CD36 molecule [Source:HGNC Symbol;Acc:HGNC:1663]	33.215	5.054	5.02132e-17	3.93117e-16
ENSG00000197971	MBP	myelin basic protein [Source:HGNC Symbol;Acc:HGNC:6925]	4.13	2.046	1.2533e-16	9.50764e-16
ENSG00000261794	GOLGA8H	golgin A8 family member H [Source:HGNC Symbol;Acc:HGNC:37443]	2.691	1.428	1.34909e-16	1.01953e-15
ENSG00000134757	DSG3	desmoglein 3 [Source:HGNC Symbol;Acc:HGNC:3050]	1056.07	10.044	1.84259e-16	1.37501e-15
ENSG00000142677	IL22RA1	interleukin 22 receptor subunit alpha 1 [Source:HGNC Symbol;Acc:HGNC:13700]	29.176	4.867	2.30619e-16	1.70882e-15
ENSG00000146216	TTBK1	tau tubulin kinase 1 [Source:HGNC Symbol;Acc:HGNC:19140]	5.527	2.466	2.55399e-16	1.88539e-15
ENSG00000253251	SHLD3	shieldin complex subunit 3 [Source:HGNC Symbol;Acc:HGNC:53826]	2.512	1.329	2.73252e-16	2.0097e-15
ENSG00000158517	NCF1	neutrophil cytosolic factor 1 [Source:HGNC Symbol;Acc:HGNC:7660]	22.736	4.507	2.78597e-16	2.04732e-15
ENSG00000163286	ALPG	alkaline phosphatase, germ cell [Source:HGNC Symbol;Acc:HGNC:441]	426.847	8.738	1.14578e-15	8.05837e-15
ENSG00000204006	C1orf185	chromosome 1 open reading frame 185 [Source:HGNC Symbol;Acc:HGNC:28096]	431.595	8.754	2.36508e-15	1.62247e-14
ENSG00000180264	ADGRD2	adhesion G protein-coupled receptor D2 [Source:HGNC Symbol;Acc:HGNC:18651]	12.411	3.634	7.71325e-15	5.06555e-14
ENSG00000149124	GLYAT	glycine-N-acyltransferase [Source:HGNC Symbol;Acc:HGNC:13734]	13.155	3.718	9.37023e-15	6.09543e-14
ENSG00000088926	F11	coagulation factor XI [Source:HGNC Symbol;Acc:HGNC:3529]	364.698	8.511	1.21044e-14	7.79168e-14
ENSG00000175202	HIGD2B	HIG1 hypoxia inducible domain family member 2B [Source:HGNC Symbol;Acc:HGNC:26984]	12.222	3.611	1.2383e-14	7.96242e-14
ENSG00000153294	ADGRF4	adhesion G protein-coupled receptor F4 [Source:HGNC Symbol;Acc:HGNC:19011]	400.124	8.644	1.65279e-14	1.05592e-13
ENSG00000145365	TIFA	TRAF interacting protein with forkhead associated domain [Source:HGNC Symbol;Acc:HGNC:19075]	2.002	1.002	2.9975e-14	1.87278e-13
ENSG00000163131	CTSS	cathepsin S [Source:HGNC Symbol;Acc:HGNC:2545]	11.987	3.583	3.7067e-14	2.29978e-13
ENSG00000119725	ZNF410	zinc finger protein 410 [Source:HGNC Symbol;Acc:HGNC:20144]	2.368	1.244	5.45573e-14	3.32258e-13
ENSG00000159289	GOLGA6A	golgin A6 family member A [Source:HGNC Symbol;Acc:HGNC:13567]	12.209	3.61	8.67545e-14	5.18262e-13
ENSG00000109339	MAPK10	mitogen-activated protein kinase 10 [Source:HGNC Symbol;Acc:HGNC:6872]	2.646	1.404	2.29128e-13	1.32275e-12
ENSG00000181381	DDX60L	DExD/H-box 60 like [Source:HGNC Symbol;Acc:HGNC:26429]	280.477	8.132	5.24281e-13	2.95125e-12
ENSG00000174279	EVX2	even-skipped homeobox 2 [Source:HGNC Symbol;Acc:HGNC:3507]	10.877	3.443	5.97978e-13	3.3471e-12
ENSG00000122592	HOXA7	homeobox A7 [Source:HGNC Symbol;Acc:HGNC:5108]	2.484	1.313	6.42632e-13	3.58758e-12
ENSG00000112297	CRYBG1	crystallin beta-gamma domain containing 1 [Source:HGNC Symbol;Acc:HGNC:356]	2.894	1.533	9.0348e-13	4.9775e-12
ENSG00000175544	CABP4	calcium binding protein 4 [Source:HGNC Symbol;Acc:HGNC:1386]	7.555	2.917	9.0596e-12	4.55147e-11
ENSG00000102076	OPN1LW	opsin 1, long wave sensitive [Source:HGNC Symbol;Acc:HGNC:9936]	769.223	9.587	2.17669e-11	1.05754e-10
ENSG00000079393	DUSP13B	dual specificity phosphatase 13B [Source:HGNC Symbol;Acc:HGNC:19681]	156.574	7.291	5.37245e-11	2.52231e-10
ENSG00000180245	RRH	retinal pigment epithelium-derived rhodopsin homolog [Source:HGNC Symbol;Acc:HGNC:10450]	2.562	1.357	6.52398e-11	3.03263e-10
ENSG00000139631	CSAD	cysteine sulfinic acid decarboxylase [Source:HGNC Symbol;Acc:HGNC:18966]	2.022	1.016	6.602e-11	3.0673e-10
ENSG00000120156	TEK	TEK receptor tyrosine kinase [Source:HGNC Symbol;Acc:HGNC:11724]	105.376	6.719	8.01307e-11	3.69882e-10
ENSG00000149043	SYT8	synaptotagmin 8 [Source:HGNC Symbol;Acc:HGNC:19264]	159.438	7.317	2.15752e-10	9.50908e-10
ENSG00000158869	FCER1G	Fc epsilon receptor Ig [Source:HGNC Symbol;Acc:HGNC:3611]	9.675	3.274	2.49862e-10	1.09529e-09
ENSG00000160838	LRRC71	leucine rich repeat containing 71 [Source:HGNC Symbol;Acc:HGNC:26556]	3.065	1.616	5.56162e-10	2.35808e-09
ENSG00000099998	GGT5	gamma-glutamyltransferase 5 [Source:HGNC Symbol;Acc:HGNC:4260]	20.527	4.359	6.95166e-10	2.92039e-09
ENSG00000168542	COL3A1	collagen type III alpha 1 chain [Source:HGNC Symbol;Acc:HGNC:2201]	3.394	1.763	4.95625e-09	1.89441e-08
ENSG00000125170	DOK4	docking protein 4 [Source:HGNC Symbol;Acc:HGNC:19868]	2.045	1.032	9.07698e-09	3.36989e-08
ENSG00000157343	ARMC12	armadillo repeat containing 12 [Source:HGNC Symbol;Acc:HGNC:21099]	5.64	2.496	9.43956e-09	3.50085e-08
ENSG00000117152	RGS4	regulator of G protein signaling 4 [Source:HGNC Symbol;Acc:HGNC:10000]	3.852	1.946	1.17355e-08	4.31383e-08
ENSG00000137502	RAB30	RAB30, member RAS oncogene family [Source:HGNC Symbol;Acc:HGNC:9770]	2.05	1.035	1.85461e-08	6.69324e-08
ENSG00000152939	MARVELD2	MARVEL domain containing 2 [Source:HGNC Symbol;Acc:HGNC:26401]	2.218	1.15	3.88266e-08	1.35601e-07
ENSG00000121577	POPDC2	popeye domain containing 2 [Source:HGNC Symbol;Acc:HGNC:17648]	2.733	1.451	4.366e-08	1.51621e-07
ENSG00000152137	HSPB8	heat shock protein family B (small) member 8 [Source:HGNC Symbol;Acc:HGNC:30171]	2.74	1.454	5.17419e-08	1.78679e-07
ENSG00000155367	PPM1J	protein phosphatase, Mg2+/Mn2+ dependent 1J [Source:HGNC Symbol;Acc:HGNC:20785]	2.142	1.099	6.45216e-07	1.9738e-06
ENSG00000196420	S100A5	S100 calcium binding protein A5 [Source:HGNC Symbol;Acc:HGNC:10495]	123.126	6.944	3.47422e-06	9.77844e-06
ENSG00000158887	MPZ	myelin protein zero [Source:HGNC Symbol;Acc:HGNC:7225]	2.653	1.408	6.89101e-06	1.87079e-05
ENSG00000144452	ABCA12	ATP binding cassette subfamily A member 12 [Source:HGNC Symbol;Acc:HGNC:14637]	2.438	1.286	1.17639e-05	3.09941e-05
ENSG00000130943	PKDREJ	polycystin family receptor for egg jelly [Source:HGNC Symbol;Acc:HGNC:9015]	2.194	1.134	1.37473e-05	3.59123e-05
ENSG00000146112	PPP1R18	protein phosphatase 1 regulatory subunit 18 [Source:HGNC Symbol;Acc:HGNC:29413]	5.622	2.491	1.25366e-161	6.78116e-159
ENSG00000187626	ZKSCAN4	zinc finger with KRAB and SCAN domains 4 [Source:HGNC Symbol;Acc:HGNC:13854]	3.426	1.777	1.3322e-119	4.09995e-117
ENSG00000138119	MYOF	myoferlin [Source:HGNC Symbol;Acc:HGNC:3656]	11.164	3.481	1.48594e-104	3.35747e-102
ENSG00000137463	MGARP	mitochondria localized glutamic acid rich protein [Source:HGNC Symbol;Acc:HGNC:29969]	10.238	3.356	3.69908e-92	6.53749e-90
ENSG00000171681	ATF7IP	activating transcription factor 7 interacting protein [Source:HGNC Symbol;Acc:HGNC:20092]	2.728	1.448	1.86571e-89	3.00026e-87
ENSG00000014914	MTMR11	myotubularin related protein 11 [Source:HGNC Symbol;Acc:HGNC:24307]	9.433	3.238	7.56398e-79	9.12277e-77
ENSG00000139718	SETD1B	SET domain containing 1B, histone lysine methyltransferase [Source:HGNC Symbol;Acc:HGNC:29187]	2.702	1.434	1.91929e-77	2.19611e-75
ENSG00000164944	VIRMA	vir like m6A methyltransferase associated [Source:HGNC Symbol;Acc:HGNC:24500]	2.441	1.288	1.52651e-76	1.72456e-74
ENSG00000143363	PRUNE1	prune exopolyphosphatase 1 [Source:HGNC Symbol;Acc:HGNC:13420]	2.325	1.217	5.18776e-75	5.57841e-73
ENSG00000120093	HOXB3	homeobox B3 [Source:HGNC Symbol;Acc:HGNC:5114]	3.492	1.804	2.2651e-74	2.32368e-72
ENSG00000035681	NSMAF	neutral sphingomyelinase activation associated factor [Source:HGNC Symbol;Acc:HGNC:8017]	2.324	1.217	2.56329e-74	2.61456e-72
ENSG00000118292	C1orf54	chromosome 1 open reading frame 54 [Source:HGNC Symbol;Acc:HGNC:26258]	10.345	3.371	3.28368e-73	3.25631e-71
ENSG00000134376	CRB1	crumbs cell polarity complex component 1 [Source:HGNC Symbol;Acc:HGNC:2343]	30.005	4.907	3.87531e-72	3.71905e-70
ENSG00000151239	TWF1	twinfilin actin binding protein 1 [Source:HGNC Symbol;Acc:HGNC:9620]	3.555	1.83	5.62425e-65	4.54266e-63
ENSG00000111679	PTPN6	protein tyrosine phosphatase non-receptor type 6 [Source:HGNC Symbol;Acc:HGNC:9658]	13.799	3.787	3.13478e-63	2.33149e-61
ENSG00000198924	DCLRE1A	DNA cross-link repair 1A [Source:HGNC Symbol;Acc:HGNC:17660]	3.086	1.626	3.70748e-62	2.62613e-60
ENSG00000130779	CLIP1	CAP-Gly domain containing linker protein 1 [Source:HGNC Symbol;Acc:HGNC:10461]	2.327	1.218	3.22151e-59	2.07596e-57
ENSG00000107831	FGF8	fibroblast growth factor 8 [Source:HGNC Symbol;Acc:HGNC:3686]	16.93	4.081	4.7451e-59	3.025e-57
ENSG00000119508	NR4A3	nuclear receptor subfamily 4 group A member 3 [Source:HGNC Symbol;Acc:HGNC:7982]	10.953	3.453	6.75723e-59	4.26207e-57
ENSG00000118680	MYL12B	myosin light chain 12B [Source:HGNC Symbol;Acc:HGNC:29827]	2.294	1.198	9.9686e-59	6.22166e-57
ENSG00000162999	DUSP19	dual specificity phosphatase 19 [Source:HGNC Symbol;Acc:HGNC:18894]	4.376	2.13	2.68943e-58	1.66112e-56
ENSG00000185739	SRL	sarcalumenin [Source:HGNC Symbol;Acc:HGNC:11295]	22.888	4.516	1.11192e-55	6.2024e-54
ENSG00000148704	VAX1	ventral anterior homeobox 1 [Source:HGNC Symbol;Acc:HGNC:12660]	4.674	2.225	1.7914e-53	9.00745e-52
ENSG00000105939	ZC3HAV1	zinc finger CCCH-type containing, antiviral 1 [Source:HGNC Symbol;Acc:HGNC:23721]	2.284	1.192	3.05991e-53	1.52995e-51
ENSG00000173894	CBX2	chromobox 2 [Source:HGNC Symbol;Acc:HGNC:1552]	2.23	1.157	8.42992e-53	4.10011e-51
ENSG00000162267	ITIH3	inter-alpha-trypsin inhibitor heavy chain 3 [Source:HGNC Symbol;Acc:HGNC:6168]	22.12	4.467	2.6832e-52	1.28062e-50
ENSG00000149577	SIDT2	SID1 transmembrane family member 2 [Source:HGNC Symbol;Acc:HGNC:24272]	2.155	1.107	1.4678e-50	6.66673e-49
ENSG00000120693	SMAD9	SMAD family member 9 [Source:HGNC Symbol;Acc:HGNC:6774]	2.421	1.276	5.07169e-50	2.2576e-48
ENSG00000173705	SUSD5	sushi domain containing 5 [Source:HGNC Symbol;Acc:HGNC:29061]	3.095	1.63	6.38084e-50	2.81229e-48
ENSG00000117139	KDM5B	lysine demethylase 5B [Source:HGNC Symbol;Acc:HGNC:18039]	2.412	1.27	6.87177e-46	2.70775e-44
ENSG00000107960	STN1	STN1 subunit of CST complex [Source:HGNC Symbol;Acc:HGNC:26200]	2.846	1.509	3.51221e-45	1.33674e-43
ENSG00000102302	FGD1	FYVE, RhoGEF and PH domain containing 1 [Source:HGNC Symbol;Acc:HGNC:3663]	2.142	1.099	9.58793e-43	3.27863e-41
ENSG00000161638	ITGA5	integrin subunit alpha 5 [Source:HGNC Symbol;Acc:HGNC:6141]	2.191	1.131	9.88716e-43	3.37449e-41
ENSG00000163156	SCNM1	sodium channel modifier 1 [Source:HGNC Symbol;Acc:HGNC:23136]	2.031	1.022	4.32598e-42	1.43797e-40
ENSG00000010379	SLC6A13	solute carrier family 6 member 13 [Source:HGNC Symbol;Acc:HGNC:11046]	14.61	3.869	1.91484e-41	6.26006e-40
ENSG00000189298	ZKSCAN3	zinc finger with KRAB and SCAN domains 3 [Source:HGNC Symbol;Acc:HGNC:13853]	2.43	1.281	4.13892e-40	1.26724e-38
ENSG00000135407	AVIL	advillin [Source:HGNC Symbol;Acc:HGNC:14188]	4.095	2.034	1.61368e-39	4.81675e-38
ENSG00000144848	ATG3	autophagy related 3 [Source:HGNC Symbol;Acc:HGNC:20962]	2.167	1.116	2.2313e-39	6.61607e-38
ENSG00000165338	HECTD2	HECT domain E3 ubiquitin protein ligase 2 [Source:HGNC Symbol;Acc:HGNC:26736]	3.155	1.658	2.50757e-37	6.81281e-36
ENSG00000188672	RHCE	Rh blood group CcEe antigens [Source:HGNC Symbol;Acc:HGNC:10008]	6.564	2.714	1.08092e-36	2.85116e-35
ENSG00000129472	RAB2B	RAB2B, member RAS oncogene family [Source:HGNC Symbol;Acc:HGNC:20246]	2.292	1.196	2.88367e-36	7.43838e-35
ENSG00000103742	IGDCC4	immunoglobulin superfamily DCC subclass member 4 [Source:HGNC Symbol;Acc:HGNC:13770]	2.084	1.06	3.37864e-35	8.22767e-34
ENSG00000121879	PIK3CA	phosphatidylinositol-4,5-bisphosphate 3-kinase catalytic subunit alpha [Source:HGNC Symbol;Acc:HGNC:8975]	2.804	1.487	1.64139e-34	3.86528e-33
ENSG00000129514	FOXA1	forkhead box A1 [Source:HGNC Symbol;Acc:HGNC:5021]	2.894	1.533	1.97474e-33	4.46192e-32
ENSG00000181481	RNF135	ring finger protein 135 [Source:HGNC Symbol;Acc:HGNC:21158]	2.37	1.245	2.00465e-33	4.52378e-32
ENSG00000155366	RHOC	ras homolog family member C [Source:HGNC Symbol;Acc:HGNC:669]	2.232	1.158	7.15906e-33	1.54708e-31
ENSG00000179528	LBX2	ladybird homeobox 2 [Source:HGNC Symbol;Acc:HGNC:15525]	2.839	1.506	1.26085e-31	2.53447e-30
ENSG00000156140	ADAMTS3	ADAM metallopeptidase with thrombospondin type 1 motif 3 [Source:HGNC Symbol;Acc:HGNC:219]	2.528	1.338	3.28194e-31	6.44474e-30
ENSG00000081985	IL12RB2	interleukin 12 receptor subunit beta 2 [Source:HGNC Symbol;Acc:HGNC:5972]	8	3	1.2161e-30	2.31669e-29
ENSG00000187105	HEATR4	HEAT repeat containing 4 [Source:HGNC Symbol;Acc:HGNC:16761]	89.374	6.482	1.54215e-30	2.92844e-29
ENSG00000181856	SLC2A4	solute carrier family 2 member 4 [Source:HGNC Symbol;Acc:HGNC:11009]	4.755	2.249	2.36957e-30	4.42899e-29
ENSG00000165029	ABCA1	ATP binding cassette subfamily A member 1 [Source:HGNC Symbol;Acc:HGNC:29]	4.291	2.101	2.39442e-28	3.96112e-27
ENSG00000196470	SIAH1	siah E3 ubiquitin protein ligase 1 [Source:HGNC Symbol;Acc:HGNC:10857]	3.433	1.779	5.48193e-28	8.85542e-27
ENSG00000184949	FAM227A	family with sequence similarity 227 member A [Source:HGNC Symbol;Acc:HGNC:44197]	2.704	1.435	9.21703e-28	1.46504e-26
ENSG00000137501	SYTL2	synaptotagmin like 2 [Source:HGNC Symbol;Acc:HGNC:15585]	4.91	2.296	3.90733e-27	6.00223e-26
ENSG00000167157	PRRX2	paired related homeobox 2 [Source:HGNC Symbol;Acc:HGNC:21338]	61.007	5.931	1.65352e-26	2.42925e-25
ENSG00000139865	TTC6	tetratricopeptide repeat domain 6 [Source:HGNC Symbol;Acc:HGNC:19739]	9.067	3.181	1.90916e-26	2.79562e-25
ENSG00000253293	HOXA10	homeobox A10 [Source:HGNC Symbol;Acc:HGNC:5100]	2.065	1.046	3.10143e-26	4.46816e-25
ENSG00000165271	NOL6	nucleolar protein 6 [Source:HGNC Symbol;Acc:HGNC:19910]	2.116	1.082	1.50685e-25	2.06743e-24
ENSG00000168350	DEGS2	delta 4-desaturase, sphingolipid 2 [Source:HGNC Symbol;Acc:HGNC:20113]	5.816	2.54	8.27163e-25	1.08725e-23
ENSG00000165501	LRR1	leucine rich repeat protein 1 [Source:HGNC Symbol;Acc:HGNC:19742]	2.066	1.047	1.81091e-24	2.32888e-23
ENSG00000136167	LCP1	lymphocyte cytosolic protein 1 [Source:HGNC Symbol;Acc:HGNC:6528]	3.81	1.93	1.11673e-23	1.37095e-22
ENSG00000106484	MEST	mesoderm specific transcript [Source:HGNC Symbol;Acc:HGNC:7028]	8.27	3.048	1.95639e-22	2.20187e-21
ENSG00000164105	SAP30	Sin3A associated protein 30 [Source:HGNC Symbol;Acc:HGNC:10532]	2.391	1.257	2.17581e-22	2.44266e-21
ENSG00000102908	NFAT5	nuclear factor of activated T cells 5 [Source:HGNC Symbol;Acc:HGNC:7774]	2.02	1.014	2.17925e-22	2.44497e-21
ENSG00000164659	ELAPOR2	endosome-lysosome associated apoptosis and autophagy regulator family member 2 [Source:HGNC Symbol;Acc:HGNC:21945]	2.112	1.078	2.19171e-22	2.45741e-21
ENSG00000182568	SATB1	SATB homeobox 1 [Source:HGNC Symbol;Acc:HGNC:10541]	2.115	1.08	2.20915e-22	2.47541e-21
ENSG00000167711	SERPINF2	serpin family F member 2 [Source:HGNC Symbol;Acc:HGNC:9075]	13.99	3.806	2.42235e-22	2.70921e-21
ENSG00000179593	ALOX15B	arachidonate 15-lipoxygenase type B [Source:HGNC Symbol;Acc:HGNC:434]	21.386	4.419	7.07741e-22	7.62413e-21
ENSG00000196975	ANXA4	annexin A4 [Source:HGNC Symbol;Acc:HGNC:542]	2.006	1.005	1.02204e-21	1.09242e-20
ENSG00000198873	GRK5	G protein-coupled receptor kinase 5 [Source:HGNC Symbol;Acc:HGNC:4544]	2.258	1.175	5.02193e-21	5.16088e-20
ENSG00000151338	MIPOL1	mirror-image polydactyly 1 [Source:HGNC Symbol;Acc:HGNC:21460]	2.039	1.028	1.21827e-20	1.22238e-19
ENSG00000180423	HARBI1	harbinger transposase derived 1 [Source:HGNC Symbol;Acc:HGNC:26522]	2.211	1.145	1.61375e-20	1.60298e-19
ENSG00000205085	GARIN1A	golgi associated RAB2 interactor 1A [Source:HGNC Symbol;Acc:HGNC:27998]	4.025	2.009	3.82892e-20	3.69639e-19
ENSG00000161544	CYGB	cytoglobin [Source:HGNC Symbol;Acc:HGNC:16505]	11.461	3.519	1.494e-19	1.3904e-18
ENSG00000130595	TNNT3	troponin T3, fast skeletal type [Source:HGNC Symbol;Acc:HGNC:11950]	171.537	7.422	2.24526e-19	2.06375e-18
ENSG00000179165	PXT1	peroxisomal testis enriched protein 1 [Source:HGNC Symbol;Acc:HGNC:18312]	18.563	4.214	4.80681e-19	4.32032e-18
ENSG00000197430	OPALIN	oligodendrocytic myelin paranodal and inner loop protein [Source:HGNC Symbol;Acc:HGNC:20707]	936.343	9.871	6.37757e-19	5.70339e-18
ENSG00000159374	M1AP	meiosis 1 associated protein [Source:HGNC Symbol;Acc:HGNC:25183]	7.103	2.828	6.49361e-19	5.80135e-18
ENSG00000189134	NKAPL	NFKB activating protein like [Source:HGNC Symbol;Acc:HGNC:21584]	47.624	5.574	6.97755e-19	6.21814e-18
ENSG00000124701	APOBEC2	apolipoprotein B mRNA editing enzyme catalytic subunit 2 [Source:HGNC Symbol;Acc:HGNC:605]	4.742	2.245	9.8855e-19	8.71388e-18
ENSG00000196917	HCAR1	hydroxycarboxylic acid receptor 1 [Source:HGNC Symbol;Acc:HGNC:4532]	15.175	3.924	5.15569e-18	4.32264e-17
ENSG00000120262	CCDC170	coiled-coil domain containing 170 [Source:HGNC Symbol;Acc:HGNC:21177]	14.18	3.826	3.73593e-17	2.95989e-16
ENSG00000232653	GOLGA8N	golgin A8 family member N [Source:HGNC Symbol;Acc:HGNC:44405]	4.313	2.109	3.94224e-17	3.11505e-16
ENSG00000169762	TAPT1	transmembrane anterior posterior transformation 1 [Source:HGNC Symbol;Acc:HGNC:26887]	2.294	1.198	6.8316e-17	5.29501e-16
ENSG00000148848	ADAM12	ADAM metallopeptidase domain 12 [Source:HGNC Symbol;Acc:HGNC:190]	11.018	3.462	1.42315e-16	1.07277e-15
ENSG00000196946	ZNF705A	zinc finger protein 705A [Source:HGNC Symbol;Acc:HGNC:32281]	39.565	5.306	2.201e-16	1.63291e-15
ENSG00000115593	SMYD1	SET and MYND domain containing 1 [Source:HGNC Symbol;Acc:HGNC:20986]	528.089	9.045	3.94376e-16	2.87683e-15
ENSG00000204314	PRRT1	proline rich transmembrane protein 1 [Source:HGNC Symbol;Acc:HGNC:13943]	3.292	1.719	6.86807e-16	4.92349e-15
ENSG00000115956	PLEK	pleckstrin [Source:HGNC Symbol;Acc:HGNC:9070]	13.199	3.722	1.11236e-15	7.84185e-15
ENSG00000164344	KLKB1	kallikrein B1 [Source:HGNC Symbol;Acc:HGNC:6371]	13.662	3.772	1.3917e-15	9.73042e-15
ENSG00000165588	OTX2	orthodenticle homeobox 2 [Source:HGNC Symbol;Acc:HGNC:8522]	28.478	4.832	5.39392e-15	3.59393e-14
ENSG00000125726	CD70	CD70 molecule [Source:HGNC Symbol;Acc:HGNC:11937]	3.14	1.651	9.21535e-15	6.00124e-14
ENSG00000266265	KLF14	KLF transcription factor 14 [Source:HGNC Symbol;Acc:HGNC:23025]	5.374	2.426	5.58001e-14	3.39595e-13
ENSG00000162511	LAPTM5	lysosomal protein transmembrane 5 [Source:HGNC Symbol;Acc:HGNC:29612]	17.493	4.129	1.03726e-12	5.69344e-12
ENSG00000175189	INHBC	inhibin subunit beta C [Source:HGNC Symbol;Acc:HGNC:6068]	6.31	2.658	1.26708e-12	6.90394e-12
ENSG00000136378	ADAMTS7	ADAM metallopeptidase with thrombospondin type 1 motif 7 [Source:HGNC Symbol;Acc:HGNC:223]	2.129	1.09	1.558e-12	8.41207e-12
ENSG00000005001	PRSS22	serine protease 22 [Source:HGNC Symbol;Acc:HGNC:14368]	44.719	5.483	5.44039e-12	2.78988e-11
ENSG00000205111	CDKL4	cyclin dependent kinase like 4 [Source:HGNC Symbol;Acc:HGNC:19287]	8.816	3.14	1.41347e-11	6.99483e-11
ENSG00000173825	TIGD3	tigger transposable element derived 3 [Source:HGNC Symbol;Acc:HGNC:18334]	3.389	1.761	1.85033e-11	9.04886e-11
ENSG00000005243	COPZ2	COPI coat complex subunit zeta 2 [Source:HGNC Symbol;Acc:HGNC:19356]	3.38	1.757	2.08663e-11	1.01627e-10
ENSG00000180176	TH	tyrosine hydroxylase [Source:HGNC Symbol;Acc:HGNC:11782]	168.165	7.394	2.17296e-11	1.05626e-10
ENSG00000120094	HOXB1	homeobox B1 [Source:HGNC Symbol;Acc:HGNC:5111]	88.357	6.465	5.95574e-11	2.7814e-10
ENSG00000130783	CCDC62	coiled-coil domain containing 62 [Source:HGNC Symbol;Acc:HGNC:30723]	2.051	1.036	3.30133e-09	1.28947e-08
ENSG00000184163	C1QTNF12	C1q and TNF related 12 [Source:HGNC Symbol;Acc:HGNC:32308]	3.162	1.661	5.09082e-09	1.94282e-08
ENSG00000065970	FOXJ2	forkhead box J2 [Source:HGNC Symbol;Acc:HGNC:24818]	3.517	1.814	4.47636e-63	3.30178e-61
ENSG00000163631	ALB	albumin [Source:HGNC Symbol;Acc:HGNC:399]	13.324	3.736	3.28027e-44	1.18769e-42
ENSG00000101745	ANKRD12	ankyrin repeat domain 12 [Source:HGNC Symbol;Acc:HGNC:29135]	2.868	1.52	4.75869e-37	1.27733e-35
ENSG00000091704	CPA1	carboxypeptidase A1 [Source:HGNC Symbol;Acc:HGNC:2296]	32.396	5.018	5.18855e-34	1.20124e-32
ENSG00000157227	MMP14	matrix metallopeptidase 14 [Source:HGNC Symbol;Acc:HGNC:7160]	4.155	2.055	9.21627e-32	1.86944e-30
ENSG00000089820	ARHGAP4	Rho GTPase activating protein 4 [Source:HGNC Symbol;Acc:HGNC:674]	3.88	1.956	2.62392e-28	4.32475e-27
ENSG00000135636	DYSF	dysferlin [Source:HGNC Symbol;Acc:HGNC:3097]	4.922	2.299	1.20629e-26	1.78691e-25
ENSG00000197860	SGTB	small glutamine rich tetratricopeptide repeat co-chaperone beta [Source:HGNC Symbol;Acc:HGNC:23567]	2.769	1.47	1.60886e-25	2.20232e-24
ENSG00000080166	DCT	dopachrome tautomerase [Source:HGNC Symbol;Acc:HGNC:2709]	4.695	2.231	2.28691e-19	2.09878e-18
ENSG00000091106	NLRC4	NLR family CARD domain containing 4 [Source:HGNC Symbol;Acc:HGNC:16412]	3.154	1.657	3.31012e-19	3.00537e-18
ENSG00000197461	PDGFA	platelet derived growth factor subunit A [Source:HGNC Symbol;Acc:HGNC:8799]	2.514	1.33	5.62039e-19	5.03382e-18
ENSG00000167779	IGFBP6	insulin like growth factor binding protein 6 [Source:HGNC Symbol;Acc:HGNC:5475]	18.285	4.193	7.65532e-19	6.78488e-18
ENSG00000164112	SMIM43	small integral membrane protein 43 [Source:HGNC Symbol;Acc:HGNC:55077]	5.597	2.485	1.49607e-18	1.29951e-17
ENSG00000188015	S100A3	S100 calcium binding protein A3 [Source:HGNC Symbol;Acc:HGNC:10493]	618.851	9.273	3.66979e-17	2.91395e-16
ENSG00000188107	EYS	eyes shut homolog [Source:HGNC Symbol;Acc:HGNC:21555]	3.855	1.947	2.54483e-15	1.73976e-14
ENSG00000143303	METTL25B	methyltransferase like 25B [Source:HGNC Symbol;Acc:HGNC:24273]	2.057	1.04	1.05255e-14	6.80478e-14
ENSG00000160883	HK3	hexokinase 3 [Source:HGNC Symbol;Acc:HGNC:4925]	9.792	3.292	2.63964e-14	1.65499e-13
ENSG00000275713	H2BC9	H2B clustered histone 9 [Source:HGNC Symbol;Acc:HGNC:4755]	11.119	3.475	1.1381e-13	6.75142e-13
ENSG00000259224	SLC35G6	solute carrier family 35 member G6 [Source:HGNC Symbol;Acc:HGNC:31351]	2.46	1.299	2.45598e-13	1.41462e-12
ENSG00000171786	NHLH1	nescient helix-loop-helix 1 [Source:HGNC Symbol;Acc:HGNC:7817]	2.856	1.514	2.49887e-12	1.32202e-11
ENSG00000108231	LGI1	leucine rich glioma inactivated 1 [Source:HGNC Symbol;Acc:HGNC:6572]	3.886	1.958	6.95749e-11	3.22658e-10
ENSG00000125871	MGME1	mitochondrial genome maintenance exonuclease 1 [Source:HGNC Symbol;Acc:HGNC:16205]	3.616	1.854	1.93675e-104	4.32137e-102
ENSG00000168477	TNXB	tenascin XB [Source:HGNC Symbol;Acc:HGNC:11976]	8.455	3.08	4.80733e-91	8.09536e-89
ENSG00000182742	HOXB4	homeobox B4 [Source:HGNC Symbol;Acc:HGNC:5115]	4.193	2.068	1.30842e-87	1.94628e-85
ENSG00000132357	CARD6	caspase recruitment domain family member 6 [Source:HGNC Symbol;Acc:HGNC:16394]	10.914	3.448	1.53598e-66	1.28719e-64
ENSG00000075975	MKRN2	makorin ring finger protein 2 [Source:HGNC Symbol;Acc:HGNC:7113]	2.541	1.346	2.05944e-66	1.7178e-64
ENSG00000186395	KRT10	keratin 10 [Source:HGNC Symbol;Acc:HGNC:6413]	3.904	1.965	5.41553e-62	3.79087e-60
ENSG00000135974	C2orf49	chromosome 2 open reading frame 49 [Source:HGNC Symbol;Acc:HGNC:28772]	2.687	1.426	5.50434e-56	3.09945e-54
ENSG00000079387	SENP1	SUMO specific peptidase 1 [Source:HGNC Symbol;Acc:HGNC:17927]	2.042	1.03	3.15173e-45	1.20468e-43
ENSG00000066557	LRRC40	leucine rich repeat containing 40 [Source:HGNC Symbol;Acc:HGNC:26004]	2.366	1.242	3.54949e-44	1.28256e-42
ENSG00000117461	PIK3R3	phosphoinositide-3-kinase regulatory subunit 3 [Source:HGNC Symbol;Acc:HGNC:8981]	2.227	1.155	3.77617e-43	1.31137e-41
ENSG00000241058	NSUN6	NOP2/Sun RNA methyltransferase 6 [Source:HGNC Symbol;Acc:HGNC:23529]	3.386	1.76	5.37064e-43	1.85427e-41
ENSG00000143398	PIP5K1A	phosphatidylinositol-4-phosphate 5-kinase type 1 alpha [Source:HGNC Symbol;Acc:HGNC:8994]	2.231	1.157	4.97816e-42	1.65168e-40
ENSG00000115998	C2orf42	chromosome 2 open reading frame 42 [Source:HGNC Symbol;Acc:HGNC:26056]	2.355	1.236	1.02562e-41	3.38398e-40
ENSG00000173714	WFIKKN2	WAP, follistatin/kazal, immunoglobulin, kunitz and netrin domain containing 2 [Source:HGNC Symbol;Acc:HGNC:30916]	60.1	5.909	8.9665e-41	2.82777e-39
ENSG00000167552	TUBA1A	tubulin alpha 1a [Source:HGNC Symbol;Acc:HGNC:20766]	2.299	1.201	1.18053e-40	3.69694e-39
ENSG00000141956	PRDM15	PR/SET domain 15 [Source:HGNC Symbol;Acc:HGNC:13999]	3.053	1.61	6.09785e-39	1.7873e-37
ENSG00000056586	RC3H2	ring finger and CCCH-type domains 2 [Source:HGNC Symbol;Acc:HGNC:21461]	2.04	1.028	1.25578e-36	3.29642e-35
ENSG00000146457	WTAP	WT1 associated protein [Source:HGNC Symbol;Acc:HGNC:16846]	2.002	1.001	6.79623e-36	1.72564e-34
ENSG00000148735	PLEKHS1	pleckstrin homology domain containing S1 [Source:HGNC Symbol;Acc:HGNC:26285]	21.703	4.44	7.71411e-36	1.94762e-34
ENSG00000143952	VPS54	VPS54 subunit of GARP complex [Source:HGNC Symbol;Acc:HGNC:18652]	2.251	1.171	1.05972e-35	2.66422e-34
ENSG00000075223	SEMA3C	semaphorin 3C [Source:HGNC Symbol;Acc:HGNC:10725]	2.69	1.427	1.74435e-35	4.33657e-34
ENSG00000065618	COL17A1	collagen type XVII alpha 1 chain [Source:HGNC Symbol;Acc:HGNC:2194]	7.249	2.858	2.27711e-33	5.1192e-32
ENSG00000165025	SYK	spleen associated tyrosine kinase [Source:HGNC Symbol;Acc:HGNC:11491]	2.111	1.078	4.50237e-33	9.87313e-32
ENSG00000178878	APOLD1	apolipoprotein L domain containing 1 [Source:HGNC Symbol;Acc:HGNC:25268]	7.236	2.855	1.16623e-32	2.50207e-31
ENSG00000132518	GUCY2D	guanylate cyclase 2D, retinal [Source:HGNC Symbol;Acc:HGNC:4689]	43.187	5.433	2.51851e-32	5.28888e-31
ENSG00000187800	PEAR1	platelet endothelial aggregation receptor 1 [Source:HGNC Symbol;Acc:HGNC:33631]	20.592	4.364	1.33556e-31	2.68165e-30
ENSG00000143224	PPOX	protoporphyrinogen oxidase [Source:HGNC Symbol;Acc:HGNC:9280]	2.362	1.24	2.36697e-31	4.67372e-30
ENSG00000156735	BAG4	BAG cochaperone 4 [Source:HGNC Symbol;Acc:HGNC:940]	2.263	1.178	8.33251e-31	1.60448e-29
ENSG00000123200	ZC3H13	zinc finger CCCH-type containing 13 [Source:HGNC Symbol;Acc:HGNC:20368]	2.109	1.076	1.97919e-30	3.7188e-29
ENSG00000165495	PKNOX2	PBX/knotted 1 homeobox 2 [Source:HGNC Symbol;Acc:HGNC:16714]	2.317	1.212	2.42837e-30	4.5294e-29
ENSG00000164037	SLC9B1	solute carrier family 9 member B1 [Source:HGNC Symbol;Acc:HGNC:24244]	7.104	2.829	3.3949e-29	5.96446e-28
ENSG00000134256	CD101	CD101 molecule [Source:HGNC Symbol;Acc:HGNC:5949]	3.855	1.947	4.04414e-29	7.04273e-28
ENSG00000118200	CAMSAP2	calmodulin regulated spectrin associated protein family member 2 [Source:HGNC Symbol;Acc:HGNC:29188]	2.108	1.076	4.98009e-29	8.62217e-28
ENSG00000169554	ZEB2	zinc finger E-box binding homeobox 2 [Source:HGNC Symbol;Acc:HGNC:14881]	2.513	1.329	1.77505e-27	2.77593e-26
ENSG00000133636	NTS	neurotensin [Source:HGNC Symbol;Acc:HGNC:8038]	97.384	6.606	2.00606e-26	2.9255e-25
ENSG00000113595	TRIM23	tripartite motif containing 23 [Source:HGNC Symbol;Acc:HGNC:660]	2.219	1.15	1.05399e-25	1.46069e-24
ENSG00000180530	NRIP1	nuclear receptor interacting protein 1 [Source:HGNC Symbol;Acc:HGNC:8001]	2.475	1.307	1.81004e-25	2.4739e-24
ENSG00000164463	CREBRF	CREB3 regulatory factor [Source:HGNC Symbol;Acc:HGNC:24050]	2.364	1.241	1.41767e-24	1.83772e-23
ENSG00000124602	UNC5CL	unc-5 family C-terminal like [Source:HGNC Symbol;Acc:HGNC:21203]	3.58	1.84	2.8732e-22	3.19145e-21
ENSG00000039139	DNAH5	dynein axonemal heavy chain 5 [Source:HGNC Symbol;Acc:HGNC:2950]	10.852	3.44	1.05089e-21	1.12259e-20
ENSG00000165269	AQP7	aquaporin 7 [Source:HGNC Symbol;Acc:HGNC:640]	35.831	5.163	1.25724e-20	1.25936e-19
ENSG00000164330	EBF1	EBF transcription factor 1 [Source:HGNC Symbol;Acc:HGNC:3126]	3.492	1.804	2.27867e-20	2.23485e-19
ENSG00000108187	PBLD	phenazine biosynthesis like protein domain containing [Source:HGNC Symbol;Acc:HGNC:23301]	2.179	1.124	1.63958e-19	1.52113e-18
ENSG00000010671	BTK	Bruton tyrosine kinase [Source:HGNC Symbol;Acc:HGNC:1133]	5.732	2.519	3.51687e-19	3.18984e-18
ENSG00000120820	GLT8D2	glycosyltransferase 8 domain containing 2 [Source:HGNC Symbol;Acc:HGNC:24890]	2.484	1.312	6.6288e-19	5.91916e-18
ENSG00000161180	CCDC116	coiled-coil domain containing 116 [Source:HGNC Symbol;Acc:HGNC:26688]	4.89	2.29	1.00116e-18	8.82069e-18
ENSG00000132031	MATN3	matrilin 3 [Source:HGNC Symbol;Acc:HGNC:6909]	5.621	2.491	3.88848e-18	3.28332e-17
ENSG00000178033	CALHM5	calcium homeostasis modulator family member 5 [Source:HGNC Symbol;Acc:HGNC:21568]	6.992	2.806	7.27973e-18	6.04949e-17
ENSG00000173826	KCNH6	potassium voltage-gated channel subfamily H member 6 [Source:HGNC Symbol;Acc:HGNC:18862]	8.737	3.127	4.83728e-17	3.78875e-16
ENSG00000102239	BRS3	bombesin receptor subtype 3 [Source:HGNC Symbol;Acc:HGNC:1113]	31.269	4.967	7.7724e-17	5.99815e-16
ENSG00000113070	HBEGF	heparin binding EGF like growth factor [Source:HGNC Symbol;Acc:HGNC:3059]	2.847	1.509	1.12015e-15	7.89054e-15
ENSG00000188897		novel lipoprotein amino terminal region containing protein	2.314	1.21	1.25712e-15	8.82754e-15
ENSG00000177398	UMODL1	uromodulin like 1 [Source:HGNC Symbol;Acc:HGNC:12560]	420.132	8.715	1.92371e-15	1.33146e-14
ENSG00000204711	CFAP95	cilia and flagella associated protein 95 [Source:HGNC Symbol;Acc:HGNC:31422]	432.95	8.758	3.40095e-15	2.30475e-14
ENSG00000138435	CHRNA1	cholinergic receptor nicotinic alpha 1 subunit [Source:HGNC Symbol;Acc:HGNC:1955]	454.514	8.828	9.15876e-15	5.96875e-14
ENSG00000203697	CAPN8	calpain 8 [Source:HGNC Symbol;Acc:HGNC:1485]	17.455	4.126	7.98526e-13	4.41975e-12
ENSG00000176601	MAP3K19	mitogen-activated protein kinase kinase kinase 19 [Source:HGNC Symbol;Acc:HGNC:26249]	130.524	7.028	3.84657e-12	2.00178e-11
ENSG00000146267	FAXC	failed axon connections homolog, metaxin like GST domain containing [Source:HGNC Symbol;Acc:HGNC:20742]	2.922	1.547	2.02558e-58	1.25544e-56
ENSG00000226314	ZKSCAN8P1	ZKSCAN8 pseudogene 1 [Source:HGNC Symbol;Acc:HGNC:18777]	4.945	2.306	4.02944e-53	1.99793e-51
ENSG00000090061	CCNK	cyclin K [Source:HGNC Symbol;Acc:HGNC:1596]	2.09	1.063	1.17135e-46	4.75196e-45
ENSG00000160685	ZBTB7B	zinc finger and BTB domain containing 7B [Source:HGNC Symbol;Acc:HGNC:18668]	2.592	1.374	4.83228e-28	7.84147e-27
ENSG00000092068	SLC7A8	solute carrier family 7 member 8 [Source:HGNC Symbol;Acc:HGNC:11066]	2.575	1.365	3.02921e-26	4.36765e-25
ENSG00000138336	TET1	tet methylcytosine dioxygenase 1 [Source:HGNC Symbol;Acc:HGNC:29484]	2.888	1.53	2.17117e-54	1.13986e-52
ENSG00000037965	HOXC8	homeobox C8 [Source:HGNC Symbol;Acc:HGNC:5129]	3.044	1.606	6.69391e-49	2.87226e-47
ENSG00000143387	CTSK	cathepsin K [Source:HGNC Symbol;Acc:HGNC:2536]	4.56	2.189	6.40854e-48	2.69159e-46
ENSG00000112144	CILK1	ciliogenesis associated kinase 1 [Source:HGNC Symbol;Acc:HGNC:21219]	2.915	1.543	3.5448e-46	1.40298e-44
ENSG00000147130	ZMYM3	zinc finger MYM-type containing 3 [Source:HGNC Symbol;Acc:HGNC:13054]	2.094	1.066	2.03806e-44	7.48547e-43
ENSG00000137574	TGS1	trimethylguanosine synthase 1 [Source:HGNC Symbol;Acc:HGNC:17843]	2.096	1.068	6.69345e-43	2.30208e-41
ENSG00000120756	PLS1	plastin 1 [Source:HGNC Symbol;Acc:HGNC:9090]	3.307	1.726	4.16359e-42	1.38657e-40
ENSG00000180891	CUEDC1	CUE domain containing 1 [Source:HGNC Symbol;Acc:HGNC:31350]	2.113	1.079	3.35392e-41	1.08652e-39
ENSG00000129244	ATP1B2	ATPase Na+/K+ transporting subunit beta 2 [Source:HGNC Symbol;Acc:HGNC:805]	3.763	1.912	5.1494e-40	1.56855e-38
ENSG00000115297	TLX2	T cell leukemia homeobox 2 [Source:HGNC Symbol;Acc:HGNC:5057]	23.197	4.536	1.66244e-38	4.80171e-37
ENSG00000144560	VGLL4	vestigial like family member 4 [Source:HGNC Symbol;Acc:HGNC:28966]	2.481	1.311	6.93612e-38	1.95283e-36
ENSG00000182575	NXPH3	neurexophilin 3 [Source:HGNC Symbol;Acc:HGNC:8077]	7.162	2.84	1.31551e-37	3.63495e-36
ENSG00000144821	MYH15	myosin heavy chain 15 [Source:HGNC Symbol;Acc:HGNC:31073]	5.674	2.504	3.32699e-36	8.54487e-35
ENSG00000171988	JMJD1C	jumonji domain containing 1C [Source:HGNC Symbol;Acc:HGNC:12313]	2.698	1.432	3.81763e-36	9.77685e-35
ENSG00000144045	DQX1	DEAQ-box RNA dependent ATPase 1 [Source:HGNC Symbol;Acc:HGNC:20410]	9.943	3.314	3.89947e-34	9.06322e-33
ENSG00000102879	CORO1A	coronin 1A [Source:HGNC Symbol;Acc:HGNC:2252]	5.475	2.453	2.4441e-33	5.46708e-32
ENSG00000112276	BVES	blood vessel epicardial substance [Source:HGNC Symbol;Acc:HGNC:1152]	2.382	1.252	1.59696e-31	3.19212e-30
ENSG00000186340	THBS2	thrombospondin 2 [Source:HGNC Symbol;Acc:HGNC:11786]	46.818	5.549	1.93285e-31	3.84203e-30
ENSG00000110756	HPS5	HPS5 biogenesis of lysosomal organelles complex 2 subunit 2 [Source:HGNC Symbol;Acc:HGNC:17022]	2.095	1.067	1.54646e-30	2.9304e-29
ENSG00000132535	DLG4	discs large MAGUK scaffold protein 4 [Source:HGNC Symbol;Acc:HGNC:2903]	2.581	1.368	2.12752e-30	3.9933e-29
ENSG00000163606	CD200R1	CD200 receptor 1 [Source:HGNC Symbol;Acc:HGNC:24235]	16.174	4.016	3.59829e-29	6.30319e-28
ENSG00000152292	SH2D6	SH2 domain containing 6 [Source:HGNC Symbol;Acc:HGNC:30439]	11.755	3.555	4.99214e-29	8.63466e-28
ENSG00000248905	FMN1	formin 1 [Source:HGNC Symbol;Acc:HGNC:3768]	9.643	3.27	1.5967e-26	2.34771e-25
ENSG00000139626	ITGB7	integrin subunit beta 7 [Source:HGNC Symbol;Acc:HGNC:6162]	10.326	3.368	1.99947e-26	2.91828e-25
ENSG00000178031	ADAMTSL1	ADAMTS like 1 [Source:HGNC Symbol;Acc:HGNC:14632]	8.465	3.081	1.02551e-25	1.42343e-24
ENSG00000081148	IMPG2	interphotoreceptor matrix proteoglycan 2 [Source:HGNC Symbol;Acc:HGNC:18362]	8.753	3.13	8.07749e-24	1.00197e-22
ENSG00000134245	WNT2B	Wnt family member 2B [Source:HGNC Symbol;Acc:HGNC:12781]	2.724	1.446	4.05212e-23	4.79645e-22
ENSG00000276180	H4C9	H4 clustered histone 9 [Source:HGNC Symbol;Acc:HGNC:4793]	2.008	1.005	9.00669e-23	1.03856e-21
ENSG00000026950	BTN3A1	butyrophilin subfamily 3 member A1 [Source:HGNC Symbol;Acc:HGNC:1138]	2.665	1.414	7.7276e-22	8.30449e-21
ENSG00000136114	THSD1	thrombospondin type 1 domain containing 1 [Source:HGNC Symbol;Acc:HGNC:17754]	2.524	1.336	3.88118e-19	3.51314e-18
ENSG00000143578	CREB3L4	cAMP responsive element binding protein 3 like 4 [Source:HGNC Symbol;Acc:HGNC:18854]	2.706	1.436	7.31136e-19	6.49939e-18
ENSG00000159618	ADGRG5	adhesion G protein-coupled receptor G5 [Source:HGNC Symbol;Acc:HGNC:19010]	145.273	7.183	1.05603e-18	9.29493e-18
ENSG00000165156	ZHX1	zinc fingers and homeoboxes 1 [Source:HGNC Symbol;Acc:HGNC:12871]	2.01	1.007	8.99757e-18	7.43205e-17
ENSG00000204390	HSPA1L	heat shock protein family A (Hsp70) member 1 like [Source:HGNC Symbol;Acc:HGNC:5234]	7.539	2.914	4.58119e-17	3.59922e-16
ENSG00000104154	SLC30A4	solute carrier family 30 member 4 [Source:HGNC Symbol;Acc:HGNC:11015]	2.081	1.057	6.13334e-17	4.76622e-16
ENSG00000127329	PTPRB	protein tyrosine phosphatase receptor type B [Source:HGNC Symbol;Acc:HGNC:9665]	4.015	2.006	2.14039e-16	1.58861e-15
ENSG00000198513	ATL1	atlastin GTPase 1 [Source:HGNC Symbol;Acc:HGNC:11231]	2.231	1.157	2.51637e-16	1.85916e-15
ENSG00000143365	RORC	RAR related orphan receptor C [Source:HGNC Symbol;Acc:HGNC:10260]	51.538	5.688	2.62758e-16	1.93651e-15
ENSG00000124205	EDN3	endothelin 3 [Source:HGNC Symbol;Acc:HGNC:3178]	496.806	8.957	4.28929e-16	3.11996e-15
ENSG00000204363	SPANXN5	SPANX family member N5 [Source:HGNC Symbol;Acc:HGNC:33178]	460.783	8.848	2.13508e-15	1.47318e-14
ENSG00000167916	KRT24	keratin 24 [Source:HGNC Symbol;Acc:HGNC:18527]	437.472	8.773	3.16648e-15	2.15238e-14
ENSG00000277481	PKD1L3	polycystin 1 like 3, transient receptor potential channel interacting [Source:HGNC Symbol;Acc:HGNC:21716]	8.841	3.144	6.69715e-15	4.4237e-14
ENSG00000137877	SPTBN5	spectrin beta, non-erythrocytic 5 [Source:HGNC Symbol;Acc:HGNC:15680]	2.794	1.482	1.09269e-14	7.05406e-14
ENSG00000007038	PRSS21	serine protease 21 [Source:HGNC Symbol;Acc:HGNC:9485]	378.493	8.564	1.80895e-14	1.15156e-13
ENSG00000159182	PRAC1	PRAC1 small nuclear protein [Source:HGNC Symbol;Acc:HGNC:30591]	36.068	5.173	4.57072e-14	2.80465e-13
ENSG00000198768	APCDD1L	APC down-regulated 1 like [Source:HGNC Symbol;Acc:HGNC:26892]	8.11	3.02	6.09512e-14	3.69683e-13
ENSG00000185905	C16orf54	chromosome 16 open reading frame 54 [Source:HGNC Symbol;Acc:HGNC:26649]	266.239	8.057	6.19414e-13	3.46274e-12
ENSG00000179776	CDH5	cadherin 5 [Source:HGNC Symbol;Acc:HGNC:1764]	257.408	8.008	3.5842e-12	1.87016e-11
ENSG00000099994	SUSD2	sushi domain containing 2 [Source:HGNC Symbol;Acc:HGNC:30667]	4.045	2.016	1.37273e-11	6.80048e-11
ENSG00000089692	LAG3	lymphocyte activating 3 [Source:HGNC Symbol;Acc:HGNC:6476]	6.812	2.768	1.75476e-11	8.60509e-11
ENSG00000188112	C6orf132	chromosome 6 open reading frame 132 [Source:HGNC Symbol;Acc:HGNC:21288]	14.489	3.857	4.02888e-11	1.91519e-10
ENSG00000164175	SLC45A2	solute carrier family 45 member 2 [Source:HGNC Symbol;Acc:HGNC:16472]	10.386	3.377	6.73807e-11	3.12808e-10
ENSG00000131477	RAMP2	receptor activity modifying protein 2 [Source:HGNC Symbol;Acc:HGNC:9844]	3.575	1.838	1.09258e-10	4.97345e-10
ENSG00000162777	DENND2D	DENN domain containing 2D [Source:HGNC Symbol;Acc:HGNC:26192]	4.269	2.094	1.42418e-10	6.41798e-10
ENSG00000159403	C1R	complement C1r [Source:HGNC Symbol;Acc:HGNC:1246]	2.644	1.403	5.63195e-10	2.38619e-09
ENSG00000127920	GNG11	G protein subunit gamma 11 [Source:HGNC Symbol;Acc:HGNC:4403]	3.102	1.633	1.40622e-09	5.70477e-09
ENSG00000173567	ADGRF3	adhesion G protein-coupled receptor F3 [Source:HGNC Symbol;Acc:HGNC:18989]	3.183	1.67	1.8613e-09	7.45271e-09
ENSG00000182809	CRIP2	cysteine rich protein 2 [Source:HGNC Symbol;Acc:HGNC:2361]	2.689	1.427	5.78573e-09	2.19501e-08
ENSG00000266074	BAHCC1	BAH domain and coiled-coil containing 1 [Source:HGNC Symbol;Acc:HGNC:29279]	2.382	1.252	3.55011e-87	5.19422e-85
ENSG00000146250	PRSS35	serine protease 35 [Source:HGNC Symbol;Acc:HGNC:21387]	11.306	3.499	7.40824e-65	5.90344e-63
ENSG00000162670	BRINP3	BMP/retinoic acid inducible neural specific 3 [Source:HGNC Symbol;Acc:HGNC:22393]	4.506	2.172	2.42555e-60	1.62767e-58
ENSG00000130024	PHF10	PHD finger protein 10 [Source:HGNC Symbol;Acc:HGNC:18250]	2.006	1.004	9.72816e-53	4.71868e-51
ENSG00000185664	PMEL	premelanosome protein [Source:HGNC Symbol;Acc:HGNC:10880]	6.195	2.631	5.28462e-49	2.28403e-47
ENSG00000174282	ZBTB4	zinc finger and BTB domain containing 4 [Source:HGNC Symbol;Acc:HGNC:23847]	2.436	1.285	5.33155e-49	2.29875e-47
ENSG00000112031	MTRF1L	mitochondrial translation release factor 1 like [Source:HGNC Symbol;Acc:HGNC:21051]	2.739	1.453	3.29437e-45	1.2565e-43
ENSG00000116903	EXOC8	exocyst complex component 8 [Source:HGNC Symbol;Acc:HGNC:24659]	2.064	1.045	4.4673e-39	1.31369e-37
ENSG00000166922	SCG5	secretogranin V [Source:HGNC Symbol;Acc:HGNC:10816]	9.535	3.253	5.59754e-38	1.58095e-36
ENSG00000148444	COMMD3	COMM domain containing 3 [Source:HGNC Symbol;Acc:HGNC:23332]	3.665	1.874	1.80346e-37	4.93738e-36
ENSG00000182902	SLC25A18	solute carrier family 25 member 18 [Source:HGNC Symbol;Acc:HGNC:10988]	4.553	2.187	2.35072e-36	6.0812e-35
ENSG00000168135	KCNJ4	potassium inwardly rectifying channel subfamily J member 4 [Source:HGNC Symbol;Acc:HGNC:6265]	4.085	2.03	7.50268e-36	1.89692e-34
ENSG00000018189	RUFY3	RUN and FYVE domain containing 3 [Source:HGNC Symbol;Acc:HGNC:30285]	2.337	1.225	3.44001e-34	8.00577e-33
ENSG00000175324	LSM1	LSM1 homolog, mRNA degradation associated [Source:HGNC Symbol;Acc:HGNC:20472]	2.163	1.113	3.63763e-33	8.05603e-32
ENSG00000165240	ATP7A	ATPase copper transporting alpha [Source:HGNC Symbol;Acc:HGNC:869]	2.12	1.084	3.70265e-33	8.17974e-32
ENSG00000105821	DNAJC2	DnaJ heat shock protein family (Hsp40) member C2 [Source:HGNC Symbol;Acc:HGNC:13192]	2.147	1.102	3.70352e-32	7.67802e-31
ENSG00000186834	HEXIM1	HEXIM P-TEFb complex subunit 1 [Source:HGNC Symbol;Acc:HGNC:24953]	2.312	1.209	4.50288e-32	9.29206e-31
ENSG00000110031	LPXN	leupaxin [Source:HGNC Symbol;Acc:HGNC:14061]	3.168	1.663	4.82321e-32	9.9416e-31
ENSG00000117505	DR1	down-regulator of transcription 1 [Source:HGNC Symbol;Acc:HGNC:3017]	2.304	1.204	5.50584e-31	1.06825e-29
ENSG00000177791	MYOZ1	myozenin 1 [Source:HGNC Symbol;Acc:HGNC:13752]	12.798	3.678	4.16468e-30	7.66387e-29
ENSG00000159753	CARMIL2	capping protein regulator and myosin 1 linker 2 [Source:HGNC Symbol;Acc:HGNC:27089]	3.836	1.939	9.40982e-29	1.59848e-27
ENSG00000187140	FOXD3	forkhead box D3 [Source:HGNC Symbol;Acc:HGNC:3804]	3.293	1.719	3.99201e-28	6.50752e-27
ENSG00000166478	ZNF143	zinc finger protein 143 [Source:HGNC Symbol;Acc:HGNC:12928]	2.448	1.292	6.06584e-28	9.77213e-27
ENSG00000145016	RUBCN	rubicon autophagy regulator [Source:HGNC Symbol;Acc:HGNC:28991]	2.022	1.016	7.61909e-28	1.21755e-26
ENSG00000123338	NCKAP1L	NCK associated protein 1 like [Source:HGNC Symbol;Acc:HGNC:4862]	20.621	4.366	8.11757e-28	1.29374e-26
ENSG00000283128		novel protein	7.44	2.895	1.01094e-27	1.60403e-26
ENSG00000204420	MPIG6B	megakaryocyte and platelet inhibitory receptor G6b [Source:HGNC Symbol;Acc:HGNC:13937]	10.864	3.442	6.47978e-27	9.84376e-26
ENSG00000100263	RHBDD3	rhomboid domain containing 3 [Source:HGNC Symbol;Acc:HGNC:1308]	2.035	1.025	8.56231e-26	1.19404e-24
ENSG00000213949	ITGA1	integrin subunit alpha 1 [Source:HGNC Symbol;Acc:HGNC:6134]	3.637	1.863	1.08765e-25	1.505e-24
ENSG00000128917	DLL4	delta like canonical Notch ligand 4 [Source:HGNC Symbol;Acc:HGNC:2910]	3.886	1.958	1.14961e-25	1.58827e-24
ENSG00000174844	DNAH12	dynein axonemal heavy chain 12 [Source:HGNC Symbol;Acc:HGNC:2943]	7.089	2.826	1.34613e-24	1.74753e-23
ENSG00000143369	ECM1	extracellular matrix protein 1 [Source:HGNC Symbol;Acc:HGNC:3153]	4.669	2.223	1.58699e-24	2.05126e-23
ENSG00000100867	DHRS2	dehydrogenase/reductase 2 [Source:HGNC Symbol;Acc:HGNC:18349]	4.469	2.16	2.14312e-24	2.73835e-23
ENSG00000164329	TENT2	terminal nucleotidyltransferase 2 [Source:HGNC Symbol;Acc:HGNC:26776]	2.055	1.039	2.88622e-24	3.65902e-23
ENSG00000141293	SKAP1	src kinase associated phosphoprotein 1 [Source:HGNC Symbol;Acc:HGNC:15605]	10.578	3.403	5.40793e-22	5.89685e-21
ENSG00000196091	MYBPC1	myosin binding protein C1 [Source:HGNC Symbol;Acc:HGNC:7549]	44.44	5.474	9.30703e-22	9.96584e-21
ENSG00000131746	TNS4	tensin 4 [Source:HGNC Symbol;Acc:HGNC:24352]	1440.53	10.492	1.29508e-21	1.37684e-20
ENSG00000143772	ITPKB	inositol-trisphosphate 3-kinase B [Source:HGNC Symbol;Acc:HGNC:6179]	4.255	2.089	1.8874e-20	1.86442e-19
ENSG00000135248	GARIN1B	golgi associated RAB2 interactor 1B [Source:HGNC Symbol;Acc:HGNC:30704]	19.38	4.276	4.41263e-20	4.24155e-19
ENSG00000183891	TTC32	tetratricopeptide repeat domain 32 [Source:HGNC Symbol;Acc:HGNC:32954]	2.351	1.233	4.73485e-20	4.54148e-19
ENSG00000111319	SCNN1A	sodium channel epithelial 1 subunit alpha [Source:HGNC Symbol;Acc:HGNC:10599]	64.262	6.006	6.61503e-20	6.2975e-19
ENSG00000137843	PAK6	p21 (RAC1) activated kinase 6 [Source:HGNC Symbol;Acc:HGNC:16061]	8.015	3.003	1.62291e-19	1.50645e-18
ENSG00000123700	KCNJ2	potassium inwardly rectifying channel subfamily J member 2 [Source:HGNC Symbol;Acc:HGNC:6263]	5.196	2.377	3.66631e-19	3.32201e-18
ENSG00000182687	GALR2	galanin receptor 2 [Source:HGNC Symbol;Acc:HGNC:4133]	8.082	3.015	4.55936e-19	4.11033e-18
ENSG00000134489	HRH4	histamine receptor H4 [Source:HGNC Symbol;Acc:HGNC:17383]	7.993	2.999	1.31639e-18	1.15241e-17
ENSG00000273703	H2BC14	H2B clustered histone 14 [Source:HGNC Symbol;Acc:HGNC:4750]	21.129	4.401	1.61795e-18	1.40128e-17
ENSG00000187475	H1-6	H1.6 linker histone, cluster member [Source:HGNC Symbol;Acc:HGNC:4720]	8.156	3.028	2.27446e-18	1.95e-17
ENSG00000226979	LTA	lymphotoxin alpha [Source:HGNC Symbol;Acc:HGNC:6709]	15.552	3.959	6.14481e-18	5.12546e-17
ENSG00000004799	PDK4	pyruvate dehydrogenase kinase 4 [Source:HGNC Symbol;Acc:HGNC:8812]	5.114	2.355	3.50557e-17	2.78728e-16
ENSG00000162972	MAIP1	matrix AAA peptidase interacting protein 1 [Source:HGNC Symbol;Acc:HGNC:26198]	2.02	1.015	6.6912e-17	5.19521e-16
ENSG00000170807	LMOD2	leiomodin 2 [Source:HGNC Symbol;Acc:HGNC:6648]	9.947	3.314	7.64323e-17	5.90357e-16
ENSG00000283654	CIROP	ciliated left-right organizer metallopeptidase [Source:HGNC Symbol;Acc:HGNC:53647]	6.573	2.717	1.12759e-16	8.59417e-16
ENSG00000071967	CYBRD1	cytochrome b reductase 1 [Source:HGNC Symbol;Acc:HGNC:20797]	2.51	1.327	2.25229e-16	1.66957e-15
ENSG00000184459	BPIFC	BPI fold containing family C [Source:HGNC Symbol;Acc:HGNC:16503]	21.483	4.425	8.77658e-16	6.23158e-15
ENSG00000134760	DSG1	desmoglein 1 [Source:HGNC Symbol;Acc:HGNC:3048]	545.538	9.092	1.14099e-15	8.02786e-15
ENSG00000121068	TBX2	T-box transcription factor 2 [Source:HGNC Symbol;Acc:HGNC:11597]	2.093	1.065	1.42184e-15	9.93591e-15
ENSG00000196754	S100A2	S100 calcium binding protein A2 [Source:HGNC Symbol;Acc:HGNC:10492]	34.242	5.098	1.4311e-15	9.99029e-15
ENSG00000184984	CHRM5	cholinergic receptor muscarinic 5 [Source:HGNC Symbol;Acc:HGNC:1954]	10.554	3.4	2.01872e-15	1.39451e-14
ENSG00000155099	PIP4P2	phosphatidylinositol-4,5-bisphosphate 4-phosphatase 2 [Source:HGNC Symbol;Acc:HGNC:25452]	3.353	1.746	2.59188e-15	1.77057e-14
ENSG00000136929	HEMGN	hemogen [Source:HGNC Symbol;Acc:HGNC:17509]	192.273	7.587	7.80848e-15	5.12243e-14
ENSG00000115718	PROC	protein C, inactivator of coagulation factors Va and VIIIa [Source:HGNC Symbol;Acc:HGNC:9451]	5.001	2.322	8.08376e-15	5.28941e-14
ENSG00000102001	CACNA1F	calcium voltage-gated channel subunit alpha1 F [Source:HGNC Symbol;Acc:HGNC:1393]	17.611	4.138	1.03608e-14	6.71045e-14
ENSG00000147117	ZNF157	zinc finger protein 157 [Source:HGNC Symbol;Acc:HGNC:12942]	3.489	1.803	1.19302e-14	7.68235e-14
ENSG00000143867	OSR1	odd-skipped related transcription factor 1 [Source:HGNC Symbol;Acc:HGNC:8111]	8.321	3.057	1.59091e-14	1.01748e-13
ENSG00000187833	C2orf78	chromosome 2 open reading frame 78 [Source:HGNC Symbol;Acc:HGNC:34349]	180.088	7.493	1.92163e-14	1.22083e-13
ENSG00000164619	BMPER	BMP binding endothelial regulator [Source:HGNC Symbol;Acc:HGNC:24154]	2.273	1.185	7.17162e-14	4.31312e-13
ENSG00000182492	BGN	biglycan [Source:HGNC Symbol;Acc:HGNC:1044]	281.963	8.139	9.67705e-14	5.76361e-13
ENSG00000279170	TSTD3	thiosulfate sulfurtransferase like domain containing 3 [Source:HGNC Symbol;Acc:HGNC:40910]	7.418	2.891	1.41723e-13	8.34349e-13
ENSG00000119636	BBOF1	basal body orientation factor 1 [Source:HGNC Symbol;Acc:HGNC:19855]	2.374	1.247	1.91928e-13	1.11666e-12
ENSG00000147174	GCNA	germ cell nuclear acidic peptidase [Source:HGNC Symbol;Acc:HGNC:15805]	2.623	1.391	3.0558e-13	1.74603e-12
ENSG00000088726	TMEM40	transmembrane protein 40 [Source:HGNC Symbol;Acc:HGNC:25620]	300.394	8.231	5.4388e-13	3.05387e-12
ENSG00000121316	PLBD1	phospholipase B domain containing 1 [Source:HGNC Symbol;Acc:HGNC:26215]	11.069	3.468	6.4275e-13	3.58758e-12
ENSG00000204475	NCR3	natural cytotoxicity triggering receptor 3 [Source:HGNC Symbol;Acc:HGNC:19077]	47.055	5.556	8.59469e-13	4.74676e-12
ENSG00000166391	MOGAT2	monoacylglycerol O-acyltransferase 2 [Source:HGNC Symbol;Acc:HGNC:23248]	269.535	8.074	1.05735e-12	5.79658e-12
ENSG00000144152	FBLN7	fibulin 7 [Source:HGNC Symbol;Acc:HGNC:26740]	10.12	3.339	2.57885e-12	1.3615e-11
ENSG00000273079	GRIN2B	glutamate ionotropic receptor NMDA type subunit 2B [Source:HGNC Symbol;Acc:HGNC:4586]	200.287	7.646	4.96175e-12	2.55237e-11
ENSG00000135547	HEY2	hes related family bHLH transcription factor with YRPW motif 2 [Source:HGNC Symbol;Acc:HGNC:4881]	2.483	1.312	7.22745e-12	3.66194e-11
ENSG00000183813	CCR4	C-C motif chemokine receptor 4 [Source:HGNC Symbol;Acc:HGNC:1605]	25.031	4.646	8.67434e-12	4.36529e-11
ENSG00000128052	KDR	kinase insert domain receptor [Source:HGNC Symbol;Acc:HGNC:6307]	9.173	3.197	1.43469e-11	7.09592e-11
ENSG00000254995	STX16-NPEPL1	STX16-NPEPL1 readthrough (NMD candidate) [Source:HGNC Symbol;Acc:HGNC:41993]	2.269	1.182	2.56667e-11	1.23824e-10
ENSG00000205838	TTC23L	tetratricopeptide repeat domain 23 like [Source:HGNC Symbol;Acc:HGNC:26355]	6.406	2.68	3.0538e-11	1.46533e-10
ENSG00000170468	RIOX1	ribosomal oxygenase 1 [Source:HGNC Symbol;Acc:HGNC:20968]	91.638	6.518	5.39559e-11	2.53251e-10
ENSG00000158865	SLC5A11	solute carrier family 5 member 11 [Source:HGNC Symbol;Acc:HGNC:23091]	2.633	1.397	7.42852e-11	3.43521e-10
ENSG00000126562	WNK4	WNK lysine deficient protein kinase 4 [Source:HGNC Symbol;Acc:HGNC:14544]	2.059	1.042	2.11845e-10	9.3415e-10
ENSG00000101160	CTSZ	cathepsin Z [Source:HGNC Symbol;Acc:HGNC:2547]	2.503	1.323	2.78517e-10	1.21553e-09
ENSG00000147606	SLC26A7	solute carrier family 26 member 7 [Source:HGNC Symbol;Acc:HGNC:14467]	3.687	1.882	2.99883e-10	1.304e-09
ENSG00000239474	KLHL41	kelch like family member 41 [Source:HGNC Symbol;Acc:HGNC:16905]	2.713	1.44	9.88879e-10	4.08316e-09
ENSG00000101194	SLC17A9	solute carrier family 17 member 9 [Source:HGNC Symbol;Acc:HGNC:16192]	2.99	1.58	1.00836e-09	4.16071e-09
ENSG00000152430	BOLL	boule homolog, RNA binding protein [Source:HGNC Symbol;Acc:HGNC:14273]	5.705	2.512	9.21284e-09	3.41819e-08
ENSG00000159650	UROC1	urocanate hydratase 1 [Source:HGNC Symbol;Acc:HGNC:26444]	54.952	5.78	9.65556e-09	3.57873e-08
ENSG00000196267	ZNF836	zinc finger protein 836 [Source:HGNC Symbol;Acc:HGNC:34333]	3.896	1.962	1.12183e-08	4.13134e-08
ENSG00000179256	SMCO3	single-pass membrane protein with coiled-coil domains 3 [Source:HGNC Symbol;Acc:HGNC:34401]	3.921	1.971	1.38801e-08	5.07496e-08
ENSG00000214694	ARHGEF33	Rho guanine nucleotide exchange factor 33 [Source:HGNC Symbol;Acc:HGNC:37252]	3.188	1.673	1.45512e-08	5.30837e-08
ENSG00000162882	HAAO	3-hydroxyanthranilate 3,4-dioxygenase [Source:HGNC Symbol;Acc:HGNC:4796]	5.172	2.371	3.17863e-08	1.12043e-07
ENSG00000175564	UCP3	uncoupling protein 3 [Source:HGNC Symbol;Acc:HGNC:12519]	2.057	1.04	7.97275e-08	2.70353e-07
ENSG00000087494	PTHLH	parathyroid hormone like hormone [Source:HGNC Symbol;Acc:HGNC:9607]	3.668	1.875	1.07867e-07	3.61041e-07
ENSG00000164129	NPY5R	neuropeptide Y receptor Y5 [Source:HGNC Symbol;Acc:HGNC:7958]	7.244	2.857	1.61183e-07	5.28786e-07
ENSG00000164675	IQUB	IQ motif and ubiquitin domain containing [Source:HGNC Symbol;Acc:HGNC:21995]	3.042	1.605	2.14881e-07	6.96375e-07
ENSG00000135549	PKIB	cAMP-dependent protein kinase inhibitor beta [Source:HGNC Symbol;Acc:HGNC:9018]	2.185	1.128	2.59951e-07	8.33806e-07
ENSG00000170482	SLC23A1	solute carrier family 23 member 1 [Source:HGNC Symbol;Acc:HGNC:10974]	2.676	1.42	3.18857e-07	1.01022e-06
ENSG00000163666	HESX1	HESX homeobox 1 [Source:HGNC Symbol;Acc:HGNC:4877]	2.254	1.172	5.64063e-07	1.74045e-06
ENSG00000169508	GPR183	G protein-coupled receptor 183 [Source:HGNC Symbol;Acc:HGNC:3128]	6.584	2.719	7.56208e-07	2.30033e-06
ENSG00000163793	DNAJC5G	DnaJ heat shock protein family (Hsp40) member C5 gamma [Source:HGNC Symbol;Acc:HGNC:24844]	3.253	1.702	1.80895e-06	5.26493e-06
ENSG00000111339	ART4	ADP-ribosyltransferase 4 (inactive) (Dombrock blood group) [Source:HGNC Symbol;Acc:HGNC:726]	3.25	1.7	7.89069e-06	2.12409e-05
ENSG00000243660	ZNF487	zinc finger protein 487 [Source:HGNC Symbol;Acc:HGNC:23488]	10.003	3.322	5.37493e-87	7.8002e-85
ENSG00000274290	H2BC6	H2B clustered histone 6 [Source:HGNC Symbol;Acc:HGNC:4753]	12.965	3.697	2.43143e-57	1.43238e-55
ENSG00000175582	RAB6A	RAB6A, member RAS oncogene family [Source:HGNC Symbol;Acc:HGNC:9786]	2.783	1.477	4.54995e-54	2.33381e-52
ENSG00000168772	CXXC4	CXXC finger protein 4 [Source:HGNC Symbol;Acc:HGNC:24593]	3.515	1.813	1.38597e-46	5.59719e-45
ENSG00000102032	RENBP	renin binding protein [Source:HGNC Symbol;Acc:HGNC:9959]	5.907	2.562	1.22359e-43	4.34215e-42
ENSG00000111674	ENO2	enolase 2 [Source:HGNC Symbol;Acc:HGNC:3353]	2.457	1.297	2.4452e-42	8.20429e-41
ENSG00000159588	CCDC17	coiled-coil domain containing 17 [Source:HGNC Symbol;Acc:HGNC:26574]	5.632	2.494	6.88214e-37	1.83902e-35
ENSG00000170345	FOS	Fos proto-oncogene, AP-1 transcription factor subunit [Source:HGNC Symbol;Acc:HGNC:3796]	9.527	3.252	2.21713e-36	5.75229e-35
ENSG00000004700	RECQL	RecQ like helicase [Source:HGNC Symbol;Acc:HGNC:9948]	2.355	1.235	5.00023e-35	1.2094e-33
ENSG00000167588	GPD1	glycerol-3-phosphate dehydrogenase 1 [Source:HGNC Symbol;Acc:HGNC:4455]	6.724	2.749	6.28263e-35	1.51343e-33
ENSG00000133477	FAM83F	family with sequence similarity 83 member F [Source:HGNC Symbol;Acc:HGNC:25148]	50.838	5.668	1.42852e-26	2.10389e-25
ENSG00000177469	CAVIN1	caveolae associated protein 1 [Source:HGNC Symbol;Acc:HGNC:9688]	2.753	1.461	1.97125e-26	2.88181e-25
ENSG00000139988	RDH12	retinol dehydrogenase 12 [Source:HGNC Symbol;Acc:HGNC:19977]	12.435	3.636	5.4455e-25	7.24308e-24
ENSG00000165804	ZNF219	zinc finger protein 219 [Source:HGNC Symbol;Acc:HGNC:13011]	2.169	1.117	1.57955e-23	1.91933e-22
ENSG00000128709	HOXD9	homeobox D9 [Source:HGNC Symbol;Acc:HGNC:5140]	2.075	1.053	4.61351e-23	5.43571e-22
ENSG00000164309	CMYA5	cardiomyopathy associated 5 [Source:HGNC Symbol;Acc:HGNC:14305]	3.47	1.795	7.22356e-23	8.3891e-22
ENSG00000232810	TNF	tumor necrosis factor [Source:HGNC Symbol;Acc:HGNC:11892]	171.228	7.42	1.11683e-22	1.28367e-21
ENSG00000121310	ECHDC2	enoyl-CoA hydratase domain containing 2 [Source:HGNC Symbol;Acc:HGNC:23408]	2.013	1.009	1.79748e-22	2.03199e-21
ENSG00000185499	MUC1	mucin 1, cell surface associated [Source:HGNC Symbol;Acc:HGNC:7508]	4.34	2.118	6.7514e-22	7.29053e-21
ENSG00000120910	PPP3CC	protein phosphatase 3 catalytic subunit gamma [Source:HGNC Symbol;Acc:HGNC:9316]	2.521	1.334	2.18994e-21	2.29943e-20
ENSG00000140798	ABCC12	ATP binding cassette subfamily C member 12 [Source:HGNC Symbol;Acc:HGNC:14640]	1330.18	10.377	1.32554e-20	1.3248e-19
ENSG00000107807	TLX1	T cell leukemia homeobox 1 [Source:HGNC Symbol;Acc:HGNC:5056]	1209.74	10.24	2.01141e-20	1.97925e-19
ENSG00000139200	PIANP	PILR alpha associated neural protein [Source:HGNC Symbol;Acc:HGNC:25338]	2.217	1.148	5.69696e-20	5.44383e-19
ENSG00000272031	ANKRD34A	ankyrin repeat domain 34A [Source:HGNC Symbol;Acc:HGNC:27639]	2.771	1.47	1.2621e-19	1.18198e-18
ENSG00000154415	PPP1R3A	protein phosphatase 1 regulatory subunit 3A [Source:HGNC Symbol;Acc:HGNC:9291]	96.622	6.594	2.28273e-19	2.09602e-18
ENSG00000137709	POU2F3	POU class 2 homeobox 3 [Source:HGNC Symbol;Acc:HGNC:19864]	11.177	3.482	2.29852e-19	2.10835e-18
ENSG00000156535	CD109	CD109 molecule [Source:HGNC Symbol;Acc:HGNC:21685]	2.903	1.538	5.0702e-19	4.55018e-18
ENSG00000213760	ATP6V1G2	ATPase H+ transporting V1 subunit G2 [Source:HGNC Symbol;Acc:HGNC:862]	7.5	2.907	5.16174e-19	4.63e-18
ENSG00000167117	ANKRD40CL	ANKRD40 C-terminal like [Source:HGNC Symbol;Acc:HGNC:26080]	26.839	4.746	7.53092e-19	6.68039e-18
ENSG00000100767	PAPLN	papilin, proteoglycan like sulfated glycoprotein [Source:HGNC Symbol;Acc:HGNC:19262]	5.563	2.476	1.06845e-18	9.395e-18
ENSG00000052850	ALX4	ALX homeobox 4 [Source:HGNC Symbol;Acc:HGNC:450]	2.034	1.024	1.337e-18	1.16931e-17
ENSG00000005421	PON1	paraoxonase 1 [Source:HGNC Symbol;Acc:HGNC:9204]	14.333	3.841	1.35657e-18	1.18526e-17
ENSG00000188306	LRRIQ4	leucine rich repeats and IQ motif containing 4 [Source:HGNC Symbol;Acc:HGNC:34298]	15.915	3.992	1.824e-18	1.57363e-17
ENSG00000126895	AVPR2	arginine vasopressin receptor 2 [Source:HGNC Symbol;Acc:HGNC:897]	5.814	2.54	6.71938e-18	5.59426e-17
ENSG00000188710	QRFP	pyroglutamylated RFamide peptide [Source:HGNC Symbol;Acc:HGNC:29982]	3.635	1.862	1.41387e-17	1.15557e-16
ENSG00000143552	NUP210L	nucleoporin 210 like [Source:HGNC Symbol;Acc:HGNC:29915]	3.718	1.894	4.64467e-17	3.6467e-16
ENSG00000204219	TCEA3	transcription elongation factor A3 [Source:HGNC Symbol;Acc:HGNC:11615]	6.662	2.736	1.52328e-16	1.14487e-15
ENSG00000167434	CA4	carbonic anhydrase 4 [Source:HGNC Symbol;Acc:HGNC:1375]	36.44	5.187	2.1909e-15	1.5082e-14
ENSG00000243978	RTL9	retrotransposon Gag like 9 [Source:HGNC Symbol;Acc:HGNC:29245]	7.503	2.907	3.52684e-15	2.38643e-14
ENSG00000109846	CRYAB	crystallin alpha B [Source:HGNC Symbol;Acc:HGNC:2389]	26.797	4.744	4.49247e-15	3.01809e-14
ENSG00000239779	WBP1	WW domain binding protein 1 [Source:HGNC Symbol;Acc:HGNC:12737]	2.257	1.175	1.29758e-14	8.32561e-14
ENSG00000130598	TNNI2	troponin I2, fast skeletal type [Source:HGNC Symbol;Acc:HGNC:11946]	370.173	8.532	2.42816e-14	1.52992e-13
ENSG00000225110	PNMA6F	PNMA family member 6F [Source:HGNC Symbol;Acc:HGNC:53119]	379.831	8.569	2.62372e-14	1.64617e-13
ENSG00000276302		novel protein	12.462	3.639	2.69706e-14	1.6898e-13
ENSG00000175879	HOXD8	homeobox D8 [Source:HGNC Symbol;Acc:HGNC:5139]	2.262	1.178	4.45406e-14	2.73683e-13
ENSG00000155719	OTOA	otoancorin [Source:HGNC Symbol;Acc:HGNC:16378]	36.613	5.194	4.49404e-14	2.76045e-13
ENSG00000214140	PRCD	photoreceptor disc component [Source:HGNC Symbol;Acc:HGNC:32528]	4.02	2.007	5.24335e-14	3.19542e-13
ENSG00000102021	LUZP4	leucine zipper protein 4 [Source:HGNC Symbol;Acc:HGNC:24971]	347.465	8.441	6.38934e-14	3.8674e-13
ENSG00000006283	CACNA1G	calcium voltage-gated channel subunit alpha1 G [Source:HGNC Symbol;Acc:HGNC:1394]	2.528	1.338	2.18514e-13	1.26271e-12
ENSG00000259417	CTXND1	cortexin domain containing 1 [Source:HGNC Symbol;Acc:HGNC:50507]	5.541	2.47	4.15697e-13	2.35711e-12
ENSG00000146839	ZAN	zonadhesin [Source:HGNC Symbol;Acc:HGNC:12857]	8.192	3.034	4.63364e-13	2.61659e-12
ENSG00000100336	APOL4	apolipoprotein L4 [Source:HGNC Symbol;Acc:HGNC:14867]	652.403	9.35	4.73837e-13	2.67489e-12
ENSG00000182866	LCK	LCK proto-oncogene, Src family tyrosine kinase [Source:HGNC Symbol;Acc:HGNC:6524]	66.695	6.06	7.98279e-13	4.41975e-12
ENSG00000188770	OPTC	opticin [Source:HGNC Symbol;Acc:HGNC:8158]	467.849	8.87	9.64399e-13	5.30657e-12
ENSG00000178966	RMI1	RecQ mediated genome instability 1 [Source:HGNC Symbol;Acc:HGNC:25764]	2.079	1.056	1.06153e-12	5.81771e-12
ENSG00000163064	EN1	engrailed homeobox 1 [Source:HGNC Symbol;Acc:HGNC:3342]	2.29	1.195	1.17122e-12	6.4012e-12
ENSG00000242574	HLA-DMB	major histocompatibility complex, class II, DM beta [Source:HGNC Symbol;Acc:HGNC:4935]	2.527	1.337	1.20725e-12	6.58802e-12
ENSG00000136147	PHF11	PHD finger protein 11 [Source:HGNC Symbol;Acc:HGNC:17024]	5.981	2.58	1.64601e-12	8.87384e-12
ENSG00000084636	COL16A1	collagen type XVI alpha 1 chain [Source:HGNC Symbol;Acc:HGNC:2193]	4.007	2.003	1.74893e-12	9.39745e-12
ENSG00000257008	GPR142	G protein-coupled receptor 142 [Source:HGNC Symbol;Acc:HGNC:20088]	233.209	7.865	1.81147e-12	9.71888e-12
ENSG00000129355	CDKN2D	cyclin dependent kinase inhibitor 2D [Source:HGNC Symbol;Acc:HGNC:1790]	2.048	1.035	2.3924e-12	1.26832e-11
ENSG00000175985	PLEKHD1	pleckstrin homology and coiled-coil domain containing D1 [Source:HGNC Symbol;Acc:HGNC:20148]	5.96	2.575	2.40856e-12	1.27651e-11
ENSG00000171246	NPTX1	neuronal pentraxin 1 [Source:HGNC Symbol;Acc:HGNC:7952]	2.506	1.325	2.52385e-12	1.33365e-11
ENSG00000174776	WDR49	WD repeat domain 49 [Source:HGNC Symbol;Acc:HGNC:26587]	6.243	2.642	4.8797e-12	2.51249e-11
ENSG00000114757	PEX5L	peroxisomal biogenesis factor 5 like [Source:HGNC Symbol;Acc:HGNC:30024]	3.742	1.904	5.71372e-12	2.92503e-11
ENSG00000162188	GNG3	G protein subunit gamma 3 [Source:HGNC Symbol;Acc:HGNC:4405]	3.072	1.619	6.02987e-12	3.07835e-11
ENSG00000148655	LRMDA	leucine rich melanocyte differentiation associated [Source:HGNC Symbol;Acc:HGNC:23405]	3.041	1.605	8.9216e-12	4.48467e-11
ENSG00000163263	CFAP141	cilia and flagella associated protein 141 [Source:HGNC Symbol;Acc:HGNC:32305]	10.512	3.394	1.01828e-11	5.09424e-11
ENSG00000163993	S100P	S100 calcium binding protein P [Source:HGNC Symbol;Acc:HGNC:10504]	7.061	2.82	3.38233e-11	1.61819e-10
ENSG00000138722	MMRN1	multimerin 1 [Source:HGNC Symbol;Acc:HGNC:7178]	158.559	7.309	3.68547e-11	1.75663e-10
ENSG00000104413	ESRP1	epithelial splicing regulatory protein 1 [Source:HGNC Symbol;Acc:HGNC:25966]	564.365	9.14	4.28612e-11	2.03153e-10
ENSG00000177854	TMEM187	transmembrane protein 187 [Source:HGNC Symbol;Acc:HGNC:13705]	2.181	1.125	5.0122e-11	2.36e-10
ENSG00000092607	TBX15	T-box transcription factor 15 [Source:HGNC Symbol;Acc:HGNC:11594]	4.357	2.123	6.38836e-11	2.97268e-10
ENSG00000187944	C2orf66	chromosome 2 open reading frame 66 [Source:HGNC Symbol;Acc:HGNC:33809]	12.461	3.639	6.59663e-11	3.0656e-10
ENSG00000146856	AGBL3	AGBL carboxypeptidase 3 [Source:HGNC Symbol;Acc:HGNC:27981]	2.147	1.103	1.09801e-10	4.99479e-10
ENSG00000106526	ACTR3C	actin related protein 3C [Source:HGNC Symbol;Acc:HGNC:37282]	2.866	1.519	1.46782e-10	6.59964e-10
ENSG00000113073	SLC4A9	solute carrier family 4 member 9 [Source:HGNC Symbol;Acc:HGNC:11035]	2.726	1.447	1.95563e-10	8.66849e-10
ENSG00000187288	CIDEC	cell death inducing DFFA like effector c [Source:HGNC Symbol;Acc:HGNC:24229]	118.149	6.884	3.23433e-10	1.40094e-09
ENSG00000091137	SLC26A4	solute carrier family 26 member 4 [Source:HGNC Symbol;Acc:HGNC:8818]	4.112	2.04	3.88033e-10	1.6646e-09
ENSG00000122641	INHBA	inhibin subunit beta A [Source:HGNC Symbol;Acc:HGNC:6066]	3.46	1.791	5.01037e-10	2.13042e-09
ENSG00000223573	TINCR	TINCR ubiquitin domain containing [Source:HGNC Symbol;Acc:HGNC:14607]	2.216	1.148	7.09192e-10	2.97441e-09
ENSG00000157150	TIMP4	TIMP metallopeptidase inhibitor 4 [Source:HGNC Symbol;Acc:HGNC:11823]	4.873	2.285	1.13868e-09	4.6682e-09
ENSG00000177706	FAM20C	FAM20C golgi associated secretory pathway kinase [Source:HGNC Symbol;Acc:HGNC:22140]	2.053	1.038	1.16918e-09	4.78665e-09
ENSG00000185482	STAC3	SH3 and cysteine rich domain 3 [Source:HGNC Symbol;Acc:HGNC:28423]	2.156	1.109	1.44068e-09	5.83925e-09
ENSG00000244731	C4A	complement C4A (Rodgers blood group) [Source:HGNC Symbol;Acc:HGNC:1323]	2.52	1.333	2.84271e-09	1.11669e-08
ENSG00000119121	TRPM6	transient receptor potential cation channel subfamily M member 6 [Source:HGNC Symbol;Acc:HGNC:17995]	2.641	1.401	9.94451e-09	3.68048e-08
ENSG00000143452	HORMAD1	HORMA domain containing 1 [Source:HGNC Symbol;Acc:HGNC:25245]	8.032	3.006	1.34158e-08	4.91039e-08
ENSG00000283199	C13orf46	chromosome 13 open reading frame 46 [Source:HGNC Symbol;Acc:HGNC:53786]	5.252	2.393	1.46145e-08	5.33036e-08
ENSG00000179954	SSC5D	scavenger receptor cysteine rich family member with 5 domains [Source:HGNC Symbol;Acc:HGNC:26641]	2.277	1.187	1.68421e-08	6.10294e-08
ENSG00000114638	UPK1B	uroplakin 1B [Source:HGNC Symbol;Acc:HGNC:12578]	4.213	2.075	3.07166e-08	1.08422e-07
ENSG00000163354	DCST2	DC-STAMP domain containing 2 [Source:HGNC Symbol;Acc:HGNC:26562]	2.826	1.499	3.19031e-08	1.1241e-07
ENSG00000179774	ATOH7	atonal bHLH transcription factor 7 [Source:HGNC Symbol;Acc:HGNC:13907]	5.589	2.483	3.43697e-08	1.20815e-07
ENSG00000160973	FOXH1	forkhead box H1 [Source:HGNC Symbol;Acc:HGNC:3814]	2.885	1.528	4.3387e-08	1.50702e-07
ENSG00000188389	PDCD1	programmed cell death 1 [Source:HGNC Symbol;Acc:HGNC:8760]	10.153	3.344	4.41138e-08	1.53078e-07
ENSG00000015520	NPC1L1	NPC1 like intracellular cholesterol transporter 1 [Source:HGNC Symbol;Acc:HGNC:7898]	2.434	1.284	6.91387e-08	2.3579e-07
ENSG00000182459	TEX19	testis expressed 19 [Source:HGNC Symbol;Acc:HGNC:33802]	3.097	1.631	1.76859e-07	5.78299e-07
ENSG00000166262	FAM227B	family with sequence similarity 227 member B [Source:HGNC Symbol;Acc:HGNC:26543]	2.134	1.094	3.56912e-07	1.12441e-06
ENSG00000151062	CACNA2D4	calcium voltage-gated channel auxiliary subunit alpha2delta 4 [Source:HGNC Symbol;Acc:HGNC:20202]	2.727	1.447	3.86445e-07	1.21274e-06
ENSG00000270379	HEATR9	HEAT repeat containing 9 [Source:HGNC Symbol;Acc:HGNC:26548]	4.685	2.228	5.28872e-07	1.63753e-06
ENSG00000087589	CASS4	Cas scaffold protein family member 4 [Source:HGNC Symbol;Acc:HGNC:15878]	2.252	1.171	1.78061e-06	5.19004e-06
ENSG00000158104	HPD	4-hydroxyphenylpyruvate dioxygenase [Source:HGNC Symbol;Acc:HGNC:5147]	2.333	1.222	3.74486e-06	1.04938e-05
ENSG00000145491	ROPN1L	rhophilin associated tail protein 1 like [Source:HGNC Symbol;Acc:HGNC:24060]	3.247	1.699	7.22671e-06	1.95746e-05
ENSG00000196092	PAX5	paired box 5 [Source:HGNC Symbol;Acc:HGNC:8619]	2.53	1.339	3.95074e-05	9.75929e-05
ENSG00000082805	ERC1	ELKS/RAB6-interacting/CAST family member 1 [Source:HGNC Symbol;Acc:HGNC:17072]	2.028	1.02	1.85763e-61	1.27533e-59
ENSG00000158796	DEDD	death effector domain containing [Source:HGNC Symbol;Acc:HGNC:2755]	2.143	1.1	3.0648e-47	1.26343e-45
ENSG00000164128	NPY1R	neuropeptide Y receptor Y1 [Source:HGNC Symbol;Acc:HGNC:7956]	7.858	2.974	2.82182e-43	9.87638e-42
ENSG00000142661	MYOM3	myomesin 3 [Source:HGNC Symbol;Acc:HGNC:26679]	150.484	7.233	2.18278e-42	7.33759e-41
ENSG00000177556	ATOX1	antioxidant 1 copper chaperone [Source:HGNC Symbol;Acc:HGNC:798]	2.318	1.213	7.75229e-37	2.0592e-35
ENSG00000108797	CNTNAP1	contactin associated protein 1 [Source:HGNC Symbol;Acc:HGNC:8011]	2.703	1.434	4.53104e-36	1.15707e-34
ENSG00000164651	SP8	Sp8 transcription factor [Source:HGNC Symbol;Acc:HGNC:19196]	2.762	1.466	4.32031e-33	9.49724e-32
ENSG00000111181	SLC6A12	solute carrier family 6 member 12 [Source:HGNC Symbol;Acc:HGNC:11045]	8.51	3.089	3.6112e-32	7.49534e-31
ENSG00000177888	ZBTB41	zinc finger and BTB domain containing 41 [Source:HGNC Symbol;Acc:HGNC:24819]	4.695	2.231	2.17783e-31	4.31456e-30
ENSG00000136383	ALPK3	alpha kinase 3 [Source:HGNC Symbol;Acc:HGNC:17574]	5.55	2.473	2.87859e-31	5.66513e-30
ENSG00000181722	ZBTB20	zinc finger and BTB domain containing 20 [Source:HGNC Symbol;Acc:HGNC:13503]	3.887	1.959	4.06547e-30	7.50451e-29
ENSG00000164542	MATCAP2	microtubule associated tyrosine carboxypeptidase 2 [Source:HGNC Symbol;Acc:HGNC:22206]	2.24	1.164	3.00105e-28	4.93266e-27
ENSG00000172244	C5orf34	chromosome 5 open reading frame 34 [Source:HGNC Symbol;Acc:HGNC:24738]	2.791	1.481	6.19316e-28	9.96825e-27
ENSG00000182308	DCAF4L1	DDB1 and CUL4 associated factor 4 like 1 [Source:HGNC Symbol;Acc:HGNC:27723]	3.901	1.964	2.28683e-26	3.32681e-25
ENSG00000110422	HIPK3	homeodomain interacting protein kinase 3 [Source:HGNC Symbol;Acc:HGNC:4915]	2.078	1.055	3.44099e-26	4.93347e-25
ENSG00000155754	C2CD6	C2 calcium dependent domain containing 6 [Source:HGNC Symbol;Acc:HGNC:14438]	13.194	3.722	1.16385e-25	1.60671e-24
ENSG00000157617	C2CD2	C2 calcium dependent domain containing 2 [Source:HGNC Symbol;Acc:HGNC:1266]	306.512	8.26	8.39643e-24	1.04008e-22
ENSG00000173917	HOXB2	homeobox B2 [Source:HGNC Symbol;Acc:HGNC:5113]	2.383	1.253	2.98332e-23	3.5668e-22
ENSG00000162998	FRZB	frizzled related protein [Source:HGNC Symbol;Acc:HGNC:3959]	13.725	3.779	1.06541e-22	1.22536e-21
ENSG00000095752	IL11	interleukin 11 [Source:HGNC Symbol;Acc:HGNC:5966]	18.424	4.204	1.67953e-22	1.90225e-21
ENSG00000277639	CHD9NB	CHD9 neighbor [Source:HGNC Symbol;Acc:HGNC:53436]	27.819	4.798	2.11626e-22	2.37729e-21
ENSG00000114861	FOXP1	forkhead box P1 [Source:HGNC Symbol;Acc:HGNC:3823]	2.003	1.002	4.2473e-22	4.65118e-21
ENSG00000149591	TAGLN	transgelin [Source:HGNC Symbol;Acc:HGNC:11553]	2.583	1.369	4.06521e-21	4.21394e-20
ENSG00000103355	PRSS33	serine protease 33 [Source:HGNC Symbol;Acc:HGNC:30405]	29.701	4.892	4.92658e-21	5.07734e-20
ENSG00000188483	IER5L	immediate early response 5 like [Source:HGNC Symbol;Acc:HGNC:23679]	10.376	3.375	1.89378e-20	1.86969e-19
ENSG00000057657	PRDM1	PR/SET domain 1 [Source:HGNC Symbol;Acc:HGNC:9346]	21.299	4.413	7.47385e-20	7.08488e-19
ENSG00000130023	ERMARD	ER membrane associated RNA degradation [Source:HGNC Symbol;Acc:HGNC:21056]	2.695	1.43	9.74838e-20	9.18736e-19
ENSG00000144668	ITGA9	integrin subunit alpha 9 [Source:HGNC Symbol;Acc:HGNC:6145]	2.623	1.391	2.34016e-19	2.14545e-18
ENSG00000189120	SP6	Sp6 transcription factor [Source:HGNC Symbol;Acc:HGNC:14530]	4.501	2.17	2.4213e-19	2.21642e-18
ENSG00000183091	NEB	nebulin [Source:HGNC Symbol;Acc:HGNC:7720]	2.742	1.455	2.59462e-19	2.37021e-18
ENSG00000235268	KDM4E	lysine demethylase 4E [Source:HGNC Symbol;Acc:HGNC:37098]	980.204	9.937	2.93885e-19	2.67509e-18
ENSG00000253304	TMEM200B	transmembrane protein 200B [Source:HGNC Symbol;Acc:HGNC:33785]	7.51	2.909	6.96799e-19	6.21272e-18
ENSG00000164220	F2RL2	coagulation factor II thrombin receptor like 2 [Source:HGNC Symbol;Acc:HGNC:3539]	9.262	3.211	3.18778e-18	2.71091e-17
ENSG00000244242	IFITM10	interferon induced transmembrane protein 10 [Source:HGNC Symbol;Acc:HGNC:40022]	8.488	3.085	2.00481e-16	1.49232e-15
ENSG00000173163	COMMD1	copper metabolism domain containing 1 [Source:HGNC Symbol;Acc:HGNC:23024]	2.215	1.147	3.8074e-16	2.78077e-15
ENSG00000178498	DTX3	deltex E3 ubiquitin ligase 3 [Source:HGNC Symbol;Acc:HGNC:24457]	2.531	1.34	5.09325e-16	3.67629e-15
ENSG00000176842	IRX5	iroquois homeobox 5 [Source:HGNC Symbol;Acc:HGNC:14361]	2.259	1.176	1.00761e-15	7.12027e-15
ENSG00000113389	NPR3	natriuretic peptide receptor 3 [Source:HGNC Symbol;Acc:HGNC:7945]	10.827	3.437	1.10881e-15	7.81996e-15
ENSG00000121966	CXCR4	C-X-C motif chemokine receptor 4 [Source:HGNC Symbol;Acc:HGNC:2561]	3.303	1.724	1.70339e-15	1.18309e-14
ENSG00000283536		novel protein	436.772	8.771	2.30785e-15	1.58687e-14
ENSG00000116726	PRAMEF12	PRAME family member 12 [Source:HGNC Symbol;Acc:HGNC:22125]	412.658	8.689	3.65535e-15	2.47058e-14
ENSG00000164853	UNCX	UNC homeobox [Source:HGNC Symbol;Acc:HGNC:33194]	2.107	1.075	3.91501e-15	2.64008e-14
ENSG00000141505	ASGR1	asialoglycoprotein receptor 1 [Source:HGNC Symbol;Acc:HGNC:742]	4.506	2.172	1.35461e-14	8.68524e-14
ENSG00000163661	PTX3	pentraxin 3 [Source:HGNC Symbol;Acc:HGNC:9692]	3.831	1.938	1.7337e-14	1.10563e-13
ENSG00000185989	RASA3	RAS p21 protein activator 3 [Source:HGNC Symbol;Acc:HGNC:20331]	2.546	1.348	2.1011e-14	1.33042e-13
ENSG00000139055	ERP27	endoplasmic reticulum protein 27 [Source:HGNC Symbol;Acc:HGNC:26495]	370.487	8.533	2.63765e-14	1.65432e-13
ENSG00000173908	KRT28	keratin 28 [Source:HGNC Symbol;Acc:HGNC:30842]	308.782	8.27	1.72589e-13	1.00776e-12
ENSG00000134215	VAV3	vav guanine nucleotide exchange factor 3 [Source:HGNC Symbol;Acc:HGNC:12659]	2.117	1.082	2.77665e-13	1.59112e-12
ENSG00000235109	ZSCAN31	zinc finger and SCAN domain containing 31 [Source:HGNC Symbol;Acc:HGNC:14097]	2.418	1.274	2.81667e-13	1.61301e-12
ENSG00000255855	KDM4F	lysine demethylase 4F [Source:HGNC Symbol;Acc:HGNC:52413]	577.536	9.174	4.27887e-13	2.42392e-12
ENSG00000249715	FER1L5	fer-1 like family member 5 [Source:HGNC Symbol;Acc:HGNC:19044]	2.245	1.167	4.32538e-13	2.44949e-12
ENSG00000233056	ERVH48-1	endogenous retrovirus group 48 member 1, envelope [Source:HGNC Symbol;Acc:HGNC:17216]	2.67	1.417	1.05108e-12	5.76574e-12
ENSG00000172007	RAB33B	RAB33B, member RAS oncogene family [Source:HGNC Symbol;Acc:HGNC:16075]	2.013	1.009	1.79841e-12	9.65171e-12
ENSG00000197653	DNAH10	dynein axonemal heavy chain 10 [Source:HGNC Symbol;Acc:HGNC:2941]	2.186	1.128	2.08296e-12	1.1112e-11
ENSG00000170178	HOXD12	homeobox D12 [Source:HGNC Symbol;Acc:HGNC:5135]	4.818	2.268	2.72773e-12	1.43671e-11
ENSG00000165794	SLC39A2	solute carrier family 39 member 2 [Source:HGNC Symbol;Acc:HGNC:17127]	7.129	2.834	3.49042e-12	1.82335e-11
ENSG00000177875	CCDC184	coiled-coil domain containing 184 [Source:HGNC Symbol;Acc:HGNC:33749]	2.643	1.402	1.15089e-11	5.73198e-11
ENSG00000141526	SLC16A3	solute carrier family 16 member 3 [Source:HGNC Symbol;Acc:HGNC:10924]	2.49	1.316	1.21161e-11	6.02263e-11
ENSG00000235453	SMIM27	small integral membrane protein 27 [Source:HGNC Symbol;Acc:HGNC:31420]	2.223	1.152	4.1655e-11	1.97593e-10
ENSG00000181284	TMEM102	transmembrane protein 102 [Source:HGNC Symbol;Acc:HGNC:26722]	2.022	1.016	4.69755e-11	2.21888e-10
ENSG00000015413	DPEP1	dipeptidase 1 [Source:HGNC Symbol;Acc:HGNC:3002]	8.405	3.071	5.71545e-11	2.6742e-10
ENSG00000070601	FRMPD1	FERM and PDZ domain containing 1 [Source:HGNC Symbol;Acc:HGNC:29159]	2.342	1.228	1.01149e-10	4.62242e-10
ENSG00000148483	TMEM236	transmembrane protein 236 [Source:HGNC Symbol;Acc:HGNC:23473]	4.242	2.085	1.11202e-10	5.05593e-10
ENSG00000176928	GCNT4	glucosaminyl (N-acetyl) transferase 4 [Source:HGNC Symbol;Acc:HGNC:17973]	3.384	1.759	1.15751e-10	5.2574e-10
ENSG00000164106	SCRG1	stimulator of chondrogenesis 1 [Source:HGNC Symbol;Acc:HGNC:17036]	6.16	2.623	1.48904e-10	6.69337e-10
ENSG00000146910	CNPY1	canopy FGF signaling regulator 1 [Source:HGNC Symbol;Acc:HGNC:27786]	175.348	7.454	1.55544e-10	6.98256e-10
ENSG00000185022	MAFF	MAF bZIP transcription factor F [Source:HGNC Symbol;Acc:HGNC:6780]	2.354	1.235	2.56373e-10	1.12191e-09
ENSG00000120645	IQSEC3	IQ motif and Sec7 domain ArfGEF 3 [Source:HGNC Symbol;Acc:HGNC:29193]	5.749	2.523	1.17621e-09	4.81322e-09
ENSG00000197816	CCDC180	coiled-coil domain containing 180 [Source:HGNC Symbol;Acc:HGNC:29303]	2.401	1.264	1.44725e-09	5.86322e-09
ENSG00000092758	COL9A3	collagen type IX alpha 3 chain [Source:HGNC Symbol;Acc:HGNC:2219]	2.03	1.021	4.35182e-09	1.67594e-08
ENSG00000203780	FANK1	fibronectin type III and ankyrin repeat domains 1 [Source:HGNC Symbol;Acc:HGNC:23527]	3.375	1.755	9.34883e-09	3.46793e-08
ENSG00000135517	MIP	major intrinsic protein of lens fiber [Source:HGNC Symbol;Acc:HGNC:7103]	2.851	1.511	7.50455e-08	2.55009e-07
ENSG00000184451	CCR10	C-C motif chemokine receptor 10 [Source:HGNC Symbol;Acc:HGNC:4474]	3.009	1.589	2.9601e-07	9.42689e-07
ENSG00000270882	H4C14	H4 clustered histone 14 [Source:HGNC Symbol;Acc:HGNC:4794]	2.118	1.083	0.00014264	0.000327349
ENSG00000112335	SNX3	sorting nexin 3 [Source:HGNC Symbol;Acc:HGNC:11174]	2.059	1.042	3.60916e-36	9.25625e-35
ENSG00000155755	TMEM237	transmembrane protein 237 [Source:HGNC Symbol;Acc:HGNC:14432]	2.146	1.102	6.82479e-53	3.34677e-51
ENSG00000147124	ZNF41	zinc finger protein 41 [Source:HGNC Symbol;Acc:HGNC:13107]	2.896	1.534	2.35812e-40	7.30773e-39
ENSG00000176809	LRRC37A3	leucine rich repeat containing 37 member A3 [Source:HGNC Symbol;Acc:HGNC:32427]	4.15	2.053	7.06141e-53	3.45332e-51
ENSG00000239305	RNF103	ring finger protein 103 [Source:HGNC Symbol;Acc:HGNC:12859]	3.104	1.634	2.23035e-31	4.40884e-30
ENSG00000175697	GPR156	G protein-coupled receptor 156 [Source:HGNC Symbol;Acc:HGNC:20844]	5.677	2.505	1.88992e-30	3.55856e-29
ENSG00000100292	HMOX1	heme oxygenase 1 [Source:HGNC Symbol;Acc:HGNC:5013]	2.668	1.416	1.04138e-29	1.87954e-28
ENSG00000165801	ARHGEF40	Rho guanine nucleotide exchange factor 40 [Source:HGNC Symbol;Acc:HGNC:25516]	2.197	1.135	1.77387e-29	3.15576e-28
ENSG00000091513	TF	transferrin [Source:HGNC Symbol;Acc:HGNC:11740]	10.4	3.378	8.31056e-29	1.41892e-27
ENSG00000010030	ETV7	ETS variant transcription factor 7 [Source:HGNC Symbol;Acc:HGNC:18160]	29.925	4.903	5.89348e-27	8.96834e-26
ENSG00000197776	KLHDC1	kelch domain containing 1 [Source:HGNC Symbol;Acc:HGNC:19836]	13.437	3.748	4.05616e-26	5.78756e-25
ENSG00000204305	AGER	advanced glycosylation end-product specific receptor [Source:HGNC Symbol;Acc:HGNC:320]	2.601	1.379	4.23824e-26	6.0329e-25
ENSG00000124253	PCK1	phosphoenolpyruvate carboxykinase 1 [Source:HGNC Symbol;Acc:HGNC:8724]	15.96	3.996	6.23332e-25	8.25406e-24
ENSG00000116748	AMPD1	adenosine monophosphate deaminase 1 [Source:HGNC Symbol;Acc:HGNC:468]	19.648	4.296	2.1086e-24	2.69617e-23
ENSG00000111269	CREBL2	cAMP responsive element binding protein like 2 [Source:HGNC Symbol;Acc:HGNC:2350]	2.071	1.05	2.57051e-24	3.27039e-23
ENSG00000182511	FES	FES proto-oncogene, tyrosine kinase [Source:HGNC Symbol;Acc:HGNC:3657]	5.278	2.4	1.46621e-23	1.78647e-22
ENSG00000008056	SYN1	synapsin I [Source:HGNC Symbol;Acc:HGNC:11494]	4.251	2.088	1.55246e-23	1.8877e-22
ENSG00000113615	SEC24A	SEC24 homolog A, COPII coat complex component [Source:HGNC Symbol;Acc:HGNC:10703]	2.112	1.078	3.67923e-23	4.37246e-22
ENSG00000186409	CCDC30	coiled-coil domain containing 30 [Source:HGNC Symbol;Acc:HGNC:26103]	2.441	1.287	8.26457e-23	9.57317e-22
ENSG00000129194	SOX15	SRY-box transcription factor 15 [Source:HGNC Symbol;Acc:HGNC:11196]	2.935	1.553	1.36406e-22	1.5568e-21
ENSG00000163421	PROK2	prokineticin 2 [Source:HGNC Symbol;Acc:HGNC:18455]	3.957	1.984	2.17952e-21	2.29119e-20
ENSG00000171115	GIMAP8	GTPase, IMAP family member 8 [Source:HGNC Symbol;Acc:HGNC:21792]	1396.11	10.447	2.56743e-21	2.68632e-20
ENSG00000143107	FNDC7	fibronectin type III domain containing 7 [Source:HGNC Symbol;Acc:HGNC:26668]	10.779	3.43	3.05058e-21	3.18438e-20
ENSG00000100346	CACNA1I	calcium voltage-gated channel subunit alpha1 I [Source:HGNC Symbol;Acc:HGNC:1396]	7.671	2.939	1.03838e-20	1.04777e-19
ENSG00000109089	CDR2L	cerebellar degeneration related protein 2 like [Source:HGNC Symbol;Acc:HGNC:29999]	2.166	1.115	2.12433e-20	2.08691e-19
ENSG00000168000	BSCL2	BSCL2 lipid droplet biogenesis associated, seipin [Source:HGNC Symbol;Acc:HGNC:15832]	2.618	1.389	2.28488e-20	2.23971e-19
ENSG00000186265	BTLA	B and T lymphocyte associated [Source:HGNC Symbol;Acc:HGNC:21087]	14.118	3.819	4.37814e-20	4.21066e-19
ENSG00000154721	JAM2	junctional adhesion molecule 2 [Source:HGNC Symbol;Acc:HGNC:14686]	3.227	1.69	1.29304e-19	1.20969e-18
ENSG00000135046	ANXA1	annexin A1 [Source:HGNC Symbol;Acc:HGNC:533]	13.543	3.759	1.33246e-19	1.2446e-18
ENSG00000184056	VPS33B	VPS33B late endosome and lysosome associated [Source:HGNC Symbol;Acc:HGNC:12712]	2.417	1.273	3.01901e-19	2.74526e-18
ENSG00000138496	PARP9	poly(ADP-ribose) polymerase family member 9 [Source:HGNC Symbol;Acc:HGNC:24118]	6.803	2.766	7.28349e-19	6.47784e-18
ENSG00000112246	SIM1	SIM bHLH transcription factor 1 [Source:HGNC Symbol;Acc:HGNC:10882]	2.195	1.134	2.67833e-18	2.28528e-17
ENSG00000003509	NDUFAF7	NADH:ubiquinone oxidoreductase complex assembly factor 7 [Source:HGNC Symbol;Acc:HGNC:28816]	2.045	1.032	4.77357e-18	4.0098e-17
ENSG00000171243	SOSTDC1	sclerostin domain containing 1 [Source:HGNC Symbol;Acc:HGNC:21748]	3.987	1.995	1.65494e-17	1.34521e-16
ENSG00000168890	TMEM150A	transmembrane protein 150A [Source:HGNC Symbol;Acc:HGNC:24677]	2.132	1.093	2.19816e-17	1.76983e-16
ENSG00000120690	ELF1	E74 like ETS transcription factor 1 [Source:HGNC Symbol;Acc:HGNC:3316]	2.36	1.239	5.45892e-17	4.25882e-16
ENSG00000141738	GRB7	growth factor receptor bound protein 7 [Source:HGNC Symbol;Acc:HGNC:4567]	7.677	2.94	2.02434e-16	1.50623e-15
ENSG00000154175	ABI3BP	ABI family member 3 binding protein [Source:HGNC Symbol;Acc:HGNC:17265]	3.185	1.671	4.19679e-16	3.05392e-15
ENSG00000152766	ANKRD22	ankyrin repeat domain 22 [Source:HGNC Symbol;Acc:HGNC:28321]	412.522	8.688	4.84038e-15	3.24205e-14
ENSG00000182552	RWDD4	RWD domain containing 4 [Source:HGNC Symbol;Acc:HGNC:23750]	2.126	1.088	1.75623e-14	1.1196e-13
ENSG00000186399	GOLGA8R	golgin A8 family member R [Source:HGNC Symbol;Acc:HGNC:44407]	4.056	2.02	1.94329e-14	1.23356e-13
ENSG00000146700	SSC4D	scavenger receptor cysteine rich family member with 4 domains [Source:HGNC Symbol;Acc:HGNC:14461]	3.882	1.957	2.43016e-14	1.53064e-13
ENSG00000180720	CHRM4	cholinergic receptor muscarinic 4 [Source:HGNC Symbol;Acc:HGNC:1953]	5.683	2.507	2.46091e-14	1.54837e-13
ENSG00000204421	LY6G6C	lymphocyte antigen 6 family member G6C [Source:HGNC Symbol;Acc:HGNC:13936]	29.778	4.896	3.67845e-14	2.28384e-13
ENSG00000138061	CYP1B1	cytochrome P450 family 1 subfamily B member 1 [Source:HGNC Symbol;Acc:HGNC:2597]	2.736	1.452	5.95907e-14	3.61678e-13
ENSG00000143278	F13B	coagulation factor XIII B chain [Source:HGNC Symbol;Acc:HGNC:3534]	696.568	9.444	7.46682e-14	4.48009e-13
ENSG00000115129	TP53I3	tumor protein p53 inducible protein 3 [Source:HGNC Symbol;Acc:HGNC:19373]	2.254	1.173	2.04083e-13	1.18391e-12
ENSG00000198842	STYXL2	serine/threonine/tyrosine interacting like 2 [Source:HGNC Symbol;Acc:HGNC:25034]	322.394	8.333	2.28083e-13	1.31714e-12
ENSG00000178662	CSRNP3	cysteine and serine rich nuclear protein 3 [Source:HGNC Symbol;Acc:HGNC:30729]	2.374	1.248	3.50093e-13	1.99399e-12
ENSG00000115363	EVA1A	eva-1 homolog A, regulator of programmed cell death [Source:HGNC Symbol;Acc:HGNC:25816]	3.861	1.949	5.70751e-13	3.19972e-12
ENSG00000121594	CD80	CD80 molecule [Source:HGNC Symbol;Acc:HGNC:1700]	12.642	3.66	7.93574e-13	4.3978e-12
ENSG00000143603	KCNN3	potassium calcium-activated channel subfamily N member 3 [Source:HGNC Symbol;Acc:HGNC:6292]	2.881	1.527	1.11944e-12	6.12759e-12
ENSG00000173662	TAS1R1	taste 1 receptor member 1 [Source:HGNC Symbol;Acc:HGNC:14448]	8.02	3.004	1.26564e-12	6.89822e-12
ENSG00000165457	FOLR2	folate receptor beta [Source:HGNC Symbol;Acc:HGNC:3793]	252.647	7.981	1.30438e-12	7.09635e-12
ENSG00000169562	GJB1	gap junction protein beta 1 [Source:HGNC Symbol;Acc:HGNC:4283]	242.538	7.922	1.33927e-12	7.27734e-12
ENSG00000123552	USP45	ubiquitin specific peptidase 45 [Source:HGNC Symbol;Acc:HGNC:20080]	2.039	1.028	1.39935e-12	7.5784e-12
ENSG00000184194	GPR173	G protein-coupled receptor 173 [Source:HGNC Symbol;Acc:HGNC:18186]	41.598	5.378	1.60224e-12	8.64571e-12
ENSG00000235098	ANKRD65	ankyrin repeat domain 65 [Source:HGNC Symbol;Acc:HGNC:42950]	9.664	3.273	3.40969e-12	1.78275e-11
ENSG00000164591	MYOZ3	myozenin 3 [Source:HGNC Symbol;Acc:HGNC:18565]	5.427	2.44	8.89524e-12	4.47394e-11
ENSG00000106113	CRHR2	corticotropin releasing hormone receptor 2 [Source:HGNC Symbol;Acc:HGNC:2358]	5.403	2.434	1.06542e-11	5.32263e-11
ENSG00000157856	DRC1	dynein regulatory complex subunit 1 [Source:HGNC Symbol;Acc:HGNC:24245]	11.448	3.517	1.09322e-11	5.45541e-11
ENSG00000149489	ROM1	retinal outer segment membrane protein 1 [Source:HGNC Symbol;Acc:HGNC:10254]	2.659	1.411	1.36623e-11	6.77048e-11
ENSG00000117472	TSPAN1	tetraspanin 1 [Source:HGNC Symbol;Acc:HGNC:20657]	7.607	2.927	1.70626e-11	8.37416e-11
ENSG00000174292	TNK1	tyrosine kinase non receptor 1 [Source:HGNC Symbol;Acc:HGNC:11940]	2.464	1.301	1.76003e-11	8.62855e-11
ENSG00000153303	FRMD1	FERM domain containing 1 [Source:HGNC Symbol;Acc:HGNC:21240]	6.193	2.631	2.66812e-11	1.28614e-10
ENSG00000141753	IGFBP4	insulin like growth factor binding protein 4 [Source:HGNC Symbol;Acc:HGNC:5473]	3.313	1.728	3.42239e-11	1.63647e-10
ENSG00000162616	DNAJB4	DnaJ heat shock protein family (Hsp40) member B4 [Source:HGNC Symbol;Acc:HGNC:14886]	2.183	1.126	4.99815e-11	2.35463e-10
ENSG00000196296	ATP2A1	ATPase sarcoplasmic/endoplasmic reticulum Ca2+ transporting 1 [Source:HGNC Symbol;Acc:HGNC:811]	2.101	1.071	5.34022e-11	2.50784e-10
ENSG00000076344	RGS11	regulator of G protein signaling 11 [Source:HGNC Symbol;Acc:HGNC:9993]	4.676	2.225	7.98021e-11	3.6846e-10
ENSG00000108405	P2RX1	purinergic receptor P2X 1 [Source:HGNC Symbol;Acc:HGNC:8533]	5.202	2.379	1.34891e-10	6.088e-10
ENSG00000148082	SHC3	SHC adaptor protein 3 [Source:HGNC Symbol;Acc:HGNC:18181]	3.251	1.701	1.66406e-10	7.44262e-10
ENSG00000150637	CD226	CD226 molecule [Source:HGNC Symbol;Acc:HGNC:16961]	7.243	2.857	1.67343e-10	7.48077e-10
ENSG00000168314	MOBP	myelin associated oligodendrocyte basic protein [Source:HGNC Symbol;Acc:HGNC:7189]	3.747	1.906	1.71423e-10	7.65551e-10
ENSG00000188993	LRRC66	leucine rich repeat containing 66 [Source:HGNC Symbol;Acc:HGNC:34299]	5.601	2.486	2.07727e-10	9.17123e-10
ENSG00000108846	ABCC3	ATP binding cassette subfamily C member 3 [Source:HGNC Symbol;Acc:HGNC:54]	7.391	2.886	2.43398e-10	1.06827e-09
ENSG00000106538	RARRES2	retinoic acid receptor responder 2 [Source:HGNC Symbol;Acc:HGNC:9868]	4.389	2.134	2.50032e-10	1.09577e-09
ENSG00000168679	SLC16A4	solute carrier family 16 member 4 [Source:HGNC Symbol;Acc:HGNC:10925]	2.351	1.233	2.68753e-10	1.17464e-09
ENSG00000166343	MSS51	MSS51 mitochondrial translational activator [Source:HGNC Symbol;Acc:HGNC:21000]	2.173	1.119	3.27446e-10	1.41764e-09
ENSG00000169896	ITGAM	integrin subunit alpha M [Source:HGNC Symbol;Acc:HGNC:6149]	9.066	3.18	4.46227e-10	1.906e-09
ENSG00000243709	LEFTY1	left-right determination factor 1 [Source:HGNC Symbol;Acc:HGNC:6552]	3.8	1.926	5.38152e-10	2.28606e-09
ENSG00000183773	AIFM3	apoptosis inducing factor mitochondria associated 3 [Source:HGNC Symbol;Acc:HGNC:26398]	3.335	1.738	1.37901e-09	5.60331e-09
ENSG00000146453	PNLDC1	PARN like ribonuclease domain containing exonuclease 1 [Source:HGNC Symbol;Acc:HGNC:21185]	3.671	1.876	1.85579e-09	7.434e-09
ENSG00000106366	SERPINE1	serpin family E member 1 [Source:HGNC Symbol;Acc:HGNC:8583]	262.238	8.035	1.89955e-09	7.59054e-09
ENSG00000108551	RASD1	ras related dexamethasone induced 1 [Source:HGNC Symbol;Acc:HGNC:15828]	4.449	2.154	1.91539e-09	7.65043e-09
ENSG00000135973	GPR45	G protein-coupled receptor 45 [Source:HGNC Symbol;Acc:HGNC:4503]	4.8	2.263	4.59961e-09	1.76604e-08
ENSG00000234465	PINLYP	phospholipase A2 inhibitor and LY6/PLAUR domain containing [Source:HGNC Symbol;Acc:HGNC:44206]	3.093	1.629	8.01327e-09	2.99554e-08
ENSG00000182329	KIAA2012	KIAA2012 [Source:HGNC Symbol;Acc:HGNC:51250]	2.825	1.498	1.21785e-08	4.47297e-08
ENSG00000164430	CGAS	cyclic GMP-AMP synthase [Source:HGNC Symbol;Acc:HGNC:21367]	7.373	2.882	2.8923e-08	1.02436e-07
ENSG00000175318	GRAMD2A	GRAM domain containing 2A [Source:HGNC Symbol;Acc:HGNC:27287]	4.175	2.062	5.6868e-08	1.95685e-07
ENSG00000122432	SPATA1	spermatogenesis associated 1 [Source:HGNC Symbol;Acc:HGNC:14682]	3.451	1.787	1.07435e-07	3.59795e-07
ENSG00000187824	TMEM220	transmembrane protein 220 [Source:HGNC Symbol;Acc:HGNC:33757]	2.2	1.137	1.11378e-07	3.71886e-07
ENSG00000153404	PLEKHG4B	pleckstrin homology and RhoGEF domain containing G4B [Source:HGNC Symbol;Acc:HGNC:29399]	2.556	1.354	1.3872e-07	4.58547e-07
ENSG00000173013	CCDC96	coiled-coil domain containing 96 [Source:HGNC Symbol;Acc:HGNC:26900]	2.394	1.26	4.27511e-07	1.33644e-06
ENSG00000188729	OSTN	osteocrin [Source:HGNC Symbol;Acc:HGNC:29961]	2.298	1.2	4.34919e-07	1.35817e-06
ENSG00000122025	FLT3	fms related receptor tyrosine kinase 3 [Source:HGNC Symbol;Acc:HGNC:3765]	2.308	1.206	6.15622e-07	1.88844e-06
ENSG00000173868	PHOSPHO1	phosphoethanolamine/phosphocholine phosphatase 1 [Source:HGNC Symbol;Acc:HGNC:16815]	2.36	1.239	7.12951e-07	2.17319e-06
ENSG00000188649	CC2D2B	coiled-coil and C2 domain containing 2B [Source:HGNC Symbol;Acc:HGNC:31666]	2.274	1.185	9.95399e-07	2.98119e-06
ENSG00000086717	PPEF1	protein phosphatase with EF-hand domain 1 [Source:HGNC Symbol;Acc:HGNC:9243]	2.654	1.408	1.27777e-06	3.77681e-06
ENSG00000121380	BCL2L14	BCL2 like 14 [Source:HGNC Symbol;Acc:HGNC:16657]	2.965	1.568	1.57307e-06	4.60469e-06
ENSG00000261649	GOLGA6L7	golgin A6 family like 7 [Source:HGNC Symbol;Acc:HGNC:37442]	2.746	1.457	3.56116e-06	1.00094e-05
ENSG00000141434	MEP1B	meprin A subunit beta [Source:HGNC Symbol;Acc:HGNC:7020]	2.444	1.289	4.69139e-06	1.29787e-05
ENSG00000171408	PDE7B	phosphodiesterase 7B [Source:HGNC Symbol;Acc:HGNC:8792]	2.429	1.281	1.22192e-05	3.21036e-05
ENSG00000249884	RNF103-CHMP3	RNF103-CHMP3 readthrough [Source:HGNC Symbol;Acc:HGNC:38847]	2.606	1.382	1.30506e-05	3.41792e-05
ENSG00000163347	CLDN1	claudin 1 [Source:HGNC Symbol;Acc:HGNC:2032]	2.594	1.375	1.61995e-05	4.19014e-05
ENSG00000236699	ARHGEF38	Rho guanine nucleotide exchange factor 38 [Source:HGNC Symbol;Acc:HGNC:25968]	2.262	1.178	3.36752e-05	8.38123e-05
ENSG00000184434	LRRC19	leucine rich repeat containing 19 [Source:HGNC Symbol;Acc:HGNC:23379]	2.833	1.502	4.63394e-05	0.000113527
ENSG00000182795	C1orf116	chromosome 1 open reading frame 116 [Source:HGNC Symbol;Acc:HGNC:28667]	2.044	1.031	0.000103731	0.00024242
ENSG00000278685	IQCA1L	IQ motif containing with AAA domain 1 like [Source:HGNC Symbol;Acc:HGNC:22831]	4.315	2.109	0.000150898	0.000345368
ENSG00000187144	SPATA21	spermatogenesis associated 21 [Source:HGNC Symbol;Acc:HGNC:28026]	2.052	1.037	0.000186808	0.000422412
ENSG00000129493	HEATR5A	HEAT repeat containing 5A [Source:HGNC Symbol;Acc:HGNC:20276]	2.525	1.336	9.60308e-34	2.19763e-32
ENSG00000143878	RHOB	ras homolog family member B [Source:HGNC Symbol;Acc:HGNC:668]	2.123	1.086	3.79133e-27	5.82905e-26
ENSG00000134242	PTPN22	protein tyrosine phosphatase non-receptor type 22 [Source:HGNC Symbol;Acc:HGNC:9652]	12.465	3.64	2.06989e-22	2.32814e-21
ENSG00000164850	GPER1	G protein-coupled estrogen receptor 1 [Source:HGNC Symbol;Acc:HGNC:4485]	3.202	1.679	1.9175e-21	2.01931e-20
ENSG00000166863	TAC3	tachykinin precursor 3 [Source:HGNC Symbol;Acc:HGNC:11521]	22.623	4.5	1.49205e-20	1.48622e-19
ENSG00000010704	HFE	homeostatic iron regulator [Source:HGNC Symbol;Acc:HGNC:4886]	38.371	5.262	1.50915e-20	1.50242e-19
ENSG00000122188	LAX1	lymphocyte transmembrane adaptor 1 [Source:HGNC Symbol;Acc:HGNC:26005]	1047.89	10.033	5.17218e-20	4.95297e-19
ENSG00000158458	NRG2	neuregulin 2 [Source:HGNC Symbol;Acc:HGNC:7998]	4.564	2.19	8.53061e-20	8.06096e-19
ENSG00000268350	FAM156A	family with sequence similarity 156 member A [Source:HGNC Symbol;Acc:HGNC:30114]	6.669	2.737	1.33376e-18	1.16704e-17
ENSG00000188199	NUTM2B	NUT family member 2B [Source:HGNC Symbol;Acc:HGNC:23445]	3.553	1.829	2.03476e-17	1.64123e-16
ENSG00000214050	FBXO16	F-box protein 16 [Source:HGNC Symbol;Acc:HGNC:13618]	2.479	1.31	4.45485e-17	3.50768e-16
ENSG00000272636	DOC2B	double C2 domain beta [Source:HGNC Symbol;Acc:HGNC:2986]	17.76	4.151	4.56871e-17	3.59416e-16
ENSG00000136936	XPA	XPA, DNA damage recognition and repair factor [Source:HGNC Symbol;Acc:HGNC:12814]	2.037	1.026	5.04916e-17	3.95123e-16
ENSG00000215529	EFCAB8	EF-hand calcium binding domain 8 [Source:HGNC Symbol;Acc:HGNC:34532]	6.535	2.708	1.34333e-16	1.01561e-15
ENSG00000123353	ORMDL2	ORMDL sphingolipid biosynthesis regulator 2 [Source:HGNC Symbol;Acc:HGNC:16037]	2.052	1.037	9.10694e-16	6.45588e-15
ENSG00000134258	VTCN1	V-set domain containing T cell activation inhibitor 1 [Source:HGNC Symbol;Acc:HGNC:28873]	32.688	5.031	1.00029e-15	7.07419e-15
ENSG00000146006	LRRTM2	leucine rich repeat transmembrane neuronal 2 [Source:HGNC Symbol;Acc:HGNC:19409]	3.255	1.703	3.37003e-15	2.28552e-14
ENSG00000162971	TYW5	tRNA-yW synthesizing protein 5 [Source:HGNC Symbol;Acc:HGNC:26754]	2.065	1.046	3.87599e-15	2.61475e-14
ENSG00000146166	LGSN	lengsin, lens protein with glutamine synthetase domain [Source:HGNC Symbol;Acc:HGNC:21016]	529.59	9.049	5.58623e-15	3.71652e-14
ENSG00000140379	BCL2A1	BCL2 related protein A1 [Source:HGNC Symbol;Acc:HGNC:991]	427.429	8.74	8.48264e-15	5.54025e-14
ENSG00000251258	RFPL4B	ret finger protein like 4B [Source:HGNC Symbol;Acc:HGNC:33264]	202.336	7.661	9.49697e-15	6.17563e-14
ENSG00000104783	KCNN4	potassium calcium-activated channel subfamily N member 4 [Source:HGNC Symbol;Acc:HGNC:6293]	41.456	5.374	1.05002e-14	6.79333e-14
ENSG00000175065	DSG4	desmoglein 4 [Source:HGNC Symbol;Acc:HGNC:21307]	421.9	8.721	4.61294e-14	2.82667e-13
ENSG00000172349	IL16	interleukin 16 [Source:HGNC Symbol;Acc:HGNC:5980]	6.109	2.611	9.47833e-14	5.64902e-13
ENSG00000120659	TNFSF11	TNF superfamily member 11 [Source:HGNC Symbol;Acc:HGNC:11926]	327.541	8.356	1.60447e-13	9.39317e-13
ENSG00000143127	ITGA10	integrin subunit alpha 10 [Source:HGNC Symbol;Acc:HGNC:6135]	4.382	2.132	1.75765e-13	1.02563e-12
ENSG00000186795	KCNK18	potassium two pore domain channel subfamily K member 18 [Source:HGNC Symbol;Acc:HGNC:19439]	290.097	8.18	2.03721e-13	1.18258e-12
ENSG00000010438	PRSS3	serine protease 3 [Source:HGNC Symbol;Acc:HGNC:9486]	304.089	8.248	2.60649e-13	1.49794e-12
ENSG00000120049	KCNIP2	potassium voltage-gated channel interacting protein 2 [Source:HGNC Symbol;Acc:HGNC:15522]	2.973	1.572	6.62615e-13	3.69615e-12
ENSG00000112195	TREML2	triggering receptor expressed on myeloid cells like 2 [Source:HGNC Symbol;Acc:HGNC:21092]	290.736	8.184	1.02288e-12	5.6197e-12
ENSG00000214897	PNMA6E	PNMA family member 6E [Source:HGNC Symbol;Acc:HGNC:50767]	35.671	5.157	1.26371e-12	6.88979e-12
ENSG00000181885	CLDN7	claudin 7 [Source:HGNC Symbol;Acc:HGNC:2049]	5.794	2.534	1.34321e-12	7.29651e-12
ENSG00000130589	HELZ2	helicase with zinc finger 2 [Source:HGNC Symbol;Acc:HGNC:30021]	2.135	1.094	1.75069e-12	9.40409e-12
ENSG00000099260	PALMD	palmdelphin [Source:HGNC Symbol;Acc:HGNC:15846]	8.386	3.068	2.65932e-12	1.40233e-11
ENSG00000138623	SEMA7A	semaphorin 7A (John Milton Hagen blood group) [Source:HGNC Symbol;Acc:HGNC:10741]	2.468	1.303	3.8068e-12	1.98224e-11
ENSG00000186854	TRABD2A	TraB domain containing 2A [Source:HGNC Symbol;Acc:HGNC:27013]	2.729	1.448	4.20758e-12	2.1776e-11
ENSG00000140043	PTGR2	prostaglandin reductase 2 [Source:HGNC Symbol;Acc:HGNC:20149]	2.106	1.075	5.97181e-12	3.05172e-11
ENSG00000171864	PRND	prion like protein doppel [Source:HGNC Symbol;Acc:HGNC:15748]	265.283	8.051	6.38682e-12	3.25077e-11
ENSG00000095596	CYP26A1	cytochrome P450 family 26 subfamily A member 1 [Source:HGNC Symbol;Acc:HGNC:2603]	2.896	1.534	9.55733e-12	4.79748e-11
ENSG00000129757	CDKN1C	cyclin dependent kinase inhibitor 1C [Source:HGNC Symbol;Acc:HGNC:1786]	3.891	1.96	9.7016e-12	4.86443e-11
ENSG00000168421	RHOH	ras homolog family member H [Source:HGNC Symbol;Acc:HGNC:686]	8.482	3.084	1.03976e-11	5.19734e-11
ENSG00000163701	IL17RE	interleukin 17 receptor E [Source:HGNC Symbol;Acc:HGNC:18439]	4.193	2.068	1.25347e-11	6.22033e-11
ENSG00000187690	EZHIP	EZH inhibitory protein [Source:HGNC Symbol;Acc:HGNC:33738]	4.667	2.223	1.49974e-11	7.3992e-11
ENSG00000136327	NKX2-8	NK2 homeobox 8 [Source:HGNC Symbol;Acc:HGNC:16364]	4.398	2.137	1.559e-11	7.68095e-11
ENSG00000039068	CDH1	cadherin 1 [Source:HGNC Symbol;Acc:HGNC:1748]	2.143	1.099	1.66018e-11	8.16597e-11
ENSG00000048052	HDAC9	histone deacetylase 9 [Source:HGNC Symbol;Acc:HGNC:14065]	2.075	1.053	1.81487e-11	8.88275e-11
ENSG00000183066	WBP2NL	WBP2 N-terminal like [Source:HGNC Symbol;Acc:HGNC:28389]	8.282	3.05	2.13296e-11	1.03799e-10
ENSG00000138615	CILP	cartilage intermediate layer protein [Source:HGNC Symbol;Acc:HGNC:1980]	9.744	3.284	2.92955e-11	1.40722e-10
ENSG00000018625	ATP1A2	ATPase Na+/K+ transporting subunit alpha 2 [Source:HGNC Symbol;Acc:HGNC:800]	26.436	4.724	3.02737e-11	1.45304e-10
ENSG00000151611	MMAA	metabolism of cobalamin associated A [Source:HGNC Symbol;Acc:HGNC:18871]	2.291	1.196	3.19848e-11	1.53269e-10
ENSG00000246705	H2AJ	H2A.J histone [Source:HGNC Symbol;Acc:HGNC:14456]	2.126	1.088	3.35147e-11	1.60385e-10
ENSG00000135338	LCA5	lebercilin LCA5 [Source:HGNC Symbol;Acc:HGNC:31923]	2.322	1.216	3.59481e-11	1.7157e-10
ENSG00000166268	MYRFL	myelin regulatory factor like [Source:HGNC Symbol;Acc:HGNC:26316]	10.183	3.348	3.79467e-11	1.80626e-10
ENSG00000151023	ENKUR	enkurin, TRPC channel interacting protein [Source:HGNC Symbol;Acc:HGNC:28388]	4.898	2.292	7.33771e-11	3.39585e-10
ENSG00000166250	CLMP	CXADR like membrane protein [Source:HGNC Symbol;Acc:HGNC:24039]	3.425	1.776	7.34555e-11	3.3986e-10
ENSG00000102313	ITIH6	inter-alpha-trypsin inhibitor heavy chain family member 6 [Source:HGNC Symbol;Acc:HGNC:28907]	3.942	1.979	8.11426e-11	3.73779e-10
ENSG00000103056	SMPD3	sphingomyelin phosphodiesterase 3 [Source:HGNC Symbol;Acc:HGNC:14240]	2.409	1.268	9.12119e-11	4.18651e-10
ENSG00000165886	UBTD1	ubiquitin domain containing 1 [Source:HGNC Symbol;Acc:HGNC:25683]	2.009	1.006	1.04822e-10	4.78291e-10
ENSG00000033122	LRRC7	leucine rich repeat containing 7 [Source:HGNC Symbol;Acc:HGNC:18531]	2.782	1.476	1.44515e-10	6.50261e-10
ENSG00000174564	IL20RB	interleukin 20 receptor subunit beta [Source:HGNC Symbol;Acc:HGNC:6004]	2.942	1.557	1.54649e-10	6.94463e-10
ENSG00000176927	EFCAB5	EF-hand calcium binding domain 5 [Source:HGNC Symbol;Acc:HGNC:24801]	5.332	2.415	1.71684e-10	7.66333e-10
ENSG00000198821	CD247	CD247 molecule [Source:HGNC Symbol;Acc:HGNC:1677]	7.881	2.978	2.01624e-10	8.92163e-10
ENSG00000130222	GADD45G	growth arrest and DNA damage inducible gamma [Source:HGNC Symbol;Acc:HGNC:4097]	305.01	8.253	2.20982e-10	9.72758e-10
ENSG00000260314	MRC1	mannose receptor C-type 1 [Source:HGNC Symbol;Acc:HGNC:7228]	5.149	2.364	2.60517e-10	1.13948e-09
ENSG00000171532	NEUROD2	neuronal differentiation 2 [Source:HGNC Symbol;Acc:HGNC:7763]	8.762	3.131	5.72443e-10	2.42308e-09
ENSG00000120738	EGR1	early growth response 1 [Source:HGNC Symbol;Acc:HGNC:3238]	2.218	1.149	7.0652e-10	2.96529e-09
ENSG00000167371	PRRT2	proline rich transmembrane protein 2 [Source:HGNC Symbol;Acc:HGNC:30500]	2.316	1.212	7.57542e-10	3.16677e-09
ENSG00000123999	INHA	inhibin subunit alpha [Source:HGNC Symbol;Acc:HGNC:6065]	2.55	1.351	9.38039e-10	3.88565e-09
ENSG00000141574	SECTM1	secreted and transmembrane 1 [Source:HGNC Symbol;Acc:HGNC:10707]	3.743	1.904	1.03781e-09	4.2763e-09
ENSG00000147166	ITGB1BP2	integrin subunit beta 1 binding protein 2 [Source:HGNC Symbol;Acc:HGNC:6154]	2.135	1.094	1.71741e-09	6.91225e-09
ENSG00000122477	LRRC39	leucine rich repeat containing 39 [Source:HGNC Symbol;Acc:HGNC:28228]	2.003	1.002	1.73904e-09	6.99141e-09
ENSG00000170959	DCDC1	doublecortin domain containing 1 [Source:HGNC Symbol;Acc:HGNC:20625]	2.678	1.421	2.0446e-09	8.14645e-09
ENSG00000070985	TRPM5	transient receptor potential cation channel subfamily M member 5 [Source:HGNC Symbol;Acc:HGNC:14323]	3.386	1.76	2.11658e-09	8.41313e-09
ENSG00000187556	NANOS3	nanos C2HC-type zinc finger 3 [Source:HGNC Symbol;Acc:HGNC:22048]	4.644	2.215	3.13036e-09	1.2251e-08
ENSG00000124092	CTCFL	CCCTC-binding factor like [Source:HGNC Symbol;Acc:HGNC:16234]	7.887	2.979	4.44224e-09	1.70819e-08
ENSG00000214944	ARHGEF28	Rho guanine nucleotide exchange factor 28 [Source:HGNC Symbol;Acc:HGNC:30322]	2.424	1.278	4.85894e-09	1.85881e-08
ENSG00000198570	RD3	RD3 regulator of GUCY2D [Source:HGNC Symbol;Acc:HGNC:19689]	211.737	7.726	6.02774e-09	2.2844e-08
ENSG00000149564	ESAM	endothelial cell adhesion molecule [Source:HGNC Symbol;Acc:HGNC:17474]	2.329	1.22	6.06373e-09	2.29706e-08
ENSG00000174990	CA5A	carbonic anhydrase 5A [Source:HGNC Symbol;Acc:HGNC:1377]	85.517	6.418	7.88164e-09	2.9488e-08
ENSG00000160219	GAB3	GRB2 associated binding protein 3 [Source:HGNC Symbol;Acc:HGNC:17515]	2.387	1.255	1.15393e-08	4.24342e-08
ENSG00000173451	THAP2	THAP domain containing 2 [Source:HGNC Symbol;Acc:HGNC:20854]	2.051	1.036	1.50327e-08	5.47506e-08
ENSG00000140557	ST8SIA2	ST8 alpha-N-acetyl-neuraminide alpha-2,8-sialyltransferase 2 [Source:HGNC Symbol;Acc:HGNC:10870]	5.244	2.391	1.61233e-08	5.85437e-08
ENSG00000152578	GRIA4	glutamate ionotropic receptor AMPA type subunit 4 [Source:HGNC Symbol;Acc:HGNC:4574]	4.381	2.131	1.75766e-08	6.35748e-08
ENSG00000072163	LIMS2	LIM zinc finger domain containing 2 [Source:HGNC Symbol;Acc:HGNC:16084]	4.278	2.097	1.91642e-08	6.90376e-08
ENSG00000072657	TRHDE	thyrotropin releasing hormone degrading enzyme [Source:HGNC Symbol;Acc:HGNC:30748]	2.841	1.506	2.14586e-08	7.69765e-08
ENSG00000168356	SCN11A	sodium voltage-gated channel alpha subunit 11 [Source:HGNC Symbol;Acc:HGNC:10583]	2.505	1.325	2.42146e-08	8.63769e-08
ENSG00000258102	MAP1LC3B2	microtubule associated protein 1 light chain 3 beta 2 [Source:HGNC Symbol;Acc:HGNC:34390]	3.2	1.678	3.49033e-08	1.22618e-07
ENSG00000185101	ANO9	anoctamin 9 [Source:HGNC Symbol;Acc:HGNC:20679]	16.825	4.073	3.5096e-08	1.23198e-07
ENSG00000118004	COLEC11	collectin subfamily member 11 [Source:HGNC Symbol;Acc:HGNC:17213]	2.19	1.131	4.01272e-08	1.40006e-07
ENSG00000275379	H3C11	H3 clustered histone 11 [Source:HGNC Symbol;Acc:HGNC:4771]	201.355	7.654	4.28628e-08	1.48997e-07
ENSG00000187902	SHISA7	shisa family member 7 [Source:HGNC Symbol;Acc:HGNC:35409]	2.612	1.385	4.91102e-08	1.70052e-07
ENSG00000133958	UNC79	unc-79 homolog, NALCN channel complex subunit [Source:HGNC Symbol;Acc:HGNC:19966]	2.538	1.344	5.24177e-08	1.80908e-07
ENSG00000042832	TG	thyroglobulin [Source:HGNC Symbol;Acc:HGNC:11764]	3.477	1.798	7.07423e-08	2.40983e-07
ENSG00000205693	MANSC4	MANSC domain containing 4 [Source:HGNC Symbol;Acc:HGNC:40023]	6.46	2.691	8.32149e-08	2.81696e-07
ENSG00000174021	GNG5	G protein subunit gamma 5 [Source:HGNC Symbol;Acc:HGNC:4408]	2.987	1.579	8.75197e-08	2.9554e-07
ENSG00000204444	APOM	apolipoprotein M [Source:HGNC Symbol;Acc:HGNC:13916]	2.091	1.064	1.31142e-07	4.34624e-07
ENSG00000115841	RMDN2	regulator of microtubule dynamics 2 [Source:HGNC Symbol;Acc:HGNC:26567]	2.041	1.029	1.41514e-07	4.67177e-07
ENSG00000160539	PLPP7	phospholipid phosphatase 7 (inactive) [Source:HGNC Symbol;Acc:HGNC:28174]	2.416	1.273	1.49705e-07	4.92577e-07
ENSG00000185155	MIXL1	Mix paired-like homeobox [Source:HGNC Symbol;Acc:HGNC:13363]	3.197	1.677	1.61158e-07	5.28786e-07
ENSG00000143110	C1orf162	chromosome 1 open reading frame 162 [Source:HGNC Symbol;Acc:HGNC:28344]	2.717	1.442	1.80878e-07	5.909e-07
ENSG00000134548	SPX	spexin hormone [Source:HGNC Symbol;Acc:HGNC:28139]	2.222	1.152	2.2068e-07	7.14131e-07
ENSG00000122733	PHF24	PHD finger protein 24 [Source:HGNC Symbol;Acc:HGNC:29180]	2.076	1.054	2.24204e-07	7.24351e-07
ENSG00000176563	CNTD1	cyclin N-terminal domain containing 1 [Source:HGNC Symbol;Acc:HGNC:26847]	2.21	1.144	2.26402e-07	7.31054e-07
ENSG00000156959	LHFPL4	LHFPL tetraspan subfamily member 4 [Source:HGNC Symbol;Acc:HGNC:29568]	3.243	1.697	2.47943e-07	7.97583e-07
ENSG00000198892	SHISA4	shisa family member 4 [Source:HGNC Symbol;Acc:HGNC:27139]	2.132	1.092	2.63696e-07	8.4521e-07
ENSG00000272398	CD24	CD24 molecule [Source:HGNC Symbol;Acc:HGNC:1645]	2.227	1.155	2.85012e-07	9.101e-07
ENSG00000154479	CFAP210	cilia and flagella associated protein 210 [Source:HGNC Symbol;Acc:HGNC:25064]	2.344	1.229	3.11236e-07	9.88007e-07
ENSG00000126231	PROZ	protein Z, vitamin K dependent plasma glycoprotein [Source:HGNC Symbol;Acc:HGNC:9460]	2.387	1.255	3.19181e-07	1.01107e-06
ENSG00000237452	MEIOSIN	meiosis initiator [Source:HGNC Symbol;Acc:HGNC:44318]	2.23	1.157	3.26349e-07	1.03231e-06
ENSG00000132837	DMGDH	dimethylglycine dehydrogenase [Source:HGNC Symbol;Acc:HGNC:24475]	2.797	1.484	4.2793e-07	1.33752e-06
ENSG00000165474	GJB2	gap junction protein beta 2 [Source:HGNC Symbol;Acc:HGNC:4284]	2.374	1.247	5.03008e-07	1.56233e-06
ENSG00000215915	ATAD3C	ATPase family AAA domain containing 3C [Source:HGNC Symbol;Acc:HGNC:32151]	5.125	2.358	5.78112e-07	1.78026e-06
ENSG00000162461	SLC25A34	solute carrier family 25 member 34 [Source:HGNC Symbol;Acc:HGNC:27653]	2.738	1.453	6.01366e-07	1.84757e-06
ENSG00000039987	BEST2	bestrophin 2 [Source:HGNC Symbol;Acc:HGNC:17107]	3.817	1.932	6.85042e-07	2.09097e-06
ENSG00000119608	PROX2	prospero homeobox 2 [Source:HGNC Symbol;Acc:HGNC:26715]	2.502	1.323	8.2125e-07	2.48463e-06
ENSG00000212710	CTAGE1	cutaneous T cell lymphoma-associated antigen 1 [Source:HGNC Symbol;Acc:HGNC:24346]	155.488	7.281	9.46885e-07	2.84496e-06
ENSG00000197889	MEIG1	meiosis/spermiogenesis associated 1 [Source:HGNC Symbol;Acc:HGNC:23429]	2.916	1.544	9.65166e-07	2.89647e-06
ENSG00000146013	GFRA3	GDNF family receptor alpha 3 [Source:HGNC Symbol;Acc:HGNC:4245]	3.465	1.793	1.0232e-06	3.06033e-06
ENSG00000139192	TAPBPL	TAP binding protein like [Source:HGNC Symbol;Acc:HGNC:30683]	2.341	1.227	1.14047e-06	3.38839e-06
ENSG00000275395	FCGBP	Fc gamma binding protein [Source:HGNC Symbol;Acc:HGNC:13572]	2.052	1.037	1.15059e-06	3.41674e-06
ENSG00000283761		novel protein	2.308	1.207	1.45098e-06	4.26618e-06
ENSG00000174332	GLIS1	GLIS family zinc finger 1 [Source:HGNC Symbol;Acc:HGNC:29525]	2.3	1.201	1.48767e-06	4.37118e-06
ENSG00000185112	FAM43A	family with sequence similarity 43 member A [Source:HGNC Symbol;Acc:HGNC:26888]	2.508	1.327	1.50447e-06	4.41837e-06
ENSG00000050165	DKK3	dickkopf WNT signaling pathway inhibitor 3 [Source:HGNC Symbol;Acc:HGNC:2893]	2.245	1.167	1.50803e-06	4.42809e-06
ENSG00000102760	RGCC	regulator of cell cycle [Source:HGNC Symbol;Acc:HGNC:20369]	2.179	1.124	1.70168e-06	4.97217e-06
ENSG00000163462	TRIM46	tripartite motif containing 46 [Source:HGNC Symbol;Acc:HGNC:19019]	2.048	1.034	1.70856e-06	4.98983e-06
ENSG00000143851	PTPN7	protein tyrosine phosphatase non-receptor type 7 [Source:HGNC Symbol;Acc:HGNC:9659]	2.829	1.5	1.75801e-06	5.12668e-06
ENSG00000165409	TSHR	thyroid stimulating hormone receptor [Source:HGNC Symbol;Acc:HGNC:12373]	5.533	2.468	1.98524e-06	5.74988e-06
ENSG00000175449	RFESD	Rieske Fe-S domain containing [Source:HGNC Symbol;Acc:HGNC:29587]	2.004	1.003	2.13405e-06	6.1533e-06
ENSG00000139714	MORN3	MORN repeat containing 3 [Source:HGNC Symbol;Acc:HGNC:29807]	2.193	1.133	2.28528e-06	6.56985e-06
ENSG00000226887	ERVMER34-1	endogenous retrovirus group MER34 member 1, envelope [Source:HGNC Symbol;Acc:HGNC:42970]	3.359	1.748	2.33336e-06	6.70377e-06
ENSG00000227507	LTB	lymphotoxin beta [Source:HGNC Symbol;Acc:HGNC:6711]	2.637	1.399	2.36842e-06	6.79792e-06
ENSG00000198774	RASSF9	Ras association domain family member 9 [Source:HGNC Symbol;Acc:HGNC:15739]	2.857	1.514	2.50405e-06	7.17222e-06
ENSG00000197415	VEPH1	ventricular zone expressed PH domain containing 1 [Source:HGNC Symbol;Acc:HGNC:25735]	14.505	3.859	2.57089e-06	7.35424e-06
ENSG00000189129	PLAC9	placenta associated 9 [Source:HGNC Symbol;Acc:HGNC:19255]	2.528	1.338	2.79794e-06	7.97179e-06
ENSG00000248483	POU5F2	POU domain class 5, transcription factor 2 [Source:HGNC Symbol;Acc:HGNC:26367]	2.772	1.471	2.92152e-06	8.30178e-06
ENSG00000198910	L1CAM	L1 cell adhesion molecule [Source:HGNC Symbol;Acc:HGNC:6470]	2.008	1.005	2.95433e-06	8.38924e-06
ENSG00000008323	PLEKHG6	pleckstrin homology and RhoGEF domain containing G6 [Source:HGNC Symbol;Acc:HGNC:25562]	2.492	1.317	2.97307e-06	8.43844e-06
ENSG00000170615	SLC26A5	solute carrier family 26 member 5 [Source:HGNC Symbol;Acc:HGNC:9359]	3.159	1.659	2.97996e-06	8.45261e-06
ENSG00000130518	IQCN	IQ motif containing N [Source:HGNC Symbol;Acc:HGNC:29350]	2.399	1.263	3.03896e-06	8.61449e-06
ENSG00000189350	TOGARAM2	TOG array regulator of axonemal microtubules 2 [Source:HGNC Symbol;Acc:HGNC:33715]	2.285	1.192	3.33519e-06	9.41384e-06
ENSG00000269313	MAGIX	MAGI family member, X-linked [Source:HGNC Symbol;Acc:HGNC:30006]	2.271	1.184	3.58255e-06	1.00675e-05
ENSG00000140749	IGSF6	immunoglobulin superfamily member 6 [Source:HGNC Symbol;Acc:HGNC:5953]	2.601	1.379	3.67795e-06	1.03177e-05
ENSG00000214376	VSTM5	V-set and transmembrane domain containing 5 [Source:HGNC Symbol;Acc:HGNC:34443]	2.463	1.301	3.75938e-06	1.05312e-05
ENSG00000163283	ALPP	alkaline phosphatase, placental [Source:HGNC Symbol;Acc:HGNC:439]	118.213	6.885	3.84884e-06	1.07717e-05
ENSG00000174326	SLC16A11	solute carrier family 16 member 11 [Source:HGNC Symbol;Acc:HGNC:23093]	2.404	1.265	3.87752e-06	1.08451e-05
ENSG00000206127	GOLGA8O	golgin A8 family member O [Source:HGNC Symbol;Acc:HGNC:44406]	2.794	1.483	4.30068e-06	1.19649e-05
ENSG00000125531	FNDC11	fibronectin type III domain containing 11 [Source:HGNC Symbol;Acc:HGNC:28764]	3.718	1.895	4.35629e-06	1.2114e-05
ENSG00000189001	SBSN	suprabasin [Source:HGNC Symbol;Acc:HGNC:24950]	3.045	1.607	4.8357e-06	1.33453e-05
ENSG00000179071	CCDC89	coiled-coil domain containing 89 [Source:HGNC Symbol;Acc:HGNC:26762]	2.227	1.155	4.87651e-06	1.34517e-05
ENSG00000101203	COL20A1	collagen type XX alpha 1 chain [Source:HGNC Symbol;Acc:HGNC:14670]	2.541	1.346	4.87817e-06	1.34542e-05
ENSG00000188761	BCL2L15	BCL2 like 15 [Source:HGNC Symbol;Acc:HGNC:33624]	2.634	1.397	5.81369e-06	1.59066e-05
ENSG00000277399	GPR179	G protein-coupled receptor 179 [Source:HGNC Symbol;Acc:HGNC:31371]	2.154	1.107	7.52808e-06	2.03231e-05
ENSG00000145642	SHISAL2B	shisa like 2B [Source:HGNC Symbol;Acc:HGNC:34236]	2.292	1.197	7.84868e-06	2.11374e-05
ENSG00000179284	DAND5	DAN domain BMP antagonist family member 5 [Source:HGNC Symbol;Acc:HGNC:26780]	2.588	1.372	7.95217e-06	2.13903e-05
ENSG00000186628	FSD2	fibronectin type III and SPRY domain containing 2 [Source:HGNC Symbol;Acc:HGNC:18024]	2.078	1.055	8.65362e-06	2.31828e-05
ENSG00000101049	SGK2	serum/glucocorticoid regulated kinase 2 [Source:HGNC Symbol;Acc:HGNC:13900]	4.015	2.005	9.04239e-06	2.41844e-05
ENSG00000183134	PTGDR2	prostaglandin D2 receptor 2 [Source:HGNC Symbol;Acc:HGNC:4502]	2.327	1.218	1.05232e-05	2.78816e-05
ENSG00000142233	NTN5	netrin 5 [Source:HGNC Symbol;Acc:HGNC:25208]	3.459	1.79	1.1621e-05	3.06404e-05
ENSG00000137801	THBS1	thrombospondin 1 [Source:HGNC Symbol;Acc:HGNC:11785]	2.26	1.176	1.27582e-05	3.34559e-05
ENSG00000183145	RIPPLY3	ripply transcriptional repressor 3 [Source:HGNC Symbol;Acc:HGNC:3047]	2.747	1.458	1.2979e-05	3.40149e-05
ENSG00000157653	C9orf43	chromosome 9 open reading frame 43 [Source:HGNC Symbol;Acc:HGNC:23570]	2.697	1.431	1.31985e-05	3.45394e-05
ENSG00000227868	TEX46	testis expressed 46 [Source:HGNC Symbol;Acc:HGNC:44651]	2.932	1.552	1.33196e-05	3.4841e-05
ENSG00000178467	P4HTM	prolyl 4-hydroxylase, transmembrane [Source:HGNC Symbol;Acc:HGNC:28858]	2.518	1.332	1.40398e-05	3.66391e-05
ENSG00000144847	IGSF11	immunoglobulin superfamily member 11 [Source:HGNC Symbol;Acc:HGNC:16669]	2.116	1.081	1.41674e-05	3.69612e-05
ENSG00000189325	BNIP5	BCL2 interacting protein 5 [Source:HGNC Symbol;Acc:HGNC:33769]	41.327	5.369	1.4683e-05	3.82433e-05
ENSG00000112782	CLIC5	chloride intracellular channel 5 [Source:HGNC Symbol;Acc:HGNC:13517]	2.641	1.401	1.49731e-05	3.89492e-05
ENSG00000167178	ISLR2	immunoglobulin superfamily containing leucine rich repeat 2 [Source:HGNC Symbol;Acc:HGNC:29286]	3.001	1.585	1.53518e-05	3.98878e-05
ENSG00000183780	SLC35F3	solute carrier family 35 member F3 [Source:HGNC Symbol;Acc:HGNC:23616]	2.257	1.174	1.59806e-05	4.13952e-05
ENSG00000285991		novel transcript	2.818	1.495	1.61371e-05	4.17642e-05
ENSG00000092529	CAPN3	calpain 3 [Source:HGNC Symbol;Acc:HGNC:1480]	2.885	1.528	1.65816e-05	4.28523e-05
ENSG00000137270	GCM1	glial cells missing transcription factor 1 [Source:HGNC Symbol;Acc:HGNC:4197]	3.885	1.958	1.78006e-05	4.58236e-05
ENSG00000187862	TTC24	tetratricopeptide repeat domain 24 [Source:HGNC Symbol;Acc:HGNC:32348]	3.029	1.599	1.90108e-05	4.87841e-05
ENSG00000099840	IZUMO4	IZUMO family member 4 [Source:HGNC Symbol;Acc:HGNC:26950]	2.068	1.048	2.44054e-05	6.18714e-05
ENSG00000249437	NAIP	NLR family apoptosis inhibitory protein [Source:HGNC Symbol;Acc:HGNC:7634]	2.08	1.057	2.45617e-05	6.22589e-05
ENSG00000179761	PIPOX	pipecolic acid and sarcosine oxidase [Source:HGNC Symbol;Acc:HGNC:17804]	2.4	1.263	2.61365e-05	6.6063e-05
ENSG00000154162	CDH12	cadherin 12 [Source:HGNC Symbol;Acc:HGNC:1751]	2.351	1.234	2.61855e-05	6.61775e-05
ENSG00000167874	TMEM88	transmembrane protein 88 [Source:HGNC Symbol;Acc:HGNC:32371]	2.369	1.245	2.93037e-05	7.35581e-05
ENSG00000168329	CX3CR1	C-X3-C motif chemokine receptor 1 [Source:HGNC Symbol;Acc:HGNC:2558]	2.768	1.469	2.96741e-05	7.44115e-05
ENSG00000261652	PIERCE2	piercer of microtubule wall 2 [Source:HGNC Symbol;Acc:HGNC:44654]	2.948	1.56	3.13299e-05	7.82699e-05
ENSG00000253309	SERPINE3	serpin family E member 3 [Source:HGNC Symbol;Acc:HGNC:24774]	2.067	1.047	3.13622e-05	7.83286e-05
ENSG00000170296	GABARAP	GABA type A receptor-associated protein [Source:HGNC Symbol;Acc:HGNC:4067]	2.177	1.123	3.15563e-05	7.87788e-05
ENSG00000158220	ESYT3	extended synaptotagmin 3 [Source:HGNC Symbol;Acc:HGNC:24295]	2.2	1.137	3.16751e-05	7.90548e-05
ENSG00000127831	VIL1	villin 1 [Source:HGNC Symbol;Acc:HGNC:12690]	2.747	1.458	3.392e-05	8.43864e-05
ENSG00000153086	ACMSD	aminocarboxymuconate semialdehyde decarboxylase [Source:HGNC Symbol;Acc:HGNC:19288]	2.423	1.277	3.66594e-05	9.09479e-05
ENSG00000198553	KCNRG	potassium channel regulator [Source:HGNC Symbol;Acc:HGNC:18893]	2.252	1.171	3.6876e-05	9.14472e-05
ENSG00000171121	KCNMB3	potassium calcium-activated channel subfamily M regulatory beta subunit 3 [Source:HGNC Symbol;Acc:HGNC:6287]	2.912	1.542	3.77773e-05	9.35913e-05
ENSG00000178403	NEUROG2	neurogenin 2 [Source:HGNC Symbol;Acc:HGNC:13805]	2.067	1.047	3.99925e-05	9.87504e-05
ENSG00000063015	SEZ6	seizure related 6 homolog [Source:HGNC Symbol;Acc:HGNC:15955]	2.055	1.039	4.47762e-05	0.000109878
ENSG00000075673	ATP12A	ATPase H+/K+ transporting non-gastric alpha2 subunit [Source:HGNC Symbol;Acc:HGNC:13816]	2.564	1.359	4.96204e-05	0.000121232
ENSG00000145287	PLAC8	placenta associated 8 [Source:HGNC Symbol;Acc:HGNC:19254]	2.516	1.331	5.0002e-05	0.000122048
ENSG00000182359	KBTBD3	kelch repeat and BTB domain containing 3 [Source:HGNC Symbol;Acc:HGNC:22934]	2.053	1.037	5.0805e-05	0.000123771
ENSG00000143627	PKLR	pyruvate kinase L/R [Source:HGNC Symbol;Acc:HGNC:9020]	2.639	1.4	5.50181e-05	0.000133488
ENSG00000112761	CCN6	cellular communication network factor 6 [Source:HGNC Symbol;Acc:HGNC:12771]	2.177	1.122	5.52911e-05	0.000134096
ENSG00000215277	RNF212B	ring finger protein 212B [Source:HGNC Symbol;Acc:HGNC:20438]	2	1	6.02758e-05	0.000145472
ENSG00000198673	TAFA2	TAFA chemokine like family member 2 [Source:HGNC Symbol;Acc:HGNC:21589]	2.036	1.026	6.14709e-05	0.000148158
ENSG00000129354	AP1M2	adaptor related protein complex 1 subunit mu 2 [Source:HGNC Symbol;Acc:HGNC:558]	2.313	1.21	6.32707e-05	0.000152167
ENSG00000149488	TMC2	transmembrane channel like 2 [Source:HGNC Symbol;Acc:HGNC:16527]	2.719	1.443	7.00855e-05	0.00016772
ENSG00000196275	GTF2IRD2	GTF2I repeat domain containing 2 [Source:HGNC Symbol;Acc:HGNC:30775]	2.191	1.132	7.39793e-05	0.0001764
ENSG00000126861	OMG	oligodendrocyte myelin glycoprotein [Source:HGNC Symbol;Acc:HGNC:8135]	2.39	1.257	7.93831e-05	0.000188655
ENSG00000187492	CDHR4	cadherin related family member 4 [Source:HGNC Symbol;Acc:HGNC:34527]	2.863	1.518	8.15637e-05	0.000193451
ENSG00000125872	LRRN4	leucine rich repeat neuronal 4 [Source:HGNC Symbol;Acc:HGNC:16208]	2.573	1.363	8.35207e-05	0.000197777
ENSG00000128218	VPREB3	V-set pre-B cell surrogate light chain 3 [Source:HGNC Symbol;Acc:HGNC:12710]	2.043	1.03	8.49472e-05	0.000200995
ENSG00000149575	SCN2B	sodium voltage-gated channel beta subunit 2 [Source:HGNC Symbol;Acc:HGNC:10589]	2.204	1.14	8.68357e-05	0.000205272
ENSG00000171357	LURAP1	leucine rich adaptor protein 1 [Source:HGNC Symbol;Acc:HGNC:32327]	2.092	1.065	0.000100975	0.000236351
ENSG00000070526	ST6GALNAC1	ST6 N-acetylgalactosaminide alpha-2,6-sialyltransferase 1 [Source:HGNC Symbol;Acc:HGNC:23614]	2.878	1.525	0.000108255	0.000252393
ENSG00000104112	SCG3	secretogranin III [Source:HGNC Symbol;Acc:HGNC:13707]	2.048	1.034	0.000133597	0.000307704
ENSG00000162630	B3GALT2	beta-1,3-galactosyltransferase 2 [Source:HGNC Symbol;Acc:HGNC:917]	2.177	1.122	0.000171837	0.000390489
ENSG00000188305	PEAK3	PEAK family member 3 [Source:HGNC Symbol;Acc:HGNC:24793]	2.105	1.074	0.00017364	0.000394285
ENSG00000163576	EFHB	EF-hand domain family member B [Source:HGNC Symbol;Acc:HGNC:26330]	2.624	1.392	0.000176624	0.000400704
ENSG00000172650	AGAP5	ArfGAP with GTPase domain, ankyrin repeat and PH domain 5 [Source:HGNC Symbol;Acc:HGNC:23467]	2.587	1.372	0.000177296	0.000402127
ENSG00000161594	KLHL10	kelch like family member 10 [Source:HGNC Symbol;Acc:HGNC:18829]	2.192	1.132	0.00019077	0.000430499
ENSG00000115850	LCT	lactase [Source:HGNC Symbol;Acc:HGNC:6530]	2.406	1.267	0.000204023	0.000458321
ENSG00000234719	NPIPB2	nuclear pore complex interacting protein family member B2 [Source:HGNC Symbol;Acc:HGNC:37451]	2.132	1.092	0.000218919	0.000489565
ENSG00000137841	PLCB2	phospholipase C beta 2 [Source:HGNC Symbol;Acc:HGNC:9055]	2.119	1.083	0.000218997	0.000489616
ENSG00000164946	FREM1	FRAS1 related extracellular matrix 1 [Source:HGNC Symbol;Acc:HGNC:23399]	2.128	1.089	0.000222397	0.000496596
ENSG00000182179	UBA7	ubiquitin like modifier activating enzyme 7 [Source:HGNC Symbol;Acc:HGNC:12471]	2.019	1.013	0.000226034	0.0005044
ENSG00000197410	DCHS2	dachsous cadherin-related 2 [Source:HGNC Symbol;Acc:HGNC:23111]	2.087	1.062	0.000248	0.000550117
ENSG00000242950	ERVW-1	endogenous retrovirus group W member 1, envelope [Source:HGNC Symbol;Acc:HGNC:13525]	2.129	1.09	0.000249864	0.000553934
ENSG00000174038	C9orf131	chromosome 9 open reading frame 131 [Source:HGNC Symbol;Acc:HGNC:31418]	2.342	1.228	0.000261897	0.000578786
ENSG00000168878	SFTPB	surfactant protein B [Source:HGNC Symbol;Acc:HGNC:10801]	2.053	1.038	0.000310427	0.000679559
ENSG00000281106	TMEM272	transmembrane protein 272 [Source:HGNC Symbol;Acc:HGNC:26737]	2.215	1.147	0.000356193	0.000772263
ENSG00000105219	CCNP	cyclin P [Source:HGNC Symbol;Acc:HGNC:25805]	2.884	1.528	0.000394221	0.000849144
ENSG00000258315	C17orf49	chromosome 17 open reading frame 49 [Source:HGNC Symbol;Acc:HGNC:28737]	2.079	1.056	0.000403292	0.000866798
ENSG00000170162	VGLL2	vestigial like family member 2 [Source:HGNC Symbol;Acc:HGNC:20232]	2.13	1.091	0.00045007	0.000962932
ENSG00000147465	STAR	steroidogenic acute regulatory protein [Source:HGNC Symbol;Acc:HGNC:11359]	2.044	1.031	0.00050499	0.0010731
ENSG00000140839	CLEC18B	C-type lectin domain family 18 member B [Source:HGNC Symbol;Acc:HGNC:33849]	2.172	1.119	0.000547653	0.00115866
ENSG00000179580	RNF151	ring finger protein 151 [Source:HGNC Symbol;Acc:HGNC:23235]	2.208	1.143	0.000604213	0.0012693
ENSG00000177721	ANXA2R	annexin A2 receptor [Source:HGNC Symbol;Acc:HGNC:33463]	2.066	1.047	0.000614658	0.00129002
ENSG00000172717	GARIN2	golgi associated RAB2 interactor family member 2 [Source:HGNC Symbol;Acc:HGNC:20101]	2.216	1.148	0.00148785	0.00294631
ENSG00000177551	NHLH2	nescient helix-loop-helix 2 [Source:HGNC Symbol;Acc:HGNC:7818]	2.134	1.093	0.00219103	0.00422809
ENSG00000205060	SLC35B4	solute carrier family 35 member B4 [Source:HGNC Symbol;Acc:HGNC:20584]	0.487	-1.038	3.05259e-110	7.7841e-108
ENSG00000116106	EPHA4	EPH receptor A4 [Source:HGNC Symbol;Acc:HGNC:3388]	0.435	-1.2	9.87883e-49	4.20852e-47
ENSG00000144711	IQSEC1	IQ motif and Sec7 domain ArfGEF 1 [Source:HGNC Symbol;Acc:HGNC:29112]	0.453	-1.143	2.03278e-42	6.84624e-41
ENSG00000132436	FIGNL1	fidgetin like 1 [Source:HGNC Symbol;Acc:HGNC:13286]	0.41	-1.285	9.9953e-102	2.124e-99
ENSG00000172059	KLF11	KLF transcription factor 11 [Source:HGNC Symbol;Acc:HGNC:11811]	0.333	-1.588	5.75449e-74	5.80326e-72
ENSG00000132640	BTBD3	BTB domain containing 3 [Source:HGNC Symbol;Acc:HGNC:15854]	0.462	-1.114	1.80829e-64	1.42194e-62
ENSG00000134294	SLC38A2	solute carrier family 38 member 2 [Source:HGNC Symbol;Acc:HGNC:13448]	0.418	-1.259	1.61841e-60	1.09014e-58
ENSG00000166224	SGPL1	sphingosine-1-phosphate lyase 1 [Source:HGNC Symbol;Acc:HGNC:10817]	0.433	-1.206	8.54861e-58	5.17264e-56
ENSG00000174718	RESF1	retroelement silencing factor 1 [Source:HGNC Symbol;Acc:HGNC:25559]	0.44	-1.185	1.21238e-57	7.26206e-56
ENSG00000185379	RAD51D	RAD51 paralog D [Source:HGNC Symbol;Acc:HGNC:9823]	0.337	-1.571	3.00527e-57	1.76461e-55
ENSG00000253719	ATXN7L3B	ataxin 7 like 3B [Source:HGNC Symbol;Acc:HGNC:37931]	0.469	-1.092	1.42544e-56	8.26106e-55
ENSG00000133124	IRS4	insulin receptor substrate 4 [Source:HGNC Symbol;Acc:HGNC:6128]	0.408	-1.294	1.80634e-56	1.0401e-54
ENSG00000101255	TRIB3	tribbles pseudokinase 3 [Source:HGNC Symbol;Acc:HGNC:16228]	0.352	-1.508	3.41084e-56	1.93897e-54
ENSG00000225830	ERCC6	ERCC excision repair 6, chromatin remodeling factor [Source:HGNC Symbol;Acc:HGNC:3438]	0.467	-1.098	1.52279e-55	8.41543e-54
ENSG00000188848	BEND4	BEN domain containing 4 [Source:HGNC Symbol;Acc:HGNC:23815]	0.432	-1.211	8.64709e-54	4.39745e-52
ENSG00000165891	E2F7	E2F transcription factor 7 [Source:HGNC Symbol;Acc:HGNC:23820]	0.461	-1.116	1.03694e-53	5.25836e-52
ENSG00000134107	BHLHE40	basic helix-loop-helix family member e40 [Source:HGNC Symbol;Acc:HGNC:1046]	0.44	-1.185	3.41358e-53	1.69728e-51
ENSG00000070718	AP3M2	adaptor related protein complex 3 subunit mu 2 [Source:HGNC Symbol;Acc:HGNC:570]	0.436	-1.198	5.92212e-53	2.91212e-51
ENSG00000125733	TRIP10	thyroid hormone receptor interactor 10 [Source:HGNC Symbol;Acc:HGNC:12304]	0.375	-1.415	7.62242e-52	3.60902e-50
ENSG00000135108	FBXO21	F-box protein 21 [Source:HGNC Symbol;Acc:HGNC:13592]	0.472	-1.082	8.61136e-52	4.06648e-50
ENSG00000072840	EVC	EvC ciliary complex subunit 1 [Source:HGNC Symbol;Acc:HGNC:3497]	0.405	-1.303	1.55103e-51	7.20986e-50
ENSG00000171105	INSR	insulin receptor [Source:HGNC Symbol;Acc:HGNC:6091]	0.425	-1.236	5.40401e-50	2.39954e-48
ENSG00000110931	CAMKK2	calcium/calmodulin dependent protein kinase kinase 2 [Source:HGNC Symbol;Acc:HGNC:1470]	0.494	-1.018	2.12111e-49	9.23458e-48
ENSG00000136997	MYC	MYC proto-oncogene, bHLH transcription factor [Source:HGNC Symbol;Acc:HGNC:7553]	0.446	-1.166	1.66639e-45	6.4663e-44
ENSG00000121297	TSHZ3	teashirt zinc finger homeobox 3 [Source:HGNC Symbol;Acc:HGNC:30700]	0.396	-1.337	2.95944e-45	1.13361e-43
ENSG00000126822	PLEKHG3	pleckstrin homology and RhoGEF domain containing G3 [Source:HGNC Symbol;Acc:HGNC:20364]	0.491	-1.025	5.84818e-45	2.20698e-43
ENSG00000166402	TUB	TUB bipartite transcription factor [Source:HGNC Symbol;Acc:HGNC:12406]	0.45	-1.151	1.40364e-44	5.23303e-43
ENSG00000108175	ZMIZ1	zinc finger MIZ-type containing 1 [Source:HGNC Symbol;Acc:HGNC:16493]	0.499	-1.004	1.37329e-43	4.84452e-42
ENSG00000151692	RNF144A	ring finger protein 144A [Source:HGNC Symbol;Acc:HGNC:20457]	0.324	-1.624	2.40904e-43	8.44821e-42
ENSG00000033170	FUT8	fucosyltransferase 8 [Source:HGNC Symbol;Acc:HGNC:4019]	0.5	-1.001	2.93457e-42	9.82778e-41
ENSG00000165138	ANKS6	ankyrin repeat and sterile alpha motif domain containing 6 [Source:HGNC Symbol;Acc:HGNC:26724]	0.489	-1.031	5.36808e-41	1.72649e-39
ENSG00000164684	ZNF704	zinc finger protein 704 [Source:HGNC Symbol;Acc:HGNC:32291]	0.467	-1.097	6.0995e-41	1.95118e-39
ENSG00000170234	PWWP2A	PWWP domain containing 2A [Source:HGNC Symbol;Acc:HGNC:29406]	0.498	-1.005	3.0592e-40	9.43121e-39
ENSG00000152382	TADA1	transcriptional adaptor 1 [Source:HGNC Symbol;Acc:HGNC:30631]	0.455	-1.136	3.46637e-40	1.06314e-38
ENSG00000143126	CELSR2	cadherin EGF LAG seven-pass G-type receptor 2 [Source:HGNC Symbol;Acc:HGNC:3231]	0.408	-1.295	7.7433e-40	2.35065e-38
ENSG00000142149	HUNK	hormonally up-regulated Neu-associated kinase [Source:HGNC Symbol;Acc:HGNC:13326]	0.335	-1.578	2.39067e-39	7.07686e-38
ENSG00000115738	ID2	inhibitor of DNA binding 2 [Source:HGNC Symbol;Acc:HGNC:5361]	0.421	-1.249	5.24366e-39	1.53946e-37
ENSG00000162702	ZNF281	zinc finger protein 281 [Source:HGNC Symbol;Acc:HGNC:13075]	0.488	-1.037	7.18674e-39	2.09271e-37
ENSG00000102384	CENPI	centromere protein I [Source:HGNC Symbol;Acc:HGNC:3968]	0.479	-1.062	1.13917e-38	3.31174e-37
ENSG00000100234	TIMP3	TIMP metallopeptidase inhibitor 3 [Source:HGNC Symbol;Acc:HGNC:11822]	0.461	-1.116	1.62668e-38	4.71367e-37
ENSG00000138604	GLCE	glucuronic acid epimerase [Source:HGNC Symbol;Acc:HGNC:17855]	0.475	-1.074	1.87572e-38	5.39156e-37
ENSG00000187231	SESTD1	SEC14 and spectrin domain containing 1 [Source:HGNC Symbol;Acc:HGNC:18379]	0.493	-1.02	8.96597e-38	2.50066e-36
ENSG00000184675	AMER1	APC membrane recruitment protein 1 [Source:HGNC Symbol;Acc:HGNC:26837]	0.4	-1.323	1.09134e-37	3.03433e-36
ENSG00000182022	CHST15	carbohydrate sulfotransferase 15 [Source:HGNC Symbol;Acc:HGNC:18137]	0.461	-1.116	2.9919e-37	8.10401e-36
ENSG00000164294	GPX8	glutathione peroxidase 8 (putative) [Source:HGNC Symbol;Acc:HGNC:33100]	0.391	-1.353	7.16874e-37	1.91273e-35
ENSG00000155850	SLC26A2	solute carrier family 26 member 2 [Source:HGNC Symbol;Acc:HGNC:10994]	0.453	-1.143	1.22363e-36	3.21677e-35
ENSG00000051382	PIK3CB	phosphatidylinositol-4,5-bisphosphate 3-kinase catalytic subunit beta [Source:HGNC Symbol;Acc:HGNC:8976]	0.481	-1.056	2.28726e-36	5.92564e-35
ENSG00000174705	SH3PXD2B	SH3 and PX domains 2B [Source:HGNC Symbol;Acc:HGNC:29242]	0.484	-1.048	5.59331e-36	1.42629e-34
ENSG00000076356	PLXNA2	plexin A2 [Source:HGNC Symbol;Acc:HGNC:9100]	0.361	-1.47	5.87939e-36	1.4971e-34
ENSG00000132359	RAP1GAP2	RAP1 GTPase activating protein 2 [Source:HGNC Symbol;Acc:HGNC:29176]	0.478	-1.065	3.02799e-35	7.39394e-34
ENSG00000147324	MFHAS1	multifunctional ROCO family signaling regulator 1 [Source:HGNC Symbol;Acc:HGNC:16982]	0.437	-1.193	6.167e-35	1.48758e-33
ENSG00000157193	LRP8	LDL receptor related protein 8 [Source:HGNC Symbol;Acc:HGNC:6700]	0.437	-1.193	7.53194e-35	1.80706e-33
ENSG00000062598	ELMO2	engulfment and cell motility 2 [Source:HGNC Symbol;Acc:HGNC:17233]	0.416	-1.265	1.36334e-34	3.22753e-33
ENSG00000165449	SLC16A9	solute carrier family 16 member 9 [Source:HGNC Symbol;Acc:HGNC:23520]	0.328	-1.608	1.36542e-34	3.22819e-33
ENSG00000198732	SMOC1	SPARC related modular calcium binding 1 [Source:HGNC Symbol;Acc:HGNC:20318]	0.385	-1.375	2.0765e-34	4.86948e-33
ENSG00000234616	JRK	Jrk helix-turn-helix protein [Source:HGNC Symbol;Acc:HGNC:6199]	0.379	-1.401	4.54937e-34	1.056e-32
ENSG00000187837	H1-2	H1.2 linker histone, cluster member [Source:HGNC Symbol;Acc:HGNC:4716]	0.465	-1.104	1.09397e-33	2.49392e-32
ENSG00000115526	CHST10	carbohydrate sulfotransferase 10 [Source:HGNC Symbol;Acc:HGNC:19650]	0.498	-1.006	1.18577e-33	2.69975e-32
ENSG00000136237	RAPGEF5	Rap guanine nucleotide exchange factor 5 [Source:HGNC Symbol;Acc:HGNC:16862]	0.394	-1.345	4.55567e-33	9.97777e-32
ENSG00000081479	LRP2	LDL receptor related protein 2 [Source:HGNC Symbol;Acc:HGNC:6694]	0.496	-1.011	5.22914e-33	1.13691e-31
ENSG00000134775	FHOD3	formin homology 2 domain containing 3 [Source:HGNC Symbol;Acc:HGNC:26178]	0.457	-1.13	7.4068e-33	1.59676e-31
ENSG00000165868	HSPA12A	heat shock protein family A (Hsp70) member 12A [Source:HGNC Symbol;Acc:HGNC:19022]	0.493	-1.021	2.48093e-32	5.22224e-31
ENSG00000104369	JPH1	junctophilin 1 [Source:HGNC Symbol;Acc:HGNC:14201]	0.468	-1.095	3.88249e-32	8.03972e-31
ENSG00000015532	XYLT2	xylosyltransferase 2 [Source:HGNC Symbol;Acc:HGNC:15517]	0.482	-1.052	5.43169e-32	1.11829e-30
ENSG00000158042	MRPL17	mitochondrial ribosomal protein L17 [Source:HGNC Symbol;Acc:HGNC:14053]	0.479	-1.063	1.06756e-31	2.1581e-30
ENSG00000137834	SMAD6	SMAD family member 6 [Source:HGNC Symbol;Acc:HGNC:6772]	0.411	-1.282	1.88601e-31	3.75729e-30
ENSG00000087258	GNAO1	G protein subunit alpha o1 [Source:HGNC Symbol;Acc:HGNC:4389]	0.372	-1.426	4.49364e-31	8.77586e-30
ENSG00000162636	EEIG2	EEIG family member 2 [Source:HGNC Symbol;Acc:HGNC:27637]	0.456	-1.133	6.65133e-31	1.28214e-29
ENSG00000151693	ASAP2	ArfGAP with SH3 domain, ankyrin repeat and PH domain 2 [Source:HGNC Symbol;Acc:HGNC:2721]	0.492	-1.022	1.02882e-30	1.96832e-29
ENSG00000155816	FMN2	formin 2 [Source:HGNC Symbol;Acc:HGNC:14074]	0.472	-1.084	1.48908e-30	2.83068e-29
ENSG00000177054	ZDHHC13	zinc finger DHHC-type palmitoyltransferase 13 [Source:HGNC Symbol;Acc:HGNC:18413]	0.416	-1.267	1.81402e-30	3.42649e-29
ENSG00000198081	ZBTB14	zinc finger and BTB domain containing 14 [Source:HGNC Symbol;Acc:HGNC:12860]	0.382	-1.389	1.87457e-30	3.53712e-29
ENSG00000172006	ZNF554	zinc finger protein 554 [Source:HGNC Symbol;Acc:HGNC:26629]	0.275	-1.864	1.96716e-30	3.70009e-29
ENSG00000151136	ABTB3	ankyrin repeat and BTB domain containing 3 [Source:HGNC Symbol;Acc:HGNC:23844]	0.387	-1.37	2.37735e-30	4.43888e-29
ENSG00000103404	USP31	ubiquitin specific peptidase 31 [Source:HGNC Symbol;Acc:HGNC:20060]	0.472	-1.082	3.08742e-30	5.74067e-29
ENSG00000165983	PTER	phosphotriesterase related [Source:HGNC Symbol;Acc:HGNC:9590]	0.476	-1.07	3.1387e-30	5.82389e-29
ENSG00000154639	CXADR	CXADR Ig-like cell adhesion molecule [Source:HGNC Symbol;Acc:HGNC:2559]	0.496	-1.013	4.53123e-30	8.31065e-29
ENSG00000080819	CPOX	coproporphyrinogen oxidase [Source:HGNC Symbol;Acc:HGNC:2321]	0.465	-1.104	1.19457e-29	2.14734e-28
ENSG00000065809	FAM107B	family with sequence similarity 107 member B [Source:HGNC Symbol;Acc:HGNC:23726]	0.491	-1.026	1.65886e-29	2.96403e-28
ENSG00000172985	SH3RF3	SH3 domain containing ring finger 3 [Source:HGNC Symbol;Acc:HGNC:24699]	0.472	-1.084	1.70995e-29	3.04617e-28
ENSG00000006740	ARHGAP44	Rho GTPase activating protein 44 [Source:HGNC Symbol;Acc:HGNC:29096]	0.434	-1.206	6.39431e-29	1.09748e-27
ENSG00000144677	CTDSPL	CTD small phosphatase like [Source:HGNC Symbol;Acc:HGNC:16890]	0.432	-1.212	6.74616e-29	1.15676e-27
ENSG00000146648	EGFR	epidermal growth factor receptor [Source:HGNC Symbol;Acc:HGNC:3236]	0.422	-1.244	7.22174e-29	1.23712e-27
ENSG00000108389	MTMR4	myotubularin related protein 4 [Source:HGNC Symbol;Acc:HGNC:7452]	0.49	-1.029	9.16225e-29	1.55907e-27
ENSG00000197296	FITM2	fat storage inducing transmembrane protein 2 [Source:HGNC Symbol;Acc:HGNC:16135]	0.434	-1.203	1.01116e-28	1.70597e-27
ENSG00000174804	FZD4	frizzled class receptor 4 [Source:HGNC Symbol;Acc:HGNC:4042]	0.283	-1.82	1.10276e-28	1.85351e-27
ENSG00000167333	TRIM68	tripartite motif containing 68 [Source:HGNC Symbol;Acc:HGNC:21161]	0.391	-1.356	1.18361e-28	1.9838e-27
ENSG00000136848	DAB2IP	DAB2 interacting protein [Source:HGNC Symbol;Acc:HGNC:17294]	0.499	-1.003	1.74522e-28	2.90057e-27
ENSG00000213853	EMP2	epithelial membrane protein 2 [Source:HGNC Symbol;Acc:HGNC:3334]	0.459	-1.125	3.14204e-28	5.15017e-27
ENSG00000157224	CLDN12	claudin 12 [Source:HGNC Symbol;Acc:HGNC:2034]	0.493	-1.02	4.14774e-28	6.75522e-27
ENSG00000155846	PPARGC1B	PPARG coactivator 1 beta [Source:HGNC Symbol;Acc:HGNC:30022]	0.441	-1.181	8.04595e-28	1.28462e-26
ENSG00000079691	CARMIL1	capping protein regulator and myosin 1 linker 1 [Source:HGNC Symbol;Acc:HGNC:21581]	0.441	-1.182	1.27354e-27	2.01174e-26
ENSG00000227051	C14orf132	chromosome 14 open reading frame 132 [Source:HGNC Symbol;Acc:HGNC:20346]	0.333	-1.588	1.41079e-27	2.22265e-26
ENSG00000067057	PFKP	phosphofructokinase, platelet [Source:HGNC Symbol;Acc:HGNC:8878]	0.5	-1	1.56052e-27	2.4499e-26
ENSG00000162065	TBC1D24	TBC1 domain family member 24 [Source:HGNC Symbol;Acc:HGNC:29203]	0.499	-1.002	2.59408e-27	4.00904e-26
ENSG00000167528	ZNF641	zinc finger protein 641 [Source:HGNC Symbol;Acc:HGNC:31834]	0.479	-1.062	5.47007e-27	8.34536e-26
ENSG00000177614	PGBD5	piggyBac transposable element derived 5 [Source:HGNC Symbol;Acc:HGNC:19405]	0.4	-1.321	7.8261e-27	1.17986e-25
ENSG00000176490	DIRAS1	DIRAS family GTPase 1 [Source:HGNC Symbol;Acc:HGNC:19127]	0.379	-1.4	7.92761e-27	1.19416e-25
ENSG00000142528	ZNF473	zinc finger protein 473 [Source:HGNC Symbol;Acc:HGNC:23239]	0.468	-1.095	9.74824e-27	1.45247e-25
ENSG00000065675	PRKCQ	protein kinase C theta [Source:HGNC Symbol;Acc:HGNC:9410]	0.338	-1.565	1.03975e-26	1.54534e-25
ENSG00000149657	LSM14B	LSM family member 14B [Source:HGNC Symbol;Acc:HGNC:15887]	0.497	-1.008	1.35772e-26	2.00292e-25
ENSG00000162073	PAQR4	progestin and adipoQ receptor family member 4 [Source:HGNC Symbol;Acc:HGNC:26386]	0.385	-1.377	4.12572e-26	5.88211e-25
ENSG00000179314	WSCD1	WSC domain containing 1 [Source:HGNC Symbol;Acc:HGNC:29060]	0.369	-1.438	1.46807e-25	2.01577e-24
ENSG00000123643	SLC36A1	solute carrier family 36 member 1 [Source:HGNC Symbol;Acc:HGNC:18761]	0.49	-1.029	3.25093e-25	4.37625e-24
ENSG00000184307	ZDHHC23	zinc finger DHHC-type palmitoyltransferase 23 [Source:HGNC Symbol;Acc:HGNC:28654]	0.377	-1.409	3.99051e-25	5.33963e-24
ENSG00000119946	CNNM1	cyclin and CBS domain divalent metal cation transport mediator 1 [Source:HGNC Symbol;Acc:HGNC:102]	0.385	-1.377	9.5965e-25	1.25769e-23
ENSG00000198208	RPS6KL1	ribosomal protein S6 kinase like 1 [Source:HGNC Symbol;Acc:HGNC:20222]	0.45	-1.151	1.54499e-24	1.99986e-23
ENSG00000177000	MTHFR	methylenetetrahydrofolate reductase [Source:HGNC Symbol;Acc:HGNC:7436]	0.483	-1.051	2.61219e-24	3.32106e-23
ENSG00000197444	OGDHL	oxoglutarate dehydrogenase L [Source:HGNC Symbol;Acc:HGNC:25590]	0.47	-1.091	2.90661e-24	3.68045e-23
ENSG00000111252	SH2B3	SH2B adaptor protein 3 [Source:HGNC Symbol;Acc:HGNC:29605]	0.473	-1.08	4.04697e-24	5.0908e-23
ENSG00000115525	ST3GAL5	ST3 beta-galactoside alpha-2,3-sialyltransferase 5 [Source:HGNC Symbol;Acc:HGNC:10872]	0.389	-1.364	6.909e-24	8.59412e-23
ENSG00000071246	VASH1	vasohibin 1 [Source:HGNC Symbol;Acc:HGNC:19964]	0.462	-1.116	1.03077e-23	1.26978e-22
ENSG00000158813	EDA	ectodysplasin A [Source:HGNC Symbol;Acc:HGNC:3157]	0.361	-1.471	1.12997e-23	1.38626e-22
ENSG00000073849	ST6GAL1	ST6 beta-galactoside alpha-2,6-sialyltransferase 1 [Source:HGNC Symbol;Acc:HGNC:10860]	0.349	-1.52	1.20848e-23	1.48155e-22
ENSG00000136928	GABBR2	gamma-aminobutyric acid type B receptor subunit 2 [Source:HGNC Symbol;Acc:HGNC:4507]	0.425	-1.233	1.44207e-23	1.75946e-22
ENSG00000071575	TRIB2	tribbles pseudokinase 2 [Source:HGNC Symbol;Acc:HGNC:30809]	0.358	-1.481	1.58778e-23	1.92802e-22
ENSG00000116852	KIF21B	kinesin family member 21B [Source:HGNC Symbol;Acc:HGNC:29442]	0.43	-1.217	3.03136e-23	3.62181e-22
ENSG00000135631	RAB11FIP5	RAB11 family interacting protein 5 [Source:HGNC Symbol;Acc:HGNC:24845]	0.486	-1.04	4.17146e-23	4.93443e-22
ENSG00000107731	UNC5B	unc-5 netrin receptor B [Source:HGNC Symbol;Acc:HGNC:12568]	0.467	-1.098	4.75596e-23	5.59617e-22
ENSG00000140450	ARRDC4	arrestin domain containing 4 [Source:HGNC Symbol;Acc:HGNC:28087]	0.499	-1.004	4.77775e-23	5.61811e-22
ENSG00000076641	PAG1	phosphoprotein membrane anchor with glycosphingolipid microdomains 1 [Source:HGNC Symbol;Acc:HGNC:30043]	0.464	-1.108	6.12126e-23	7.1555e-22
ENSG00000136944	LMX1B	LIM homeobox transcription factor 1 beta [Source:HGNC Symbol;Acc:HGNC:6654]	0.478	-1.063	6.74318e-23	7.85165e-22
ENSG00000109099	PMP22	peripheral myelin protein 22 [Source:HGNC Symbol;Acc:HGNC:9118]	0.292	-1.775	2.68841e-22	2.99365e-21
ENSG00000214029	ZNF891	zinc finger protein 891 [Source:HGNC Symbol;Acc:HGNC:38709]	0.37	-1.434	2.98902e-22	3.31598e-21
ENSG00000136720	HS6ST1	heparan sulfate 6-O-sulfotransferase 1 [Source:HGNC Symbol;Acc:HGNC:5201]	0.43	-1.217	3.41894e-22	3.78586e-21
ENSG00000070182	SPTB	spectrin beta, erythrocytic [Source:HGNC Symbol;Acc:HGNC:11274]	0.498	-1.005	4.04271e-22	4.44623e-21
ENSG00000131389	SLC6A6	solute carrier family 6 member 6 [Source:HGNC Symbol;Acc:HGNC:11052]	0.406	-1.302	7.50614e-22	8.07623e-21
ENSG00000071051	NCK2	NCK adaptor protein 2 [Source:HGNC Symbol;Acc:HGNC:7665]	0.476	-1.072	7.57031e-22	8.14036e-21
ENSG00000198729	PPP1R14C	protein phosphatase 1 regulatory inhibitor subunit 14C [Source:HGNC Symbol;Acc:HGNC:14952]	0.432	-1.209	1.21073e-21	1.28947e-20
ENSG00000128266	GNAZ	G protein subunit alpha z [Source:HGNC Symbol;Acc:HGNC:4395]	0.419	-1.253	1.2316e-21	1.31092e-20
ENSG00000145569	OTULINL	OTU deubiquitinase with linear linkage specificity like [Source:HGNC Symbol;Acc:HGNC:25629]	0.377	-1.407	1.83385e-21	1.93237e-20
ENSG00000182372	CLN8	CLN8 transmembrane ER and ERGIC protein [Source:HGNC Symbol;Acc:HGNC:2079]	0.416	-1.266	2.04844e-21	2.15594e-20
ENSG00000167173	C15orf39	chromosome 15 open reading frame 39 [Source:HGNC Symbol;Acc:HGNC:24497]	0.485	-1.043	6.97922e-21	7.11474e-20
ENSG00000074211	PPP2R2C	protein phosphatase 2 regulatory subunit Bgamma [Source:HGNC Symbol;Acc:HGNC:9306]	0.465	-1.104	1.14457e-20	1.15297e-19
ENSG00000107105	ELAVL2	ELAV like RNA binding protein 2 [Source:HGNC Symbol;Acc:HGNC:3313]	0.456	-1.133	1.26228e-20	1.2637e-19
ENSG00000124459	ZNF45	zinc finger protein 45 [Source:HGNC Symbol;Acc:HGNC:13111]	0.48	-1.06	1.6361e-20	1.62336e-19
ENSG00000198053	SIRPA	signal regulatory protein alpha [Source:HGNC Symbol;Acc:HGNC:9662]	0.409	-1.29	1.7192e-20	1.70298e-19
ENSG00000235106	BRD3OS	BRD3 opposite strand [Source:HGNC Symbol;Acc:HGNC:24742]	0.429	-1.22	2.76208e-20	2.69122e-19
ENSG00000196422	PPP1R26	protein phosphatase 1 regulatory subunit 26 [Source:HGNC Symbol;Acc:HGNC:29089]	0.399	-1.326	3.17398e-20	3.08413e-19
ENSG00000136213	CHST12	carbohydrate sulfotransferase 12 [Source:HGNC Symbol;Acc:HGNC:17423]	0.48	-1.058	4.60123e-20	4.42045e-19
ENSG00000182118	FAM89A	family with sequence similarity 89 member A [Source:HGNC Symbol;Acc:HGNC:25057]	0.467	-1.097	6.06617e-20	5.79043e-19
ENSG00000183655	KLHL25	kelch like family member 25 [Source:HGNC Symbol;Acc:HGNC:25732]	0.438	-1.191	9.27275e-20	8.74834e-19
ENSG00000026559	KCNG1	potassium voltage-gated channel modifier subfamily G member 1 [Source:HGNC Symbol;Acc:HGNC:6248]	0.363	-1.462	1.78374e-19	1.64973e-18
ENSG00000008513	ST3GAL1	ST3 beta-galactoside alpha-2,3-sialyltransferase 1 [Source:HGNC Symbol;Acc:HGNC:10862]	0.436	-1.198	4.80484e-19	4.32032e-18
ENSG00000162676	GFI1	growth factor independent 1 transcriptional repressor [Source:HGNC Symbol;Acc:HGNC:4237]	0.445	-1.167	4.80466e-19	4.32032e-18
ENSG00000141040	ZNF287	zinc finger protein 287 [Source:HGNC Symbol;Acc:HGNC:13502]	0.343	-1.544	7.53369e-19	6.68039e-18
ENSG00000166821	PEX11A	peroxisomal biogenesis factor 11 alpha [Source:HGNC Symbol;Acc:HGNC:8852]	0.471	-1.086	8.86051e-19	7.83358e-18
ENSG00000171033	PKIA	cAMP-dependent protein kinase inhibitor alpha [Source:HGNC Symbol;Acc:HGNC:9017]	0.492	-1.024	9.51653e-19	8.39279e-18
ENSG00000136895	GARNL3	GTPase activating Rap/RanGAP domain like 3 [Source:HGNC Symbol;Acc:HGNC:25425]	0.464	-1.108	1.09151e-18	9.57888e-18
ENSG00000121931	LRIF1	ligand dependent nuclear receptor interacting factor 1 [Source:HGNC Symbol;Acc:HGNC:30299]	0.447	-1.162	1.57417e-18	1.36602e-17
ENSG00000187210	GCNT1	glucosaminyl (N-acetyl) transferase 1 [Source:HGNC Symbol;Acc:HGNC:4203]	0.352	-1.507	2.07455e-18	1.78462e-17
ENSG00000135298	ADGRB3	adhesion G protein-coupled receptor B3 [Source:HGNC Symbol;Acc:HGNC:945]	0.437	-1.194	2.36834e-18	2.0266e-17
ENSG00000183208	GDPGP1	GDP-D-glucose phosphorylase 1 [Source:HGNC Symbol;Acc:HGNC:34360]	0.438	-1.192	2.82988e-18	2.41114e-17
ENSG00000169926	KLF13	KLF transcription factor 13 [Source:HGNC Symbol;Acc:HGNC:13672]	0.447	-1.161	5.56709e-18	4.661e-17
ENSG00000171729	TMEM51	transmembrane protein 51 [Source:HGNC Symbol;Acc:HGNC:25488]	0.362	-1.466	7.04503e-18	5.85719e-17
ENSG00000108960	MMD	monocyte to macrophage differentiation associated [Source:HGNC Symbol;Acc:HGNC:7153]	0.427	-1.228	7.63196e-18	6.33335e-17
ENSG00000176595	KBTBD11	kelch repeat and BTB domain containing 11 [Source:HGNC Symbol;Acc:HGNC:29104]	0.391	-1.357	8.91188e-18	7.36468e-17
ENSG00000221944	TIGD1	tigger transposable element derived 1 [Source:HGNC Symbol;Acc:HGNC:14523]	0.497	-1.008	9.12878e-18	7.53694e-17
ENSG00000174136	RGMB	repulsive guidance molecule BMP co-receptor b [Source:HGNC Symbol;Acc:HGNC:26896]	0.47	-1.09	1.00998e-17	8.32323e-17
ENSG00000136002	ARHGEF4	Rho guanine nucleotide exchange factor 4 [Source:HGNC Symbol;Acc:HGNC:684]	0.459	-1.124	1.06424e-17	8.75427e-17
ENSG00000081692	JMJD4	jumonji domain containing 4 [Source:HGNC Symbol;Acc:HGNC:25724]	0.482	-1.053	3.27808e-17	2.60989e-16
ENSG00000119715	ESRRB	estrogen related receptor beta [Source:HGNC Symbol;Acc:HGNC:3473]	0.444	-1.17	3.30917e-17	2.63347e-16
ENSG00000163909	HEYL	hes related family bHLH transcription factor with YRPW motif like [Source:HGNC Symbol;Acc:HGNC:4882]	0.402	-1.314	3.79685e-17	3.00416e-16
ENSG00000184939	ZFP90	ZFP90 zinc finger protein [Source:HGNC Symbol;Acc:HGNC:23329]	0.475	-1.075	5.36424e-17	4.19075e-16
ENSG00000172216	CEBPB	CCAAT enhancer binding protein beta [Source:HGNC Symbol;Acc:HGNC:1834]	0.471	-1.087	8.93983e-17	6.86053e-16
ENSG00000184162	NR2C2AP	nuclear receptor 2C2 associated protein [Source:HGNC Symbol;Acc:HGNC:30763]	0.419	-1.255	1.2339e-16	9.37639e-16
ENSG00000001561	ENPP4	ectonucleotide pyrophosphatase/phosphodiesterase 4 [Source:HGNC Symbol;Acc:HGNC:3359]	0.427	-1.228	1.84479e-16	1.37607e-15
ENSG00000105514	RAB3D	RAB3D, member RAS oncogene family [Source:HGNC Symbol;Acc:HGNC:9779]	0.391	-1.355	2.43174e-16	1.80036e-15
ENSG00000006071	ABCC8	ATP binding cassette subfamily C member 8 [Source:HGNC Symbol;Acc:HGNC:59]	0.432	-1.21	2.71485e-16	1.99835e-15
ENSG00000124615	MOCS1	molybdenum cofactor synthesis 1 [Source:HGNC Symbol;Acc:HGNC:7190]	0.491	-1.025	7.46661e-16	5.34398e-15
ENSG00000133985	TTC9	tetratricopeptide repeat domain 9 [Source:HGNC Symbol;Acc:HGNC:20267]	0.448	-1.157	8.33522e-16	5.93e-15
ENSG00000180884	ZNF792	zinc finger protein 792 [Source:HGNC Symbol;Acc:HGNC:24751]	0.381	-1.391	8.81741e-16	6.25808e-15
ENSG00000130021	PUDP	pseudouridine 5'-phosphatase [Source:HGNC Symbol;Acc:HGNC:16818]	0.456	-1.131	9.11915e-16	6.46196e-15
ENSG00000120162	MOB3B	MOB kinase activator 3B [Source:HGNC Symbol;Acc:HGNC:23825]	0.478	-1.065	9.31463e-16	6.59786e-15
ENSG00000189337	KAZN	kazrin, periplakin interacting protein [Source:HGNC Symbol;Acc:HGNC:29173]	0.471	-1.086	9.84915e-16	6.96818e-15
ENSG00000238227	TMEM250	transmembrane protein 250 [Source:HGNC Symbol;Acc:HGNC:31009]	0.496	-1.011	3.47849e-15	2.3555e-14
ENSG00000109501	WFS1	wolframin ER transmembrane glycoprotein [Source:HGNC Symbol;Acc:HGNC:12762]	0.431	-1.215	4.18912e-15	2.82279e-14
ENSG00000145506	NKD2	NKD inhibitor of WNT signaling pathway 2 [Source:HGNC Symbol;Acc:HGNC:17046]	0.462	-1.116	4.5788e-15	3.07377e-14
ENSG00000196689	TRPV1	transient receptor potential cation channel subfamily V member 1 [Source:HGNC Symbol;Acc:HGNC:12716]	0.446	-1.165	7.43364e-15	4.88731e-14
ENSG00000184005	ST6GALNAC3	ST6 N-acetylgalactosaminide alpha-2,6-sialyltransferase 3 [Source:HGNC Symbol;Acc:HGNC:19343]	0.476	-1.07	8.65114e-15	5.64618e-14
ENSG00000184517	ZFP1	ZFP1 zinc finger protein [Source:HGNC Symbol;Acc:HGNC:23328]	0.466	-1.102	1.04457e-14	6.76056e-14
ENSG00000135709	KIAA0513	KIAA0513 [Source:HGNC Symbol;Acc:HGNC:29058]	0.48	-1.057	1.06589e-14	6.88855e-14
ENSG00000122547	EEPD1	endonuclease/exonuclease/phosphatase family domain containing 1 [Source:HGNC Symbol;Acc:HGNC:22223]	0.384	-1.382	1.89869e-14	1.2074e-13
ENSG00000102362	SYTL4	synaptotagmin like 4 [Source:HGNC Symbol;Acc:HGNC:15588]	0.337	-1.571	1.93192e-14	1.22678e-13
ENSG00000013016	EHD3	EH domain containing 3 [Source:HGNC Symbol;Acc:HGNC:3244]	0.443	-1.176	2.00123e-14	1.26944e-13
ENSG00000163293	NIPAL1	NIPA like domain containing 1 [Source:HGNC Symbol;Acc:HGNC:27194]	0.392	-1.351	2.84129e-14	1.77705e-13
ENSG00000125817	CENPB	centromere protein B [Source:HGNC Symbol;Acc:HGNC:1852]	0.483	-1.049	3.1038e-14	1.93513e-13
ENSG00000205133	TRIQK	triple QxxK/R motif containing [Source:HGNC Symbol;Acc:HGNC:27828]	0.441	-1.181	5.00043e-14	3.05363e-13
ENSG00000174516	PELI3	pellino E3 ubiquitin protein ligase family member 3 [Source:HGNC Symbol;Acc:HGNC:30010]	0.455	-1.136	7.37901e-14	4.43038e-13
ENSG00000088881	EBF4	EBF family member 4 [Source:HGNC Symbol;Acc:HGNC:29278]	0.486	-1.04	1.0641e-13	6.32508e-13
ENSG00000243477	NAA80	N-alpha-acetyltransferase 80, NatH catalytic subunit [Source:HGNC Symbol;Acc:HGNC:30252]	0.467	-1.097	1.27025e-13	7.51289e-13
ENSG00000197256	KANK2	KN motif and ankyrin repeat domains 2 [Source:HGNC Symbol;Acc:HGNC:29300]	0.485	-1.045	1.36635e-13	8.05459e-13
ENSG00000183496	MEX3B	mex-3 RNA binding family member B [Source:HGNC Symbol;Acc:HGNC:25297]	0.462	-1.114	1.42187e-13	8.36532e-13
ENSG00000119514	GALNT12	polypeptide N-acetylgalactosaminyltransferase 12 [Source:HGNC Symbol;Acc:HGNC:19877]	0.474	-1.077	1.49972e-13	8.80305e-13
ENSG00000126243	LRFN3	leucine rich repeat and fibronectin type III domain containing 3 [Source:HGNC Symbol;Acc:HGNC:28370]	0.457	-1.131	2.64466e-13	1.51889e-12
ENSG00000105649	RAB3A	RAB3A, member RAS oncogene family [Source:HGNC Symbol;Acc:HGNC:9777]	0.307	-1.706	4.44372e-13	2.51412e-12
ENSG00000089060	SLC8B1	solute carrier family 8 member B1 [Source:HGNC Symbol;Acc:HGNC:26175]	0.39	-1.358	5.47824e-13	3.07505e-12
ENSG00000003137	CYP26B1	cytochrome P450 family 26 subfamily B member 1 [Source:HGNC Symbol;Acc:HGNC:20581]	0.469	-1.092	8.17386e-13	4.52133e-12
ENSG00000075891	PAX2	paired box 2 [Source:HGNC Symbol;Acc:HGNC:8616]	0.456	-1.132	1.81286e-12	9.72344e-12
ENSG00000021762	OSBPL5	oxysterol binding protein like 5 [Source:HGNC Symbol;Acc:HGNC:16392]	0.49	-1.029	2.79857e-12	1.47141e-11
ENSG00000131941	RHPN2	rhophilin Rho GTPase binding protein 2 [Source:HGNC Symbol;Acc:HGNC:19974]	0.484	-1.047	3.95987e-12	2.05775e-11
ENSG00000141337	ARSG	arylsulfatase G [Source:HGNC Symbol;Acc:HGNC:24102]	0.482	-1.054	4.34388e-12	2.24423e-11
ENSG00000180855	ZNF443	zinc finger protein 443 [Source:HGNC Symbol;Acc:HGNC:20878]	0.332	-1.59	4.76613e-12	2.45528e-11
ENSG00000140968	IRF8	interferon regulatory factor 8 [Source:HGNC Symbol;Acc:HGNC:5358]	0.481	-1.055	5.92023e-12	3.02623e-11
ENSG00000140939	NOL3	nucleolar protein 3 [Source:HGNC Symbol;Acc:HGNC:7869]	0.479	-1.063	2.63104e-11	1.26861e-10
ENSG00000166188	ZNF319	zinc finger protein 319 [Source:HGNC Symbol;Acc:HGNC:13644]	0.494	-1.016	3.63208e-11	1.73257e-10
ENSG00000126217	MCF2L	MCF.2 cell line derived transforming sequence like [Source:HGNC Symbol;Acc:HGNC:14576]	0.463	-1.11	5.90652e-11	2.7607e-10
ENSG00000164241	C5orf63	chromosome 5 open reading frame 63 [Source:HGNC Symbol;Acc:HGNC:40051]	0.457	-1.128	5.93604e-11	2.77378e-10
ENSG00000101442	ACTR5	actin related protein 5 [Source:HGNC Symbol;Acc:HGNC:14671]	0.479	-1.061	6.3406e-11	2.952e-10
ENSG00000198598	MMP17	matrix metallopeptidase 17 [Source:HGNC Symbol;Acc:HGNC:7163]	0.342	-1.55	9.54764e-11	4.37324e-10
ENSG00000130522	JUND	JunD proto-oncogene, AP-1 transcription factor subunit [Source:HGNC Symbol;Acc:HGNC:6206]	0.494	-1.018	1.13618e-10	5.16315e-10
ENSG00000168676	KCTD19	potassium channel tetramerization domain containing 19 [Source:HGNC Symbol;Acc:HGNC:24753]	0.457	-1.129	1.43039e-10	6.44273e-10
ENSG00000110455	ACCS	1-aminocyclopropane-1-carboxylate synthase homolog (inactive) [Source:HGNC Symbol;Acc:HGNC:23989]	0.408	-1.292	1.95523e-10	8.66849e-10
ENSG00000198121	LPAR1	lysophosphatidic acid receptor 1 [Source:HGNC Symbol;Acc:HGNC:3166]	0.494	-1.019	2.03018e-10	8.97888e-10
ENSG00000243244	STON1	stonin 1 [Source:HGNC Symbol;Acc:HGNC:17003]	0.475	-1.074	2.33753e-10	1.02695e-09
ENSG00000171608	PIK3CD	phosphatidylinositol-4,5-bisphosphate 3-kinase catalytic subunit delta [Source:HGNC Symbol;Acc:HGNC:8977]	0.436	-1.199	3.05413e-10	1.3275e-09
ENSG00000172318	B3GALT1	beta-1,3-galactosyltransferase 1 [Source:HGNC Symbol;Acc:HGNC:916]	0.446	-1.166	3.40733e-10	1.47266e-09
ENSG00000152582	SPEF2	sperm flagellar 2 [Source:HGNC Symbol;Acc:HGNC:26293]	0.472	-1.084	3.45041e-10	1.49082e-09
ENSG00000212123	PRR22	proline rich 22 [Source:HGNC Symbol;Acc:HGNC:28354]	0.492	-1.023	3.74627e-10	1.61212e-09
ENSG00000027075	PRKCH	protein kinase C eta [Source:HGNC Symbol;Acc:HGNC:9403]	0.482	-1.054	3.86013e-10	1.65753e-09
ENSG00000125434	SLC25A35	solute carrier family 25 member 35 [Source:HGNC Symbol;Acc:HGNC:31921]	0.492	-1.025	4.40205e-10	1.88117e-09
ENSG00000186523	FAM86B1	family with sequence similarity 86 member B1 [Source:HGNC Symbol;Acc:HGNC:28268]	0.385	-1.377	4.48784e-10	1.91646e-09
ENSG00000108813	DLX4	distal-less homeobox 4 [Source:HGNC Symbol;Acc:HGNC:2917]	0.466	-1.101	9.72278e-10	4.0174e-09
ENSG00000007171	NOS2	nitric oxide synthase 2 [Source:HGNC Symbol;Acc:HGNC:7873]	0.406	-1.301	1.03922e-09	4.27915e-09
ENSG00000144649	GASK1A	golgi associated kinase 1A [Source:HGNC Symbol;Acc:HGNC:24485]	0.38	-1.397	1.31069e-09	5.33908e-09
ENSG00000168661	ZNF30	zinc finger protein 30 [Source:HGNC Symbol;Acc:HGNC:13090]	0.464	-1.108	1.50817e-09	6.09758e-09
ENSG00000149527	PLCH2	phospholipase C eta 2 [Source:HGNC Symbol;Acc:HGNC:29037]	0.369	-1.438	1.89652e-09	7.58183e-09
ENSG00000115604	IL18R1	interleukin 18 receptor 1 [Source:HGNC Symbol;Acc:HGNC:5988]	0.432	-1.209	1.92685e-09	7.69276e-09
ENSG00000181754	AMIGO1	adhesion molecule with Ig like domain 1 [Source:HGNC Symbol;Acc:HGNC:20824]	0.457	-1.131	2.27962e-09	9.02644e-09
ENSG00000196972	SMIM10L2B	small integral membrane protein 10 like 2B [Source:HGNC Symbol;Acc:HGNC:34500]	0.417	-1.26	2.30245e-09	9.1128e-09
ENSG00000136866	ZFP37	ZFP37 zinc finger protein [Source:HGNC Symbol;Acc:HGNC:12863]	0.484	-1.048	5.0916e-09	1.94282e-08
ENSG00000196466	ZNF799	zinc finger protein 799 [Source:HGNC Symbol;Acc:HGNC:28071]	0.436	-1.198	5.25446e-09	2.00325e-08
ENSG00000104983	CCDC61	coiled-coil domain containing 61 [Source:HGNC Symbol;Acc:HGNC:33629]	0.498	-1.006	8.65075e-09	3.22035e-08
ENSG00000178038	ALS2CL	ALS2 C-terminal like [Source:HGNC Symbol;Acc:HGNC:20605]	0.404	-1.309	8.65291e-09	3.22048e-08
ENSG00000103528	SYT17	synaptotagmin 17 [Source:HGNC Symbol;Acc:HGNC:24119]	0.415	-1.27	1.07778e-08	3.97816e-08
ENSG00000181291	TMEM132E	transmembrane protein 132E [Source:HGNC Symbol;Acc:HGNC:26991]	0.485	-1.043	1.13041e-08	4.16123e-08
ENSG00000169499	PLEKHA2	pleckstrin homology domain containing A2 [Source:HGNC Symbol;Acc:HGNC:14336]	0.48	-1.059	1.76835e-08	6.39357e-08
ENSG00000135638	EMX1	empty spiracles homeobox 1 [Source:HGNC Symbol;Acc:HGNC:3340]	0.479	-1.062	5.74305e-08	1.97521e-07
ENSG00000105711	SCN1B	sodium voltage-gated channel beta subunit 1 [Source:HGNC Symbol;Acc:HGNC:10586]	0.432	-1.21	6.20131e-08	2.12667e-07
ENSG00000240184	PCDHGC3	protocadherin gamma subfamily C, 3 [Source:HGNC Symbol;Acc:HGNC:8716]	0.487	-1.039	1.11924e-07	3.735e-07
ENSG00000163617	CCDC191	coiled-coil domain containing 191 [Source:HGNC Symbol;Acc:HGNC:29272]	0.452	-1.146	1.2481e-07	4.14562e-07
ENSG00000163884	KLF15	KLF transcription factor 15 [Source:HGNC Symbol;Acc:HGNC:14536]	0.496	-1.013	1.2563e-07	4.17132e-07
ENSG00000247746	USP51	ubiquitin specific peptidase 51 [Source:HGNC Symbol;Acc:HGNC:23086]	0.449	-1.155	3.14781e-07	9.98018e-07
ENSG00000166289	PLEKHF1	pleckstrin homology and FYVE domain containing 1 [Source:HGNC Symbol;Acc:HGNC:20764]	0.396	-1.336	3.90484e-07	1.22511e-06
ENSG00000159784	FAM131B	family with sequence similarity 131 member B [Source:HGNC Symbol;Acc:HGNC:22202]	0.436	-1.197	3.92267e-07	1.23036e-06
ENSG00000117525	F3	coagulation factor III, tissue factor [Source:HGNC Symbol;Acc:HGNC:3541]	0.454	-1.139	8.65826e-07	2.61196e-06
ENSG00000183317	EPHA10	EPH receptor A10 [Source:HGNC Symbol;Acc:HGNC:19987]	0.488	-1.036	6.09594e-06	1.66456e-05
ENSG00000158748	HTR6	5-hydroxytryptamine receptor 6 [Source:HGNC Symbol;Acc:HGNC:5301]	0.418	-1.257	8.59549e-06	2.30409e-05
ENSG00000111981	ULBP1	UL16 binding protein 1 [Source:HGNC Symbol;Acc:HGNC:14893]	0.391	-1.355	4.68492e-05	0.00011476
ENSG00000166405	RIC3	RIC3 acetylcholine receptor chaperone [Source:HGNC Symbol;Acc:HGNC:30338]	0.424	-1.236	6.21656e-05	0.00014965
ENSG00000101230	ISM1	isthmin 1 [Source:HGNC Symbol;Acc:HGNC:16213]	0.458	-1.127	7.2995e-05	0.000174309
ENSG00000163995	ABLIM2	actin binding LIM protein family member 2 [Source:HGNC Symbol;Acc:HGNC:19195]	0.483	-1.05	7.31451e-05	0.000174574
ENSG00000137310	TCF19	transcription factor 19 [Source:HGNC Symbol;Acc:HGNC:11629]	0.37	-1.433	7.39571e-60	4.87134e-58
ENSG00000152127	MGAT5	alpha-1,6-mannosylglycoprotein 6-beta-N-acetylglucosaminyltransferase [Source:HGNC Symbol;Acc:HGNC:7049]	0.454	-1.138	1.46318e-59	9.49737e-58
ENSG00000051108	HERPUD1	homocysteine inducible ER protein with ubiquitin like domain 1 [Source:HGNC Symbol;Acc:HGNC:13744]	0.468	-1.094	7.0721e-51	3.22857e-49
ENSG00000164742	ADCY1	adenylate cyclase 1 [Source:HGNC Symbol;Acc:HGNC:232]	0.42	-1.251	1.40435e-45	5.47328e-44
ENSG00000173110	HSPA6	heat shock protein family A (Hsp70) member 6 [Source:HGNC Symbol;Acc:HGNC:5239]	0.022	-5.5	2.21101e-44	8.07086e-43
ENSG00000127946	HIP1	huntingtin interacting protein 1 [Source:HGNC Symbol;Acc:HGNC:4913]	0.49	-1.029	5.03769e-38	1.42508e-36
ENSG00000076716	GPC4	glypican 4 [Source:HGNC Symbol;Acc:HGNC:4452]	0.494	-1.018	9.48684e-38	2.64181e-36
ENSG00000113645	WWC1	WW and C2 domain containing 1 [Source:HGNC Symbol;Acc:HGNC:29435]	0.419	-1.254	6.95769e-36	1.76413e-34
ENSG00000143315	PIGM	phosphatidylinositol glycan anchor biosynthesis class M [Source:HGNC Symbol;Acc:HGNC:18858]	0.491	-1.025	5.32794e-35	1.28692e-33
ENSG00000016391	CHDH	choline dehydrogenase [Source:HGNC Symbol;Acc:HGNC:24288]	0.406	-1.3	2.95304e-34	6.88142e-33
ENSG00000182013	PNMA8A	PNMA family member 8A [Source:HGNC Symbol;Acc:HGNC:25578]	0.414	-1.271	9.27737e-34	2.12582e-32
ENSG00000177732	SOX12	SRY-box transcription factor 12 [Source:HGNC Symbol;Acc:HGNC:11198]	0.426	-1.23	7.33635e-33	1.58348e-31
ENSG00000153395	LPCAT1	lysophosphatidylcholine acyltransferase 1 [Source:HGNC Symbol;Acc:HGNC:25718]	0.475	-1.074	1.97717e-32	4.1965e-31
ENSG00000164576	SAP30L	SAP30 like [Source:HGNC Symbol;Acc:HGNC:25663]	0.415	-1.269	2.21296e-32	4.67471e-31
ENSG00000159658	EFCAB14	EF-hand calcium binding domain 14 [Source:HGNC Symbol;Acc:HGNC:29051]	0.467	-1.1	8.153e-32	1.66321e-30
ENSG00000119401	TRIM32	tripartite motif containing 32 [Source:HGNC Symbol;Acc:HGNC:16380]	0.458	-1.127	8.8305e-32	1.79731e-30
ENSG00000188636	RTL6	retrotransposon Gag like 6 [Source:HGNC Symbol;Acc:HGNC:13343]	0.449	-1.154	1.91502e-31	3.81083e-30
ENSG00000163513	TGFBR2	transforming growth factor beta receptor 2 [Source:HGNC Symbol;Acc:HGNC:11773]	0.357	-1.485	2.07678e-31	4.12353e-30
ENSG00000140807	NKD1	NKD inhibitor of WNT signaling pathway 1 [Source:HGNC Symbol;Acc:HGNC:17045]	0.391	-1.353	5.55878e-31	1.07735e-29
ENSG00000108219	TSPAN14	tetraspanin 14 [Source:HGNC Symbol;Acc:HGNC:23303]	0.447	-1.161	9.62693e-31	1.84974e-29
ENSG00000278637	H4C1	H4 clustered histone 1 [Source:HGNC Symbol;Acc:HGNC:4781]	0.437	-1.194	2.89239e-30	5.38364e-29
ENSG00000188042	ARL4C	ADP ribosylation factor like GTPase 4C [Source:HGNC Symbol;Acc:HGNC:698]	0.425	-1.236	3.54284e-30	6.56013e-29
ENSG00000183943	PRKX	protein kinase cAMP-dependent X-linked catalytic subunit [Source:HGNC Symbol;Acc:HGNC:9441]	0.411	-1.282	4.52158e-30	8.30352e-29
ENSG00000136205	TNS3	tensin 3 [Source:HGNC Symbol;Acc:HGNC:21616]	0.387	-1.371	2.91482e-29	5.13619e-28
ENSG00000186871	ERCC6L	ERCC excision repair 6 like, spindle assembly checkpoint helicase [Source:HGNC Symbol;Acc:HGNC:20794]	0.463	-1.112	3.7247e-29	6.51184e-28
ENSG00000163624	CDS1	CDP-diacylglycerol synthase 1 [Source:HGNC Symbol;Acc:HGNC:1800]	0.434	-1.203	3.77325e-29	6.59027e-28
ENSG00000168077	SCARA3	scavenger receptor class A member 3 [Source:HGNC Symbol;Acc:HGNC:19000]	0.327	-1.611	5.17773e-29	8.93835e-28
ENSG00000078549	ADCYAP1R1	ADCYAP receptor type I [Source:HGNC Symbol;Acc:HGNC:242]	0.372	-1.427	2.69735e-28	4.43757e-27
ENSG00000102181	CD99L2	CD99 molecule like 2 [Source:HGNC Symbol;Acc:HGNC:18237]	0.486	-1.042	1.41732e-27	2.23097e-26
ENSG00000021645	NRXN3	neurexin 3 [Source:HGNC Symbol;Acc:HGNC:8010]	0.473	-1.079	1.64557e-27	2.58114e-26
ENSG00000101412	E2F1	E2F transcription factor 1 [Source:HGNC Symbol;Acc:HGNC:3113]	0.452	-1.146	1.95375e-27	3.0458e-26
ENSG00000131459	GFPT2	glutamine-fructose-6-phosphate transaminase 2 [Source:HGNC Symbol;Acc:HGNC:4242]	0.443	-1.174	4.17349e-27	6.40006e-26
ENSG00000144120	TMEM177	transmembrane protein 177 [Source:HGNC Symbol;Acc:HGNC:28143]	0.376	-1.411	8.57508e-27	1.28734e-25
ENSG00000089723	OTUB2	OTU deubiquitinase, ubiquitin aldehyde binding 2 [Source:HGNC Symbol;Acc:HGNC:20351]	0.411	-1.283	8.81354e-27	1.32203e-25
ENSG00000157851	DPYSL5	dihydropyrimidinase like 5 [Source:HGNC Symbol;Acc:HGNC:20637]	0.497	-1.01	9.47195e-27	1.41248e-25
ENSG00000187486	KCNJ11	potassium inwardly rectifying channel subfamily J member 11 [Source:HGNC Symbol;Acc:HGNC:6257]	0.297	-1.753	1.98206e-26	2.89523e-25
ENSG00000172731	LRRC20	leucine rich repeat containing 20 [Source:HGNC Symbol;Acc:HGNC:23421]	0.296	-1.756	3.81414e-26	5.45532e-25
ENSG00000082512	TRAF5	TNF receptor associated factor 5 [Source:HGNC Symbol;Acc:HGNC:12035]	0.489	-1.033	7.60962e-26	1.06786e-24
ENSG00000169783	LINGO1	leucine rich repeat and Ig domain containing 1 [Source:HGNC Symbol;Acc:HGNC:21205]	0.49	-1.029	8.60261e-26	1.19872e-24
ENSG00000157927	RADIL	Rap associating with DIL domain [Source:HGNC Symbol;Acc:HGNC:22226]	0.483	-1.049	8.90451e-26	1.23982e-24
ENSG00000163900	TMEM41A	transmembrane protein 41A [Source:HGNC Symbol;Acc:HGNC:30544]	0.433	-1.207	1.37223e-25	1.88854e-24
ENSG00000174669	SLC29A2	solute carrier family 29 member 2 [Source:HGNC Symbol;Acc:HGNC:11004]	0.436	-1.199	2.07864e-25	2.82587e-24
ENSG00000161647	MPP3	MAGUK p55 scaffold protein 3 [Source:HGNC Symbol;Acc:HGNC:7221]	0.464	-1.109	2.4926e-25	3.37323e-24
ENSG00000164631	ZNF12	zinc finger protein 12 [Source:HGNC Symbol;Acc:HGNC:12902]	0.478	-1.064	3.2592e-25	4.38408e-24
ENSG00000103319	EEF2K	eukaryotic elongation factor 2 kinase [Source:HGNC Symbol;Acc:HGNC:24615]	0.477	-1.069	4.3102e-25	5.75877e-24
ENSG00000157404	KIT	KIT proto-oncogene, receptor tyrosine kinase [Source:HGNC Symbol;Acc:HGNC:6342]	0.372	-1.426	4.46013e-25	5.95017e-24
ENSG00000205269	TMEM170B	transmembrane protein 170B [Source:HGNC Symbol;Acc:HGNC:34244]	0.403	-1.312	5.1724e-25	6.88496e-24
ENSG00000155090	KLF10	KLF transcription factor 10 [Source:HGNC Symbol;Acc:HGNC:11810]	0.401	-1.319	7.93439e-25	1.04446e-23
ENSG00000147894	C9orf72	C9orf72-SMCR8 complex subunit [Source:HGNC Symbol;Acc:HGNC:28337]	0.413	-1.276	1.03544e-24	1.35404e-23
ENSG00000165424	ZCCHC24	zinc finger CCHC-type containing 24 [Source:HGNC Symbol;Acc:HGNC:26911]	0.4	-1.323	1.2559e-24	1.63157e-23
ENSG00000164236	ANKRD33B	ankyrin repeat domain 33B [Source:HGNC Symbol;Acc:HGNC:35240]	0.364	-1.457	3.04047e-24	3.83822e-23
ENSG00000184916	JAG2	jagged canonical Notch ligand 2 [Source:HGNC Symbol;Acc:HGNC:6189]	0.46	-1.12	4.48076e-24	5.62458e-23
ENSG00000198182	ZNF607	zinc finger protein 607 [Source:HGNC Symbol;Acc:HGNC:28192]	0.409	-1.29	5.66095e-24	7.07618e-23
ENSG00000088854	DNAAF9	dynein axonemal assembly factor 9 [Source:HGNC Symbol;Acc:HGNC:17721]	0.484	-1.046	5.89449e-24	7.36296e-23
ENSG00000106948	AKNA	AT-hook transcription factor [Source:HGNC Symbol;Acc:HGNC:24108]	0.307	-1.703	9.0018e-24	1.11353e-22
ENSG00000169258	GPRIN1	G protein regulated inducer of neurite outgrowth 1 [Source:HGNC Symbol;Acc:HGNC:24835]	0.436	-1.196	1.11617e-23	1.37095e-22
ENSG00000152078	TLCD4	TLC domain containing 4 [Source:HGNC Symbol;Acc:HGNC:26477]	0.412	-1.279	1.4054e-23	1.71706e-22
ENSG00000173275	ZNF449	zinc finger protein 449 [Source:HGNC Symbol;Acc:HGNC:21039]	0.394	-1.345	1.4253e-23	1.74019e-22
ENSG00000185483	ROR1	receptor tyrosine kinase like orphan receptor 1 [Source:HGNC Symbol;Acc:HGNC:10256]	0.462	-1.113	2.35589e-23	2.83756e-22
ENSG00000196517	SLC6A9	solute carrier family 6 member 9 [Source:HGNC Symbol;Acc:HGNC:11056]	0.281	-1.831	3.13613e-23	3.74448e-22
ENSG00000144647	POMGNT2	protein O-linked mannose N-acetylglucosaminyltransferase 2 (beta 1,4-) [Source:HGNC Symbol;Acc:HGNC:25902]	0.397	-1.333	3.2562e-23	3.88265e-22
ENSG00000183049	CAMK1D	calcium/calmodulin dependent protein kinase ID [Source:HGNC Symbol;Acc:HGNC:19341]	0.424	-1.236	3.73942e-23	4.44103e-22
ENSG00000090661	CERS4	ceramide synthase 4 [Source:HGNC Symbol;Acc:HGNC:23747]	0.38	-1.395	4.27861e-23	5.05448e-22
ENSG00000165633	VSTM4	V-set and transmembrane domain containing 4 [Source:HGNC Symbol;Acc:HGNC:26470]	0.335	-1.576	6.56033e-23	7.64373e-22
ENSG00000137124	ALDH1B1	aldehyde dehydrogenase 1 family member B1 [Source:HGNC Symbol;Acc:HGNC:407]	0.484	-1.046	8.8559e-23	1.02183e-21
ENSG00000196526	AFAP1	actin filament associated protein 1 [Source:HGNC Symbol;Acc:HGNC:24017]	0.417	-1.261	1.17093e-22	1.34412e-21
ENSG00000099282	TSPAN15	tetraspanin 15 [Source:HGNC Symbol;Acc:HGNC:23298]	0.439	-1.187	1.41905e-22	1.61647e-21
ENSG00000178252	WDR6	WD repeat domain 6 [Source:HGNC Symbol;Acc:HGNC:12758]	0.498	-1.005	2.60147e-22	2.90408e-21
ENSG00000187266	EPOR	erythropoietin receptor [Source:HGNC Symbol;Acc:HGNC:3416]	0.312	-1.678	4.23605e-22	4.64742e-21
ENSG00000099308	MAST3	microtubule associated serine/threonine kinase 3 [Source:HGNC Symbol;Acc:HGNC:19036]	0.352	-1.508	9.977e-22	1.06704e-20
ENSG00000165389	SPTSSA	serine palmitoyltransferase small subunit A [Source:HGNC Symbol;Acc:HGNC:20361]	0.481	-1.055	1.05565e-21	1.12699e-20
ENSG00000184678	H2BC21	H2B clustered histone 21 [Source:HGNC Symbol;Acc:HGNC:4760]	0.486	-1.041	1.431e-21	1.51863e-20
ENSG00000186376	ZNF75D	zinc finger protein 75D [Source:HGNC Symbol;Acc:HGNC:13145]	0.422	-1.246	1.49087e-21	1.58029e-20
ENSG00000196150	ZNF250	zinc finger protein 250 [Source:HGNC Symbol;Acc:HGNC:13044]	0.438	-1.192	1.5259e-21	1.61454e-20
ENSG00000112773	TENT5A	terminal nucleotidyltransferase 5A [Source:HGNC Symbol;Acc:HGNC:18345]	0.438	-1.19	4.70939e-21	4.8563e-20
ENSG00000183798	EMILIN3	elastin microfibril interfacer 3 [Source:HGNC Symbol;Acc:HGNC:16123]	0.361	-1.469	5.15592e-21	5.2923e-20
ENSG00000168672	LRATD2	LRAT domain containing 2 [Source:HGNC Symbol;Acc:HGNC:24166]	0.419	-1.257	1.12451e-20	1.1334e-19
ENSG00000125895	TMEM74B	transmembrane protein 74B [Source:HGNC Symbol;Acc:HGNC:15893]	0.352	-1.505	2.49184e-20	2.43589e-19
ENSG00000187123	LYPD6	LY6/PLAUR domain containing 6 [Source:HGNC Symbol;Acc:HGNC:28751]	0.269	-1.892	2.67557e-20	2.6112e-19
ENSG00000144504	ANKMY1	ankyrin repeat and MYND domain containing 1 [Source:HGNC Symbol;Acc:HGNC:20987]	0.463	-1.111	4.28431e-20	4.12709e-19
ENSG00000163393	SLC22A15	solute carrier family 22 member 15 [Source:HGNC Symbol;Acc:HGNC:20301]	0.374	-1.418	6.83693e-20	6.49836e-19
ENSG00000197620	EOLA1	endothelium and lymphocyte associated ASCH domain 1 [Source:HGNC Symbol;Acc:HGNC:28089]	0.454	-1.14	9.84763e-20	9.2711e-19
ENSG00000134780	DAGLA	diacylglycerol lipase alpha [Source:HGNC Symbol;Acc:HGNC:1165]	0.5	-1.001	1.0321e-19	9.70652e-19
ENSG00000140044	JDP2	Jun dimerization protein 2 [Source:HGNC Symbol;Acc:HGNC:17546]	0.29	-1.787	1.15069e-19	1.08047e-18
ENSG00000167106	EEIG1	estrogen-induced osteoclastogenesis regulator 1 [Source:HGNC Symbol;Acc:HGNC:31419]	0.409	-1.291	1.7047e-19	1.57908e-18
ENSG00000130508	PXDN	peroxidasin [Source:HGNC Symbol;Acc:HGNC:14966]	0.495	-1.014	2.01458e-19	1.85841e-18
ENSG00000105643	ARRDC2	arrestin domain containing 2 [Source:HGNC Symbol;Acc:HGNC:25225]	0.335	-1.577	2.09071e-19	1.92466e-18
ENSG00000087095	NLK	nemo like kinase [Source:HGNC Symbol;Acc:HGNC:29858]	0.497	-1.01	3.45013e-19	3.1309e-18
ENSG00000183060	LYSMD4	LysM domain containing 4 [Source:HGNC Symbol;Acc:HGNC:26571]	0.462	-1.114	5.59639e-19	5.01484e-18
ENSG00000178752	ERFE	erythroferrone [Source:HGNC Symbol;Acc:HGNC:26727]	0.476	-1.072	7.50807e-19	6.66429e-18
ENSG00000101265	RASSF2	Ras association domain family member 2 [Source:HGNC Symbol;Acc:HGNC:9883]	0.401	-1.318	9.21461e-19	8.13859e-18
ENSG00000123358	NR4A1	nuclear receptor subfamily 4 group A member 1 [Source:HGNC Symbol;Acc:HGNC:7980]	0.452	-1.146	1.42803e-18	1.24404e-17
ENSG00000198948	MFAP3L	microfibril associated protein 3 like [Source:HGNC Symbol;Acc:HGNC:29083]	0.496	-1.013	1.49313e-18	1.29758e-17
ENSG00000095739	BAMBI	BMP and activin membrane bound inhibitor [Source:HGNC Symbol;Acc:HGNC:30251]	0.368	-1.44	1.75317e-18	1.51545e-17
ENSG00000147852	VLDLR	very low density lipoprotein receptor [Source:HGNC Symbol;Acc:HGNC:12698]	0.286	-1.807	2.16216e-18	1.85819e-17
ENSG00000160439	RDH13	retinol dehydrogenase 13 [Source:HGNC Symbol;Acc:HGNC:19978]	0.412	-1.278	2.22967e-18	1.91436e-17
ENSG00000146242	TPBG	trophoblast glycoprotein [Source:HGNC Symbol;Acc:HGNC:12004]	0.359	-1.479	2.25273e-18	1.93323e-17
ENSG00000147457	CHMP7	charged multivesicular body protein 7 [Source:HGNC Symbol;Acc:HGNC:28439]	0.473	-1.08	2.38855e-18	2.04292e-17
ENSG00000157570	TSPAN18	tetraspanin 18 [Source:HGNC Symbol;Acc:HGNC:20660]	0.397	-1.333	2.68482e-18	2.28973e-17
ENSG00000181104	F2R	coagulation factor II thrombin receptor [Source:HGNC Symbol;Acc:HGNC:3537]	0.479	-1.061	3.87915e-18	3.27699e-17
ENSG00000163686	ABHD6	abhydrolase domain containing 6, acylglycerol lipase [Source:HGNC Symbol;Acc:HGNC:21398]	0.404	-1.307	4.12061e-18	3.47275e-17
ENSG00000064042	LIMCH1	LIM and calponin homology domains 1 [Source:HGNC Symbol;Acc:HGNC:29191]	0.432	-1.212	8.17393e-18	6.76738e-17
ENSG00000180917	CMTR2	cap methyltransferase 2 [Source:HGNC Symbol;Acc:HGNC:25635]	0.426	-1.229	1.09041e-17	8.96125e-17
ENSG00000163053	SLC16A14	solute carrier family 16 member 14 [Source:HGNC Symbol;Acc:HGNC:26417]	0.446	-1.165	1.46388e-17	1.1948e-16
ENSG00000114315	HES1	hes family bHLH transcription factor 1 [Source:HGNC Symbol;Acc:HGNC:5192]	0.499	-1.004	1.55581e-17	1.26809e-16
ENSG00000204128	C2orf72	chromosome 2 open reading frame 72 [Source:HGNC Symbol;Acc:HGNC:27418]	0.289	-1.79	1.89156e-17	1.52988e-16
ENSG00000182774	RPS17	ribosomal protein S17 [Source:HGNC Symbol;Acc:HGNC:10397]	0.498	-1.006	2.56424e-17	2.05623e-16
ENSG00000160191	PDE9A	phosphodiesterase 9A [Source:HGNC Symbol;Acc:HGNC:8795]	0.434	-1.203	3.02285e-17	2.41314e-16
[truncated: 259 more rows]

## Sheet: HEK293TksvsHEK293Tegfp
gene_id	gene_name	description	FoldChange	log2FoldChange	pvalue	padj
ENSG00000101040	ZMYND8	zinc finger MYND-type containing 8 [Source:HGNC Symbol;Acc:HGNC:9397]	4.008	2.003	0	0
ENSG00000136367	ZFHX2	zinc finger homeobox 2 [Source:HGNC Symbol;Acc:HGNC:20152]	5.659	2.5	5.29721e-122	2.8663e-119
ENSG00000144355	DLX1	distal-less homeobox 1 [Source:HGNC Symbol;Acc:HGNC:2914]	2.789	1.48	1.77295e-104	6.06927e-102
ENSG00000143412	ANXA9	annexin A9 [Source:HGNC Symbol;Acc:HGNC:547]	3.796	1.924	6.21105e-76	1.21144e-73
ENSG00000109991	P2RX3	purinergic receptor P2X 3 [Source:HGNC Symbol;Acc:HGNC:8534]	120.978	6.919	1.37085e-63	1.69079e-61
ENSG00000109107	ALDOC	aldolase, fructose-bisphosphate C [Source:HGNC Symbol;Acc:HGNC:418]	3.633	1.861	6.81993e-37	2.68539e-35
ENSG00000123407	HOXC12	homeobox C12 [Source:HGNC Symbol;Acc:HGNC:5124]	17.78	4.152	8.90465e-33	2.86692e-31
ENSG00000123080	CDKN2C	cyclin dependent kinase inhibitor 2C [Source:HGNC Symbol;Acc:HGNC:1789]	5.359	2.422	0	0
ENSG00000141867	BRD4	bromodomain containing 4 [Source:HGNC Symbol;Acc:HGNC:13575]	36.178	5.177	0	0
ENSG00000171940	ZNF217	zinc finger protein 217 [Source:HGNC Symbol;Acc:HGNC:13009]	7.484	2.904	3.07413e-270	1.28914e-266
ENSG00000180592	SKIDA1	SKI/DACH domain containing 1 [Source:HGNC Symbol;Acc:HGNC:32697]	7.483	2.904	1.79257e-261	6.01372e-258
ENSG00000158859	ADAMTS4	ADAM metallopeptidase with thrombospondin type 1 motif 4 [Source:HGNC Symbol;Acc:HGNC:220]	88.552	6.468	4.60006e-247	1.28602e-243
ENSG00000111875	ASF1A	anti-silencing function 1A histone chaperone [Source:HGNC Symbol;Acc:HGNC:20995]	4.993	2.32	4.92162e-238	1.17936e-234
ENSG00000074047	GLI2	GLI family zinc finger 2 [Source:HGNC Symbol;Acc:HGNC:4318]	3.688	1.883	2.10181e-185	3.52557e-182
ENSG00000007545	CRAMP1	cramped chromatin regulator homolog 1 [Source:HGNC Symbol;Acc:HGNC:14122]	3.312	1.727	2.70785e-169	4.12923e-166
ENSG00000266074	BAHCC1	BAH domain and coiled-coil containing 1 [Source:HGNC Symbol;Acc:HGNC:29279]	3.301	1.723	6.23787e-163	8.71951e-160
ENSG00000056972	TRAF3IP2	TRAF3 interacting protein 2 [Source:HGNC Symbol;Acc:HGNC:1343]	5.47	2.451	2.02865e-162	2.61759e-159
ENSG00000156030	MIDEAS	mitotic deacetylase associated SANT domain protein [Source:HGNC Symbol;Acc:HGNC:19853]	3.707	1.89	5.72717e-162	6.86196e-159
ENSG00000170004	CHD3	chromodomain helicase DNA binding protein 3 [Source:HGNC Symbol;Acc:HGNC:1918]	2.534	1.342	7.8185e-162	8.74317e-159
ENSG00000124659	TBCC	tubulin folding cofactor C [Source:HGNC Symbol;Acc:HGNC:11580]	3.583	1.841	2.03551e-148	2.13398e-145
ENSG00000138674	SEC31A	SEC31 homolog A, COPII coat complex component [Source:HGNC Symbol;Acc:HGNC:17052]	2.572	1.363	1.17985e-147	1.16416e-144
ENSG00000169951	ZNF764	zinc finger protein 764 [Source:HGNC Symbol;Acc:HGNC:28200]	3.806	1.928	9.04361e-145	8.42764e-142
ENSG00000197024	ZNF398	zinc finger protein 398 [Source:HGNC Symbol;Acc:HGNC:18373]	2.673	1.418	3.40686e-141	3.00772e-138
ENSG00000103449	SALL1	spalt like transcription factor 1 [Source:HGNC Symbol;Acc:HGNC:10524]	3.261	1.705	2.21687e-137	1.85929e-134
ENSG00000063438	AHRR	aryl hydrocarbon receptor repressor [Source:HGNC Symbol;Acc:HGNC:346]	4.441	2.151	2.41513e-130	1.92912e-127
ENSG00000184205	TSPYL2	TSPY like 2 [Source:HGNC Symbol;Acc:HGNC:24358]	4.394	2.136	9.26746e-130	7.06602e-127
ENSG00000146112	PPP1R18	protein phosphatase 1 regulatory subunit 18 [Source:HGNC Symbol;Acc:HGNC:29413]	4.669	2.223	1.31867e-128	9.61715e-126
ENSG00000110497	AMBRA1	autophagy and beclin 1 regulator 1 [Source:HGNC Symbol;Acc:HGNC:25990]	2.551	1.351	8.72269e-128	6.09643e-125
ENSG00000139880	CDH24	cadherin 24 [Source:HGNC Symbol;Acc:HGNC:14265]	5.676	2.505	1.19877e-127	7.73389e-125
ENSG00000160691	SHC1	SHC adaptor protein 1 [Source:HGNC Symbol;Acc:HGNC:10840]	2.718	1.443	1.76894e-126	1.09897e-123
ENSG00000161057	PSMC2	proteasome 26S subunit, ATPase 2 [Source:HGNC Symbol;Acc:HGNC:9548]	2.402	1.264	7.49313e-126	4.48892e-123
ENSG00000141579	ZNF750	zinc finger protein 750 [Source:HGNC Symbol;Acc:HGNC:25843]	11.967	3.581	2.86949e-123	1.65975e-120
ENSG00000135111	TBX3	T-box transcription factor 3 [Source:HGNC Symbol;Acc:HGNC:11602]	2.686	1.425	9.69355e-123	5.41998e-120
ENSG00000162222	TTC9C	tetratricopeptide repeat domain 9C [Source:HGNC Symbol;Acc:HGNC:28432]	2.768	1.469	6.31715e-121	3.31137e-118
ENSG00000125352	RNF113A	ring finger protein 113A [Source:HGNC Symbol;Acc:HGNC:12974]	4.228	2.08	3.26518e-118	1.61088e-115
ENSG00000104081	BMF	Bcl2 modifying factor [Source:HGNC Symbol;Acc:HGNC:24132]	8.465	3.082	4.67775e-118	2.24184e-115
ENSG00000118298	CA14	carbonic anhydrase 14 [Source:HGNC Symbol;Acc:HGNC:1372]	4.323	2.112	4.03716e-115	1.83025e-112
ENSG00000111276	CDKN1B	cyclin dependent kinase inhibitor 1B [Source:HGNC Symbol;Acc:HGNC:1785]	3.777	1.917	6.92668e-115	3.05758e-112
ENSG00000112624	BICRAL	BICRA like chromatin remodeling complex associated protein [Source:HGNC Symbol;Acc:HGNC:21111]	4.913	2.297	4.31064e-113	1.85402e-110
ENSG00000059728	MXD1	MAX dimerization protein 1 [Source:HGNC Symbol;Acc:HGNC:6761]	3.28	1.714	1.1027e-112	4.62417e-110
ENSG00000132128	LRRC41	leucine rich repeat containing 41 [Source:HGNC Symbol;Acc:HGNC:16917]	3.079	1.623	7.51179e-111	3.00007e-108
ENSG00000128016	ZFP36	ZFP36 ring finger protein [Source:HGNC Symbol;Acc:HGNC:12862]	11.755	3.555	2.39393e-107	9.12632e-105
ENSG00000167601	AXL	AXL receptor tyrosine kinase [Source:HGNC Symbol;Acc:HGNC:905]	30.298	4.921	8.44349e-107	3.14736e-104
ENSG00000156853	ZNF689	zinc finger protein 689 [Source:HGNC Symbol;Acc:HGNC:25173]	2.495	1.319	4.12061e-106	1.50259e-103
ENSG00000159579	RSPRY1	ring finger and SPRY domain containing 1 [Source:HGNC Symbol;Acc:HGNC:29420]	3.303	1.724	3.95044e-105	1.40989e-102
ENSG00000100393	EP300	E1A binding protein p300 [Source:HGNC Symbol;Acc:HGNC:3373]	2.377	1.249	4.76533e-105	1.66528e-102
ENSG00000123388	HOXC11	homeobox C11 [Source:HGNC Symbol;Acc:HGNC:5123]	3.289	1.718	8.07288e-101	2.70829e-98
ENSG00000092200	RPGRIP1	RPGR interacting protein 1 [Source:HGNC Symbol;Acc:HGNC:13436]	8.5	3.088	2.95781e-99	9.72829e-97
ENSG00000116273	PHF13	PHD finger protein 13 [Source:HGNC Symbol;Acc:HGNC:22983]	2.816	1.493	7.64165e-99	2.46502e-96
ENSG00000165495	PKNOX2	PBX/knotted 1 homeobox 2 [Source:HGNC Symbol;Acc:HGNC:16714]	4.67	2.224	5.57193e-96	1.73081e-93
ENSG00000120656	TAF12	TATA-box binding protein associated factor 12 [Source:HGNC Symbol;Acc:HGNC:11545]	2.762	1.466	1.25541e-92	3.82877e-90
ENSG00000100292	HMOX1	heme oxygenase 1 [Source:HGNC Symbol;Acc:HGNC:5013]	5.972	2.578	2.47781e-92	7.29172e-90
ENSG00000143355	LHX9	LIM homeobox 9 [Source:HGNC Symbol;Acc:HGNC:14222]	9.13	3.191	6.66894e-92	1.9287e-89
ENSG00000100802	C14orf93	chromosome 14 open reading frame 93 [Source:HGNC Symbol;Acc:HGNC:20162]	5.463	2.45	2.24171e-89	6.26707e-87
ENSG00000005238	ATOSB	atos homolog B [Source:HGNC Symbol;Acc:HGNC:25666]	7.504	2.908	9.65049e-88	2.65373e-85
ENSG00000197283	SYNGAP1	synaptic Ras GTPase activating protein 1 [Source:HGNC Symbol;Acc:HGNC:11497]	3.697	1.886	9.91786e-88	2.68326e-85
ENSG00000186174	BCL9L	BCL9 like [Source:HGNC Symbol;Acc:HGNC:23688]	3.004	1.587	6.04102e-87	1.60845e-84
ENSG00000242265	PEG10	paternally expressed 10 [Source:HGNC Symbol;Acc:HGNC:14005]	22.077	4.464	3.19617e-86	8.37696e-84
ENSG00000146828	SLC12A9	solute carrier family 12 member 9 [Source:HGNC Symbol;Acc:HGNC:17435]	2.779	1.475	3.81958e-86	9.85688e-84
ENSG00000146409	SLC18B1	solute carrier family 18 member B1 [Source:HGNC Symbol;Acc:HGNC:21573]	2.576	1.365	3.98705e-85	1.01331e-82
ENSG00000167861	HID1	HID1 domain containing [Source:HGNC Symbol;Acc:HGNC:15736]	3.713	1.893	9.6772e-85	2.42277e-82
ENSG00000122367	LDB3	LIM domain binding 3 [Source:HGNC Symbol;Acc:HGNC:15710]	16.216	4.019	1.74644e-84	4.30805e-82
ENSG00000038274	MAT2B	methionine adenosyltransferase 2 non-catalytic beta subunit [Source:HGNC Symbol;Acc:HGNC:6905]	4.009	2.003	2.57946e-84	6.27071e-82
ENSG00000082805	ERC1	ELKS/RAB6-interacting/CAST family member 1 [Source:HGNC Symbol;Acc:HGNC:17072]	2.289	1.194	9.53732e-84	2.28541e-81
ENSG00000180818	HOXC10	homeobox C10 [Source:HGNC Symbol;Acc:HGNC:5122]	3.17	1.665	1.65152e-83	3.84759e-81
ENSG00000101493	ZNF516	zinc finger protein 516 [Source:HGNC Symbol;Acc:HGNC:28990]	2.433	1.283	2.71075e-82	6.14462e-80
ENSG00000167992	VWCE	von Willebrand factor C and EGF domains [Source:HGNC Symbol;Acc:HGNC:26487]	5.875	2.555	6.3382e-82	1.41756e-79
ENSG00000090097	PCBP4	poly(rC) binding protein 4 [Source:HGNC Symbol;Acc:HGNC:8652]	4.241	2.084	8.00825e-81	1.76751e-78
ENSG00000137497	NUMA1	nuclear mitotic apparatus protein 1 [Source:HGNC Symbol;Acc:HGNC:8059]	2.3	1.202	1.29254e-78	2.74444e-76
ENSG00000035681	NSMAF	neutral sphingomyelinase activation associated factor [Source:HGNC Symbol;Acc:HGNC:8017]	2.368	1.244	1.2272e-77	2.51037e-75
ENSG00000139173	TMEM117	transmembrane protein 117 [Source:HGNC Symbol;Acc:HGNC:25308]	4.72	2.239	2.72458e-77	5.50628e-75
ENSG00000141582	CBX4	chromobox 4 [Source:HGNC Symbol;Acc:HGNC:1554]	3.494	1.805	2.78431e-77	5.56e-75
ENSG00000173120	KDM2A	lysine demethylase 2A [Source:HGNC Symbol;Acc:HGNC:13606]	2.42	1.275	3.62992e-76	7.16332e-74
ENSG00000163449	TMEM169	transmembrane protein 169 [Source:HGNC Symbol;Acc:HGNC:25130]	11.721	3.551	1.1538e-75	2.22459e-73
ENSG00000257335	MGAM	maltase-glucoamylase [Source:HGNC Symbol;Acc:HGNC:7043]	25.321	4.662	3.37998e-74	6.37031e-72
ENSG00000143409	MINDY1	MINDY lysine 48 deubiquitinase 1 [Source:HGNC Symbol;Acc:HGNC:25648]	3	1.585	3.7585e-74	7.00501e-72
ENSG00000197757	HOXC6	homeobox C6 [Source:HGNC Symbol;Acc:HGNC:5128]	2.694	1.43	2.52767e-73	4.60861e-71
ENSG00000172775	PSME3IP1	proteasome activator subunit 3 interacting protein 1 [Source:HGNC Symbol;Acc:HGNC:29856]	2.272	1.184	7.81419e-73	1.40941e-70
ENSG00000181449	SOX2	SRY-box transcription factor 2 [Source:HGNC Symbol;Acc:HGNC:11195]	3.579	1.84	3.31505e-71	5.79235e-69
ENSG00000167771	RCOR2	REST corepressor 2 [Source:HGNC Symbol;Acc:HGNC:27455]	6.241	2.642	8.05967e-71	1.39374e-68
ENSG00000115318	LOXL3	lysyl oxidase like 3 [Source:HGNC Symbol;Acc:HGNC:13869]	3.336	1.738	1.16037e-70	1.98613e-68
ENSG00000168477	TNXB	tenascin XB [Source:HGNC Symbol;Acc:HGNC:11976]	6.528	2.707	1.17819e-70	1.99627e-68
ENSG00000197705	KLHL14	kelch like family member 14 [Source:HGNC Symbol;Acc:HGNC:29266]	6.523	2.706	2.77216e-70	4.65003e-68
ENSG00000125871	MGME1	mitochondrial genome maintenance exonuclease 1 [Source:HGNC Symbol;Acc:HGNC:16205]	2.837	1.504	8.86814e-70	1.45837e-67
ENSG00000141570	CBX8	chromobox 8 [Source:HGNC Symbol;Acc:HGNC:15962]	3	1.585	2.62296e-69	4.23053e-67
ENSG00000031081	ARHGAP31	Rho GTPase activating protein 31 [Source:HGNC Symbol;Acc:HGNC:29216]	3.728	1.898	1.78186e-68	2.84656e-66
ENSG00000213719	CLIC1	chloride intracellular channel 1 [Source:HGNC Symbol;Acc:HGNC:2062]	2.195	1.135	3.29943e-68	5.2212e-66
ENSG00000111679	PTPN6	protein tyrosine phosphatase non-receptor type 6 [Source:HGNC Symbol;Acc:HGNC:9658]	15.118	3.918	5.13837e-68	7.98065e-66
ENSG00000156860	FBRS	fibrosin [Source:HGNC Symbol;Acc:HGNC:20442]	2.364	1.241	1.19138e-67	1.81674e-65
ENSG00000102302	FGD1	FYVE, RhoGEF and PH domain containing 1 [Source:HGNC Symbol;Acc:HGNC:3663]	2.615	1.387	5.99511e-67	9.05964e-65
ENSG00000075975	MKRN2	makorin ring finger protein 2 [Source:HGNC Symbol;Acc:HGNC:7113]	2.549	1.35	9.09015e-67	1.36141e-64
ENSG00000197724	PHF2	PHD finger protein 2 [Source:HGNC Symbol;Acc:HGNC:8920]	2.104	1.073	9.66737e-67	1.43505e-64
ENSG00000140836	ZFHX3	zinc finger homeobox 3 [Source:HGNC Symbol;Acc:HGNC:777]	2.89	1.531	3.53431e-66	5.11073e-64
ENSG00000080823	MOK	MOK protein kinase [Source:HGNC Symbol;Acc:HGNC:9833]	2.71	1.438	6.4709e-66	9.27717e-64
ENSG00000072121	ZFYVE26	zinc finger FYVE-type containing 26 [Source:HGNC Symbol;Acc:HGNC:20761]	2.036	1.026	1.36757e-65	1.89584e-63
ENSG00000160741	CRTC2	CREB regulated transcription coactivator 2 [Source:HGNC Symbol;Acc:HGNC:27301]	2.394	1.259	2.47768e-65	3.4066e-63
ENSG00000159208	CIART	circadian associated repressor of transcription [Source:HGNC Symbol;Acc:HGNC:25200]	62.511	5.966	1.90679e-64	2.49878e-62
ENSG00000185115	NSMCE3	NSE3 homolog, SMC5-SMC6 complex component [Source:HGNC Symbol;Acc:HGNC:7677]	2.747	1.458	2.31706e-64	3.0129e-62
ENSG00000069011	PITX1	paired like homeodomain 1 [Source:HGNC Symbol;Acc:HGNC:9004]	3.416	1.772	3.08111e-64	3.94523e-62
ENSG00000117713	ARID1A	AT-rich interaction domain 1A [Source:HGNC Symbol;Acc:HGNC:11110]	2.044	1.031	1.06898e-63	1.33814e-61
ENSG00000185739	SRL	sarcalumenin [Source:HGNC Symbol;Acc:HGNC:11295]	27.788	4.796	3.0511e-63	3.7357e-61
ENSG00000103978	TMEM87A	transmembrane protein 87A [Source:HGNC Symbol;Acc:HGNC:24522]	2.875	1.523	1.72916e-61	2.02832e-59
ENSG00000116731	PRDM2	PR/SET domain 2 [Source:HGNC Symbol;Acc:HGNC:9347]	2.382	1.252	1.91969e-61	2.23618e-59
ENSG00000112837	TBX18	T-box transcription factor 18 [Source:HGNC Symbol;Acc:HGNC:11595]	2.73	1.449	2.03658e-61	2.35598e-59
ENSG00000109390	NDUFC1	NADH:ubiquinone oxidoreductase subunit C1 [Source:HGNC Symbol;Acc:HGNC:7705]	2.371	1.246	3.15032e-61	3.59479e-59
ENSG00000214013	GANC	glucosidase alpha, neutral C [Source:HGNC Symbol;Acc:HGNC:4139]	2.721	1.444	3.64634e-61	4.13269e-59
ENSG00000173581	CCDC106	coiled-coil domain containing 106 [Source:HGNC Symbol;Acc:HGNC:30181]	3.217	1.686	4.70237e-61	5.25851e-59
ENSG00000155115	GTF3C6	general transcription factor IIIC subunit 6 [Source:HGNC Symbol;Acc:HGNC:20872]	2.05	1.036	5.536e-60	6.02992e-58
ENSG00000174010	KLHL15	kelch like family member 15 [Source:HGNC Symbol;Acc:HGNC:29347]	2.404	1.265	8.80269e-60	9.46515e-58
ENSG00000126391	FRMD8	FERM domain containing 8 [Source:HGNC Symbol;Acc:HGNC:25462]	2.568	1.361	2.28476e-59	2.42561e-57
ENSG00000174282	ZBTB4	zinc finger and BTB domain containing 4 [Source:HGNC Symbol;Acc:HGNC:23847]	2.676	1.42	2.55421e-59	2.69461e-57
ENSG00000161217	PCYT1A	phosphate cytidylyltransferase 1A, choline [Source:HGNC Symbol;Acc:HGNC:8754]	2.158	1.109	2.16445e-58	2.21381e-56
ENSG00000075539	FRYL	FRY like transcription coactivator [Source:HGNC Symbol;Acc:HGNC:29127]	2.534	1.342	3.12385e-58	3.17573e-56
ENSG00000168779	SHOX2	short stature homeobox 2 [Source:HGNC Symbol;Acc:HGNC:10854]	3.969	1.989	1.22052e-57	1.17661e-55
ENSG00000115844	DLX2	distal-less homeobox 2 [Source:HGNC Symbol;Acc:HGNC:2915]	2.125	1.088	9.64854e-57	9.0924e-55
ENSG00000163125	RPRD2	regulation of nuclear pre-mRNA domain containing 2 [Source:HGNC Symbol;Acc:HGNC:29039]	2.218	1.149	2.99416e-56	2.71481e-54
ENSG00000099953	MMP11	matrix metallopeptidase 11 [Source:HGNC Symbol;Acc:HGNC:7157]	7.354	2.879	7.93125e-56	7.15262e-54
ENSG00000147130	ZMYM3	zinc finger MYM-type containing 3 [Source:HGNC Symbol;Acc:HGNC:13054]	2.297	1.2	8.44876e-56	7.57858e-54
ENSG00000162191	UBXN1	UBX domain protein 1 [Source:HGNC Symbol;Acc:HGNC:18402]	2.01	1.007	2.8197e-55	2.46342e-53
ENSG00000130513	GDF15	growth differentiation factor 15 [Source:HGNC Symbol;Acc:HGNC:30142]	18.549	4.213	3.16511e-55	2.75086e-53
ENSG00000003402	CFLAR	CASP8 and FADD like apoptosis regulator [Source:HGNC Symbol;Acc:HGNC:1876]	2.522	1.334	3.81497e-55	3.28166e-53
ENSG00000151612	ZNF827	zinc finger protein 827 [Source:HGNC Symbol;Acc:HGNC:27193]	3.237	1.695	5.32071e-55	4.53044e-53
ENSG00000156858	PRR14	proline rich 14 [Source:HGNC Symbol;Acc:HGNC:28458]	2.442	1.288	6.9512e-55	5.88886e-53
ENSG00000137463	MGARP	mitochondria localized glutamic acid rich protein [Source:HGNC Symbol;Acc:HGNC:29969]	5.931	2.568	2.33586e-54	1.96893e-52
ENSG00000164944	VIRMA	vir like m6A methyltransferase associated [Source:HGNC Symbol;Acc:HGNC:24500]	2.108	1.076	4.36996e-54	3.61092e-52
ENSG00000175793	SFN	stratifin [Source:HGNC Symbol;Acc:HGNC:10773]	28.31	4.823	4.55792e-54	3.74777e-52
ENSG00000169242	EFNA1	ephrin A1 [Source:HGNC Symbol;Acc:HGNC:3221]	3.582	1.841	8.44048e-54	6.87284e-52
ENSG00000183032	SLC25A21	solute carrier family 25 member 21 [Source:HGNC Symbol;Acc:HGNC:14411]	4.245	2.086	4.00809e-53	3.21683e-51
ENSG00000188626	GOLGA8M	golgin A8 family member M [Source:HGNC Symbol;Acc:HGNC:44404]	20.009	4.323	5.77476e-53	4.61266e-51
ENSG00000087077	TRIP6	thyroid hormone receptor interactor 6 [Source:HGNC Symbol;Acc:HGNC:12311]	2.282	1.19	9.24479e-53	7.34939e-51
ENSG00000115486	GGCX	gamma-glutamyl carboxylase [Source:HGNC Symbol;Acc:HGNC:4247]	2.198	1.136	3.70907e-52	2.90729e-50
ENSG00000160469	BRSK1	BR serine/threonine kinase 1 [Source:HGNC Symbol;Acc:HGNC:18994]	2.698	1.432	4.73604e-51	3.48431e-49
ENSG00000173705	SUSD5	sushi domain containing 5 [Source:HGNC Symbol;Acc:HGNC:29061]	3.128	1.645	1.17732e-50	8.54904e-49
ENSG00000137776	SLTM	SAFB like transcription modulator [Source:HGNC Symbol;Acc:HGNC:20709]	2.215	1.147	1.19313e-50	8.5926e-49
ENSG00000162688	AGL	amylo-alpha-1, 6-glucosidase, 4-alpha-glucanotransferase [Source:HGNC Symbol;Acc:HGNC:321]	2.178	1.123	1.266e-50	9.03653e-49
ENSG00000188938	FAM120AOS	family with sequence similarity 120A opposite strand [Source:HGNC Symbol;Acc:HGNC:23389]	2.194	1.133	3.00583e-50	2.12742e-48
ENSG00000171681	ATF7IP	activating transcription factor 7 interacting protein [Source:HGNC Symbol;Acc:HGNC:20092]	2.104	1.073	3.95937e-50	2.7444e-48
ENSG00000114933	INO80D	INO80 complex subunit D [Source:HGNC Symbol;Acc:HGNC:25997]	2.768	1.469	4.2441e-50	2.92965e-48
ENSG00000112144	CILK1	ciliogenesis associated kinase 1 [Source:HGNC Symbol;Acc:HGNC:21219]	3.062	1.614	4.27461e-50	2.93862e-48
ENSG00000164609	SLU7	SLU7 homolog, splicing factor [Source:HGNC Symbol;Acc:HGNC:16939]	2.603	1.38	5.45458e-50	3.70425e-48
ENSG00000147872	PLIN2	perilipin 2 [Source:HGNC Symbol;Acc:HGNC:248]	2.423	1.277	7.41194e-50	5.01322e-48
ENSG00000128714	HOXD13	homeobox D13 [Source:HGNC Symbol;Acc:HGNC:5136]	2.168	1.117	1.30542e-49	8.75886e-48
ENSG00000095397	WHRN	whirlin [Source:HGNC Symbol;Acc:HGNC:16361]	2.181	1.125	1.33415e-48	8.70777e-47
ENSG00000166922	SCG5	secretogranin V [Source:HGNC Symbol;Acc:HGNC:10816]	12.465	3.64	7.30991e-48	4.62704e-46
ENSG00000148704	VAX1	ventral anterior homeobox 1 [Source:HGNC Symbol;Acc:HGNC:12660]	4.231	2.081	3.1198e-47	1.96735e-45
ENSG00000203666	EFCAB2	EF-hand calcium binding domain 2 [Source:HGNC Symbol;Acc:HGNC:28166]	3.646	1.866	3.225e-47	2.02608e-45
ENSG00000130307	USHBP1	USH1 protein network component harmonin binding protein 1 [Source:HGNC Symbol;Acc:HGNC:24058]	14.473	3.855	6.98956e-47	4.32631e-45
ENSG00000108515	ENO3	enolase 3 [Source:HGNC Symbol;Acc:HGNC:3354]	5.048	2.336	7.12332e-47	4.39289e-45
ENSG00000170374	SP7	Sp7 transcription factor [Source:HGNC Symbol;Acc:HGNC:17321]	12.668	3.663	8.48131e-47	5.21119e-45
ENSG00000123364	HOXC13	homeobox C13 [Source:HGNC Symbol;Acc:HGNC:5125]	2.476	1.308	2.805e-46	1.6986e-44
ENSG00000177096	PHETA2	PH domain containing endocytic trafficking adaptor 2 [Source:HGNC Symbol;Acc:HGNC:27161]	12.936	3.693	8.4824e-46	5.00999e-44
ENSG00000145949	MYLK4	myosin light chain kinase family member 4 [Source:HGNC Symbol;Acc:HGNC:27972]	28.706	4.843	1.58401e-45	9.29027e-44
ENSG00000145244	CORIN	corin, serine peptidase [Source:HGNC Symbol;Acc:HGNC:19012]	7.111	2.83	2.15357e-45	1.23712e-43
ENSG00000111674	ENO2	enolase 2 [Source:HGNC Symbol;Acc:HGNC:3353]	2.539	1.344	2.66794e-45	1.52737e-43
ENSG00000158796	DEDD	death effector domain containing [Source:HGNC Symbol;Acc:HGNC:2755]	2.099	1.07	7.34606e-45	4.14892e-43
ENSG00000118292	C1orf54	chromosome 1 open reading frame 54 [Source:HGNC Symbol;Acc:HGNC:26258]	6.253	2.644	8.38001e-45	4.70121e-43
ENSG00000102145	GATA1	GATA binding protein 1 [Source:HGNC Symbol;Acc:HGNC:4170]	14.436	3.852	1.608e-44	8.93134e-43
ENSG00000121310	ECHDC2	enoyl-CoA hydratase domain containing 2 [Source:HGNC Symbol;Acc:HGNC:23408]	2.737	1.453	1.84219e-44	1.01648e-42
ENSG00000143294	PRCC	proline rich mitotic checkpoint control factor [Source:HGNC Symbol;Acc:HGNC:9343]	2.032	1.023	7.54635e-44	4.08331e-42
ENSG00000185650	ZFP36L1	ZFP36 ring finger protein like 1 [Source:HGNC Symbol;Acc:HGNC:1107]	2.248	1.169	7.88906e-44	4.25502e-42
ENSG00000185024	BRF1	BRF1 RNA polymerase III transcription initiation factor subunit [Source:HGNC Symbol;Acc:HGNC:11551]	2.225	1.154	1.64945e-43	8.68249e-42
ENSG00000213722	DDAH2	dimethylarginine dimethylaminohydrolase 2 [Source:HGNC Symbol;Acc:HGNC:2716]	3.662	1.873	2.82516e-43	1.4763e-41
ENSG00000144821	MYH15	myosin heavy chain 15 [Source:HGNC Symbol;Acc:HGNC:31073]	6.606	2.724	7.99004e-43	4.13657e-41
ENSG00000184574	LPAR5	lysophosphatidic acid receptor 5 [Source:HGNC Symbol;Acc:HGNC:13307]	70.433	6.138	2.35686e-42	1.20899e-40
ENSG00000136014	USP44	ubiquitin specific peptidase 44 [Source:HGNC Symbol;Acc:HGNC:20064]	3.835	1.939	2.61023e-42	1.33488e-40
ENSG00000143632	ACTA1	actin alpha 1, skeletal muscle [Source:HGNC Symbol;Acc:HGNC:129]	6.008	2.587	3.28927e-42	1.66689e-40
ENSG00000135365	PHF21A	PHD finger protein 21A [Source:HGNC Symbol;Acc:HGNC:24156]	3.379	1.757	1.68373e-41	8.4056e-40
ENSG00000186834	HEXIM1	HEXIM P-TEFb complex subunit 1 [Source:HGNC Symbol;Acc:HGNC:24953]	2.613	1.386	2.1617e-41	1.07279e-39
ENSG00000122741	DCAF10	DDB1 and CUL4 associated factor 10 [Source:HGNC Symbol;Acc:HGNC:23686]	2.23	1.157	2.76438e-41	1.36784e-39
ENSG00000103241	FOXF1	forkhead box F1 [Source:HGNC Symbol;Acc:HGNC:3809]	2.612	1.385	2.82404e-41	1.39325e-39
ENSG00000091513	TF	transferrin [Source:HGNC Symbol;Acc:HGNC:11740]	16.456	4.041	2.88317e-41	1.41825e-39
ENSG00000123636	BAZ2B	bromodomain adjacent to zinc finger domain 2B [Source:HGNC Symbol;Acc:HGNC:963]	2.879	1.526	2.98743e-41	1.46524e-39
ENSG00000157613	CREB3L1	cAMP responsive element binding protein 3 like 1 [Source:HGNC Symbol;Acc:HGNC:18856]	5.487	2.456	2.00295e-40	9.46408e-39
ENSG00000100867	DHRS2	dehydrogenase/reductase 2 [Source:HGNC Symbol;Acc:HGNC:18349]	7.108	2.829	2.71883e-40	1.2739e-38
ENSG00000072571	HMMR	hyaluronan mediated motility receptor [Source:HGNC Symbol;Acc:HGNC:5012]	2.304	1.204	4.63131e-40	2.15793e-38
ENSG00000165025	SYK	spleen associated tyrosine kinase [Source:HGNC Symbol;Acc:HGNC:11491]	2.276	1.186	7.21261e-40	3.32374e-38
ENSG00000158055	GRHL3	grainyhead like transcription factor 3 [Source:HGNC Symbol;Acc:HGNC:25839]	6.627	2.728	1.17235e-39	5.35832e-38
ENSG00000188176	SMTNL2	smoothelin like 2 [Source:HGNC Symbol;Acc:HGNC:24764]	4.017	2.006	3.81672e-39	1.7027e-37
ENSG00000173801	JUP	junction plakoglobin [Source:HGNC Symbol;Acc:HGNC:6207]	2.4	1.263	4.97681e-39	2.20267e-37
ENSG00000181222	POLR2A	RNA polymerase II subunit A [Source:HGNC Symbol;Acc:HGNC:9187]	2.147	1.102	7.19572e-39	3.17634e-37
ENSG00000163961	RNF168	ring finger protein 168 [Source:HGNC Symbol;Acc:HGNC:26661]	2.684	1.425	9.28228e-39	4.07594e-37
ENSG00000143768	LEFTY2	left-right determination factor 2 [Source:HGNC Symbol;Acc:HGNC:3122]	241.007	7.913	1.29811e-38	5.65573e-37
ENSG00000129194	SOX15	SRY-box transcription factor 15 [Source:HGNC Symbol;Acc:HGNC:11196]	4.243	2.085	1.40663e-38	6.09685e-37
ENSG00000124762	CDKN1A	cyclin dependent kinase inhibitor 1A [Source:HGNC Symbol;Acc:HGNC:1784]	2.737	1.453	1.58847e-38	6.83206e-37
ENSG00000159184	HOXB13	homeobox B13 [Source:HGNC Symbol;Acc:HGNC:5112]	2.475	1.307	1.66122e-38	7.12666e-37
ENSG00000188322	SBK1	SH3 domain binding kinase 1 [Source:HGNC Symbol;Acc:HGNC:17699]	2.288	1.194	1.79132e-38	7.6652e-37
ENSG00000100263	RHBDD3	rhomboid domain containing 3 [Source:HGNC Symbol;Acc:HGNC:1308]	2.406	1.267	1.81642e-38	7.75281e-37
ENSG00000203995	ZYG11A	zyg-11 family member A, cell cycle regulator [Source:HGNC Symbol;Acc:HGNC:32058]	2.143	1.099	2.66116e-38	1.12439e-36
ENSG00000099385	BCL7C	BAF chromatin remodeling complex subunit BCL7C [Source:HGNC Symbol;Acc:HGNC:1006]	2.531	1.34	1.45871e-37	5.96789e-36
ENSG00000144045	DQX1	DEAQ-box RNA dependent ATPase 1 [Source:HGNC Symbol;Acc:HGNC:20410]	11.042	3.465	1.58333e-37	6.46197e-36
ENSG00000096872	IFT74	intraflagellar transport 74 [Source:HGNC Symbol;Acc:HGNC:21424]	2.231	1.157	3.53118e-37	1.42728e-35
ENSG00000170222	ADPRM	ADP-ribose/CDP-alcohol diphosphatase, manganese dependent [Source:HGNC Symbol;Acc:HGNC:30925]	3.969	1.989	5.35506e-37	2.13363e-35
ENSG00000167550	RHEBL1	RHEB like 1 [Source:HGNC Symbol;Acc:HGNC:21166]	9.207	3.203	1.25049e-36	4.82202e-35
ENSG00000065970	FOXJ2	forkhead box J2 [Source:HGNC Symbol;Acc:HGNC:24818]	2.56	1.356	1.73468e-36	6.61307e-35
ENSG00000257743	MGAM2	maltase-glucoamylase 2 (putative) [Source:HGNC Symbol;Acc:HGNC:28101]	86.945	6.442	3.46559e-36	1.3034e-34
ENSG00000006047	YBX2	Y-box binding protein 2 [Source:HGNC Symbol;Acc:HGNC:17948]	7.667	2.939	4.30548e-36	1.61206e-34
ENSG00000160789	LMNA	lamin A/C [Source:HGNC Symbol;Acc:HGNC:6636]	2.034	1.024	1.04755e-35	3.86187e-34
ENSG00000241058	NSUN6	NOP2/Sun RNA methyltransferase 6 [Source:HGNC Symbol;Acc:HGNC:23529]	3.014	1.592	1.06582e-35	3.92062e-34
ENSG00000167244	IGF2	insulin like growth factor 2 [Source:HGNC Symbol;Acc:HGNC:5466]	18.106	4.178	1.14231e-35	4.19282e-34
ENSG00000169418	NPR1	natriuretic peptide receptor 1 [Source:HGNC Symbol;Acc:HGNC:7943]	31.666	4.985	1.35732e-35	4.9711e-34
ENSG00000185010	F8	coagulation factor VIII [Source:HGNC Symbol;Acc:HGNC:3546]	2.953	1.562	4.2097e-35	1.51857e-33
ENSG00000108352	RAPGEFL1	Rap guanine nucleotide exchange factor like 1 [Source:HGNC Symbol;Acc:HGNC:17428]	2.575	1.365	4.95139e-35	1.77847e-33
ENSG00000126561	STAT5A	signal transducer and activator of transcription 5A [Source:HGNC Symbol;Acc:HGNC:11366]	31.705	4.987	1.97278e-34	6.95199e-33
ENSG00000109911	ELP4	elongator acetyltransferase complex subunit 4 [Source:HGNC Symbol;Acc:HGNC:1171]	2.803	1.487	2.1207e-34	7.42642e-33
ENSG00000143387	CTSK	cathepsin K [Source:HGNC Symbol;Acc:HGNC:2536]	3.548	1.827	3.29758e-34	1.13814e-32
ENSG00000065361	ERBB3	erb-b2 receptor tyrosine kinase 3 [Source:HGNC Symbol;Acc:HGNC:3431]	2.816	1.494	8.58112e-34	2.91376e-32
ENSG00000107831	FGF8	fibroblast growth factor 8 [Source:HGNC Symbol;Acc:HGNC:3686]	8.368	3.065	1.04979e-33	3.53597e-32
ENSG00000182742	HOXB4	homeobox B4 [Source:HGNC Symbol;Acc:HGNC:5115]	2.398	1.262	1.11363e-33	3.74351e-32
ENSG00000198756	COLGALT2	collagen beta(1-O)galactosyltransferase 2 [Source:HGNC Symbol;Acc:HGNC:16790]	3.289	1.718	1.97021e-33	6.5313e-32
ENSG00000156253	RWDD2B	RWD domain containing 2B [Source:HGNC Symbol;Acc:HGNC:1302]	2.383	1.253	3.06416e-33	9.99964e-32
ENSG00000111886	GABRR2	gamma-aminobutyric acid type A receptor subunit rho2 [Source:HGNC Symbol;Acc:HGNC:4091]	6.228	2.639	3.32069e-33	1.08158e-31
ENSG00000124587	PEX6	peroxisomal biogenesis factor 6 [Source:HGNC Symbol;Acc:HGNC:8859]	2.127	1.089	4.59325e-33	1.48453e-31
ENSG00000156232	WHAMM	WASP homolog associated with actin, golgi membranes and microtubules [Source:HGNC Symbol;Acc:HGNC:30493]	2.299	1.201	1.55894e-32	4.9714e-31
ENSG00000213190	MLLT11	MLLT11 transcription factor 7 cofactor [Source:HGNC Symbol;Acc:HGNC:16997]	2.421	1.276	1.96583e-32	6.23341e-31
ENSG00000128713	HOXD11	homeobox D11 [Source:HGNC Symbol;Acc:HGNC:5134]	2.144	1.101	3.26437e-32	1.02733e-30
ENSG00000115289	PCGF1	polycomb group ring finger 1 [Source:HGNC Symbol;Acc:HGNC:17615]	2.329	1.22	3.31052e-32	1.0399e-30
ENSG00000143952	VPS54	VPS54 subunit of GARP complex [Source:HGNC Symbol;Acc:HGNC:18652]	2.153	1.106	4.02426e-32	1.2547e-30
ENSG00000183150	GPR19	G protein-coupled receptor 19 [Source:HGNC Symbol;Acc:HGNC:4473]	4.993	2.32	8.711e-32	2.65188e-30
ENSG00000172819	RARG	retinoic acid receptor gamma [Source:HGNC Symbol;Acc:HGNC:9866]	2.161	1.112	9.22272e-32	2.80257e-30
ENSG00000085276	MECOM	MDS1 and EVI1 complex locus [Source:HGNC Symbol;Acc:HGNC:3498]	2.759	1.464	1.00738e-31	3.05566e-30
ENSG00000016082	ISL1	ISL LIM homeobox 1 [Source:HGNC Symbol;Acc:HGNC:6132]	2.93	1.551	1.95317e-31	5.78842e-30
ENSG00000185386	MAPK11	mitogen-activated protein kinase 11 [Source:HGNC Symbol;Acc:HGNC:6873]	2.8	1.486	2.28132e-31	6.749e-30
ENSG00000004866	ST7	suppression of tumorigenicity 7 [Source:HGNC Symbol;Acc:HGNC:11351]	2.094	1.067	2.9991e-31	8.81031e-30
ENSG00000067248	DHX29	DExH-box helicase 29 [Source:HGNC Symbol;Acc:HGNC:15815]	2.078	1.055	3.03786e-31	8.90859e-30
ENSG00000186130	ZBTB6	zinc finger and BTB domain containing 6 [Source:HGNC Symbol;Acc:HGNC:16764]	2.776	1.473	2.44857e-30	6.87979e-29
ENSG00000152763	DNAI4	dynein axonemal intermediate chain 4 [Source:HGNC Symbol;Acc:HGNC:26252]	4.551	2.186	2.65802e-30	7.45578e-29
ENSG00000151322	NPAS3	neuronal PAS domain protein 3 [Source:HGNC Symbol;Acc:HGNC:19311]	4.393	2.135	3.11377e-30	8.69059e-29
ENSG00000105821	DNAJC2	DnaJ heat shock protein family (Hsp40) member C2 [Source:HGNC Symbol;Acc:HGNC:13192]	2.088	1.062	4.70416e-30	1.29357e-28
ENSG00000205085	GARIN1A	golgi associated RAB2 interactor 1A [Source:HGNC Symbol;Acc:HGNC:27998]	5.702	2.511	5.09051e-30	1.39069e-28
ENSG00000140463	BBS4	Bardet-Biedl syndrome 4 [Source:HGNC Symbol;Acc:HGNC:969]	2.112	1.079	1.1861e-29	3.18839e-28
ENSG00000230453	ANKRD18B	ankyrin repeat domain 18B [Source:HGNC Symbol;Acc:HGNC:23644]	2.252	1.171	1.22253e-29	3.28107e-28
ENSG00000150051	MKX	mohawk homeobox [Source:HGNC Symbol;Acc:HGNC:23729]	2.291	1.196	1.53824e-29	4.10868e-28
ENSG00000182993	C12orf60	chromosome 12 open reading frame 60 [Source:HGNC Symbol;Acc:HGNC:28726]	3.588	1.843	2.12624e-29	5.61663e-28
ENSG00000181481	RNF135	ring finger protein 135 [Source:HGNC Symbol;Acc:HGNC:21158]	2.227	1.155	5.4924e-29	1.42175e-27
ENSG00000232040	SCAND3	SCAN domain containing 3 [Source:HGNC Symbol;Acc:HGNC:13851]	2.247	1.168	8.93837e-29	2.28555e-27
ENSG00000197471	SPN	sialophorin [Source:HGNC Symbol;Acc:HGNC:11249]	63.786	5.995	1.60626e-28	4.06386e-27
ENSG00000183718	TRIM52	tripartite motif containing 52 [Source:HGNC Symbol;Acc:HGNC:19024]	2.203	1.139	1.80795e-28	4.54672e-27
ENSG00000151414	NEK7	NIMA related kinase 7 [Source:HGNC Symbol;Acc:HGNC:13386]	2.173	1.119	2.52495e-28	6.31199e-27
ENSG00000003096	KLHL13	kelch like family member 13 [Source:HGNC Symbol;Acc:HGNC:22931]	2.14	1.098	2.61734e-28	6.52353e-27
ENSG00000189308	LIN54	lin-54 DREAM MuvB core complex component [Source:HGNC Symbol;Acc:HGNC:25397]	2.004	1.003	4.67225e-28	1.1458e-26
ENSG00000118514	ALDH8A1	aldehyde dehydrogenase 8 family member A1 [Source:HGNC Symbol;Acc:HGNC:15471]	4.839	2.275	7.42816e-28	1.80058e-26
ENSG00000184232	OAF	out at first homolog [Source:HGNC Symbol;Acc:HGNC:28752]	2.21	1.144	7.49976e-28	1.81531e-26
ENSG00000182511	FES	FES proto-oncogene, tyrosine kinase [Source:HGNC Symbol;Acc:HGNC:3657]	6.103	2.61	9.1747e-28	2.19539e-26
ENSG00000147394	ZNF185	zinc finger protein 185 with LIM domain [Source:HGNC Symbol;Acc:HGNC:12976]	2.247	1.168	1.0895e-27	2.59224e-26
ENSG00000185499	MUC1	mucin 1, cell surface associated [Source:HGNC Symbol;Acc:HGNC:7508]	5.288	2.403	1.14918e-27	2.72651e-26
ENSG00000110944	IL23A	interleukin 23 subunit alpha [Source:HGNC Symbol;Acc:HGNC:15488]	4.957	2.309	2.10315e-27	4.88617e-26
ENSG00000136802	LRRC8A	leucine rich repeat containing 8 VRAC subunit A [Source:HGNC Symbol;Acc:HGNC:19027]	2.099	1.069	3.92113e-27	8.93655e-26
ENSG00000180263	FGD6	FYVE, RhoGEF and PH domain containing 6 [Source:HGNC Symbol;Acc:HGNC:21740]	2.643	1.402	6.96685e-27	1.56651e-25
ENSG00000111181	SLC6A12	solute carrier family 6 member 12 [Source:HGNC Symbol;Acc:HGNC:11045]	6.93	2.793	9.05827e-27	2.02052e-25
ENSG00000180806	HOXC9	homeobox C9 [Source:HGNC Symbol;Acc:HGNC:5130]	2.072	1.051	1.15691e-26	2.55007e-25
ENSG00000188897		novel lipoprotein amino terminal region containing protein	3.125	1.644	1.18994e-26	2.61942e-25
ENSG00000125726	CD70	CD70 molecule [Source:HGNC Symbol;Acc:HGNC:11937]	5.122	2.357	1.33618e-26	2.93366e-25
ENSG00000131480	AOC2	amine oxidase copper containing 2 [Source:HGNC Symbol;Acc:HGNC:549]	3.139	1.65	2.32575e-26	5.05993e-25
ENSG00000196296	ATP2A1	ATPase sarcoplasmic/endoplasmic reticulum Ca2+ transporting 1 [Source:HGNC Symbol;Acc:HGNC:811]	3.417	1.773	3.50411e-26	7.53563e-25
ENSG00000120910	PPP3CC	protein phosphatase 3 catalytic subunit gamma [Source:HGNC Symbol;Acc:HGNC:9316]	2.818	1.495	4.10968e-26	8.75932e-25
ENSG00000010610	CD4	CD4 molecule [Source:HGNC Symbol;Acc:HGNC:1678]	3.957	1.984	4.15157e-26	8.82616e-25
ENSG00000165338	HECTD2	HECT domain E3 ubiquitin protein ligase 2 [Source:HGNC Symbol;Acc:HGNC:26736]	2.569	1.361	5.23913e-26	1.10821e-24
ENSG00000185261	KIAA0825	KIAA0825 [Source:HGNC Symbol;Acc:HGNC:28532]	5.828	2.543	7.95589e-26	1.66607e-24
ENSG00000132535	DLG4	discs large MAGUK scaffold protein 4 [Source:HGNC Symbol;Acc:HGNC:2903]	2.383	1.253	9.50446e-26	1.97801e-24
ENSG00000074657	ZNF532	zinc finger protein 532 [Source:HGNC Symbol;Acc:HGNC:30940]	2.004	1.003	1.69447e-25	3.45358e-24
ENSG00000163694	RBM47	RNA binding motif protein 47 [Source:HGNC Symbol;Acc:HGNC:30358]	2.279	1.188	3.23933e-25	6.44561e-24
ENSG00000179528	LBX2	ladybird homeobox 2 [Source:HGNC Symbol;Acc:HGNC:15525]	2.514	1.33	5.87824e-25	1.15054e-23
ENSG00000175544	CABP4	calcium binding protein 4 [Source:HGNC Symbol;Acc:HGNC:1386]	19.991	4.321	6.05337e-25	1.18069e-23
ENSG00000164463	CREBRF	CREB3 regulatory factor [Source:HGNC Symbol;Acc:HGNC:24050]	2.381	1.251	6.22039e-25	1.21186e-23
ENSG00000204428	LY6G5C	lymphocyte antigen 6 family member G5C [Source:HGNC Symbol;Acc:HGNC:13932]	3.308	1.726	6.38257e-25	1.24057e-23
ENSG00000173269	MMRN2	multimerin 2 [Source:HGNC Symbol;Acc:HGNC:19888]	7.098	2.827	6.83644e-25	1.32113e-23
ENSG00000005073	HOXA11	homeobox A11 [Source:HGNC Symbol;Acc:HGNC:5101]	2.241	1.164	1.10518e-24	2.10663e-23
ENSG00000128510	CPA4	carboxypeptidase A4 [Source:HGNC Symbol;Acc:HGNC:15740]	17.268	4.11	1.15213e-24	2.19363e-23
ENSG00000198873	GRK5	G protein-coupled receptor kinase 5 [Source:HGNC Symbol;Acc:HGNC:4544]	2.431	1.282	1.21358e-24	2.30539e-23
ENSG00000182308	DCAF4L1	DDB1 and CUL4 associated factor 4 like 1 [Source:HGNC Symbol;Acc:HGNC:27723]	3.694	1.885	1.41089e-24	2.66812e-23
ENSG00000131781	FMO5	flavin containing dimethylaniline monoxygenase 5 [Source:HGNC Symbol;Acc:HGNC:3773]	3.317	1.73	1.44248e-24	2.72173e-23
ENSG00000052850	ALX4	ALX homeobox 4 [Source:HGNC Symbol;Acc:HGNC:450]	2.279	1.188	1.83621e-24	3.44141e-23
ENSG00000105880	DLX5	distal-less homeobox 5 [Source:HGNC Symbol;Acc:HGNC:2918]	2.654	1.408	2.02331e-24	3.7794e-23
ENSG00000119669	IRF2BPL	interferon regulatory factor 2 binding protein like [Source:HGNC Symbol;Acc:HGNC:14282]	2.149	1.103	2.19146e-24	4.07534e-23
ENSG00000136383	ALPK3	alpha kinase 3 [Source:HGNC Symbol;Acc:HGNC:17574]	4.427	2.146	2.26143e-24	4.19616e-23
ENSG00000126903	SLC10A3	solute carrier family 10 member 3 [Source:HGNC Symbol;Acc:HGNC:22979]	2.224	1.153	2.60587e-24	4.79812e-23
ENSG00000109089	CDR2L	cerebellar degeneration related protein 2 like [Source:HGNC Symbol;Acc:HGNC:29999]	2.333	1.222	4.07059e-24	7.38962e-23
ENSG00000142611	PRDM16	PR/SET domain 16 [Source:HGNC Symbol;Acc:HGNC:14000]	2.001	1.001	6.63801e-24	1.17738e-22
ENSG00000103355	PRSS33	serine protease 33 [Source:HGNC Symbol;Acc:HGNC:30405]	36.268	5.181	6.73695e-24	1.1933e-22
ENSG00000112246	SIM1	SIM bHLH transcription factor 1 [Source:HGNC Symbol;Acc:HGNC:10882]	2.477	1.309	1.09662e-23	1.91612e-22
ENSG00000107897	ACBD5	acyl-CoA binding domain containing 5 [Source:HGNC Symbol;Acc:HGNC:23338]	2.267	1.181	3.4439e-23	5.75951e-22
ENSG00000165917	RAPSN	receptor associated protein of the synapse [Source:HGNC Symbol;Acc:HGNC:9863]	11.598	3.536	5.55034e-23	9.1816e-22
ENSG00000138835	RGS3	regulator of G protein signaling 3 [Source:HGNC Symbol;Acc:HGNC:9999]	3.555	1.83	6.44534e-23	1.05994e-21
ENSG00000142661	MYOM3	myomesin 3 [Source:HGNC Symbol;Acc:HGNC:26679]	36.761	5.2	8.73331e-23	1.42641e-21
ENSG00000040633	PHF23	PHD finger protein 23 [Source:HGNC Symbol;Acc:HGNC:28428]	2.009	1.006	1.03189e-22	1.67236e-21
ENSG00000181690	PLAG1	PLAG1 zinc finger [Source:HGNC Symbol;Acc:HGNC:9045]	2.189	1.13	1.77382e-22	2.82833e-21
ENSG00000204420	MPIG6B	megakaryocyte and platelet inhibitory receptor G6b [Source:HGNC Symbol;Acc:HGNC:13937]	8.628	3.109	2.05555e-22	3.26822e-21
ENSG00000135407	AVIL	advillin [Source:HGNC Symbol;Acc:HGNC:14188]	2.763	1.466	5.59207e-22	8.66926e-21
ENSG00000163606	CD200R1	CD200 receptor 1 [Source:HGNC Symbol;Acc:HGNC:24235]	10.874	3.443	7.03229e-22	1.0822e-20
ENSG00000057468	MSH4	mutS homolog 4 [Source:HGNC Symbol;Acc:HGNC:7327]	3.578	1.839	1.39861e-21	2.10595e-20
ENSG00000165804	ZNF219	zinc finger protein 219 [Source:HGNC Symbol;Acc:HGNC:13011]	2.088	1.062	1.66289e-21	2.49048e-20
ENSG00000183111	ARHGEF37	Rho guanine nucleotide exchange factor 37 [Source:HGNC Symbol;Acc:HGNC:34430]	3.377	1.756	1.69495e-21	2.53397e-20
ENSG00000143786	CNIH3	cornichon family AMPA receptor auxiliary protein 3 [Source:HGNC Symbol;Acc:HGNC:26802]	2.299	1.201	2.64432e-21	3.8705e-20
ENSG00000095752	IL11	interleukin 11 [Source:HGNC Symbol;Acc:HGNC:5966]	16.619	4.055	2.68615e-21	3.92829e-20
ENSG00000233954	UQCRHL	ubiquinol-cytochrome c reductase hinge protein like [Source:HGNC Symbol;Acc:HGNC:51714]	2.139	1.097	5.15676e-21	7.41848e-20
ENSG00000115828	QPCT	glutaminyl-peptide cyclotransferase [Source:HGNC Symbol;Acc:HGNC:9753]	2.643	1.402	6.09895e-21	8.7067e-20
ENSG00000182700	IGIP	IgA inducing protein [Source:HGNC Symbol;Acc:HGNC:33847]	2.979	1.575	6.11582e-21	8.72337e-20
ENSG00000143851	PTPN7	protein tyrosine phosphatase non-receptor type 7 [Source:HGNC Symbol;Acc:HGNC:9659]	9.789	3.291	7.46989e-21	1.05828e-19
ENSG00000204396	VWA7	von Willebrand factor A domain containing 7 [Source:HGNC Symbol;Acc:HGNC:13939]	5.548	2.472	7.58842e-21	1.07326e-19
ENSG00000146192	FGD2	FYVE, RhoGEF and PH domain containing 2 [Source:HGNC Symbol;Acc:HGNC:3664]	29.928	4.903	9.12808e-21	1.28129e-19
ENSG00000197776	KLHDC1	kelch domain containing 1 [Source:HGNC Symbol;Acc:HGNC:19836]	9.867	3.303	1.03713e-20	1.45094e-19
ENSG00000166478	ZNF143	zinc finger protein 143 [Source:HGNC Symbol;Acc:HGNC:12928]	2.137	1.096	1.07575e-20	1.50372e-19
ENSG00000148444	COMMD3	COMM domain containing 3 [Source:HGNC Symbol;Acc:HGNC:23332]	2.554	1.353	1.16253e-20	1.62232e-19
ENSG00000168000	BSCL2	BSCL2 lipid droplet biogenesis associated, seipin [Source:HGNC Symbol;Acc:HGNC:15832]	2.62	1.389	2.67216e-20	3.62059e-19
ENSG00000174945	AMZ1	archaelysin family metallopeptidase 1 [Source:HGNC Symbol;Acc:HGNC:22231]	3.208	1.682	4.19642e-20	5.62226e-19
ENSG00000248905	FMN1	formin 1 [Source:HGNC Symbol;Acc:HGNC:3768]	6.834	2.773	9.50541e-20	1.23123e-18
ENSG00000168079	SCARA5	scavenger receptor class A member 5 [Source:HGNC Symbol;Acc:HGNC:28701]	10.749	3.426	1.42131e-19	1.80341e-18
ENSG00000147174	GCNA	germ cell nuclear acidic peptidase [Source:HGNC Symbol;Acc:HGNC:15805]	3.348	1.743	3.7529e-19	4.62536e-18
ENSG00000124602	UNC5CL	unc-5 family C-terminal like [Source:HGNC Symbol;Acc:HGNC:21203]	3.166	1.663	1.039e-18	1.23429e-17
ENSG00000109063	MYH3	myosin heavy chain 3 [Source:HGNC Symbol;Acc:HGNC:7573]	2.086	1.061	1.0636e-18	1.26173e-17
ENSG00000204314	PRRT1	proline rich transmembrane protein 1 [Source:HGNC Symbol;Acc:HGNC:13943]	3.702	1.888	1.76944e-18	2.06401e-17
ENSG00000183091	NEB	nebulin [Source:HGNC Symbol;Acc:HGNC:7720]	2.674	1.419	2.2117e-18	2.54626e-17
ENSG00000138136	LBX1	ladybird homeobox 1 [Source:HGNC Symbol;Acc:HGNC:16960]	3.062	1.615	2.32038e-18	2.66772e-17
ENSG00000163701	IL17RE	interleukin 17 receptor E [Source:HGNC Symbol;Acc:HGNC:18439]	6.64	2.731	2.91338e-18	3.31765e-17
ENSG00000154415	PPP1R3A	protein phosphatase 1 regulatory subunit 3A [Source:HGNC Symbol;Acc:HGNC:9291]	77.744	6.281	3.70922e-18	4.18135e-17
ENSG00000123999	INHA	inhibin subunit alpha [Source:HGNC Symbol;Acc:HGNC:6065]	4.006	2.002	3.77364e-18	4.25111e-17
ENSG00000276410	H2BC3	H2B clustered histone 3 [Source:HGNC Symbol;Acc:HGNC:4751]	10.292	3.363	4.79777e-18	5.32261e-17
ENSG00000153832	FBXO36	F-box protein 36 [Source:HGNC Symbol;Acc:HGNC:27020]	2.905	1.538	5.37452e-18	5.93888e-17
ENSG00000171223	JUNB	JunB proto-oncogene, AP-1 transcription factor subunit [Source:HGNC Symbol;Acc:HGNC:6205]	3.119	1.641	5.8641e-18	6.46284e-17
ENSG00000151360	ALLC	allantoicase [Source:HGNC Symbol;Acc:HGNC:17377]	14.596	3.868	6.91605e-18	7.5675e-17
ENSG00000161642	ZNF385A	zinc finger protein 385A [Source:HGNC Symbol;Acc:HGNC:17521]	2.097	1.068	8.74606e-18	9.54499e-17
ENSG00000172409	CLP1	cleavage factor polyribonucleotide kinase subunit 1 [Source:HGNC Symbol;Acc:HGNC:16999]	2.161	1.112	9.59701e-18	1.04329e-16
ENSG00000178199	ZC3H12D	zinc finger CCCH-type containing 12D [Source:HGNC Symbol;Acc:HGNC:21175]	6.455	2.69	9.714e-18	1.05502e-16
ENSG00000185909	KLHDC8B	kelch domain containing 8B [Source:HGNC Symbol;Acc:HGNC:28557]	2.448	1.291	9.71746e-18	1.05502e-16
ENSG00000164037	SLC9B1	solute carrier family 9 member B1 [Source:HGNC Symbol;Acc:HGNC:24244]	4.353	2.122	1.29372e-17	1.39108e-16
ENSG00000091106	NLRC4	NLR family CARD domain containing 4 [Source:HGNC Symbol;Acc:HGNC:16412]	2.985	1.578	1.43196e-17	1.53285e-16
ENSG00000187105	HEATR4	HEAT repeat containing 4 [Source:HGNC Symbol;Acc:HGNC:16761]	27.551	4.784	1.77304e-17	1.88895e-16
ENSG00000140798	ABCC12	ATP binding cassette subfamily C member 12 [Source:HGNC Symbol;Acc:HGNC:14640]	626.947	9.292	1.77589e-17	1.89015e-16
ENSG00000004468	CD38	CD38 molecule [Source:HGNC Symbol;Acc:HGNC:1667]	16.246	4.022	2.84008e-17	2.9645e-16
ENSG00000177106	EPS8L2	EPS8 like 2 [Source:HGNC Symbol;Acc:HGNC:21296]	2.344	1.229	3.47668e-17	3.61325e-16
ENSG00000273703	H2BC14	H2B clustered histone 14 [Source:HGNC Symbol;Acc:HGNC:4750]	18.212	4.187	3.65574e-17	3.79229e-16
ENSG00000160973	FOXH1	forkhead box H1 [Source:HGNC Symbol;Acc:HGNC:3814]	5.688	2.508	6.2684e-17	6.39186e-16
ENSG00000010030	ETV7	ETS variant transcription factor 7 [Source:HGNC Symbol;Acc:HGNC:18160]	14.01	3.808	7.17474e-17	7.27625e-16
ENSG00000139890	REM2	RRAD and GEM like GTPase 2 [Source:HGNC Symbol;Acc:HGNC:20248]	3.793	1.924	7.55981e-17	7.64827e-16
ENSG00000080166	DCT	dopachrome tautomerase [Source:HGNC Symbol;Acc:HGNC:2709]	4.105	2.037	8.32927e-17	8.40645e-16
ENSG00000186862	PDZD7	PDZ domain containing 7 [Source:HGNC Symbol;Acc:HGNC:26257]	2.679	1.422	8.36118e-17	8.42851e-16
ENSG00000140795	MYLK3	myosin light chain kinase 3 [Source:HGNC Symbol;Acc:HGNC:29826]	3.58	1.84	1.03503e-16	1.03342e-15
ENSG00000184786	DYNLT2	dynein light chain Tctex-type 2 [Source:HGNC Symbol;Acc:HGNC:11695]	2.901	1.537	1.10116e-16	1.09425e-15
ENSG00000187492	CDHR4	cadherin related family member 4 [Source:HGNC Symbol;Acc:HGNC:34527]	14.332	3.841	1.67959e-16	1.64373e-15
ENSG00000010671	BTK	Bruton tyrosine kinase [Source:HGNC Symbol;Acc:HGNC:1133]	4.868	2.283	1.88358e-16	1.83693e-15
ENSG00000171124	FUT3	fucosyltransferase 3 (Lewis blood group) [Source:HGNC Symbol;Acc:HGNC:4014]	15.642	3.967	2.44492e-16	2.36636e-15
ENSG00000171596	NMUR1	neuromedin U receptor 1 [Source:HGNC Symbol;Acc:HGNC:4518]	7.655	2.936	3.70904e-16	3.52696e-15
ENSG00000107807	TLX1	T cell leukemia homeobox 1 [Source:HGNC Symbol;Acc:HGNC:5056]	442.467	8.789	4.24962e-16	4.01143e-15
ENSG00000188582	PAQR9	progestin and adipoQ receptor family member 9 [Source:HGNC Symbol;Acc:HGNC:30131]	3.651	1.868	7.61161e-16	7.01523e-15
ENSG00000189120	SP6	Sp6 transcription factor [Source:HGNC Symbol;Acc:HGNC:14530]	3.765	1.913	8.4394e-16	7.74835e-15
ENSG00000076344	RGS11	regulator of G protein signaling 11 [Source:HGNC Symbol;Acc:HGNC:9993]	6.917	2.79	9.22798e-16	8.4199e-15
ENSG00000181284	TMEM102	transmembrane protein 102 [Source:HGNC Symbol;Acc:HGNC:26722]	2.361	1.239	9.22471e-16	8.4199e-15
ENSG00000015413	DPEP1	dipeptidase 1 [Source:HGNC Symbol;Acc:HGNC:3002]	12.698	3.667	2.16627e-15	1.91248e-14
ENSG00000101194	SLC17A9	solute carrier family 17 member 9 [Source:HGNC Symbol;Acc:HGNC:16192]	4.42	2.144	2.32056e-15	2.04438e-14
ENSG00000175202	HIGD2B	HIG1 hypoxia inducible domain family member 2B [Source:HGNC Symbol;Acc:HGNC:26984]	12.694	3.666	2.36886e-15	2.08147e-14
ENSG00000003436	TFPI	tissue factor pathway inhibitor [Source:HGNC Symbol;Acc:HGNC:11760]	2.52	1.333	2.45618e-15	2.15481e-14
ENSG00000168386	FILIP1L	filamin A interacting protein 1 like [Source:HGNC Symbol;Acc:HGNC:24589]	2.552	1.352	3.09212e-15	2.68742e-14
ENSG00000171115	GIMAP8	GTPase, IMAP family member 8 [Source:HGNC Symbol;Acc:HGNC:21792]	344.502	8.428	4.36622e-15	3.75778e-14
ENSG00000070985	TRPM5	transient receptor potential cation channel subfamily M member 5 [Source:HGNC Symbol;Acc:HGNC:14323]	5.358	2.422	5.01882e-15	4.29957e-14
ENSG00000072954	TMEM38A	transmembrane protein 38A [Source:HGNC Symbol;Acc:HGNC:28462]	2.152	1.106	6.38556e-15	5.39332e-14
ENSG00000138347	MYPN	myopalladin [Source:HGNC Symbol;Acc:HGNC:23246]	20.649	4.368	6.98483e-15	5.87286e-14
ENSG00000121871	SLITRK3	SLIT and NTRK like family member 3 [Source:HGNC Symbol;Acc:HGNC:23501]	2.221	1.151	9.08819e-15	7.59568e-14
ENSG00000213760	ATP6V1G2	ATPase H+ transporting V1 subunit G2 [Source:HGNC Symbol;Acc:HGNC:862]	5.633	2.494	9.25879e-15	7.72671e-14
ENSG00000187140	FOXD3	forkhead box D3 [Source:HGNC Symbol;Acc:HGNC:3804]	2.288	1.194	1.14326e-14	9.46549e-14
ENSG00000092758	COL9A3	collagen type IX alpha 3 chain [Source:HGNC Symbol;Acc:HGNC:2219]	2.547	1.349	1.29379e-14	1.06644e-13
ENSG00000275395	FCGBP	Fc gamma binding protein [Source:HGNC Symbol;Acc:HGNC:13572]	3.257	1.704	1.60881e-14	1.31769e-13
ENSG00000167117	ANKRD40CL	ANKRD40 C-terminal like [Source:HGNC Symbol;Acc:HGNC:26080]	16.834	4.073	1.7049e-14	1.39231e-13
ENSG00000259224	SLC35G6	solute carrier family 35 member G6 [Source:HGNC Symbol;Acc:HGNC:31351]	2.571	1.362	1.96157e-14	1.5957e-13
ENSG00000196338	NLGN3	neuroligin 3 [Source:HGNC Symbol;Acc:HGNC:14289]	2.012	1.009	2.35272e-14	1.90191e-13
ENSG00000215440	NPEPL1	aminopeptidase like 1 [Source:HGNC Symbol;Acc:HGNC:16244]	2.286	1.193	2.4359e-14	1.96536e-13
ENSG00000243709	LEFTY1	left-right determination factor 1 [Source:HGNC Symbol;Acc:HGNC:6552]	5.398	2.432	2.79364e-14	2.23465e-13
ENSG00000152377	SPOCK1	SPARC (osteonectin), cwcv and kazal like domains proteoglycan 1 [Source:HGNC Symbol;Acc:HGNC:11251]	2.39	1.257	3.14159e-14	2.50105e-13
ENSG00000178878	APOLD1	apolipoprotein L domain containing 1 [Source:HGNC Symbol;Acc:HGNC:25268]	3.317	1.73	3.691e-14	2.91767e-13
ENSG00000188015	S100A3	S100 calcium binding protein A3 [Source:HGNC Symbol;Acc:HGNC:10493]	275.182	8.104	4.91733e-14	3.84538e-13
ENSG00000177888	ZBTB41	zinc finger and BTB domain containing 41 [Source:HGNC Symbol;Acc:HGNC:24819]	2.575	1.365	7.58022e-14	5.81659e-13
ENSG00000133477	FAM83F	family with sequence similarity 83 member F [Source:HGNC Symbol;Acc:HGNC:25148]	15.757	3.978	7.65039e-14	5.86507e-13
ENSG00000184984	CHRM5	cholinergic receptor muscarinic 5 [Source:HGNC Symbol;Acc:HGNC:1954]	8.864	3.148	1.05283e-13	8.01276e-13
ENSG00000186265	BTLA	B and T lymphocyte associated [Source:HGNC Symbol;Acc:HGNC:21087]	8.228	3.04	2.02952e-13	1.50234e-12
ENSG00000185101	ANO9	anoctamin 9 [Source:HGNC Symbol;Acc:HGNC:20679]	38.502	5.267	2.9217e-13	2.12154e-12
ENSG00000102057	KCND1	potassium voltage-gated channel subfamily D member 1 [Source:HGNC Symbol;Acc:HGNC:6237]	2.242	1.164	4.25419e-13	3.04566e-12
ENSG00000277481	PKD1L3	polycystin 1 like 3, transient receptor potential channel interacting [Source:HGNC Symbol;Acc:HGNC:21716]	7.344	2.877	4.84452e-13	3.44184e-12
ENSG00000276302		novel protein	10.692	3.418	4.90635e-13	3.48282e-12
ENSG00000249715	FER1L5	fer-1 like family member 5 [Source:HGNC Symbol;Acc:HGNC:19044]	2.233	1.159	5.66451e-13	3.99901e-12
ENSG00000167588	GPD1	glycerol-3-phosphate dehydrogenase 1 [Source:HGNC Symbol;Acc:HGNC:4455]	2.955	1.563	5.68759e-13	4.01362e-12
ENSG00000169762	TAPT1	transmembrane anterior posterior transformation 1 [Source:HGNC Symbol;Acc:HGNC:26887]	2.031	1.023	6.99388e-13	4.88e-12
ENSG00000196946	ZNF705A	zinc finger protein 705A [Source:HGNC Symbol;Acc:HGNC:32281]	23.779	4.572	8.15575e-13	5.64608e-12
ENSG00000152822	GRM1	glutamate metabotropic receptor 1 [Source:HGNC Symbol;Acc:HGNC:4593]	8.761	3.131	1.05153e-12	7.22292e-12
ENSG00000152592	DMP1	dentin matrix acidic phosphoprotein 1 [Source:HGNC Symbol;Acc:HGNC:2932]	214.715	7.746	1.10745e-12	7.5977e-12
ENSG00000132518	GUCY2D	guanylate cyclase 2D, retinal [Source:HGNC Symbol;Acc:HGNC:4689]	9.861	3.302	1.15941e-12	7.93791e-12
ENSG00000124772	CPNE5	copine 5 [Source:HGNC Symbol;Acc:HGNC:2318]	3.482	1.8	1.21128e-12	8.26088e-12
ENSG00000167676	PLIN4	perilipin 4 [Source:HGNC Symbol;Acc:HGNC:29393]	2.643	1.402	1.65058e-12	1.1164e-11
ENSG00000120262	CCDC170	coiled-coil domain containing 170 [Source:HGNC Symbol;Acc:HGNC:21177]	8.925	3.158	1.9054e-12	1.28255e-11
ENSG00000092929	UNC13D	unc-13 homolog D [Source:HGNC Symbol;Acc:HGNC:23147]	2.393	1.259	2.55694e-12	1.70334e-11
ENSG00000118004	COLEC11	collectin subfamily member 11 [Source:HGNC Symbol;Acc:HGNC:17213]	2.71	1.438	6.89689e-12	4.39545e-11
ENSG00000114757	PEX5L	peroxisomal biogenesis factor 5 like [Source:HGNC Symbol;Acc:HGNC:30024]	3.702	1.888	7.33599e-12	4.66467e-11
ENSG00000182179	UBA7	ubiquitin like modifier activating enzyme 7 [Source:HGNC Symbol;Acc:HGNC:12471]	4.492	2.167	9.09637e-12	5.7254e-11
ENSG00000119508	NR4A3	nuclear receptor subfamily 4 group A member 3 [Source:HGNC Symbol;Acc:HGNC:7982]	2.579	1.367	1.54529e-11	9.5052e-11
ENSG00000116254	CHD5	chromodomain helicase DNA binding protein 5 [Source:HGNC Symbol;Acc:HGNC:16816]	2.447	1.291	2.15456e-11	1.30613e-10
ENSG00000136167	LCP1	lymphocyte cytosolic protein 1 [Source:HGNC Symbol;Acc:HGNC:6528]	2.358	1.238	2.82663e-11	1.69578e-10
ENSG00000153294	ADGRF4	adhesion G protein-coupled receptor F4 [Source:HGNC Symbol;Acc:HGNC:19011]	155.711	7.283	2.87578e-11	1.72403e-10
ENSG00000164591	MYOZ3	myozenin 3 [Source:HGNC Symbol;Acc:HGNC:18565]	5.049	2.336	2.97136e-11	1.77688e-10
ENSG00000173156	RHOD	ras homolog family member D [Source:HGNC Symbol;Acc:HGNC:670]	161.378	7.334	3.03634e-11	1.81316e-10
ENSG00000107742	SPOCK2	SPARC (osteonectin), cwcv and kazal like domains proteoglycan 2 [Source:HGNC Symbol;Acc:HGNC:13564]	2.188	1.13	3.11302e-11	1.8563e-10
ENSG00000132718	SYT11	synaptotagmin 11 [Source:HGNC Symbol;Acc:HGNC:19239]	3.615	1.854	3.23018e-11	1.92138e-10
ENSG00000173546	CSPG4	chondroitin sulfate proteoglycan 4 [Source:HGNC Symbol;Acc:HGNC:2466]	2.092	1.065	4.62288e-11	2.7066e-10
ENSG00000143127	ITGA10	integrin subunit alpha 10 [Source:HGNC Symbol;Acc:HGNC:6135]	3.573	1.837	5.64227e-11	3.28053e-10
ENSG00000203697	CAPN8	calpain 8 [Source:HGNC Symbol;Acc:HGNC:1485]	13.098	3.711	6.65673e-11	3.83053e-10
ENSG00000166825	ANPEP	alanyl aminopeptidase, membrane [Source:HGNC Symbol;Acc:HGNC:500]	3.846	1.943	6.78367e-11	3.89611e-10
ENSG00000137809	ITGA11	integrin subunit alpha 11 [Source:HGNC Symbol;Acc:HGNC:6136]	2.27	1.183	7.80786e-11	4.45321e-10
ENSG00000176601	MAP3K19	mitogen-activated protein kinase kinase kinase 19 [Source:HGNC Symbol;Acc:HGNC:26249]	79.613	6.315	1.46335e-10	8.12791e-10
ENSG00000178821	TMEM52	transmembrane protein 52 [Source:HGNC Symbol;Acc:HGNC:27916]	2.476	1.308	1.47351e-10	8.18162e-10
ENSG00000186919	ZACN	zinc activated ion channel [Source:HGNC Symbol;Acc:HGNC:29504]	2.247	1.168	1.49546e-10	8.28977e-10
ENSG00000188107	EYS	eyes shut homolog [Source:HGNC Symbol;Acc:HGNC:21555]	2.865	1.519	1.51298e-10	8.37581e-10
ENSG00000167851	CD300A	CD300a molecule [Source:HGNC Symbol;Acc:HGNC:19319]	121.242	6.922	1.6266e-10	8.9752e-10
ENSG00000100767	PAPLN	papilin, proteoglycan like sulfated glycoprotein [Source:HGNC Symbol;Acc:HGNC:19262]	3.232	1.692	1.94378e-10	1.06726e-09
ENSG00000120913	PDLIM2	PDZ and LIM domain 2 [Source:HGNC Symbol;Acc:HGNC:13992]	2.136	1.095	2.16398e-10	1.17891e-09
ENSG00000165588	OTX2	orthodenticle homeobox 2 [Source:HGNC Symbol;Acc:HGNC:8522]	14.735	3.881	2.23257e-10	1.21312e-09
ENSG00000007038	PRSS21	serine protease 21 [Source:HGNC Symbol;Acc:HGNC:9485]	107.753	6.752	4.6208e-10	2.42065e-09
ENSG00000139549	DHH	desert hedgehog signaling molecule [Source:HGNC Symbol;Acc:HGNC:2865]	5.778	2.531	4.90869e-10	2.56125e-09
ENSG00000159650	UROC1	urocanate hydratase 1 [Source:HGNC Symbol;Acc:HGNC:26444]	63.996	6	8.67581e-10	4.42469e-09
ENSG00000148377	IDI2	isopentenyl-diphosphate delta isomerase 2 [Source:HGNC Symbol;Acc:HGNC:23487]	5.097	2.35	1.02066e-09	5.17079e-09
ENSG00000090238	YPEL3	yippee like 3 [Source:HGNC Symbol;Acc:HGNC:18327]	2.031	1.022	1.09026e-09	5.51012e-09
ENSG00000167080	B4GALNT2	beta-1,4-N-acetyl-galactosaminyltransferase 2 [Source:HGNC Symbol;Acc:HGNC:24136]	7.903	2.982	1.22134e-09	6.13927e-09
ENSG00000166391	MOGAT2	monoacylglycerol O-acyltransferase 2 [Source:HGNC Symbol;Acc:HGNC:23248]	101.652	6.667	1.25684e-09	6.31014e-09
ENSG00000205978	NYNRIN	NYN domain and retroviral integrase containing [Source:HGNC Symbol;Acc:HGNC:20165]	2.166	1.115	1.28949e-09	6.46825e-09
ENSG00000134760	DSG1	desmoglein 1 [Source:HGNC Symbol;Acc:HGNC:3048]	100.737	6.654	1.29692e-09	6.49969e-09
ENSG00000283536		novel protein	89.653	6.486	1.45128e-09	7.23225e-09
ENSG00000120738	EGR1	early growth response 1 [Source:HGNC Symbol;Acc:HGNC:3238]	2.171	1.118	1.68713e-09	8.35792e-09
ENSG00000126895	AVPR2	arginine vasopressin receptor 2 [Source:HGNC Symbol;Acc:HGNC:897]	3.128	1.645	2.09237e-09	1.02774e-08
ENSG00000125508	SRMS	src-related kinase lacking C-terminal regulatory tyrosine and N-terminal myristylation sites [Source:HGNC Symbol;Acc:HGNC:11298]	4.529	2.179	2.15243e-09	1.05477e-08
ENSG00000244219	TMEM225B	transmembrane protein 225B [Source:HGNC Symbol;Acc:HGNC:53075]	3.278	1.713	2.43683e-09	1.18824e-08
ENSG00000070190	DAPP1	dual adaptor of phosphotyrosine and 3-phosphoinositides 1 [Source:HGNC Symbol;Acc:HGNC:16500]	11.933	3.577	2.87162e-09	1.39296e-08
ENSG00000101049	SGK2	serum/glucocorticoid regulated kinase 2 [Source:HGNC Symbol;Acc:HGNC:13900]	7.792	2.962	2.95422e-09	1.43137e-08
ENSG00000279170	TSTD3	thiosulfate sulfurtransferase like domain containing 3 [Source:HGNC Symbol;Acc:HGNC:40910]	4.58	2.195	3.30871e-09	1.593e-08
ENSG00000186795	KCNK18	potassium two pore domain channel subfamily K member 18 [Source:HGNC Symbol;Acc:HGNC:19439]	78.642	6.297	5.15354e-09	2.42348e-08
ENSG00000139626	ITGB7	integrin subunit beta 7 [Source:HGNC Symbol;Acc:HGNC:6162]	3.3	1.722	7.71066e-09	3.56698e-08
ENSG00000171532	NEUROD2	neuronal differentiation 2 [Source:HGNC Symbol;Acc:HGNC:7763]	7.104	2.829	8.37918e-09	3.86451e-08
ENSG00000130592	LSP1	lymphocyte specific protein 1 [Source:HGNC Symbol;Acc:HGNC:6707]	43.193	5.433	8.39715e-09	3.87174e-08
ENSG00000237452	MEIOSIN	meiosis initiator [Source:HGNC Symbol;Acc:HGNC:44318]	2.494	1.318	8.91623e-09	4.09531e-08
ENSG00000158869	FCER1G	Fc epsilon receptor Ig [Source:HGNC Symbol;Acc:HGNC:3611]	7.337	2.875	1.05299e-08	4.80358e-08
ENSG00000187944	C2orf66	chromosome 2 open reading frame 66 [Source:HGNC Symbol;Acc:HGNC:33809]	8.327	3.058	1.6077e-08	7.17221e-08
ENSG00000136352	NKX2-1	NK2 homeobox 1 [Source:HGNC Symbol;Acc:HGNC:11825]	2.175	1.121	1.62397e-08	7.23903e-08
ENSG00000163993	S100P	S100 calcium binding protein P [Source:HGNC Symbol;Acc:HGNC:10504]	4.88	2.287	1.73536e-08	7.70486e-08
ENSG00000196440	ARMCX4	armadillo repeat containing X-linked 4 [Source:HGNC Symbol;Acc:HGNC:28615]	2.155	1.108	1.9623e-08	8.64835e-08
ENSG00000149646	CNBD2	cyclic nucleotide binding domain containing 2 [Source:HGNC Symbol;Acc:HGNC:16145]	2.615	1.387	2.47215e-08	1.07681e-07
ENSG00000170279	C7orf33	chromosome 7 open reading frame 33 [Source:HGNC Symbol;Acc:HGNC:21724]	59.277	5.889	2.96443e-08	1.27927e-07
ENSG00000134757	DSG3	desmoglein 3 [Source:HGNC Symbol;Acc:HGNC:3050]	77.53	6.277	6.40608e-08	2.64473e-07
ENSG00000129757	CDKN1C	cyclin dependent kinase inhibitor 1C [Source:HGNC Symbol;Acc:HGNC:1786]	2.761	1.465	6.89526e-08	2.83761e-07
ENSG00000149488	TMC2	transmembrane channel like 2 [Source:HGNC Symbol;Acc:HGNC:16527]	4.766	2.253	8.02157e-08	3.2794e-07
ENSG00000156959	LHFPL4	LHFPL tetraspan subfamily member 4 [Source:HGNC Symbol;Acc:HGNC:29568]	3.466	1.793	8.03631e-08	3.28463e-07
ENSG00000277639	CHD9NB	CHD9 neighbor [Source:HGNC Symbol;Acc:HGNC:53436]	5.85	2.548	9.85158e-08	3.96284e-07
ENSG00000147606	SLC26A7	solute carrier family 26 member 7 [Source:HGNC Symbol;Acc:HGNC:14467]	2.868	1.52	1.0491e-07	4.20292e-07
ENSG00000164430	CGAS	cyclic GMP-AMP synthase [Source:HGNC Symbol;Acc:HGNC:21367]	6.221	2.637	1.37223e-07	5.40704e-07
ENSG00000255855	KDM4F	lysine demethylase 4F [Source:HGNC Symbol;Acc:HGNC:52413]	77.017	6.267	1.8343e-07	7.12235e-07
ENSG00000168899	VAMP5	vesicle associated membrane protein 5 [Source:HGNC Symbol;Acc:HGNC:12646]	4.352	2.122	2.00264e-07	7.75265e-07
ENSG00000187994	RINL	Ras and Rab interactor like [Source:HGNC Symbol;Acc:HGNC:24795]	3.916	1.97	2.12707e-07	8.20596e-07
ENSG00000129354	AP1M2	adaptor related protein complex 1 subunit mu 2 [Source:HGNC Symbol;Acc:HGNC:558]	3.174	1.666	2.9905e-07	1.13132e-06
ENSG00000168329	CX3CR1	C-X3-C motif chemokine receptor 1 [Source:HGNC Symbol;Acc:HGNC:2558]	3.885	1.958	3.56477e-07	1.33531e-06
ENSG00000179761	PIPOX	pipecolic acid and sarcosine oxidase [Source:HGNC Symbol;Acc:HGNC:17804]	2.979	1.575	6.1224e-07	2.23109e-06
ENSG00000112297	CRYBG1	crystallin beta-gamma domain containing 1 [Source:HGNC Symbol;Acc:HGNC:356]	2.036	1.026	7.60556e-07	2.74003e-06
ENSG00000130720	FIBCD1	fibrinogen C domain containing 1 [Source:HGNC Symbol;Acc:HGNC:25922]	2.335	1.224	9.77551e-07	3.47403e-06
ENSG00000283761		novel protein	2.305	1.205	1.41009e-06	4.90825e-06
ENSG00000160838	LRRC71	leucine rich repeat containing 71 [Source:HGNC Symbol;Acc:HGNC:26556]	2.298	1.2	1.47047e-06	5.10571e-06
ENSG00000182329	KIAA2012	KIAA2012 [Source:HGNC Symbol;Acc:HGNC:51250]	2.263	1.178	3.48392e-06	1.14947e-05
ENSG00000179071	CCDC89	coiled-coil domain containing 89 [Source:HGNC Symbol;Acc:HGNC:26762]	2.232	1.158	4.1474e-06	1.35506e-05
ENSG00000124701	APOBEC2	apolipoprotein B mRNA editing enzyme catalytic subunit 2 [Source:HGNC Symbol;Acc:HGNC:605]	2.031	1.022	8.75522e-06	2.71812e-05
ENSG00000179774	ATOH7	atonal bHLH transcription factor 7 [Source:HGNC Symbol;Acc:HGNC:13907]	3.411	1.77	8.86815e-06	2.75013e-05
ENSG00000185527	PDE6G	phosphodiesterase 6G [Source:HGNC Symbol;Acc:HGNC:8789]	2.496	1.32	1.17563e-05	3.57119e-05
ENSG00000090376	IRAK3	interleukin 1 receptor associated kinase 3 [Source:HGNC Symbol;Acc:HGNC:17020]	2.031	1.023	1.24176e-05	3.75843e-05
ENSG00000258315	C17orf49	chromosome 17 open reading frame 49 [Source:HGNC Symbol;Acc:HGNC:28737]	2.567	1.36	1.2465e-05	3.77075e-05
ENSG00000170296	GABARAP	GABA type A receptor-associated protein [Source:HGNC Symbol;Acc:HGNC:4067]	2.254	1.173	1.33722e-05	4.02485e-05
ENSG00000126231	PROZ	protein Z, vitamin K dependent plasma glycoprotein [Source:HGNC Symbol;Acc:HGNC:9460]	2.027	1.02	2.00853e-05	5.90762e-05
ENSG00000073861	TBX21	T-box transcription factor 21 [Source:HGNC Symbol;Acc:HGNC:11599]	2.395	1.26	2.28549e-05	6.6719e-05
ENSG00000138435	CHRNA1	cholinergic receptor nicotinic alpha 1 subunit [Source:HGNC Symbol;Acc:HGNC:1955]	19.074	4.254	3.91403e-05	0.000110213
ENSG00000095627	TDRD1	tudor domain containing 1 [Source:HGNC Symbol;Acc:HGNC:11712]	21.586	4.432	8.65602e-05	0.00023172
ENSG00000100336	APOL4	apolipoprotein L4 [Source:HGNC Symbol;Acc:HGNC:14867]	17.354	4.117	0.000134669	0.000351093
ENSG00000212710	CTAGE1	cutaneous T cell lymphoma-associated antigen 1 [Source:HGNC Symbol;Acc:HGNC:24346]	4.561	2.189	0.00333956	0.00679993
ENSG00000184507	NUTM1	NUT midline carcinoma family member 1 [Source:HGNC Symbol;Acc:HGNC:29919]	34057.1	15.056	8.40971e-232	1.76331e-228
ENSG00000175224	ATG13	autophagy related 13 [Source:HGNC Symbol;Acc:HGNC:29091]	2.548	1.35	4.17125e-186	7.77429e-183
ENSG00000177311	ZBTB38	zinc finger and BTB domain containing 38 [Source:HGNC Symbol;Acc:HGNC:26636]	3.584	1.842	1.00886e-127	6.76905e-125
ENSG00000185551	NR2F2	nuclear receptor subfamily 2 group F member 2 [Source:HGNC Symbol;Acc:HGNC:7976]	2.405	1.266	1.53419e-116	7.14846e-114
ENSG00000139718	SETD1B	SET domain containing 1B, histone lysine methyltransferase [Source:HGNC Symbol;Acc:HGNC:29187]	3.339	1.739	2.34201e-112	9.58169e-110
ENSG00000122359	ANXA11	annexin A11 [Source:HGNC Symbol;Acc:HGNC:535]	2.242	1.165	1.11662e-83	2.63806e-81
ENSG00000106605	BLVRA	biliverdin reductase A [Source:HGNC Symbol;Acc:HGNC:1062]	2.592	1.374	1.66633e-79	3.63e-77
ENSG00000173575	CHD2	chromodomain helicase DNA binding protein 2 [Source:HGNC Symbol;Acc:HGNC:1917]	2.612	1.385	1.13522e-72	2.02577e-70
ENSG00000103742	IGDCC4	immunoglobulin superfamily DCC subclass member 4 [Source:HGNC Symbol;Acc:HGNC:13770]	2.841	1.506	6.20268e-70	1.03014e-67
ENSG00000068120	COASY	Coenzyme A synthase [Source:HGNC Symbol;Acc:HGNC:29932]	2.185	1.128	1.98078e-66	2.88918e-64
ENSG00000176783	RUFY1	RUN and FYVE domain containing 1 [Source:HGNC Symbol;Acc:HGNC:19760]	2.46	1.299	7.44606e-66	1.05848e-63
ENSG00000170421	KRT8	keratin 8 [Source:HGNC Symbol;Acc:HGNC:6446]	3.525	1.818	1.00698e-63	1.27001e-61
ENSG00000197162	ZNF785	zinc finger protein 785 [Source:HGNC Symbol;Acc:HGNC:26496]	4.079	2.028	9.24686e-62	1.10791e-59
ENSG00000176165	FOXG1	forkhead box G1 [Source:HGNC Symbol;Acc:HGNC:3811]	2.682	1.423	2.74262e-59	2.87529e-57
ENSG00000179021	C3orf38	chromosome 3 open reading frame 38 [Source:HGNC Symbol;Acc:HGNC:28384]	3.633	1.861	6.37927e-58	6.40754e-56
ENSG00000183072	NKX2-5	NK2 homeobox 5 [Source:HGNC Symbol;Acc:HGNC:2488]	2.778	1.474	7.40657e-58	7.3081e-56
ENSG00000177363	LRRN4CL	LRRN4 C-terminal like [Source:HGNC Symbol;Acc:HGNC:33724]	21.544	4.429	8.73422e-56	7.79297e-54
ENSG00000204257	HLA-DMA	major histocompatibility complex, class II, DM alpha [Source:HGNC Symbol;Acc:HGNC:4934]	7.498	2.907	2.09308e-51	1.5815e-49
ENSG00000118407	FILIP1	filamin A interacting protein 1 [Source:HGNC Symbol;Acc:HGNC:21015]	6.734	2.752	9.49227e-51	6.95299e-49
ENSG00000284976		novel RING finger protein	2.079	1.056	1.23897e-48	8.11818e-47
ENSG00000152240	HAUS1	HAUS augmin like complex subunit 1 [Source:HGNC Symbol;Acc:HGNC:25174]	2.166	1.115	5.66882e-45	3.21246e-43
ENSG00000173068	BNC2	basonuclin 2 [Source:HGNC Symbol;Acc:HGNC:30988]	2.865	1.519	2.51985e-44	1.37681e-42
ENSG00000164093	PITX2	paired like homeodomain 2 [Source:HGNC Symbol;Acc:HGNC:9005]	2.299	1.201	6.33532e-44	3.43911e-42
ENSG00000109320	NFKB1	nuclear factor kappa B subunit 1 [Source:HGNC Symbol;Acc:HGNC:7794]	2.378	1.25	1.31015e-42	6.762e-41
ENSG00000163141	BNIPL	BCL2 interacting protein like [Source:HGNC Symbol;Acc:HGNC:16976]	3.944	1.98	4.33585e-41	2.11423e-39
ENSG00000274290	H2BC6	H2B clustered histone 6 [Source:HGNC Symbol;Acc:HGNC:4753]	8.663	3.115	1.00038e-40	4.78075e-39
ENSG00000116299	ELAPOR1	endosome-lysosome associated apoptosis and autophagy regulator 1 [Source:HGNC Symbol;Acc:HGNC:29618]	5.549	2.472	1.55249e-40	7.3772e-39
ENSG00000189060	H1-0	H1.0 linker histone [Source:HGNC Symbol;Acc:HGNC:4714]	2.514	1.33	8.94147e-40	4.10916e-38
ENSG00000115297	TLX2	T cell leukemia homeobox 2 [Source:HGNC Symbol;Acc:HGNC:5057]	23.951	4.582	1.20512e-39	5.4931e-38
ENSG00000276180	H4C9	H4 clustered histone 9 [Source:HGNC Symbol;Acc:HGNC:4793]	2.506	1.325	4.31893e-39	1.92164e-37
ENSG00000132357	CARD6	caspase recruitment domain family member 6 [Source:HGNC Symbol;Acc:HGNC:16394]	6.197	2.632	7.23685e-39	3.18611e-37
ENSG00000164038	SLC9B2	solute carrier family 9 member B2 [Source:HGNC Symbol;Acc:HGNC:25143]	2.924	1.548	1.3475e-38	5.8557e-37
ENSG00000107611	CUBN	cubilin [Source:HGNC Symbol;Acc:HGNC:2548]	3.906	1.966	4.93639e-37	1.9715e-35
ENSG00000187688	TRPV2	transient receptor potential cation channel subfamily V member 2 [Source:HGNC Symbol;Acc:HGNC:18082]	17.215	4.106	5.98052e-37	2.36597e-35
ENSG00000134376	CRB1	crumbs cell polarity complex component 1 [Source:HGNC Symbol;Acc:HGNC:2343]	11.294	3.497	7.95515e-37	3.09605e-35
ENSG00000143850	PLEKHA6	pleckstrin homology domain containing A6 [Source:HGNC Symbol;Acc:HGNC:17053]	4.168	2.059	2.1477e-36	8.16907e-35
ENSG00000135148	TRAFD1	TRAF-type zinc finger domain containing 1 [Source:HGNC Symbol;Acc:HGNC:24808]	2.054	1.038	5.884e-36	2.18843e-34
ENSG00000145860	RNF145	ring finger protein 145 [Source:HGNC Symbol;Acc:HGNC:20853]	2.008	1.005	4.55473e-35	1.63951e-33
ENSG00000120093	HOXB3	homeobox B3 [Source:HGNC Symbol;Acc:HGNC:5114]	2.319	1.214	5.26273e-35	1.88626e-33
ENSG00000134256	CD101	CD101 molecule [Source:HGNC Symbol;Acc:HGNC:5949]	4.381	2.131	2.19e-34	7.65313e-33
ENSG00000198719	DLL1	delta like canonical Notch ligand 1 [Source:HGNC Symbol;Acc:HGNC:2908]	3.6	1.848	6.06511e-34	2.06362e-32
ENSG00000177200	CHD9	chromodomain helicase DNA binding protein 9 [Source:HGNC Symbol;Acc:HGNC:25701]	2.224	1.153	1.42923e-33	4.76617e-32
ENSG00000284691		novel zinc finger protein	4.962	2.311	2.07207e-33	6.85542e-32
ENSG00000176809	LRRC37A3	leucine rich repeat containing 37 member A3 [Source:HGNC Symbol;Acc:HGNC:32427]	3.001	1.585	9.50427e-33	3.04827e-31
ENSG00000213654	GPSM3	G protein signaling modulator 3 [Source:HGNC Symbol;Acc:HGNC:13945]	8.145	3.026	3.37848e-31	9.89016e-30
ENSG00000086544	ITPKC	inositol-trisphosphate 3-kinase C [Source:HGNC Symbol;Acc:HGNC:14897]	2.321	1.215	1.34736e-30	3.83063e-29
ENSG00000017483	SLC38A5	solute carrier family 38 member 5 [Source:HGNC Symbol;Acc:HGNC:18070]	7.359	2.88	1.49634e-30	4.243e-29
ENSG00000107829	FBXW4	F-box and WD repeat domain containing 4 [Source:HGNC Symbol;Acc:HGNC:10847]	2.639	1.4	1.49747e-30	4.243e-29
ENSG00000157890	MEGF11	multiple EGF like domains 11 [Source:HGNC Symbol;Acc:HGNC:29635]	2.646	1.404	8.90778e-30	2.39838e-28
ENSG00000206535	LNP1	leukemia NUP98 fusion partner 1 [Source:HGNC Symbol;Acc:HGNC:28014]	2.579	1.367	1.25857e-29	3.3724e-28
ENSG00000124243	BCAS4	breast carcinoma amplified sequence 4 [Source:HGNC Symbol;Acc:HGNC:14367]	2.008	1.005	4.81858e-28	1.17823e-26
ENSG00000113163	CERT1	ceramide transporter 1 [Source:HGNC Symbol;Acc:HGNC:2205]	2.024	1.017	3.36706e-27	7.74747e-26
ENSG00000082014	SMARCD3	SWI/SNF related, matrix associated, actin dependent regulator of chromatin, subfamily d, member 3 [Source:HGNC Symbol;Acc:HGNC:11108]	2.073	1.052	6.85486e-27	1.5434e-25
ENSG00000158516	CPA2	carboxypeptidase A2 [Source:HGNC Symbol;Acc:HGNC:2297]	102.283	6.676	5.10642e-26	1.08287e-24
ENSG00000073921	PICALM	phosphatidylinositol binding clathrin assembly protein [Source:HGNC Symbol;Acc:HGNC:15514]	2.077	1.054	7.07373e-26	1.4869e-24
ENSG00000006377	DLX6	distal-less homeobox 6 [Source:HGNC Symbol;Acc:HGNC:2919]	2.06	1.043	1.61972e-25	3.31332e-24
ENSG00000214022	REPIN1	replication initiator 1 [Source:HGNC Symbol;Acc:HGNC:17922]	2.041	1.029	2.43373e-25	4.90076e-24
ENSG00000142185	TRPM2	transient receptor potential cation channel subfamily M member 2 [Source:HGNC Symbol;Acc:HGNC:12339]	38.313	5.26	3.07901e-25	6.14119e-24
ENSG00000158286	RNF207	ring finger protein 207 [Source:HGNC Symbol;Acc:HGNC:32947]	2.444	1.289	3.30679e-25	6.57205e-24
ENSG00000064787	BCAS1	brain enriched myelin associated protein 1 [Source:HGNC Symbol;Acc:HGNC:974]	17.561	4.134	3.31098e-25	6.57259e-24
ENSG00000170684	ZNF296	zinc finger protein 296 [Source:HGNC Symbol;Acc:HGNC:15981]	2.857	1.515	5.95611e-25	1.16443e-23
ENSG00000173267	SNCG	synuclein gamma [Source:HGNC Symbol;Acc:HGNC:11141]	12.926	3.692	6.64007e-24	1.17738e-22
ENSG00000129355	CDKN2D	cyclin dependent kinase inhibitor 2D [Source:HGNC Symbol;Acc:HGNC:1790]	2.785	1.478	1.53653e-23	2.63805e-22
ENSG00000162576	MXRA8	matrix remodeling associated 8 [Source:HGNC Symbol;Acc:HGNC:7542]	2.63	1.395	1.67878e-23	2.87052e-22
ENSG00000085465	OVGP1	oviductal glycoprotein 1 [Source:HGNC Symbol;Acc:HGNC:8524]	2.727	1.447	1.75906e-23	2.99863e-22
ENSG00000171786	NHLH1	nescient helix-loop-helix 1 [Source:HGNC Symbol;Acc:HGNC:7817]	4.697	2.232	2.55025e-23	4.29929e-22
ENSG00000188549	CCDC9B	coiled-coil domain containing 9B [Source:HGNC Symbol;Acc:HGNC:33488]	2.84	1.506	1.16048e-22	1.87172e-21
ENSG00000134824	FADS2	fatty acid desaturase 2 [Source:HGNC Symbol;Acc:HGNC:3575]	2.009	1.007	3.74065e-22	5.8586e-21
ENSG00000116748	AMPD1	adenosine monophosphate deaminase 1 [Source:HGNC Symbol;Acc:HGNC:468]	16.132	4.012	1.152e-21	1.74088e-20
ENSG00000081985	IL12RB2	interleukin 12 receptor subunit beta 2 [Source:HGNC Symbol;Acc:HGNC:5972]	5.516	2.463	1.42701e-21	2.14487e-20
ENSG00000141738	GRB7	growth factor receptor bound protein 7 [Source:HGNC Symbol;Acc:HGNC:4567]	9.791	3.291	1.35072e-20	1.87714e-19
ENSG00000141956	PRDM15	PR/SET domain 15 [Source:HGNC Symbol;Acc:HGNC:13999]	2.163	1.113	7.66234e-20	1.0057e-18
ENSG00000182156	ENPP7	ectonucleotide pyrophosphatase/phosphodiesterase 7 [Source:HGNC Symbol;Acc:HGNC:23764]	85.514	6.418	1.03937e-19	1.34111e-18
ENSG00000185585	OLFML2A	olfactomedin like 2A [Source:HGNC Symbol;Acc:HGNC:27270]	2.41	1.269	1.14613e-19	1.46533e-18
ENSG00000123342	MMP19	matrix metallopeptidase 19 [Source:HGNC Symbol;Acc:HGNC:7165]	7.263	2.86	2.20455e-19	2.76582e-18
ENSG00000177791	MYOZ1	myozenin 1 [Source:HGNC Symbol;Acc:HGNC:13752]	7.341	2.876	4.0506e-19	4.98129e-18
ENSG00000146250	PRSS35	serine protease 35 [Source:HGNC Symbol;Acc:HGNC:21387]	3.524	1.817	6.28512e-19	7.61203e-18
ENSG00000130023	ERMARD	ER membrane associated RNA degradation [Source:HGNC Symbol;Acc:HGNC:21056]	2.616	1.387	1.25175e-18	1.47866e-17
ENSG00000095587	TLL2	tolloid like 2 [Source:HGNC Symbol;Acc:HGNC:11844]	3.014	1.592	2.20655e-18	2.54383e-17
ENSG00000143867	OSR1	odd-skipped related transcription factor 1 [Source:HGNC Symbol;Acc:HGNC:8111]	10.662	3.414	3.82655e-18	4.30205e-17
ENSG00000173261	PLAC8L1	PLAC8 like 1 [Source:HGNC Symbol;Acc:HGNC:31746]	4.267	2.093	7.47281e-18	8.17138e-17
ENSG00000164117	FBXO8	F-box protein 8 [Source:HGNC Symbol;Acc:HGNC:13587]	2.422	1.276	9.75876e-18	1.05882e-16
ENSG00000147166	ITGB1BP2	integrin subunit beta 1 binding protein 2 [Source:HGNC Symbol;Acc:HGNC:6154]	2.956	1.564	2.33328e-17	2.45229e-16
ENSG00000239779	WBP1	WW domain binding protein 1 [Source:HGNC Symbol;Acc:HGNC:12737]	2.432	1.282	4.53481e-17	4.66668e-16
ENSG00000226314	ZKSCAN8P1	ZKSCAN8 pseudogene 1 [Source:HGNC Symbol;Acc:HGNC:18777]	2.306	1.206	2.14091e-16	2.08304e-15
ENSG00000123405	NFE2	nuclear factor, erythroid 2 [Source:HGNC Symbol;Acc:HGNC:7780]	7.014	2.81	2.88197e-16	2.76557e-15
ENSG00000185245	GP1BA	glycoprotein Ib platelet subunit alpha [Source:HGNC Symbol;Acc:HGNC:4439]	2.009	1.007	5.77267e-16	5.38547e-15
ENSG00000159588	CCDC17	coiled-coil domain containing 17 [Source:HGNC Symbol;Acc:HGNC:26574]	2.922	1.547	6.76114e-16	6.27623e-15
ENSG00000087589	CASS4	Cas scaffold protein family member 4 [Source:HGNC Symbol;Acc:HGNC:15878]	4.445	2.152	7.11404e-16	6.59287e-15
ENSG00000162944	RFTN2	raftlin family member 2 [Source:HGNC Symbol;Acc:HGNC:26402]	2.759	1.464	1.59343e-15	1.42932e-14
ENSG00000122188	LAX1	lymphocyte transmembrane adaptor 1 [Source:HGNC Symbol;Acc:HGNC:26005]	366.978	8.52	1.74243e-15	1.55548e-14
ENSG00000047346	ATOSA	atos homolog A [Source:HGNC Symbol;Acc:HGNC:25609]	2.111	1.078	4.16434e-14	3.27793e-13
ENSG00000214140	PRCD	photoreceptor disc component [Source:HGNC Symbol;Acc:HGNC:32528]	4.017	2.006	4.43736e-14	3.47977e-13
ENSG00000188958	UTS2B	urotensin 2B [Source:HGNC Symbol;Acc:HGNC:30894]	8.322	3.057	5.8281e-14	4.51758e-13
ENSG00000099998	GGT5	gamma-glutamyltransferase 5 [Source:HGNC Symbol;Acc:HGNC:4260]	33.16	5.051	2.75512e-13	2.00757e-12
ENSG00000213949	ITGA1	integrin subunit alpha 1 [Source:HGNC Symbol;Acc:HGNC:6134]	2.364	1.242	5.89866e-13	4.15208e-12
ENSG00000140009	ESR2	estrogen receptor 2 [Source:HGNC Symbol;Acc:HGNC:3468]	2.847	1.509	8.56047e-13	5.90919e-12
ENSG00000158458	NRG2	neuregulin 2 [Source:HGNC Symbol;Acc:HGNC:7998]	3.143	1.652	1.08846e-12	7.47356e-12
ENSG00000104783	KCNN4	potassium calcium-activated channel subfamily N member 4 [Source:HGNC Symbol;Acc:HGNC:6293]	28.525	4.834	1.68306e-12	1.13791e-11
ENSG00000147804	SLC39A4	solute carrier family 39 member 4 [Source:HGNC Symbol;Acc:HGNC:17129]	2.136	1.095	3.06351e-12	2.02659e-11
ENSG00000059804	SLC2A3	solute carrier family 2 member 3 [Source:HGNC Symbol;Acc:HGNC:11007]	2.045	1.032	3.8314e-12	2.51243e-11
ENSG00000184163	C1QTNF12	C1q and TNF related 12 [Source:HGNC Symbol;Acc:HGNC:32308]	4.101	2.036	5.62687e-12	3.6288e-11
ENSG00000130595	TNNT3	troponin T3, fast skeletal type [Source:HGNC Symbol;Acc:HGNC:11950]	47.728	5.577	5.81405e-12	3.74232e-11
ENSG00000170178	HOXD12	homeobox D12 [Source:HGNC Symbol;Acc:HGNC:5135]	4.52	2.176	9.85463e-12	6.18643e-11
ENSG00000023445	BIRC3	baculoviral IAP repeat containing 3 [Source:HGNC Symbol;Acc:HGNC:591]	5.456	2.448	1.687e-11	1.03503e-10
ENSG00000102239	BRS3	bombesin receptor subtype 3 [Source:HGNC Symbol;Acc:HGNC:1113]	15.475	3.952	2.19793e-11	1.33194e-10
ENSG00000204421	LY6G6C	lymphocyte antigen 6 family member G6C [Source:HGNC Symbol;Acc:HGNC:13936]	18.587	4.216	3.81374e-11	2.25252e-10
ENSG00000272031	ANKRD34A	ankyrin repeat domain 34A [Source:HGNC Symbol;Acc:HGNC:27639]	2.07	1.05	6.18998e-11	3.57544e-10
ENSG00000182580	EPHB3	EPH receptor B3 [Source:HGNC Symbol;Acc:HGNC:3394]	2.63	1.395	1.59142e-10	8.78688e-10
ENSG00000169896	ITGAM	integrin subunit alpha M [Source:HGNC Symbol;Acc:HGNC:6149]	9.134	3.191	2.01993e-10	1.10582e-09
ENSG00000149124	GLYAT	glycine-N-acyltransferase [Source:HGNC Symbol;Acc:HGNC:13734]	7.986	2.997	2.15603e-10	1.17496e-09
ENSG00000120049	KCNIP2	potassium voltage-gated channel interacting protein 2 [Source:HGNC Symbol;Acc:HGNC:15522]	2.584	1.369	2.35537e-10	1.27572e-09
ENSG00000172771	EFCAB12	EF-hand calcium binding domain 12 [Source:HGNC Symbol;Acc:HGNC:28061]	2.82	1.495	3.44838e-10	1.82816e-09
ENSG00000146910	CNPY1	canopy FGF signaling regulator 1 [Source:HGNC Symbol;Acc:HGNC:27786]	130.328	7.026	4.877e-10	2.54691e-09
ENSG00000122592	HOXA7	homeobox A7 [Source:HGNC Symbol;Acc:HGNC:5108]	2.166	1.115	7.08403e-10	3.63943e-09
ENSG00000130598	TNNI2	troponin I2, fast skeletal type [Source:HGNC Symbol;Acc:HGNC:11946]	102.031	6.673	7.53008e-10	3.86268e-09
ENSG00000163803	PLB1	phospholipase B1 [Source:HGNC Symbol;Acc:HGNC:30041]	5.27	2.398	1.96669e-09	9.67426e-09
ENSG00000177238	TRIM72	tripartite motif containing 72 [Source:HGNC Symbol;Acc:HGNC:32671]	3.885	1.958	7.36379e-09	3.41499e-08
ENSG00000112195	TREML2	triggering receptor expressed on myeloid cells like 2 [Source:HGNC Symbol;Acc:HGNC:21092]	68.782	6.104	3.42417e-08	1.46336e-07
ENSG00000204475	NCR3	natural cytotoxicity triggering receptor 3 [Source:HGNC Symbol;Acc:HGNC:19077]	18.108	4.179	3.91386e-08	1.65785e-07
ENSG00000128218	VPREB3	V-set pre-B cell surrogate light chain 3 [Source:HGNC Symbol;Acc:HGNC:12710]	2.847	1.51	3.93883e-08	1.66717e-07
ENSG00000178467	P4HTM	prolyl 4-hydroxylase, transmembrane [Source:HGNC Symbol;Acc:HGNC:28858]	3.381	1.757	8.86717e-08	3.59357e-07
ENSG00000128285	MCHR1	melanin concentrating hormone receptor 1 [Source:HGNC Symbol;Acc:HGNC:4479]	102.253	6.676	1.04566e-07	4.19112e-07
ENSG00000197971	MBP	myelin basic protein [Source:HGNC Symbol;Acc:HGNC:6925]	2.309	1.207	1.75917e-07	6.83539e-07
ENSG00000124203	ZNF831	zinc finger protein 831 [Source:HGNC Symbol;Acc:HGNC:16167]	45.333	5.502	2.08198e-07	8.0505e-07
ENSG00000108387	SEPTIN4	septin 4 [Source:HGNC Symbol;Acc:HGNC:9165]	2.028	1.02	2.38717e-07	9.13376e-07
ENSG00000204711	CFAP95	cilia and flagella associated protein 95 [Source:HGNC Symbol;Acc:HGNC:31422]	45.259	5.5	2.73894e-07	1.04085e-06
ENSG00000170345	FOS	Fos proto-oncogene, AP-1 transcription factor subunit [Source:HGNC Symbol;Acc:HGNC:3796]	2.252	1.171	4.60573e-07	1.70019e-06
ENSG00000184451	CCR10	C-C motif chemokine receptor 10 [Source:HGNC Symbol;Acc:HGNC:4474]	2.916	1.544	5.55931e-07	2.03429e-06
ENSG00000100346	CACNA1I	calcium voltage-gated channel subunit alpha1 I [Source:HGNC Symbol;Acc:HGNC:1396]	2.609	1.383	1.16898e-06	4.11509e-06
ENSG00000150637	CD226	CD226 molecule [Source:HGNC Symbol;Acc:HGNC:16961]	3.534	1.821	3.70675e-06	1.2194e-05
ENSG00000172738	TMEM217	transmembrane protein 217 [Source:HGNC Symbol;Acc:HGNC:21238]	2.845	1.509	5.55091e-06	1.77794e-05
ENSG00000214309	MBLAC1	metallo-beta-lactamase domain containing 1 [Source:HGNC Symbol;Acc:HGNC:22180]	2.126	1.088	9.64596e-06	2.9721e-05
ENSG00000164175	SLC45A2	solute carrier family 45 member 2 [Source:HGNC Symbol;Acc:HGNC:16472]	3.903	1.965	1.16927e-05	3.5538e-05
ENSG00000135423	GLS2	glutaminase 2 [Source:HGNC Symbol;Acc:HGNC:29570]	2.272	1.184	1.48763e-05	4.45042e-05
ENSG00000136147	PHF11	PHD finger protein 11 [Source:HGNC Symbol;Acc:HGNC:17024]	2.395	1.26	4.07548e-05	0.000114433
ENSG00000198821	CD247	CD247 molecule [Source:HGNC Symbol;Acc:HGNC:1677]	2.764	1.467	8.61171e-05	0.000230645
ENSG00000164220	F2RL2	coagulation factor II thrombin receptor like 2 [Source:HGNC Symbol;Acc:HGNC:3539]	2.199	1.137	0.000164265	0.000421892
ENSG00000185634	SHC4	SHC adaptor protein 4 [Source:HGNC Symbol;Acc:HGNC:16743]	2.045	1.032	0.000201652	0.000508802
ENSG00000140564	FURIN	furin, paired basic amino acid cleaving enzyme [Source:HGNC Symbol;Acc:HGNC:8568]	3.018	1.594	9.65066e-120	4.90546e-117
ENSG00000113916	BCL6	BCL6 transcription repressor [Source:HGNC Symbol;Acc:HGNC:1001]	4.472	2.161	2.71849e-90	7.72881e-88
ENSG00000065357	DGKA	diacylglycerol kinase alpha [Source:HGNC Symbol;Acc:HGNC:2849]	5.958	2.575	5.38836e-78	1.1298e-75
ENSG00000138119	MYOF	myoferlin [Source:HGNC Symbol;Acc:HGNC:3656]	7.496	2.906	1.231e-72	2.17356e-70
ENSG00000197019	SERTAD1	SERTA domain containing 1 [Source:HGNC Symbol;Acc:HGNC:17932]	5.819	2.541	1.7391e-69	2.8322e-67
ENSG00000198914	POU3F3	POU class 3 homeobox 3 [Source:HGNC Symbol;Acc:HGNC:9216]	2.64	1.4	1.49109e-66	2.19399e-64
ENSG00000007372	PAX6	paired box 6 [Source:HGNC Symbol;Acc:HGNC:8620]	2.343	1.229	3.71088e-58	3.74978e-56
ENSG00000160685	ZBTB7B	zinc finger and BTB domain containing 7B [Source:HGNC Symbol;Acc:HGNC:18668]	4.102	2.036	6.65258e-58	6.64228e-56
ENSG00000204947	ZNF425	zinc finger protein 425 [Source:HGNC Symbol;Acc:HGNC:20690]	5.338	2.416	1.11377e-56	1.04371e-54
ENSG00000138336	TET1	tet methylcytosine dioxygenase 1 [Source:HGNC Symbol;Acc:HGNC:29484]	2.931	1.551	1.10636e-55	9.81905e-54
ENSG00000180209	MYL11	myosin light chain 11 [Source:HGNC Symbol;Acc:HGNC:29824]	12.809	3.679	1.5126e-55	1.33539e-53
ENSG00000161940	BCL6B	BCL6B transcription repressor [Source:HGNC Symbol;Acc:HGNC:1002]	3.259	1.704	3.61298e-55	3.12392e-53
ENSG00000129514	FOXA1	forkhead box A1 [Source:HGNC Symbol;Acc:HGNC:5021]	3.729	1.899	1.19509e-49	8.05079e-48
ENSG00000115520	COQ10B	coenzyme Q10B [Source:HGNC Symbol;Acc:HGNC:25819]	2.87	1.521	2.1773e-46	1.32326e-44
ENSG00000138175	ARL3	ADP ribosylation factor like GTPase 3 [Source:HGNC Symbol;Acc:HGNC:694]	2.348	1.231	2.12786e-45	1.22656e-43
ENSG00000198160	MIER1	MIER1 transcriptional regulator [Source:HGNC Symbol;Acc:HGNC:29657]	2.692	1.429	9.13845e-42	4.60325e-40
ENSG00000243660	ZNF487	zinc finger protein 487 [Source:HGNC Symbol;Acc:HGNC:23488]	4.714	2.237	4.80377e-40	2.23209e-38
ENSG00000116786	PLEKHM2	pleckstrin homology and RUN domain containing M2 [Source:HGNC Symbol;Acc:HGNC:29131]	2.066	1.047	4.6151e-38	1.93052e-36
ENSG00000182095	TNRC18	trinucleotide repeat containing 18 [Source:HGNC Symbol;Acc:HGNC:11962]	2.105	1.074	3.56872e-37	1.43898e-35
ENSG00000163626	COX18	cytochrome c oxidase assembly factor COX18 [Source:HGNC Symbol;Acc:HGNC:26801]	2.196	1.135	3.9971e-35	1.44499e-33
ENSG00000133135	RNF128	ring finger protein 128 [Source:HGNC Symbol;Acc:HGNC:21153]	2.842	1.507	4.97982e-32	1.5355e-30
ENSG00000165240	ATP7A	ATPase copper transporting alpha [Source:HGNC Symbol;Acc:HGNC:869]	2.033	1.023	8.06458e-30	2.18186e-28
ENSG00000153037	SRP19	signal recognition particle 19 [Source:HGNC Symbol;Acc:HGNC:11300]	2.381	1.252	8.8334e-30	2.38218e-28
ENSG00000197748	CFAP43	cilia and flagella associated protein 43 [Source:HGNC Symbol;Acc:HGNC:26684]	4.587	2.198	2.32102e-29	6.11189e-28
ENSG00000143369	ECM1	extracellular matrix protein 1 [Source:HGNC Symbol;Acc:HGNC:3153]	5.295	2.405	1.7352e-28	4.38348e-27
ENSG00000182687	GALR2	galanin receptor 2 [Source:HGNC Symbol;Acc:HGNC:4133]	12.341	3.625	1.94164e-27	4.52347e-26
ENSG00000198746	GPATCH3	G-patch domain containing 3 [Source:HGNC Symbol;Acc:HGNC:25720]	2.027	1.02	2.176e-27	5.04844e-26
ENSG00000167371	PRRT2	proline rich transmembrane protein 2 [Source:HGNC Symbol;Acc:HGNC:30500]	4.657	2.219	6.19267e-27	1.40183e-25
ENSG00000064300	NGFR	nerve growth factor receptor [Source:HGNC Symbol;Acc:HGNC:7809]	5.788	2.533	6.50372e-27	1.46828e-25
ENSG00000163631	ALB	albumin [Source:HGNC Symbol;Acc:HGNC:399]	7.106	2.829	9.20789e-26	1.91867e-24
ENSG00000144730	IL17RD	interleukin 17 receptor D [Source:HGNC Symbol;Acc:HGNC:17616]	2.224	1.153	1.62803e-25	3.32625e-24
ENSG00000131471	AOC3	amine oxidase copper containing 3 [Source:HGNC Symbol;Acc:HGNC:550]	3.85	1.945	2.92641e-25	5.8647e-24
ENSG00000122877	EGR2	early growth response 2 [Source:HGNC Symbol;Acc:HGNC:3239]	8.642	3.111	9.61579e-24	1.68367e-22
ENSG00000167711	SERPINF2	serpin family F member 2 [Source:HGNC Symbol;Acc:HGNC:9075]	14.743	3.882	1.57233e-23	2.69676e-22
ENSG00000143199	ADCY10	adenylate cyclase 10 [Source:HGNC Symbol;Acc:HGNC:21285]	5.673	2.504	1.59006e-22	2.545e-21
ENSG00000108797	CNTNAP1	contactin associated protein 1 [Source:HGNC Symbol;Acc:HGNC:8011]	2.153	1.107	3.21536e-22	5.06427e-21
ENSG00000107593	PKD2L1	polycystin 2 like 1, transient receptor potential cation channel [Source:HGNC Symbol;Acc:HGNC:9011]	25.302	4.661	9.88854e-22	1.50518e-20
ENSG00000188315	C3orf62	chromosome 3 open reading frame 62 [Source:HGNC Symbol;Acc:HGNC:24771]	2.021	1.015	1.03395e-21	1.56813e-20
ENSG00000134363	FST	follistatin [Source:HGNC Symbol;Acc:HGNC:3971]	4.399	2.137	9.59734e-20	1.24122e-18
ENSG00000178498	DTX3	deltex E3 ubiquitin ligase 3 [Source:HGNC Symbol;Acc:HGNC:24457]	2.767	1.468	1.00292e-18	1.19312e-17
ENSG00000065618	COL17A1	collagen type XVII alpha 1 chain [Source:HGNC Symbol;Acc:HGNC:2194]	4.11	2.039	2.10303e-18	2.42615e-17
ENSG00000159224	GIP	gastric inhibitory polypeptide [Source:HGNC Symbol;Acc:HGNC:4270]	45.899	5.52	3.17879e-18	3.60765e-17
ENSG00000161905	ALOX15	arachidonate 15-lipoxygenase [Source:HGNC Symbol;Acc:HGNC:433]	12.125	3.6	6.14596e-18	6.7513e-17
ENSG00000185664	PMEL	premelanosome protein [Source:HGNC Symbol;Acc:HGNC:10880]	2.851	1.511	1.80673e-17	1.91933e-16
ENSG00000235453	SMIM27	small integral membrane protein 27 [Source:HGNC Symbol;Acc:HGNC:31420]	2.742	1.455	1.555e-16	1.52804e-15
ENSG00000182326	C1S	complement C1s [Source:HGNC Symbol;Acc:HGNC:1247]	3.947	1.981	1.69707e-16	1.65987e-15
ENSG00000183423	LRIT3	leucine rich repeat, Ig-like and transmembrane domains 3 [Source:HGNC Symbol;Acc:HGNC:24783]	3.57	1.836	9.01261e-16	8.24305e-15
ENSG00000147485	PXDNL	peroxidasin like [Source:HGNC Symbol;Acc:HGNC:26359]	14.722	3.88	3.14696e-15	2.73225e-14
ENSG00000181856	SLC2A4	solute carrier family 2 member 4 [Source:HGNC Symbol;Acc:HGNC:11009]	2.783	1.477	8.82885e-15	7.38629e-14
ENSG00000150672	DLG2	discs large MAGUK scaffold protein 2 [Source:HGNC Symbol;Acc:HGNC:2901]	3.477	1.798	2.3252e-14	1.88329e-13
ENSG00000174844	DNAH12	dynein axonemal heavy chain 12 [Source:HGNC Symbol;Acc:HGNC:2943]	3.827	1.936	3.05557e-13	2.21304e-12
ENSG00000161992	PRR35	proline rich 35 [Source:HGNC Symbol;Acc:HGNC:14139]	3.882	1.957	1.09975e-12	7.54798e-12
ENSG00000268350	FAM156A	family with sequence similarity 156 member A [Source:HGNC Symbol;Acc:HGNC:30114]	4.426	2.146	1.37482e-12	9.35928e-12
ENSG00000204248	COL11A2	collagen type XI alpha 2 chain [Source:HGNC Symbol;Acc:HGNC:2187]	2.015	1.011	2.64817e-12	1.76202e-11
ENSG00000171246	NPTX1	neuronal pentraxin 1 [Source:HGNC Symbol;Acc:HGNC:7952]	2.488	1.315	4.01423e-12	2.62923e-11
ENSG00000205704	SMIM45	small integral membrane protein 45 [Source:HGNC Symbol;Acc:HGNC:27930]	2.334	1.223	4.1057e-12	2.68495e-11
ENSG00000115363	EVA1A	eva-1 homolog A, regulator of programmed cell death [Source:HGNC Symbol;Acc:HGNC:25816]	3.571	1.836	6.62535e-12	4.23366e-11
ENSG00000196154	S100A4	S100 calcium binding protein A4 [Source:HGNC Symbol;Acc:HGNC:10494]	4.812	2.267	8.66797e-12	5.47747e-11
ENSG00000187288	CIDEC	cell death inducing DFFA like effector c [Source:HGNC Symbol;Acc:HGNC:24229]	145.638	7.186	1.64036e-11	1.00752e-10
ENSG00000091009	RBM27	RNA binding motif protein 27 [Source:HGNC Symbol;Acc:HGNC:29243]	2.35	1.232	4.20282e-11	2.47362e-10
ENSG00000110195	FOLR1	folate receptor alpha [Source:HGNC Symbol;Acc:HGNC:3791]	11.156	3.48	5.11443e-11	2.9871e-10
ENSG00000173826	KCNH6	potassium voltage-gated channel subfamily H member 6 [Source:HGNC Symbol;Acc:HGNC:18862]	5.091	2.348	1.01399e-10	5.7191e-10
ENSG00000173662	TAS1R1	taste 1 receptor member 1 [Source:HGNC Symbol;Acc:HGNC:14448]	6.392	2.676	1.05858e-10	5.9606e-10
ENSG00000140403	DNAJA4	DnaJ heat shock protein family (Hsp40) member A4 [Source:HGNC Symbol;Acc:HGNC:14885]	2.456	1.296	1.40204e-10	7.80284e-10
ENSG00000010438	PRSS3	serine protease 3 [Source:HGNC Symbol;Acc:HGNC:9486]	129.157	7.013	1.50734e-10	8.3501e-10
ENSG00000188672	RHCE	Rh blood group CcEe antigens [Source:HGNC Symbol;Acc:HGNC:10008]	2.451	1.293	4.11029e-10	2.162e-09
ENSG00000183971	NPW	neuropeptide W [Source:HGNC Symbol;Acc:HGNC:30509]	3.341	1.74	7.39651e-10	3.79648e-09
ENSG00000214694	ARHGEF33	Rho guanine nucleotide exchange factor 33 [Source:HGNC Symbol;Acc:HGNC:37252]	3.394	1.763	3.71618e-09	1.77948e-08
ENSG00000183066	WBP2NL	WBP2 N-terminal like [Source:HGNC Symbol;Acc:HGNC:28389]	6.02	2.59	4.3913e-09	2.08431e-08
ENSG00000138100	TRIM54	tripartite motif containing 54 [Source:HGNC Symbol;Acc:HGNC:16008]	2.831	1.501	1.26086e-07	4.99048e-07
ENSG00000196503	ARL9	ADP ribosylation factor like GTPase 9 [Source:HGNC Symbol;Acc:HGNC:23592]	2.743	1.456	1.74994e-07	6.80108e-07
ENSG00000159374	M1AP	meiosis 1 associated protein [Source:HGNC Symbol;Acc:HGNC:25183]	2.856	1.514	1.92341e-07	7.45111e-07
ENSG00000164106	SCRG1	stimulator of chondrogenesis 1 [Source:HGNC Symbol;Acc:HGNC:17036]	3.034	1.601	6.41496e-06	2.03334e-05
ENSG00000115850	LCT	lactase [Source:HGNC Symbol;Acc:HGNC:6530]	2.822	1.497	2.79158e-05	8.04951e-05
ENSG00000183576	SETD3	SET domain containing 3, actin histidine methyltransferase [Source:HGNC Symbol;Acc:HGNC:20493]	2.21	1.144	3.11363e-46	1.87871e-44
ENSG00000174721	FGFBP3	fibroblast growth factor binding protein 3 [Source:HGNC Symbol;Acc:HGNC:23428]	3.671	1.876	5.2408e-36	1.95789e-34
ENSG00000121270	ABCC11	ATP binding cassette subfamily C member 11 [Source:HGNC Symbol;Acc:HGNC:14639]	5.442	2.444	4.00352e-31	1.16589e-29
ENSG00000197062	ZSCAN26	zinc finger and SCAN domain containing 26 [Source:HGNC Symbol;Acc:HGNC:12978]	2.623	1.391	8.20945e-28	1.98137e-26
ENSG00000149591	TAGLN	transgelin [Source:HGNC Symbol;Acc:HGNC:11553]	2.605	1.381	2.19264e-21	3.22909e-20
ENSG00000080298	RFX3	regulatory factor X3 [Source:HGNC Symbol;Acc:HGNC:9984]	2.851	1.511	3.83567e-20	5.15954e-19
ENSG00000185792	NLRP9	NLR family pyrin domain containing 9 [Source:HGNC Symbol;Acc:HGNC:22941]	19.244	4.266	1.11794e-14	9.26045e-14
ENSG00000189129	PLAC9	placenta associated 9 [Source:HGNC Symbol;Acc:HGNC:19255]	5.084	2.346	1.76392e-13	1.31327e-12
ENSG00000148655	LRMDA	leucine rich melanocyte differentiation associated [Source:HGNC Symbol;Acc:HGNC:23405]	3.368	1.752	2.12025e-13	1.56605e-12
ENSG00000146216	TTBK1	tau tubulin kinase 1 [Source:HGNC Symbol;Acc:HGNC:19140]	4.445	2.152	2.48931e-13	1.82738e-12
ENSG00000168135	KCNJ4	potassium inwardly rectifying channel subfamily J member 4 [Source:HGNC Symbol;Acc:HGNC:6265]	2.252	1.171	2.77263e-13	2.01858e-12
ENSG00000139988	RDH12	retinol dehydrogenase 12 [Source:HGNC Symbol;Acc:HGNC:19977]	5.781	2.531	3.94336e-13	2.8328e-12
ENSG00000161958	FGF11	fibroblast growth factor 11 [Source:HGNC Symbol;Acc:HGNC:3667]	3.728	1.898	5.90129e-13	4.15219e-12
ENSG00000171885	AQP4	aquaporin 4 [Source:HGNC Symbol;Acc:HGNC:637]	4.785	2.258	1.51402e-11	9.32656e-11
ENSG00000146839	ZAN	zonadhesin [Source:HGNC Symbol;Acc:HGNC:12857]	4.906	2.294	9.65363e-09	4.4219e-08
ENSG00000143217	NECTIN4	nectin cell adhesion molecule 4 [Source:HGNC Symbol;Acc:HGNC:19688]	2.457	1.297	8.89101e-08	3.60062e-07
ENSG00000226979	LTA	lymphotoxin alpha [Source:HGNC Symbol;Acc:HGNC:6709]	4.821	2.269	1.55578e-07	6.0888e-07
ENSG00000170175	CHRNB1	cholinergic receptor nicotinic beta 1 subunit [Source:HGNC Symbol;Acc:HGNC:1961]	3.909	1.967	6.11961e-78	1.26729e-75
ENSG00000091164	TXNL1	thioredoxin like 1 [Source:HGNC Symbol;Acc:HGNC:12436]	2.195	1.134	5.29512e-68	8.14866e-66
ENSG00000107485	GATA3	GATA binding protein 3 [Source:HGNC Symbol;Acc:HGNC:4172]	3.116	1.64	2.90109e-65	3.92443e-63
ENSG00000013364	MVP	major vault protein [Source:HGNC Symbol;Acc:HGNC:7531]	3.218	1.686	3.02018e-50	2.12859e-48
ENSG00000162670	BRINP3	BMP/retinoic acid inducible neural specific 3 [Source:HGNC Symbol;Acc:HGNC:22393]	3.922	1.972	3.83411e-50	2.67972e-48
ENSG00000010379	SLC6A13	solute carrier family 6 member 13 [Source:HGNC Symbol;Acc:HGNC:11046]	16.372	4.033	2.7682e-45	1.57938e-43
ENSG00000180739	S1PR5	sphingosine-1-phosphate receptor 5 [Source:HGNC Symbol;Acc:HGNC:14299]	11.979	3.582	3.22235e-39	1.44911e-37
ENSG00000004948	CALCR	calcitonin receptor [Source:HGNC Symbol;Acc:HGNC:1440]	17.871	4.16	4.2717e-32	1.32446e-30
ENSG00000104833	TUBB4A	tubulin beta 4A class IVa [Source:HGNC Symbol;Acc:HGNC:20774]	3.151	1.656	1.34033e-30	3.81709e-29
ENSG00000128268	MGAT3	beta-1,4-mannosyl-glycoprotein 4-beta-N-acetylglucosaminyltransferase [Source:HGNC Symbol;Acc:HGNC:7046]	2.385	1.254	4.47378e-30	1.2363e-28
ENSG00000182919	C11orf54	chromosome 11 open reading frame 54 [Source:HGNC Symbol;Acc:HGNC:30204]	2.955	1.563	4.74681e-30	1.30316e-28
ENSG00000164066	INTU	inturned planar cell polarity protein [Source:HGNC Symbol;Acc:HGNC:29239]	2.058	1.041	2.85488e-25	5.72819e-24
ENSG00000136574	GATA4	GATA binding protein 4 [Source:HGNC Symbol;Acc:HGNC:4173]	2.096	1.068	3.45937e-25	6.85903e-24
ENSG00000215529	EFCAB8	EF-hand calcium binding domain 8 [Source:HGNC Symbol;Acc:HGNC:34532]	10.159	3.345	6.54481e-25	1.26916e-23
ENSG00000197183	NOL4L	nucleolar protein 4 like [Source:HGNC Symbol;Acc:HGNC:16106]	2.16	1.111	2.99216e-24	5.4853e-23
ENSG00000142408	CACNG8	calcium voltage-gated channel auxiliary subunit gamma 8 [Source:HGNC Symbol;Acc:HGNC:13628]	2.994	1.582	1.73528e-23	2.9611e-22
ENSG00000187556	NANOS3	nanos C2HC-type zinc finger 3 [Source:HGNC Symbol;Acc:HGNC:22048]	13.893	3.796	3.02864e-23	5.08024e-22
ENSG00000183386	FHL3	four and a half LIM domains 3 [Source:HGNC Symbol;Acc:HGNC:3704]	2.051	1.036	1.42799e-22	2.29876e-21
ENSG00000108405	P2RX1	purinergic receptor P2X 1 [Source:HGNC Symbol;Acc:HGNC:8533]	12.347	3.626	1.50737e-22	2.42421e-21
ENSG00000139597	N4BP2L1	NEDD4 binding protein 2 like 1 [Source:HGNC Symbol;Acc:HGNC:25037]	6.262	2.647	1.03363e-21	1.56813e-20
ENSG00000139200	PIANP	PILR alpha associated neural protein [Source:HGNC Symbol;Acc:HGNC:25338]	2.283	1.191	2.14419e-21	3.17167e-20
ENSG00000204301	NOTCH4	notch receptor 4 [Source:HGNC Symbol;Acc:HGNC:7884]	5.069	2.342	5.44758e-21	7.81006e-20
ENSG00000064932	SBNO2	strawberry notch homolog 2 [Source:HGNC Symbol;Acc:HGNC:29158]	2.264	1.179	1.73053e-20	2.38129e-19
ENSG00000184811	TRARG1	trafficking regulator of GLUT4 (SLC2A4) 1 [Source:HGNC Symbol;Acc:HGNC:29592]	11.664	3.544	7.30539e-20	9.59598e-19
ENSG00000170382	LRRN2	leucine rich repeat neuronal 2 [Source:HGNC Symbol;Acc:HGNC:16914]	2.318	1.213	1.33469e-19	1.69993e-18
ENSG00000143382	ADAMTSL4	ADAMTS like 4 [Source:HGNC Symbol;Acc:HGNC:19706]	3.791	1.923	5.14394e-19	6.26157e-18
ENSG00000042493	CAPG	capping actin protein, gelsolin like [Source:HGNC Symbol;Acc:HGNC:1474]	5.237	2.389	8.84052e-19	1.05922e-17
ENSG00000198597	ZNF536	zinc finger protein 536 [Source:HGNC Symbol;Acc:HGNC:29025]	2.081	1.057	1.81588e-17	1.92783e-16
ENSG00000183914	DNAH2	dynein axonemal heavy chain 2 [Source:HGNC Symbol;Acc:HGNC:2948]	3.493	1.805	4.80456e-16	4.50988e-15
ENSG00000232434	AJM1	apical junction component 1 homolog [Source:HGNC Symbol;Acc:HGNC:37284]	2.58	1.367	2.33131e-15	2.05278e-14
ENSG00000172349	IL16	interleukin 16 [Source:HGNC Symbol;Acc:HGNC:5980]	6.669	2.738	3.30102e-15	2.85861e-14
ENSG00000272636	DOC2B	double C2 domain beta [Source:HGNC Symbol;Acc:HGNC:2986]	12.498	3.644	1.10297e-13	8.36782e-13
ENSG00000116183	PAPPA2	pappalysin 2 [Source:HGNC Symbol;Acc:HGNC:14615]	6.98	2.803	1.5471e-13	1.15957e-12
ENSG00000146856	AGBL3	AGBL carboxypeptidase 3 [Source:HGNC Symbol;Acc:HGNC:27981]	2.365	1.242	4.48482e-13	3.19713e-12
ENSG00000092850	TEKT2	tektin 2 [Source:HGNC Symbol;Acc:HGNC:11725]	4.061	2.022	9.58778e-13	6.60474e-12
ENSG00000141574	SECTM1	secreted and transmembrane 1 [Source:HGNC Symbol;Acc:HGNC:10707]	4.649	2.217	4.09924e-12	2.68177e-11
ENSG00000179284	DAND5	DAN domain BMP antagonist family member 5 [Source:HGNC Symbol;Acc:HGNC:26780]	5.263	2.396	5.77766e-12	3.72033e-11
ENSG00000112619	PRPH2	peripherin 2 [Source:HGNC Symbol;Acc:HGNC:9942]	4.065	2.023	1.82717e-11	1.11573e-10
ENSG00000165457	FOLR2	folate receptor beta [Source:HGNC Symbol;Acc:HGNC:3793]	151.041	7.239	3.73837e-11	2.21034e-10
ENSG00000008517	IL32	interleukin 32 [Source:HGNC Symbol;Acc:HGNC:16830]	20.865	4.383	1.54514e-10	8.53974e-10
ENSG00000169994	MYO7B	myosin VIIB [Source:HGNC Symbol;Acc:HGNC:7607]	30.367	4.924	2.91245e-09	1.41236e-08
ENSG00000157343	ARMC12	armadillo repeat containing 12 [Source:HGNC Symbol;Acc:HGNC:21099]	5.831	2.544	3.31464e-09	1.59494e-08
ENSG00000100097	LGALS1	galectin 1 [Source:HGNC Symbol;Acc:HGNC:6561]	2.129	1.09	4.064e-08	1.71712e-07
ENSG00000169403	PTAFR	platelet activating factor receptor [Source:HGNC Symbol;Acc:HGNC:9582]	4.55	2.186	4.64034e-51	3.42895e-49
ENSG00000166866	MYO1A	myosin IA [Source:HGNC Symbol;Acc:HGNC:7595]	6.607	2.724	6.77027e-42	3.42062e-40
ENSG00000014914	MTMR11	myotubularin related protein 11 [Source:HGNC Symbol;Acc:HGNC:24307]	4.629	2.211	1.30368e-37	5.35981e-36
ENSG00000117139	KDM5B	lysine demethylase 5B [Source:HGNC Symbol;Acc:HGNC:18039]	2.111	1.078	1.19341e-33	3.98772e-32
ENSG00000167619	TMEM145	transmembrane protein 145 [Source:HGNC Symbol;Acc:HGNC:26912]	2.77	1.47	3.57626e-26	7.68095e-25
ENSG00000143398	PIP5K1A	phosphatidylinositol-4-phosphate 5-kinase type 1 alpha [Source:HGNC Symbol;Acc:HGNC:8994]	2.153	1.106	1.25046e-38	5.46229e-37
ENSG00000250673	REELD1	reeler domain containing 1 [Source:HGNC Symbol;Acc:HGNC:53638]	6.402	2.679	1.86038e-34	6.56969e-33
ENSG00000151239	TWF1	twinfilin actin binding protein 1 [Source:HGNC Symbol;Acc:HGNC:9620]	2.466	1.302	2.39192e-34	8.3414e-33
ENSG00000163683	SMIM14	small integral membrane protein 14 [Source:HGNC Symbol;Acc:HGNC:27321]	3.26	1.705	2.52017e-31	7.42939e-30
ENSG00000162267	ITIH3	inter-alpha-trypsin inhibitor heavy chain 3 [Source:HGNC Symbol;Acc:HGNC:6168]	9.938	3.313	3.12989e-29	8.19046e-28
ENSG00000111261	MANSC1	MANSC domain containing 1 [Source:HGNC Symbol;Acc:HGNC:25505]	2.032	1.023	9.0226e-28	2.16207e-26
ENSG00000102908	NFAT5	nuclear factor of activated T cells 5 [Source:HGNC Symbol;Acc:HGNC:7774]	2.185	1.128	2.69467e-27	6.24315e-26
ENSG00000156453	PCDH1	protocadherin 1 [Source:HGNC Symbol;Acc:HGNC:8655]	2.814	1.493	1.58345e-24	2.97766e-23
ENSG00000132004	FBXW9	F-box and WD repeat domain containing 9 [Source:HGNC Symbol;Acc:HGNC:28136]	2.564	1.358	1.77358e-24	3.32774e-23
ENSG00000108511	HOXB6	homeobox B6 [Source:HGNC Symbol;Acc:HGNC:5117]	2.063	1.045	1.07164e-22	1.73395e-21
ENSG00000107443	CCNJ	cyclin J [Source:HGNC Symbol;Acc:HGNC:23434]	2.296	1.199	8.35418e-22	1.27626e-20
ENSG00000164309	CMYA5	cardiomyopathy associated 5 [Source:HGNC Symbol;Acc:HGNC:14305]	3.259	1.705	7.35876e-21	1.0443e-19
ENSG00000164850	GPER1	G protein-coupled estrogen receptor 1 [Source:HGNC Symbol;Acc:HGNC:4485]	3.093	1.629	2.94047e-20	3.98091e-19
ENSG00000166863	TAC3	tachykinin precursor 3 [Source:HGNC Symbol;Acc:HGNC:11521]	18.967	4.245	9.99389e-19	1.18976e-17
ENSG00000244617	ASPRV1	aspartic peptidase retroviral like 1 [Source:HGNC Symbol;Acc:HGNC:26321]	3.449	1.786	4.56241e-18	5.08504e-17
ENSG00000139865	TTC6	tetratricopeptide repeat domain 6 [Source:HGNC Symbol;Acc:HGNC:19739]	5.907	2.562	5.80265e-18	6.40774e-17
ENSG00000107447	DNTT	DNA nucleotidylexotransferase [Source:HGNC Symbol;Acc:HGNC:2983]	475.756	8.894	9.05425e-17	9.09437e-16
ENSG00000091704	CPA1	carboxypeptidase A1 [Source:HGNC Symbol;Acc:HGNC:2296]	10.526	3.396	2.82123e-16	2.70883e-15
ENSG00000108839	ALOX12	arachidonate 12-lipoxygenase, 12S type [Source:HGNC Symbol;Acc:HGNC:429]	2.44	1.287	9.38926e-16	8.55954e-15
ENSG00000232810	TNF	tumor necrosis factor [Source:HGNC Symbol;Acc:HGNC:11892]	59.379	5.892	2.93525e-15	2.55904e-14
ENSG00000189134	NKAPL	NFKB activating protein like [Source:HGNC Symbol;Acc:HGNC:21584]	28.856	4.851	5.93696e-15	5.03725e-14
ENSG00000204390	HSPA1L	heat shock protein family A (Hsp70) member 1 like [Source:HGNC Symbol;Acc:HGNC:5234]	6.391	2.676	6.2289e-15	5.26897e-14
ENSG00000143107	FNDC7	fibronectin type III domain containing 7 [Source:HGNC Symbol;Acc:HGNC:26668]	5.739	2.521	1.46897e-12	9.97588e-12
ENSG00000162188	GNG3	G protein subunit gamma 3 [Source:HGNC Symbol;Acc:HGNC:4405]	3.08	1.623	6.53868e-12	4.18625e-11
ENSG00000181652	ATG9B	autophagy related 9B [Source:HGNC Symbol;Acc:HGNC:21899]	3.013	1.591	1.53058e-11	9.42163e-11
ENSG00000197769	MAP1LC3C	microtubule associated protein 1 light chain 3 gamma [Source:HGNC Symbol;Acc:HGNC:13353]	9.658	3.272	2.37579e-11	1.43505e-10
ENSG00000146700	SSC4D	scavenger receptor cysteine rich family member with 4 domains [Source:HGNC Symbol;Acc:HGNC:14461]	3.18	1.669	2.53038e-11	1.52404e-10
ENSG00000185905	C16orf54	chromosome 16 open reading frame 54 [Source:HGNC Symbol;Acc:HGNC:26649]	141.394	7.144	5.33119e-11	3.10937e-10
ENSG00000157617	C2CD2	C2 calcium dependent domain containing 2 [Source:HGNC Symbol;Acc:HGNC:1266]	37.941	5.246	7.83336e-11	4.46624e-10
ENSG00000174279	EVX2	even-skipped homeobox 2 [Source:HGNC Symbol;Acc:HGNC:3507]	7.921	2.986	2.077e-10	1.13374e-09
ENSG00000164692	COL1A2	collagen type I alpha 2 chain [Source:HGNC Symbol;Acc:HGNC:2198]	102.161	6.675	2.47619e-10	1.33641e-09
ENSG00000134258	VTCN1	V-set domain containing T cell activation inhibitor 1 [Source:HGNC Symbol;Acc:HGNC:28873]	13.617	3.767	1.16948e-09	5.88386e-09
ENSG00000109339	MAPK10	mitogen-activated protein kinase 10 [Source:HGNC Symbol;Acc:HGNC:6872]	2.088	1.062	1.68794e-08	7.50624e-08
ENSG00000163840	DTX3L	deltex E3 ubiquitin ligase 3L [Source:HGNC Symbol;Acc:HGNC:30323]	2.573	1.363	4.24758e-08	1.79107e-07
ENSG00000126759	CFP	complement factor properdin [Source:HGNC Symbol;Acc:HGNC:8864]	2.163	1.113	4.69746e-08	1.97334e-07
ENSG00000205593	DENND6B	DENN domain containing 6B [Source:HGNC Symbol;Acc:HGNC:32690]	2.28	1.189	7.73368e-08	3.16788e-07
ENSG00000158517	NCF1	neutrophil cytosolic factor 1 [Source:HGNC Symbol;Acc:HGNC:7660]	6.167	2.625	5.40015e-07	1.97864e-06
ENSG00000140749	IGSF6	immunoglobulin superfamily member 6 [Source:HGNC Symbol;Acc:HGNC:5953]	2.784	1.477	1.10342e-06	3.89821e-06
ENSG00000177453	NIM1K	NIM1 serine/threonine protein kinase [Source:HGNC Symbol;Acc:HGNC:28646]	2.311	1.208	5.70327e-06	1.822e-05
ENSG00000135409	AMHR2	anti-Mullerian hormone receptor type 2 [Source:HGNC Symbol;Acc:HGNC:465]	7.788	2.961	9.07755e-49	5.97125e-47
ENSG00000113369	ARRDC3	arrestin domain containing 3 [Source:HGNC Symbol;Acc:HGNC:29263]	3.359	1.748	2.28046e-44	1.25008e-42
ENSG00000137203	TFAP2A	transcription factor AP-2 alpha [Source:HGNC Symbol;Acc:HGNC:11742]	2.063	1.045	3.62674e-37	1.45887e-35
ENSG00000182400	TRAPPC6B	trafficking protein particle complex subunit 6B [Source:HGNC Symbol;Acc:HGNC:23066]	2.719	1.443	1.31701e-34	4.6705e-33
ENSG00000124557	BTN1A1	butyrophilin subfamily 1 member A1 [Source:HGNC Symbol;Acc:HGNC:1135]	15.328	3.938	4.82563e-32	1.49345e-30
ENSG00000144560	VGLL4	vestigial like family member 4 [Source:HGNC Symbol;Acc:HGNC:28966]	2.168	1.116	5.23135e-28	1.2773e-26
ENSG00000145016	RUBCN	rubicon autophagy regulator [Source:HGNC Symbol;Acc:HGNC:28991]	2.001	1.001	3.41621e-27	7.8498e-26
ENSG00000116833	NR5A2	nuclear receptor subfamily 5 group A member 2 [Source:HGNC Symbol;Acc:HGNC:7984]	2.623	1.391	3.79517e-27	8.67304e-26
ENSG00000203867	RBM20	RNA binding motif protein 20 [Source:HGNC Symbol;Acc:HGNC:27424]	2.164	1.114	9.72343e-27	2.16028e-25
ENSG00000173714	WFIKKN2	WAP, follistatin/kazal, immunoglobulin, kunitz and netrin domain containing 2 [Source:HGNC Symbol;Acc:HGNC:30916]	25.628	4.68	3.75107e-26	8.02558e-25
ENSG00000171811	CFAP46	cilia and flagella associated protein 46 [Source:HGNC Symbol;Acc:HGNC:25247]	35.28	5.141	1.64642e-24	3.09261e-23
ENSG00000186625	KATNA1	katanin catalytic subunit A1 [Source:HGNC Symbol;Acc:HGNC:6216]	2.559	1.355	2.60183e-24	4.79594e-23
ENSG00000109743	BST1	bone marrow stromal cell antigen 1 [Source:HGNC Symbol;Acc:HGNC:1118]	11.284	3.496	2.95525e-23	4.96707e-22
ENSG00000037965	HOXC8	homeobox C8 [Source:HGNC Symbol;Acc:HGNC:5129]	2.085	1.06	2.87142e-22	4.53106e-21
ENSG00000101638	ST8SIA5	ST8 alpha-N-acetyl-neuraminide alpha-2,8-sialyltransferase 5 [Source:HGNC Symbol;Acc:HGNC:17827]	5.175	2.372	1.37995e-21	2.07973e-20
ENSG00000275832	ARHGAP23	Rho GTPase activating protein 23 [Source:HGNC Symbol;Acc:HGNC:29293]	3.386	1.76	1.0883e-19	1.39886e-18
ENSG00000189045	ANKDD1B	ankyrin repeat and death domain containing 1B [Source:HGNC Symbol;Acc:HGNC:32525]	9.953	3.315	3.22291e-19	3.99269e-18
ENSG00000185222	TCEAL9	transcription elongation factor A like 9 [Source:HGNC Symbol;Acc:HGNC:30084]	2.067	1.047	4.69157e-18	5.21168e-17
ENSG00000196917	HCAR1	hydroxycarboxylic acid receptor 1 [Source:HGNC Symbol;Acc:HGNC:4532]	14.34	3.842	1.29816e-17	1.39372e-16
ENSG00000168071	CCDC88B	coiled-coil domain containing 88B [Source:HGNC Symbol;Acc:HGNC:26757]	3.227	1.69	1.32633e-17	1.42159e-16
ENSG00000081148	IMPG2	interphotoreceptor matrix proteoglycan 2 [Source:HGNC Symbol;Acc:HGNC:18362]	6.155	2.622	2.11546e-17	2.23738e-16
ENSG00000175105	ZNF654	zinc finger protein 654 [Source:HGNC Symbol;Acc:HGNC:25612]	2.904	1.538	2.8295e-17	2.95529e-16
ENSG00000105329	TGFB1	transforming growth factor beta 1 [Source:HGNC Symbol;Acc:HGNC:11766]	2.012	1.008	5.34833e-17	5.47697e-16
ENSG00000187800	PEAR1	platelet endothelial aggregation receptor 1 [Source:HGNC Symbol;Acc:HGNC:33631]	8.595	3.103	1.16709e-16	1.15565e-15
ENSG00000197780	TAF13	TATA-box binding protein associated factor 13 [Source:HGNC Symbol;Acc:HGNC:11546]	2.199	1.137	1.24992e-16	1.23621e-15
ENSG00000138615	CILP	cartilage intermediate layer protein [Source:HGNC Symbol;Acc:HGNC:1980]	15.67	3.97	3.17808e-16	3.0341e-15
ENSG00000183891	TTC32	tetratricopeptide repeat domain 32 [Source:HGNC Symbol;Acc:HGNC:32954]	2.115	1.081	8.23348e-16	7.57173e-15
ENSG00000183773	AIFM3	apoptosis inducing factor mitochondria associated 3 [Source:HGNC Symbol;Acc:HGNC:26398]	5.186	2.375	3.1615e-15	2.74345e-14
ENSG00000015285	WAS	WASP actin nucleation promoting factor [Source:HGNC Symbol;Acc:HGNC:12731]	3.196	1.676	5.79338e-15	4.9229e-14
ENSG00000187726	DNAJB13	DnaJ heat shock protein family (Hsp40) member B13 [Source:HGNC Symbol;Acc:HGNC:30718]	7.519	2.911	5.82298e-15	4.94555e-14
ENSG00000148483	TMEM236	transmembrane protein 236 [Source:HGNC Symbol;Acc:HGNC:23473]	5.659	2.501	2.93038e-14	2.33956e-13
ENSG00000197653	DNAH10	dynein axonemal heavy chain 10 [Source:HGNC Symbol;Acc:HGNC:2941]	2.303	1.204	6.65749e-14	5.12966e-13
ENSG00000182866	LCK	LCK proto-oncogene, Src family tyrosine kinase [Source:HGNC Symbol;Acc:HGNC:6524]	69.517	6.119	1.61209e-13	1.20638e-12
ENSG00000155875	SAXO1	stabilizer of axonemal microtubules 1 [Source:HGNC Symbol;Acc:HGNC:28566]	6.372	2.672	2.20778e-13	1.62784e-12
ENSG00000235098	ANKRD65	ankyrin repeat domain 65 [Source:HGNC Symbol;Acc:HGNC:42950]	10.096	3.336	6.55972e-13	4.59235e-12
ENSG00000088926	F11	coagulation factor XI [Source:HGNC Symbol;Acc:HGNC:3529]	201.592	7.655	1.15225e-12	7.89213e-12
ENSG00000164122	ASB5	ankyrin repeat and SOCS box containing 5 [Source:HGNC Symbol;Acc:HGNC:17180]	219.531	7.778	1.52949e-12	1.03618e-11
ENSG00000163959	SLC51A	solute carrier family 51 subunit alpha [Source:HGNC Symbol;Acc:HGNC:29955]	2.627	1.393	2.3908e-12	1.59583e-11
ENSG00000172403	SYNPO2	synaptopodin 2 [Source:HGNC Symbol;Acc:HGNC:17732]	3.541	1.824	4.64482e-12	3.01868e-11
ENSG00000159289	GOLGA6A	golgin A6 family member A [Source:HGNC Symbol;Acc:HGNC:13567]	9.762	3.287	6.1725e-12	3.96392e-11
ENSG00000115593	SMYD1	SET and MYND domain containing 1 [Source:HGNC Symbol;Acc:HGNC:20986]	163.276	7.351	1.02066e-11	6.40502e-11
ENSG00000283787	PRR33	proline rich 33 [Source:HGNC Symbol;Acc:HGNC:35118]	147.939	7.209	1.70791e-11	1.04748e-10
ENSG00000155719	OTOA	otoancorin [Source:HGNC Symbol;Acc:HGNC:16378]	21.873	4.451	5.29184e-11	3.08749e-10
ENSG00000160117	ANKLE1	ankyrin repeat and LEM domain containing 1 [Source:HGNC Symbol;Acc:HGNC:26812]	2.463	1.3	2.07155e-10	1.13149e-09
ENSG00000186399	GOLGA8R	golgin A8 family member R [Source:HGNC Symbol;Acc:HGNC:44407]	3.076	1.621	2.10552e-10	1.14818e-09
ENSG00000138061	CYP1B1	cytochrome P450 family 1 subfamily B member 1 [Source:HGNC Symbol;Acc:HGNC:2597]	2.282	1.19	4.60259e-10	2.41187e-09
ENSG00000176884	GRIN1	glutamate ionotropic receptor NMDA type subunit 1 [Source:HGNC Symbol;Acc:HGNC:4584]	2.347	1.231	1.01047e-09	5.12226e-09
ENSG00000181381	DDX60L	DExD/H-box 60 like [Source:HGNC Symbol;Acc:HGNC:26429]	98.288	6.619	1.31527e-09	6.58382e-09
ENSG00000106038	EVX1	even-skipped homeobox 1 [Source:HGNC Symbol;Acc:HGNC:3506]	83.297	6.38	2.86107e-09	1.38824e-08
ENSG00000137709	POU2F3	POU class 2 homeobox 3 [Source:HGNC Symbol;Acc:HGNC:19864]	4.343	2.119	7.63458e-09	3.53373e-08
ENSG00000100079	LGALS2	galectin 2 [Source:HGNC Symbol;Acc:HGNC:6562]	2.308	1.207	1.03959e-08	4.74379e-08
ENSG00000185022	MAFF	MAF bZIP transcription factor F [Source:HGNC Symbol;Acc:HGNC:6780]	2.154	1.107	1.09977e-08	5.00338e-08
ENSG00000117595	IRF6	interferon regulatory factor 6 [Source:HGNC Symbol;Acc:HGNC:6121]	3.307	1.726	1.43909e-08	6.46648e-08
ENSG00000166793	YPEL4	yippee like 4 [Source:HGNC Symbol;Acc:HGNC:18328]	8.935	3.159	1.68532e-08	7.49854e-08
ENSG00000187862	TTC24	tetratricopeptide repeat domain 24 [Source:HGNC Symbol;Acc:HGNC:32348]	5.21	2.381	1.74795e-08	7.75254e-08
ENSG00000163263	CFAP141	cilia and flagella associated protein 141 [Source:HGNC Symbol;Acc:HGNC:32305]	6.484	2.697	1.89397e-08	8.36036e-08
ENSG00000204444	APOM	apolipoprotein M [Source:HGNC Symbol;Acc:HGNC:13916]	2.16	1.111	3.22031e-08	1.38188e-07
ENSG00000197181	PIWIL2	piwi like RNA-mediated gene silencing 2 [Source:HGNC Symbol;Acc:HGNC:17644]	5.263	2.396	3.89811e-08	1.65285e-07
ENSG00000120094	HOXB1	homeobox B1 [Source:HGNC Symbol;Acc:HGNC:5111]	36.805	5.202	5.37171e-08	2.24142e-07
ENSG00000160801	PTH1R	parathyroid hormone 1 receptor [Source:HGNC Symbol;Acc:HGNC:9608]	2.571	1.362	6.11263e-08	2.5304e-07
ENSG00000154175	ABI3BP	ABI family member 3 binding protein [Source:HGNC Symbol;Acc:HGNC:17265]	2.099	1.069	6.75737e-08	2.78291e-07
ENSG00000183813	CCR4	C-C motif chemokine receptor 4 [Source:HGNC Symbol;Acc:HGNC:1605]	12.014	3.587	6.92373e-08	2.84793e-07
ENSG00000284906		novel protein	2.119	1.084	8.9202e-08	3.6107e-07
ENSG00000173227	SYT12	synaptotagmin 12 [Source:HGNC Symbol;Acc:HGNC:18381]	2.398	1.262	2.06582e-07	7.98988e-07
ENSG00000106538	RARRES2	retinoic acid receptor responder 2 [Source:HGNC Symbol;Acc:HGNC:9868]	3.103	1.634	2.2173e-07	8.53245e-07
ENSG00000176927	EFCAB5	EF-hand calcium binding domain 5 [Source:HGNC Symbol;Acc:HGNC:24801]	3.481	1.799	2.40925e-07	9.21614e-07
ENSG00000104814	MAP4K1	mitogen-activated protein kinase kinase kinase kinase 1 [Source:HGNC Symbol;Acc:HGNC:6863]	2.04	1.029	3.71533e-07	1.38769e-06
ENSG00000133101	CCNA1	cyclin A1 [Source:HGNC Symbol;Acc:HGNC:1577]	5.753	2.524	6.48353e-07	2.35349e-06
ENSG00000157315	TMED6	transmembrane p24 trafficking protein 6 [Source:HGNC Symbol;Acc:HGNC:28331]	2.007	1.005	9.00774e-07	3.21481e-06
ENSG00000074706	IPCEF1	interaction protein for cytohesin exchange factors 1 [Source:HGNC Symbol;Acc:HGNC:21204]	2.288	1.194	3.32534e-06	1.1004e-05
ENSG00000088726	TMEM40	transmembrane protein 40 [Source:HGNC Symbol;Acc:HGNC:25620]	32.252	5.011	3.62233e-06	1.19256e-05
ENSG00000143627	PKLR	pyruvate kinase L/R [Source:HGNC Symbol;Acc:HGNC:9020]	3.255	1.703	3.82297e-06	1.25615e-05
ENSG00000092529	CAPN3	calpain 3 [Source:HGNC Symbol;Acc:HGNC:1480]	3.229	1.691	3.83465e-06	1.25949e-05
ENSG00000188389	PDCD1	programmed cell death 1 [Source:HGNC Symbol;Acc:HGNC:8760]	5.52	2.465	7.99646e-06	2.49781e-05
ENSG00000197415	VEPH1	ventricular zone expressed PH domain containing 1 [Source:HGNC Symbol;Acc:HGNC:25735]	10.743	3.425	8.95444e-06	2.77381e-05
ENSG00000188822	CNR2	cannabinoid receptor 2 [Source:HGNC Symbol;Acc:HGNC:2160]	4.727	2.241	3.41103e-05	9.69281e-05
ENSG00000139725	RHOF	ras homolog family member F, filopodia associated [Source:HGNC Symbol;Acc:HGNC:15703]	2.125	1.087	3.49229e-05	9.90693e-05
ENSG00000198842	STYXL2	serine/threonine/tyrosine interacting like 2 [Source:HGNC Symbol;Acc:HGNC:25034]	19.131	4.258	3.83397e-05	0.000108067
ENSG00000125531	FNDC11	fibronectin type III domain containing 11 [Source:HGNC Symbol;Acc:HGNC:28764]	2.75	1.46	8.51018e-05	0.000228071
ENSG00000124782	RREB1	ras responsive element binding protein 1 [Source:HGNC Symbol;Acc:HGNC:10449]	2.147	1.102	1.00633e-64	1.32915e-62
ENSG00000143545	RAB13	RAB13, member RAS oncogene family [Source:HGNC Symbol;Acc:HGNC:9762]	3.717	1.894	5.57736e-41	2.70389e-39
ENSG00000124813	RUNX2	RUNX family transcription factor 2 [Source:HGNC Symbol;Acc:HGNC:10472]	4.161	2.057	1.85853e-38	7.91245e-37
ENSG00000068323	TFE3	transcription factor binding to IGHM enhancer 3 [Source:HGNC Symbol;Acc:HGNC:11752]	2.103	1.073	1.57269e-33	5.23418e-32
ENSG00000182902	SLC25A18	solute carrier family 25 member 18 [Source:HGNC Symbol;Acc:HGNC:10988]	3.951	1.982	1.79226e-30	5.05265e-29
ENSG00000167157	PRRX2	paired related homeobox 2 [Source:HGNC Symbol;Acc:HGNC:21338]	74.101	6.211	1.98964e-29	5.27239e-28
ENSG00000163064	EN1	engrailed homeobox 1 [Source:HGNC Symbol;Acc:HGNC:3342]	3.566	1.834	2.36779e-26	5.14473e-25
ENSG00000003249	DBNDD1	dysbindin domain containing 1 [Source:HGNC Symbol;Acc:HGNC:28455]	2.036	1.026	7.0052e-26	1.47434e-24
ENSG00000204305	AGER	advanced glycosylation end-product specific receptor [Source:HGNC Symbol;Acc:HGNC:320]	2.577	1.366	1.4766e-25	3.02793e-24
ENSG00000283128		novel protein	6.55	2.712	8.69883e-25	1.67103e-23
ENSG00000112031	MTRF1L	mitochondrial translation release factor 1 like [Source:HGNC Symbol;Acc:HGNC:21051]	2.079	1.056	9.39448e-25	1.80095e-23
ENSG00000155754	C2CD6	C2 calcium dependent domain containing 6 [Source:HGNC Symbol;Acc:HGNC:14438]	12.26	3.616	1.49017e-24	2.80855e-23
ENSG00000160360	GPSM1	G protein signaling modulator 1 [Source:HGNC Symbol;Acc:HGNC:17858]	2.004	1.003	3.42597e-24	6.25323e-23
ENSG00000055957	ITIH1	inter-alpha-trypsin inhibitor heavy chain 1 [Source:HGNC Symbol;Acc:HGNC:6166]	26.957	4.753	4.25129e-24	7.69267e-23
ENSG00000163702	IL17RC	interleukin 17 receptor C [Source:HGNC Symbol;Acc:HGNC:18358]	2.441	1.287	3.5206e-23	5.87608e-22
ENSG00000128709	HOXD9	homeobox D9 [Source:HGNC Symbol;Acc:HGNC:5140]	2.05	1.035	1.92885e-22	3.0726e-21
ENSG00000129654	FOXJ1	forkhead box J1 [Source:HGNC Symbol;Acc:HGNC:3816]	15.059	3.913	3.92572e-20	5.26801e-19
ENSG00000180423	HARBI1	harbinger transposase derived 1 [Source:HGNC Symbol;Acc:HGNC:26522]	2.185	1.128	5.04919e-20	6.7165e-19
ENSG00000161544	CYGB	cytoglobin [Source:HGNC Symbol;Acc:HGNC:16505]	11.433	3.515	8.2871e-20	1.08346e-18
ENSG00000111319	SCNN1A	sodium channel epithelial 1 subunit alpha [Source:HGNC Symbol;Acc:HGNC:10599]	60.029	5.908	9.542e-20	1.23501e-18
ENSG00000152292	SH2D6	SH2 domain containing 6 [Source:HGNC Symbol;Acc:HGNC:30439]	7.331	2.874	1.04018e-19	1.34113e-18
ENSG00000168314	MOBP	myelin associated oligodendrocyte basic protein [Source:HGNC Symbol;Acc:HGNC:7189]	6.798	2.765	3.51393e-19	4.33401e-18
ENSG00000164853	UNCX	UNC homeobox [Source:HGNC Symbol;Acc:HGNC:33194]	2.334	1.223	4.48247e-19	5.48425e-18
ENSG00000135248	GARIN1B	golgi associated RAB2 interactor 1B [Source:HGNC Symbol;Acc:HGNC:30704]	17.005	4.088	9.39134e-19	1.12201e-17
ENSG00000124253	PCK1	phosphoenolpyruvate carboxykinase 1 [Source:HGNC Symbol;Acc:HGNC:8724]	10.695	3.419	1.13597e-18	1.34663e-17
ENSG00000134489	HRH4	histamine receptor H4 [Source:HGNC Symbol;Acc:HGNC:17383]	7.321	2.872	1.77363e-17	1.88895e-16
ENSG00000167741	GGT6	gamma-glutamyltransferase 6 [Source:HGNC Symbol;Acc:HGNC:26891]	102.456	6.679	1.56488e-16	1.53622e-15
ENSG00000181444	ZNF467	zinc finger protein 467 [Source:HGNC Symbol;Acc:HGNC:23154]	3.415	1.772	2.17336e-16	2.11094e-15
ENSG00000188060	RAB42	RAB42, member RAS oncogene family [Source:HGNC Symbol;Acc:HGNC:28702]	3.475	1.797	2.60411e-16	2.51042e-15
ENSG00000158865	SLC5A11	solute carrier family 5 member 11 [Source:HGNC Symbol;Acc:HGNC:23091]	3.496	1.806	3.17562e-16	3.03348e-15
ENSG00000164330	EBF1	EBF transcription factor 1 [Source:HGNC Symbol;Acc:HGNC:3126]	2.964	1.567	5.02492e-16	4.70883e-15
ENSG00000234465	PINLYP	phospholipase A2 inhibitor and LY6/PLAUR domain containing [Source:HGNC Symbol;Acc:HGNC:44206]	5.376	2.427	6.71727e-16	6.23895e-15
ENSG00000005844	ITGAL	integrin subunit alpha L [Source:HGNC Symbol;Acc:HGNC:6148]	5.255	2.394	9.21323e-16	8.41736e-15
ENSG00000159618	ADGRG5	adhesion G protein-coupled receptor G5 [Source:HGNC Symbol;Acc:HGNC:19010]	82.404	6.365	1.85904e-15	1.65518e-14
ENSG00000143772	ITPKB	inositol-trisphosphate 3-kinase B [Source:HGNC Symbol;Acc:HGNC:6179]	3.364	1.75	1.94085e-15	1.72162e-14
ENSG00000151655	ITIH2	inter-alpha-trypsin inhibitor heavy chain 2 [Source:HGNC Symbol;Acc:HGNC:6167]	4.433	2.148	2.49428e-15	2.18709e-14
ENSG00000229809	ZNF688	zinc finger protein 688 [Source:HGNC Symbol;Acc:HGNC:30489]	2.201	1.138	2.53305e-15	2.21992e-14
ENSG00000232653	GOLGA8N	golgin A8 family member N [Source:HGNC Symbol;Acc:HGNC:44405]	3.877	1.955	2.70817e-15	2.36968e-14
ENSG00000161180	CCDC116	coiled-coil domain containing 116 [Source:HGNC Symbol;Acc:HGNC:26688]	3.997	1.999	3.93066e-15	3.38639e-14
ENSG00000018625	ATP1A2	ATPase Na+/K+ transporting subunit alpha 2 [Source:HGNC Symbol;Acc:HGNC:800]	44.02	5.46	4.575e-15	3.9314e-14
ENSG00000119608	PROX2	prospero homeobox 2 [Source:HGNC Symbol;Acc:HGNC:26715]	4.932	2.302	5.0349e-15	4.31115e-14
ENSG00000165269	AQP7	aquaporin 7 [Source:HGNC Symbol;Acc:HGNC:640]	19.79	4.307	5.59164e-15	4.76113e-14
ENSG00000197430	OPALIN	oligodendrocytic myelin paranodal and inner loop protein [Source:HGNC Symbol;Acc:HGNC:20707]	343.581	8.425	8.14763e-15	6.83e-14
ENSG00000170807	LMOD2	leiomodin 2 [Source:HGNC Symbol;Acc:HGNC:6648]	8.1	3.018	1.84814e-14	1.50562e-13
ENSG00000102879	CORO1A	coronin 1A [Source:HGNC Symbol;Acc:HGNC:2252]	2.834	1.503	2.35988e-14	1.90678e-13
ENSG00000138623	SEMA7A	semaphorin 7A (John Milton Hagen blood group) [Source:HGNC Symbol;Acc:HGNC:10741]	2.724	1.446	2.41271e-14	1.94853e-13
ENSG00000042832	TG	thyroglobulin [Source:HGNC Symbol;Acc:HGNC:11764]	6.635	2.73	2.92056e-14	2.33283e-13
ENSG00000132854	KANK4	KN motif and ankyrin repeat domains 4 [Source:HGNC Symbol;Acc:HGNC:27263]	320.784	8.325	2.96969e-14	2.36869e-13
ENSG00000223573	TINCR	TINCR ubiquitin domain containing [Source:HGNC Symbol;Acc:HGNC:14607]	2.676	1.42	4.2591e-14	3.35095e-13
ENSG00000146809	ASB15	ankyrin repeat and SOCS box containing 15 [Source:HGNC Symbol;Acc:HGNC:19767]	13.102	3.712	4.95881e-14	3.87601e-13
ENSG00000177854	TMEM187	transmembrane protein 187 [Source:HGNC Symbol;Acc:HGNC:13705]	2.456	1.296	5.24578e-14	4.08888e-13
ENSG00000160813	PPP1R35	protein phosphatase 1 regulatory subunit 35 [Source:HGNC Symbol;Acc:HGNC:28320]	2.292	1.197	5.2562e-14	4.0951e-13
ENSG00000175906	ARL4D	ADP ribosylation factor like GTPase 4D [Source:HGNC Symbol;Acc:HGNC:656]	2.046	1.033	5.30867e-14	4.13022e-13
ENSG00000115129	TP53I3	tumor protein p53 inducible protein 3 [Source:HGNC Symbol;Acc:HGNC:19373]	2.294	1.198	6.06294e-14	4.68446e-13
ENSG00000108786	HSD17B1	hydroxysteroid 17-beta dehydrogenase 1 [Source:HGNC Symbol;Acc:HGNC:5210]	2.034	1.024	6.21998e-14	4.80138e-13
ENSG00000143178	TBX19	T-box transcription factor 19 [Source:HGNC Symbol;Acc:HGNC:11596]	3.179	1.669	9.91804e-14	7.56206e-13
ENSG00000071967	CYBRD1	cytochrome b reductase 1 [Source:HGNC Symbol;Acc:HGNC:20797]	2.279	1.188	1.74784e-13	1.30188e-12
ENSG00000113073	SLC4A9	solute carrier family 4 member 9 [Source:HGNC Symbol;Acc:HGNC:11035]	3.279	1.713	1.83587e-13	1.36563e-12
ENSG00000174332	GLIS1	GLIS family zinc finger 1 [Source:HGNC Symbol;Acc:HGNC:29525]	3.896	1.962	2.71517e-13	1.9845e-12
ENSG00000198883	PNMA5	PNMA family member 5 [Source:HGNC Symbol;Acc:HGNC:18743]	17.754	4.15	2.92417e-13	2.12154e-12
ENSG00000111678	C12orf57	chromosome 12 open reading frame 57 [Source:HGNC Symbol;Acc:HGNC:29521]	2.147	1.102	2.92947e-13	2.12447e-12
ENSG00000124713	GNMT	glycine N-methyltransferase [Source:HGNC Symbol;Acc:HGNC:4415]	4.307	2.107	3.93454e-13	2.82768e-12
ENSG00000186854	TRABD2A	TraB domain containing 2A [Source:HGNC Symbol;Acc:HGNC:27013]	2.878	1.525	4.74626e-13	3.37633e-12
ENSG00000160219	GAB3	GRB2 associated binding protein 3 [Source:HGNC Symbol;Acc:HGNC:17515]	3.103	1.634	5.21997e-13	3.69763e-12
ENSG00000179165	PXT1	peroxisomal testis enriched protein 1 [Source:HGNC Symbol;Acc:HGNC:18312]	10.51	3.394	5.41907e-13	3.83542e-12
ENSG00000119681	LTBP2	latent transforming growth factor beta binding protein 2 [Source:HGNC Symbol;Acc:HGNC:6715]	2.027	1.019	6.24407e-13	4.38234e-12
ENSG00000277399	GPR179	G protein-coupled receptor 179 [Source:HGNC Symbol;Acc:HGNC:31371]	3.783	1.92	7.35941e-13	5.12015e-12
ENSG00000089820	ARHGAP4	Rho GTPase activating protein 4 [Source:HGNC Symbol;Acc:HGNC:674]	2.346	1.23	8.26989e-13	5.72038e-12
ENSG00000203667	COX20	cytochrome c oxidase assembly factor COX20 [Source:HGNC Symbol;Acc:HGNC:26970]	2.655	1.409	8.36906e-13	5.78659e-12
ENSG00000107249	GLIS3	GLIS family zinc finger 3 [Source:HGNC Symbol;Acc:HGNC:28510]	2.358	1.237	1.17762e-12	8.05603e-12
ENSG00000179397	CATSPERE	catsper channel auxiliary subunit epsilon [Source:HGNC Symbol;Acc:HGNC:28491]	2.886	1.529	1.81755e-12	1.22538e-11
ENSG00000184194	GPR173	G protein-coupled receptor 173 [Source:HGNC Symbol;Acc:HGNC:18186]	37.319	5.222	2.75004e-12	1.82762e-11
ENSG00000127824	TUBA4A	tubulin alpha 4a [Source:HGNC Symbol;Acc:HGNC:12407]	2.872	1.522	3.46071e-12	2.27826e-11
ENSG00000136872	ALDOB	aldolase, fructose-bisphosphate B [Source:HGNC Symbol;Acc:HGNC:417]	7.056	2.819	4.51378e-12	2.94264e-11
ENSG00000162511	LAPTM5	lysosomal protein transmembrane 5 [Source:HGNC Symbol;Acc:HGNC:29612]	15.338	3.939	5.43354e-12	3.50682e-11
ENSG00000113389	NPR3	natriuretic peptide receptor 3 [Source:HGNC Symbol;Acc:HGNC:7945]	7.485	2.904	5.70012e-12	3.67321e-11
ENSG00000149256	TENM4	teneurin transmembrane protein 4 [Source:HGNC Symbol;Acc:HGNC:29945]	2.017	1.012	6.80751e-12	4.34345e-11
ENSG00000041880	PARP3	poly(ADP-ribose) polymerase family member 3 [Source:HGNC Symbol;Acc:HGNC:273]	2.039	1.028	7.16625e-12	4.56019e-11
ENSG00000196754	S100A2	S100 calcium binding protein A2 [Source:HGNC Symbol;Acc:HGNC:10492]	19.881	4.313	8.28385e-12	5.2455e-11
ENSG00000254995	STX16-NPEPL1	STX16-NPEPL1 readthrough (NMD candidate) [Source:HGNC Symbol;Acc:HGNC:41993]	2.313	1.21	8.66977e-12	5.47747e-11
ENSG00000214814	FER1L6	fer-1 like family member 6 [Source:HGNC Symbol;Acc:HGNC:28065]	8.887	3.152	1.08962e-11	6.81223e-11
ENSG00000148848	ADAM12	ADAM metallopeptidase domain 12 [Source:HGNC Symbol;Acc:HGNC:190]	6.944	2.796	1.18255e-11	7.35758e-11
ENSG00000135046	ANXA1	annexin A1 [Source:HGNC Symbol;Acc:HGNC:533]	6.557	2.713	1.961e-11	1.19224e-10
ENSG00000171860	C3AR1	complement C3a receptor 1 [Source:HGNC Symbol;Acc:HGNC:1319]	11.612	3.538	2.95153e-11	1.76691e-10
ENSG00000204006	C1orf185	chromosome 1 open reading frame 185 [Source:HGNC Symbol;Acc:HGNC:28096]	141.089	7.14	3.02878e-11	1.80929e-10
ENSG00000163806	SPDYA	speedy/RINGO cell cycle regulator family member A [Source:HGNC Symbol;Acc:HGNC:30613]	3.68	1.88	6.0517e-11	3.50401e-10
ENSG00000157856	DRC1	dynein regulatory complex subunit 1 [Source:HGNC Symbol;Acc:HGNC:24245]	10.061	3.331	6.24047e-11	3.60212e-10
ENSG00000104879	CKM	creatine kinase, M-type [Source:HGNC Symbol;Acc:HGNC:1994]	7.62	2.93	8.76932e-11	4.98463e-10
ENSG00000134571	MYBPC3	myosin binding protein C3 [Source:HGNC Symbol;Acc:HGNC:7551]	12.778	3.676	8.77536e-11	4.98638e-10
ENSG00000163286	ALPG	alkaline phosphatase, germ cell [Source:HGNC Symbol;Acc:HGNC:441]	115.442	6.851	9.5359e-11	5.3966e-10
ENSG00000257008	GPR142	G protein-coupled receptor 142 [Source:HGNC Symbol;Acc:HGNC:20088]	129.523	7.017	9.89481e-11	5.5884e-10
ENSG00000170703	TTLL6	tubulin tyrosine ligase like 6 [Source:HGNC Symbol;Acc:HGNC:26664]	3.322	1.732	1.05075e-10	5.92051e-10
ENSG00000106366	SERPINE1	serpin family E member 1 [Source:HGNC Symbol;Acc:HGNC:8583]	326.138	8.349	1.28075e-10	7.1563e-10
ENSG00000077327	SPAG6	sperm associated antigen 6 [Source:HGNC Symbol;Acc:HGNC:11215]	4.245	2.086	1.29553e-10	7.23411e-10
ENSG00000118231	CRYGD	crystallin gamma D [Source:HGNC Symbol;Acc:HGNC:2411]	2.441	1.288	1.63739e-10	9.03178e-10
ENSG00000181885	CLDN7	claudin 7 [Source:HGNC Symbol;Acc:HGNC:2049]	4.599	2.201	1.99738e-10	1.09455e-09
ENSG00000175356	SCUBE2	signal peptide, CUB domain and EGF like domain containing 2 [Source:HGNC Symbol;Acc:HGNC:30425]	2.714	1.44	2.16526e-10	1.17922e-09
ENSG00000189001	SBSN	suprabasin [Source:HGNC Symbol;Acc:HGNC:24950]	5.652	2.499	2.32586e-10	1.26055e-09
ENSG00000084636	COL16A1	collagen type XVI alpha 1 chain [Source:HGNC Symbol;Acc:HGNC:2193]	3.364	1.75	2.66206e-10	1.43074e-09
ENSG00000197816	CCDC180	coiled-coil domain containing 180 [Source:HGNC Symbol;Acc:HGNC:29303]	2.507	1.326	2.68989e-10	1.44427e-09
ENSG00000188483	IER5L	immediate early response 5 like [Source:HGNC Symbol;Acc:HGNC:23679]	4.652	2.218	2.74556e-10	1.47184e-09
ENSG00000204482	LST1	leukocyte specific transcript 1 [Source:HGNC Symbol;Acc:HGNC:14189]	8.19	3.034	2.82413e-10	1.51106e-09
ENSG00000205111	CDKL4	cyclin dependent kinase like 4 [Source:HGNC Symbol;Acc:HGNC:19287]	7.289	2.866	3.08398e-10	1.64329e-09
ENSG00000136931	NR5A1	nuclear receptor subfamily 5 group A member 1 [Source:HGNC Symbol;Acc:HGNC:7983]	3.678	1.879	3.29463e-10	1.74997e-09
ENSG00000139055	ERP27	endoplasmic reticulum protein 27 [Source:HGNC Symbol;Acc:HGNC:26495]	113.286	6.824	3.40021e-10	1.8032e-09
ENSG00000141526	SLC16A3	solute carrier family 16 member 3 [Source:HGNC Symbol;Acc:HGNC:10924]	2.312	1.209	3.89988e-10	2.05454e-09
ENSG00000141505	ASGR1	asialoglycoprotein receptor 1 [Source:HGNC Symbol;Acc:HGNC:742]	3.203	1.679	4.59811e-10	2.41027e-09
ENSG00000102032	RENBP	renin binding protein [Source:HGNC Symbol;Acc:HGNC:9959]	2.148	1.103	4.68932e-10	2.45578e-09
ENSG00000122375	OPN4	opsin 4 [Source:HGNC Symbol;Acc:HGNC:14449]	106.228	6.731	4.88331e-10	2.54941e-09
ENSG00000095585	BLNK	B cell linker [Source:HGNC Symbol;Acc:HGNC:14211]	6.5	2.7	5.09657e-10	2.65414e-09
ENSG00000164749	HNF4G	hepatocyte nuclear factor 4 gamma [Source:HGNC Symbol;Acc:HGNC:5026]	2.078	1.055	5.12741e-10	2.66855e-09
ENSG00000120659	TNFSF11	TNF superfamily member 11 [Source:HGNC Symbol;Acc:HGNC:11926]	112.815	6.818	5.23019e-10	2.7195e-09
ENSG00000163462	TRIM46	tripartite motif containing 46 [Source:HGNC Symbol;Acc:HGNC:19019]	2.579	1.367	5.33121e-10	2.76945e-09
ENSG00000158525	CPA5	carboxypeptidase A5 [Source:HGNC Symbol;Acc:HGNC:15722]	94.285	6.559	5.68479e-10	2.94675e-09
ENSG00000103888	CEMIP	cell migration inducing hyaluronidase 1 [Source:HGNC Symbol;Acc:HGNC:29213]	2.333	1.222	6.21258e-10	3.21041e-09
ENSG00000137960	GIPC2	GIPC PDZ domain containing family member 2 [Source:HGNC Symbol;Acc:HGNC:18177]	12.956	3.696	6.2184e-10	3.21242e-09
ENSG00000135636	DYSF	dysferlin [Source:HGNC Symbol;Acc:HGNC:3097]	2.393	1.259	6.48708e-10	3.3471e-09
ENSG00000105499	PLA2G4C	phospholipase A2 group IVC [Source:HGNC Symbol;Acc:HGNC:9037]	3.479	1.799	6.9368e-10	3.56707e-09
ENSG00000130518	IQCN	IQ motif containing N [Source:HGNC Symbol;Acc:HGNC:29350]	3.421	1.775	8.25055e-10	4.21806e-09
ENSG00000142233	NTN5	netrin 5 [Source:HGNC Symbol;Acc:HGNC:25208]	6.999	2.807	8.37795e-10	4.27929e-09
ENSG00000166250	CLMP	CXADR like membrane protein [Source:HGNC Symbol;Acc:HGNC:24039]	3.12	1.642	1.04586e-09	5.29689e-09
ENSG00000162998	FRZB	frizzled related protein [Source:HGNC Symbol;Acc:HGNC:3959]	4.846	2.277	1.07544e-09	5.44013e-09
ENSG00000124092	CTCFL	CCCTC-binding factor like [Source:HGNC Symbol;Acc:HGNC:16234]	8.034	3.006	1.70693e-09	8.45103e-09
ENSG00000169562	GJB1	gap junction protein beta 1 [Source:HGNC Symbol;Acc:HGNC:4283]	91.317	6.513	1.8e-09	8.88037e-09
ENSG00000175697	GPR156	G protein-coupled receptor 156 [Source:HGNC Symbol;Acc:HGNC:20844]	2.361	1.239	1.81269e-09	8.93769e-09
ENSG00000004838	ZMYND10	zinc finger MYND-type containing 10 [Source:HGNC Symbol;Acc:HGNC:19412]	2.155	1.108	2.13111e-09	1.04524e-08
ENSG00000137699	TRIM29	tripartite motif containing 29 [Source:HGNC Symbol;Acc:HGNC:17274]	134.179	7.068	2.16867e-09	1.06242e-08
ENSG00000143278	F13B	coagulation factor XIII B chain [Source:HGNC Symbol;Acc:HGNC:3534]	144.653	7.176	3.03208e-09	1.4674e-08
ENSG00000163354	DCST2	DC-STAMP domain containing 2 [Source:HGNC Symbol;Acc:HGNC:26562]	3.11	1.637	3.20285e-09	1.54514e-08
ENSG00000167434	CA4	carbonic anhydrase 4 [Source:HGNC Symbol;Acc:HGNC:1375]	14.205	3.828	3.20825e-09	1.5473e-08
ENSG00000047662	FAM184B	family with sequence similarity 184 member B [Source:HGNC Symbol;Acc:HGNC:29235]	2.232	1.159	3.54873e-09	1.70221e-08
ENSG00000174586	ZNF497	zinc finger protein 497 [Source:HGNC Symbol;Acc:HGNC:23714]	2.203	1.14	3.57611e-09	1.71486e-08
ENSG00000156265	MAP3K7CL	MAP3K7 C-terminal like [Source:HGNC Symbol;Acc:HGNC:16457]	5.654	2.499	3.80885e-09	1.82229e-08
ENSG00000101977	MCF2	MCF.2 cell line derived transforming sequence [Source:HGNC Symbol;Acc:HGNC:6940]	10.065	3.331	4.25466e-09	2.02175e-08
ENSG00000178031	ADAMTSL1	ADAMTS like 1 [Source:HGNC Symbol;Acc:HGNC:14632]	3.081	1.623	4.34003e-09	2.06056e-08
ENSG00000173567	ADGRF3	adhesion G protein-coupled receptor F3 [Source:HGNC Symbol;Acc:HGNC:18989]	3.083	1.624	4.64148e-09	2.19437e-08
ENSG00000127831	VIL1	villin 1 [Source:HGNC Symbol;Acc:HGNC:12690]	5.175	2.372	4.77021e-09	2.25142e-08
ENSG00000174776	WDR49	WD repeat domain 49 [Source:HGNC Symbol;Acc:HGNC:26587]	4.355	2.123	5.40203e-09	2.53748e-08
ENSG00000072657	TRHDE	thyrotropin releasing hormone degrading enzyme [Source:HGNC Symbol;Acc:HGNC:30748]	3.006	1.588	5.66166e-09	2.6535e-08
ENSG00000159182	PRAC1	PRAC1 small nuclear protein [Source:HGNC Symbol;Acc:HGNC:30591]	15.202	3.926	5.96672e-09	2.79023e-08
ENSG00000171984	SHLD1	shieldin complex subunit 1 [Source:HGNC Symbol;Acc:HGNC:26318]	2.249	1.169	8.17896e-09	3.77528e-08
ENSG00000131746	TNS4	tensin 4 [Source:HGNC Symbol;Acc:HGNC:24352]	68.438	6.097	8.20397e-09	3.78579e-08
ENSG00000188305	PEAK3	PEAK family member 3 [Source:HGNC Symbol;Acc:HGNC:24793]	3.582	1.841	8.63582e-09	3.9785e-08
ENSG00000162148	SAXO4	stabilizer of axonemal microtubules 4 [Source:HGNC Symbol;Acc:HGNC:28869]	2.738	1.453	8.75168e-09	4.02635e-08
ENSG00000160883	HK3	hexokinase 3 [Source:HGNC Symbol;Acc:HGNC:4925]	5.185	2.374	8.90537e-09	4.09244e-08
ENSG00000116824	CD2	CD2 molecule [Source:HGNC Symbol;Acc:HGNC:1639]	66.586	6.057	9.23675e-09	4.23557e-08
ENSG00000172382	PRSS27	serine protease 27 [Source:HGNC Symbol;Acc:HGNC:15475]	2.059	1.042	9.65868e-09	4.423e-08
ENSG00000179388	EGR3	early growth response 3 [Source:HGNC Symbol;Acc:HGNC:3240]	5.085	2.346	1.02002e-08	4.65954e-08
ENSG00000146453	PNLDC1	PARN like ribonuclease domain containing exonuclease 1 [Source:HGNC Symbol;Acc:HGNC:21185]	3.378	1.756	1.06988e-08	4.87666e-08
ENSG00000111644	ACRBP	acrosin binding protein [Source:HGNC Symbol;Acc:HGNC:17195]	4.599	2.201	1.08909e-08	4.9602e-08
ENSG00000147655	RSPO2	R-spondin 2 [Source:HGNC Symbol;Acc:HGNC:28583]	6.806	2.767	1.09925e-08	5.0024e-08
ENSG00000174990	CA5A	carbonic anhydrase 5A [Source:HGNC Symbol;Acc:HGNC:1377]	69.323	6.115	1.24264e-08	5.61986e-08
ENSG00000205838	TTC23L	tetratricopeptide repeat domain 23 like [Source:HGNC Symbol;Acc:HGNC:26355]	4.483	2.164	1.38945e-08	6.25514e-08
ENSG00000099994	SUSD2	sushi domain containing 2 [Source:HGNC Symbol;Acc:HGNC:30667]	3.044	1.606	1.48489e-08	6.66692e-08
ENSG00000182492	BGN	biglycan [Source:HGNC Symbol;Acc:HGNC:1044]	62.864	5.974	1.50144e-08	6.73039e-08
ENSG00000164344	KLKB1	kallikrein B1 [Source:HGNC Symbol;Acc:HGNC:6371]	6.02	2.59	1.52233e-08	6.81408e-08
ENSG00000134242	PTPN22	protein tyrosine phosphatase non-receptor type 22 [Source:HGNC Symbol;Acc:HGNC:9652]	3.998	1.999	1.53637e-08	6.87046e-08
ENSG00000090554	FLT3LG	fms related receptor tyrosine kinase 3 ligand [Source:HGNC Symbol;Acc:HGNC:3766]	4.25	2.088	1.67771e-08	7.47065e-08
ENSG00000115718	PROC	protein C, inactivator of coagulation factors Va and VIIIa [Source:HGNC Symbol;Acc:HGNC:9451]	2.978	1.574	1.75707e-08	7.78889e-08
ENSG00000102387	TAF7L	TATA-box binding protein associated factor 7 like [Source:HGNC Symbol;Acc:HGNC:11548]	2.186	1.128	1.78862e-08	7.92455e-08
ENSG00000162882	HAAO	3-hydroxyanthranilate 3,4-dioxygenase [Source:HGNC Symbol;Acc:HGNC:4796]	5.218	2.384	1.8062e-08	7.9982e-08
ENSG00000102021	LUZP4	leucine zipper protein 4 [Source:HGNC Symbol;Acc:HGNC:24971]	69.339	6.116	1.81838e-08	8.05002e-08
ENSG00000120645	IQSEC3	IQ motif and Sec7 domain ArfGEF 3 [Source:HGNC Symbol;Acc:HGNC:29193]	4.747	2.247	1.88177e-08	8.31311e-08
ENSG00000138722	MMRN1	multimerin 1 [Source:HGNC Symbol;Acc:HGNC:7178]	63.259	5.983	2.00921e-08	8.84814e-08
ENSG00000129214	SHBG	sex hormone binding globulin [Source:HGNC Symbol;Acc:HGNC:10839]	2.436	1.284	2.39979e-08	1.04692e-07
ENSG00000197599	CCDC154	coiled-coil domain containing 154 [Source:HGNC Symbol;Acc:HGNC:34454]	2.366	1.242	2.46856e-08	1.0758e-07
ENSG00000188993	LRRC66	leucine rich repeat containing 66 [Source:HGNC Symbol;Acc:HGNC:34299]	4.179	2.063	2.56451e-08	1.11472e-07
ENSG00000182795	C1orf116	chromosome 1 open reading frame 116 [Source:HGNC Symbol;Acc:HGNC:28667]	2.988	1.579	2.57459e-08	1.11881e-07
ENSG00000109846	CRYAB	crystallin alpha B [Source:HGNC Symbol;Acc:HGNC:2389]	9.928	3.312	2.58142e-08	1.12149e-07
ENSG00000198892	SHISA4	shisa family member 4 [Source:HGNC Symbol;Acc:HGNC:27139]	2.265	1.18	2.72376e-08	1.18119e-07
ENSG00000141293	SKAP1	src kinase associated phosphoprotein 1 [Source:HGNC Symbol;Acc:HGNC:15605]	3.545	1.826	2.78323e-08	1.20542e-07
ENSG00000007350	TKTL1	transketolase like 1 [Source:HGNC Symbol;Acc:HGNC:11835]	2.926	1.549	2.8806e-08	1.24534e-07
ENSG00000089692	LAG3	lymphocyte activating 3 [Source:HGNC Symbol;Acc:HGNC:6476]	4.46	2.157	2.91964e-08	1.26092e-07
ENSG00000260314	MRC1	mannose receptor C-type 1 [Source:HGNC Symbol;Acc:HGNC:7228]	3.883	1.957	3.35014e-08	1.43392e-07
ENSG00000102001	CACNA1F	calcium voltage-gated channel subunit alpha1 F [Source:HGNC Symbol;Acc:HGNC:1393]	7.338	2.875	3.42035e-08	1.46211e-07
ENSG00000135517	MIP	major intrinsic protein of lens fiber [Source:HGNC Symbol;Acc:HGNC:7103]	2.946	1.559	3.86898e-08	1.64175e-07
ENSG00000160179	ABCG1	ATP binding cassette subfamily G member 1 [Source:HGNC Symbol;Acc:HGNC:73]	2.067	1.047	3.87357e-08	1.64328e-07
ENSG00000069431	ABCC9	ATP binding cassette subfamily C member 9 [Source:HGNC Symbol;Acc:HGNC:60]	3.022	1.596	4.02423e-08	1.70117e-07
ENSG00000163793	DNAJC5G	DnaJ heat shock protein family (Hsp40) member C5 gamma [Source:HGNC Symbol;Acc:HGNC:24844]	4.195	2.069	4.03861e-08	1.70682e-07
ENSG00000187690	EZHIP	EZH inhibitory protein [Source:HGNC Symbol;Acc:HGNC:33738]	3.232	1.692	4.46233e-08	1.87691e-07
ENSG00000142677	IL22RA1	interleukin 22 receptor subunit alpha 1 [Source:HGNC Symbol;Acc:HGNC:13700]	8.913	3.156	5.2806e-08	2.2045e-07
ENSG00000105737	GRIK5	glutamate ionotropic receptor kainate type subunit 5 [Source:HGNC Symbol;Acc:HGNC:4583]	2.055	1.039	5.39715e-08	2.25092e-07
ENSG00000185269	NOTUM	notum, palmitoleoyl-protein carboxylesterase [Source:HGNC Symbol;Acc:HGNC:27106]	2.889	1.531	5.74776e-08	2.38823e-07
ENSG00000148082	SHC3	SHC adaptor protein 3 [Source:HGNC Symbol;Acc:HGNC:18181]	2.636	1.399	6.34164e-08	2.62136e-07
ENSG00000138080	EMILIN1	elastin microfibril interfacer 1 [Source:HGNC Symbol;Acc:HGNC:19880]	2.342	1.228	6.40538e-08	2.64473e-07
ENSG00000143552	NUP210L	nucleoporin 210 like [Source:HGNC Symbol;Acc:HGNC:29915]	2.218	1.149	7.22962e-08	2.97011e-07
ENSG00000121316	PLBD1	phospholipase B domain containing 1 [Source:HGNC Symbol;Acc:HGNC:26215]	5.515	2.463	7.30869e-08	3.00112e-07
ENSG00000175189	INHBC	inhibin subunit beta C [Source:HGNC Symbol;Acc:HGNC:6068]	3.624	1.858	7.55852e-08	3.09992e-07
ENSG00000130203	APOE	apolipoprotein E [Source:HGNC Symbol;Acc:HGNC:613]	2.729	1.449	8.45989e-08	3.43682e-07
[truncated: 658 more rows]

## Sheet: HEK293TksfgvsHEK293Tegfp
gene_id	gene_name	description	FoldChange	log2FoldChange	pvalue	padj
[truncated: 1,509 more rows]

## Sheet: HEK293TksvsHEK293Twt
gene_id	gene_name	description	FoldChange	log2FoldChange	pvalue	padj
[truncated: 522 more rows]

[truncated: 2 more sheets: HEK293TksfgvsHEK293Twt, HEK293TksfgvsHEK293Tks]
