# Supplementary material for: Probing condensate microenvironments with a micropeptide killswitch
Source: Nature. 2025 Jun 4;643(8073):1107–16. doi: 10.1038/s41586-025-09141-5 (PMC12286862; doi:10.1038/s41586-025-09141-5)
Supplement: Supplementary file 9 — Source Data Figs. 1–5 and Source Data Extended Data Figs. 1–12. [file 41586_2025_9141_MOESM9_ESM.xlsx]

## Sheet: Fig 1b
	normalized fluorescence (%)
Time [s]	full length										del Killswitch
0	100	100	100	100	100	100	100	100	100	100	100	100	100	100	100	100	100	100	100
1.0041	99.1086	97.4038	99.9565	99.172	99.8519	99.9482	100.423	99.0339	101.114	100.789	100.199	97.001	95.1399	98.282	98.5423	101.815	101.277	99.9069	99.6422
2.1797	29.088	28.3452	31.2652	31.1748	35.9389	29.2677	34.3467	28.9561	32.5224	34.0272	52.1871	50.4216	47.1611	48.1306	48.717	52.4858	52.3999	45.3397	44.3042
3.183	30.5418	28.6027	33.5296	32.2742	37.9034	31.0128	35.2525	30.0745	34.0761	32.8438	65.9045	63.4223	57.7501	58.7797	61.2994	66.4353	59.1808	53.9138	55.5081
4.1827	31.2691	27.79	33.1373	33.4639	40.0515	30.9086	34.6491	30.0914	33.9297	34.2421	72.2992	70.9996	63.4278	68.054	67.8292	76.2162	66.8432	62.4414	63.528
5.1849	30.7527	27.3141	34.2917	32.3344	38.5326	31.7039	35.8164	30.2099	33.4167	34.2063	75.4475	74.5789	69.0015	71.5095	71.2208	82.4692	71.379	66.0293	67.989
6.1846	32.1136	27.8891	34.4657	33.7955	38.1995	32.0663	35.0514	31.5991	34.9405	32.7005	81.4106	78.9488	73.2484	73.8533	75.6585	84.6603	74.2416	71.0155	70.475
7.1843	32.1136	27.8891	35.467	33.9459	38.9027	31.7384	35.4946	31.0913	34.7062	33.1662	82.107	79.5272	74.2193	76.5605	77.6862	88.7755	75.8268	73.8121	73.6761
8.1841	33.826	28.9796	35.0973	33.9459	40.9042	30.8223	35.1117	31.4468	35.0142	33.1304	86.2483	85.1064	78.26	78.2987	79.2717	92.784	80.0971	75.9552	77.6091
9.1849	33.498	28.8997	34.705	34.6536	38.7917	31.0646	35.7762	30.786	34.8966	33.4886	86.1821	82.791	79.5393	81.6324	80.4761	93.3713	78.6878	75.6293	77.2009
10.1847	33.6386	29.1974	35.0312	34.8648	39.4593	31.3753	34.0048	31.4806	34.12	34.6719	87.8396	86.4735	80.972	82.2589	80.6028	94.4945	82.0783	78.519	79.5332
11.1831	32.4182	28.8205	35.6628	34.7288	41.0893	33.224	35.0916	31.3791	35.1753	34.2779	89.8269	85.8425	82.3536	82.5617	82.0922	94.4411	80.2291	79.031	79.312
12.1828	33.1221	29.4153	33.6166	35.7229	40.8302	31.2372	35.8968	31.9552	35.1607	33.3811	88.6009	86.4735	84.5528	83.4513	83.1383	94.9217	82.5198	81.081	80.6231
13.1837	33.1456	29.5539	34.9877	35.1506	39.8295	31.0991	34.6692	30.7691	36.0842	34.8152	90.1922	86.6858	83.3245	81.814	84.0577	99.8378	84.325	80.1483	81.9851
14.1834	33.005	29.6727	34.9225	34.3076	38.7547	31.4961	34.1053	31.9552	35.1167	33.6676	90.2253	88.4734	82.6091	84.2595	84.881	97.3264	86.5261	82.5259	83.586
15.1831	32.2308	30.5256	34.7485	34.789	42.6823	31.842	34.2863	30.8368	34.0322	34.6003	90.4239	87.4744	84.2462	83.9964	85.1355	99.0369	83.9731	81.6862	84.335
16.1828	33.333	28.4046	34.8572	35.1958	41.3484	31.8765	37.3867	31.9552	35.1753	33.5244	89.5952	87.7373	84.1421	83.4311	84.311	102.458	84.501	85.4621	83.62
17.185	32.9347	30.0298	34.4657	36.2651	40.7192	31.1682	36.9442	30.7691	35.2924	33.2378	91.2846	89.7899	82.7624	84.0367	84.8493	99.6777	85.7783	81.6862	85.561
18.1847	34.0838	29.812	33.9646	36.1297	41.6075	31.0474	36.7826	31.0744	34.5891	33.7035	90.3577	86.2106	85.8303	86.0576	88.2725	100.16	89.3007	82.3397	85.2032
19.1844	33.9198	30.9217	32.8111	35.9336	40.2366	31.911	37.3062	31.1759	34.0175	33.596	93.1407	91.1063	86.2921	86.5629	84.9126	102.298	84.5889	83.3172	84.3861
20.1842	33.9666	31.5165	33.9429	35.7229	41.4224	31.4271	35.9371	30.5829	35.7469	31.8753	92.5105	90.6857	85.9325	85.8153	86.022	101.548	86.4381	80.7552	84.8119
21.1839	34.1775	31.8729	34.0081	36.1598	42.09	31.1854	35.9371	31.3452	36.1281	33.2378	93.8701	88.158	84.2462	85.4109	86.2132	102.298	88.4633	84.1569	85.9352
22.1836	34.5768	30.7831	34.2256	36.4005	42.4972	30.9086	35.6153	30.8706	35.6297	32.5214	93.9694	89.3167	82.9157	85.0879	88.2092	103.099	86.0422	84.0638	85.9693
23.1833	33.7792	30.9811	32.2665	35.3763	41.6445	31.2545	37.6489	31.2775	35.5272	32.1619	93.8039	87.8425	84.2973	85.4916	87.9876	103.206	87.142	82.1069	86.4632
24.1831	35.2104	29.911	33.7036	36.1147	42.6823	32.3259	36.9442	31.7013	34.8966	33.4169	94.8963	93.4743	86.9053	84.7238	87.4493	100.267	87.6275	85.9741	86.9401
25.1828	34.4831	29.5143	33.2896	37.8465	41.979	30.7878	36.0175	32.2943	35.5121	33.6676	92.9421	93.1063	88.1335	88.1995	87.4809	99.0369	86.3062	85.4621	85.9012
26.1837	34.5768	29.8912	33.3983	36.6719	40.4971	30.5462	38.957	31.4298	35.8494	33.6318	94.9294	90.9486	84.9616	84.5421	87.2581	100.854	88.2873	84.6224	86.787
27.1834	35.1635	29.9308	35.4235	35.407	42.9784	31.1682	38.6352	31.8536	36.5381	33.9914	94.4329	93.7372	85.9325	86.3611	86.5298	105.183	87.5835	84.0172	87.8593
28.1842	34.3659	30.2477	33.7906	36.2952	42.1271	32.0663	38.1718	30.566	35.6883	32.808	92.7104	90.6857	85.3704	85.0273	87.0998	105.879	87.2316	85.3207	86.9571
29.184	34.694	30.7434	34.4875	37.3796	43.646	30.9432	36.1993	31.7859	35.5272	32.808	93.4717	88.5786	85.7792	85.6942	88.3992	104.596	86.3062	84.5759	88.098
30.1848	34.3425	30.0695	34.2699	36.8675	42.6452	30.1831	36.9844	31.4637	36.0695	31.3739	92.4443	91.1589	85.7792	85.7951	87.4809	102.885	86.878	84.3897	87.485
31.1846	35.8665	30.9811	34.7267	37.2141	42.053	32.2562	36.7423	32.2943	36.0695	33.596	96.951	88.7383	85.8303	85.6135	86.8782	104.329	87.4515	83.3172	87.8593
32.1843	34.1307	33.0031	34.2482	37.1539	41.0153	31.6521	35.9572	31.4975	34.4866	34.1346	94.1681	86.4735	86.7009	86.8657	86.4032	104.008	87.9794	82.2931	88.132
33.184	34.2478	31.6155	34.531	37.184	42.3491	32.2217	36.9241	32.3113	36.0251	32.3768	90.5232	90.2631	85.5237	86.2392	88.0192	105.664	89.3447	84.0172	87.5191
34.1837	35.5619	31.0999	34.0299	37.2743	44.2382	31.289	36.8429	32.3451	35.5121	33.7751	94.1681	88.7383	86.4965	85.1283	88.9387	106.36	89.9166	84.5759	88.9492
35.1834	34.2956	33.0625	33.6601	37.1689	42.2381	30.9432	37.3666	31.8536	36.4209	35.1747	96.5869	90.3157	85.9836	86.3402	87.386	101.924	88.1994	86.3466	88.2681
36.1832	34.4128	33.7959	33.9864	37.4849	42.09	31.3926	36.4004	29.9052	35.9958	34.3495	96.0561	93.9475	84.5528	84.5825	86.8782	107.695	88.1554	87.3259	89.392
37.1829	33.7792	34.7669	35.3365	36.4757	43.9791	30.8914	36.9442	32.0398	36.6411	34.2779	93.8701	92.5805	85.3193	85.1484	90.4914	104.596	88.9488	86.1138	88.5409
38.1851	34.9752	35.8773	34.0516	37.681	43.646	30.4254	37.3666	32.5821	36.377	32.9871	94.8963	88.9486	86.3432	86.5629	86.1804	107.695	87.3636	84.0172	88.745
39.1848	34.4128	35.1241	35.0095	37.2592	42.7933	30.5634	36.9442	31.7521	36.5966	32.7722	93.8701	91.8424	85.677	85.8557	89.1287	104.809	91.1499	84.7155	87.3319

## Sheet: Fig 1c
Viability (RLU*10^6)
Control	Full length	delta Killswitch
946879	280444	1105216
1298624	257858	864946
1.34669e+06	292813	1.14877e+06

## Sheet: Fig 1e
For FRAP plot
construct	immobile
M>E&D	0.575	0.762	0.886	0.719	0.762	0.839	0.964	1.147	0.916	0.983	0.854	0.864	0.846	0.892	0.888	0.88	0.775	0.919	0.841	0.514	0.444	0.866	0.837	0.629	0.819	0.451
C16A	0.946	0.987	0.967	0.94	0.905	0.92	0.891	0.921	0.782	0.933	0.905	0.86	0.759	0.881	0.82	0.843	0.693	0.775	0.652	0.856	0.898	0.749	0.81	0.816	0.944	0.773	0.863	0.836	0.873	0.872
11G3F3G	0.264	0.207	0.058	0.226	0.246	0.337	0.231	0.352	0.214	0.425	0.785	0.876	0.257	0.756	0.138	0.247	0.183	0.275	0.247	0.287
ΔKS 3F	0.225	0.292	0.623	0.334	0.263	0.274	0.211	0.347	0.394	0.345	0.165	0.164	0.115	0.043	0.382	0.269	0.296	0.393	0.136	0.093	0.226	0.231	0.279	0.173	0.158	0.358	0.283	0.185	0.178
F13A	0.523	0.74	0.881	0.726	0.919	0.738	0.727	0.699	0.982	0.919	0.73	0.893	0.798	0.688	0.705	0.857	0.853	0.592	0.669	0.831	0.635	0.558	0.857	0.683	0.883	0.861	0.79	0.703	0.767
F12A	0.698	0.865	0.484	0.478	0.735	0.525	0.691	0.95	0.45	0.841	0.632	0.387	0.663	0.787	0.694	0.704	0.611	0.64	0.489	0.631	0.675	0.676	0.581	0.547	0.577	0.612	0.593	0.865	0.818
0F	0.345	0.33	0.242	0.374	0.243	0.267	0.187	0.267	0.294	0.304	0.214	0.185	0.327	0.314	0.146	0.242	0.291	0.274	0.2	0.108
F>G	0.201	0.214	0.145	0.175	0.269	0.217	0.13	0.195	0.38	0.298	0.197	0.693	0.343	0.25	0.1	0.3	0.182	0.139	0.344	0.251
F>A	0.46	0.092	0.221	0.164	0.191	0.241	0.143	0.181	0.209	0.302	0.25	0.41	0.419	0.429	0.411	0.219	0.255	0.354	0.653	0.283	0.271	0.326	0.198	0.091	0.064	0.232	0.38	0.305	-0.093
F>D&E	0.124	0.288	0.25	0.256	0.348	0.076	0.218	0.288	0.185	0.247	0.205	0.055	0.198	0.155	0.267	0.143	0.148	0.208	0.103	0.216
ΔKS	0.128	0.165	0.271	0.273	0.212	-0.101	0.186	0.28	0.227	0.321	0.223	0.213	0.385	0.09	0.333	0.369	0.343	0.226	0.228	0.207	0.381	0.385	0.439	1.048	0.285	0.298	0.403	0.239	0.287	0.313	0.306	0.31	0.299	0.317	0.164	0.196	0.156	0.213	0.165	0.223	0.271	0.117	0.225	0.204	0.343	0.09	0.207	0.057	0.213
Fulllength	0.925	0.905	0.946	0.912	0.893	0.982	0.96	0.961	0.94	1.019	0.877	0.914	0.8	0.721	0.875	0.788	0.665	0.873	0.969	1.017	0.869	0.635	0.925	0.764	0.91	0.842	0.723	0.854	0.767	0.918	0.878	0.812	0.854	0.995	0.869	0.903	0.964	0.939	0.245	0.742	0.894	0.783	0.794	0.841	0.803	0.863	0.789	0.944	0.793
For GFP intensity plot
GFP intensity
M>E&D	C16A	11G3F3G	ΔKS 3F	F13A	F12A	0F	F>G	F>A	F>D&E	ΔKS	Fulllength
42.919	88.189	149.838	194.297	30.378	91.486	39.27	79.865	120.757	165.486	81.568	115.216
197.108	35.676	59.919	76.703	79	60.568	188.703	113.838	85.622	85.919	51.351	136.351
88.054	250	143.514	164.432	72.784	44.568	64.703	112.784	205.73	96.405	52.838	124.135
172.757	133.189	97.459	107.189	93.811	28.784	185.676	164.622	62.865	139.892	133.757	179.459
142.378	48.351	67.946	164.649	92.189	105.514	56.243	190.541	93.73	82.541	85.27	72.946
171.811	103.703	164.027	48.73	61.676	29.568	97.081	178.405	114.946	68.892	50.568	156.432
105.784	87.622	137.865	81.27	76.703	64.73	142.459	139.27	68.919	178	61.378	134.243
66.189	89.595	217.297	155.243	83.973	28.919	75.27	83.595	119.919	117.892	58	159.514
86.135	34.162	156.946	83.838	66.541	42.324	108.216	78.027	193.135	108.757	158.73	184.405
99.892	51.459	66.946	76.459	36.514	160.432	98.108	168.081	180.703	110.946	16.568	75.378
79.541	104.162	85.189	86.568	37.865	61.892	121.514	98.919	28.946	34.108	124.892	76.405
86.297	87.432	151.351	144.135	70.405	29.514	82.054	45.108	47.568	104.27	41.811	48.73
71.351	46.865	94.757	88.946	78.622	57.919	138.514	67.189	42.541	59.27	104.216	88.865
91.676	80.865	63.757	27.622	45.865	74.297	46.514	62.946	36.757	204	99.081	24.622
75.162	93.432	204.514	63.378	57.459	84.162	120.189	91.784	37.838	106.432	58.811	66.541
149.432	116.243	106.514	76.378	130.541	53.595	71.459	147.243	21.459	172.081	70.973	61.216
156.297	55.838	80.595	95.459	72.324	63.595	160.297	100.297	32.865	77.027	80.703	40.622
148.27	71.081	120.432	76.162	54.541	59.514	178.892	81.054	25.324	119.378	90.595	68.595
131.676	68.676	76.811	20.622	82.946	59.027	205.919	113.432	24.676	35.838	77.027	72.405
40	142.324	88.73	121.081	148.541	68.703	123	107.919	41.622	149.946	85.973	100.622
28.297	109.649		64.378	78.027	83.811			34.486		73.351	105.216
179.378	25.649		196.054	53.73	43.081			77.162		31.108	38.973
124.622	61.081		126.135	127.054	72.676			70.811		101.649	93.189
63.757	92.973		154.946	50.541	97			73.892		26.892	51.946
160.649	124.649		180.73	48.676	79.351			62.243		53.459	102.73
27.676	48.649		66.946	79.351	43.162			112		35.541	93.892
	131.919		69.838	83.216	71.459			85.649		81.973	89.162
	51.297		109.108	81.568	137.405			73.676		99.405	97.162
	111.892		56.189	45.649	132.324			87.162		166.838	65.838
	79.324									124.405	173.405
										53.865	94.703
										64.541	144.216
										50.027	111.865
										33.622	31.973
										109.541	73.946
										106.676	72.135
										64.811	84.919
										55.054	69.595
										107.378	122.027
										156.946	71
										188.297	89.514
										123.73	148.595
										75.081	89.811
										61.892	116.027
										62.73	60.514
										51.405	125.216
										71.162	116.054
										107.514	144.703
										179.676	38.027
										80.486	105.486
										125.351	139.973
										75.703	175.351
										113.865	70.865
											88.514
											86.243
											38.892
											51.892
											49.324
											127.054
											163.892
											64.081
											72.081
											64.973
											127
											76.081
											103.405
											144.27
											84.649
											108.757
											35.784
											141.622
											103.622
											138.973
											83.243
											79.919
											62.081
											71.351
											38.649
											140.973
											99.135
											25.73
											62.27
											58.297
											83.541
											65.649
											16.811
											92.784
[truncated: 125 more columns]

## Sheet: Fig 1g
	Phase shifted fraction
[protein] uM	msfGFP_WT										msfGFP_KS										msfGFP_KS(FtoG)
0	0	0	0	0	0	0	0	0	0	0	0	0	0	0	0	0	0	0	0	0	0	0	0	0	0	0	0	0	0	0
1	0	0	0	0	0	0	0	0	0	0	0	0	0	0	0	0	0	0	0	0	0	0	0	0	0	0	0	0	0	0
5	0	0	0	0	0	0	0	0	0	0	0.799797	0.452725	0.763206	0.573825	0.696498	0.864916	0.565815	0.720395	0.661269	0.653431	0	0	0	0	0	0.220339	0	0.454545	0	0
12.5	0	0	0	0	0.0372157	0.00227819	0	0	0	0.0100095	0.652734	0.534791	0.402024	0.605769	0.668698	0.627694	0.745912	0.736685	0.713043	0.729967	0.00199319	0	0	0.00781159	0	0	0	0.072165	0	0
25	0.00403642	0.00046034	0.00663368	0.00259238	0.00238397	0.00406331	0.00076183	0.00048425	0.00033997	0.00047913	0.270549	0.173992	0.299144	0.34094	0.410554	0.38546	0.132923	0.0913439	0.235359	0.184494	0.0147476	0.00361246	0.0024525	0.00195549	0.00421756	0.00246075	0	0.00052618	0.00173506	0.0057179
50	0.0188839	0	0.0159056	0.0127276	0.014602	0.00924565	0	0	0	0	0.648571	0.192993	0.579538	0.544803	0.497388	0.567208	0.134489	0.227275	0.235408	0.192824	0.0869784	0.0298992	0.0723848	0.0369399	0.0474764	0.0549909	0.0666775	0.0692348	0.0265625	0.0279517

## Sheet: Fig 2e
For NPM1
V1	V2	V3	V4	V5	V6	V7	V8	V9	V10	mean	stdev	time	protein	V1	V2	V3	V4	V5	V6	V7	V8	V9	V10	mean	stdev	time	protein	V1	V2	V3	V4	V5	V6	V7	V8	V9	V10	mean	stdev	time	protein	V1	V2	V3	V4	V5	V6	V7	V8
100	100	100	100	100	100	100	100	100	100	100	0	1	no_transfection	100	100	100	100	100	100	100	100	100	100	100	0	1	NbGFP_noKS	100	100	100	100	100	100	100	100	100	100	100	0	1	NbGFP_1xKS	100	100	100	100	100	100	100	100
99.3873	102.918	101.598	100.957	100.69	97.8501	98.6892	103.019	94.6295	98.7411	99.848	2.54928	2	no_transfection	95.2365	101.701	103.528	96.0235	99.0129	99.4131	100.319	101.988	98.5589	103.268	99.9049	2.8262	2	NbGFP_noKS	98.5732	98.5943	96.0547	94.9185	97.8204	98.022	104.234	100.168	94.4829	100.445	98.3312	2.883	2	NbGFP_1xKS	99.3295	98.6822	100.684	98.8566	99.7351	94.8666	102.278	100.681
23.251	19.9456	19.8088	19.368	18.8787	15.2738	17.8017	20.9842	18.6798	18.4644	19.2456	2.07669	3	no_transfection	22.2218	21.8957	16.8125	18.1163	13.8677	21.4861	15.3575	15.9799	18.7841	17.9909	18.2513	2.88096	3	NbGFP_noKS	20.4574	18.2963	22.4559	22.4604	14.1227	12.2981	16.8536	12.0318	17.9119	13.5443	17.0432	3.959	3	NbGFP_1xKS	19.304	24.8902	23.6085	16.3496	22.6078	22.4018	23.2357	26.1626
33.0818	33.7431	33.8139	31.8635	30.6394	24.9864	30.4514	34.6336	30.9321	34.9545	31.91	2.93793	4	no_transfection	35.2869	33.0749	26.4482	28.8997	21.1667	30.4547	26.0027	25.0022	27.7445	28.5541	28.2634	4.04755	4	NbGFP_noKS	23.7049	25.039	24.2089	27.2463	18.3573	15.7969	24.2888	15.1162	24.2897	19.2321	21.728	4.23059	4	NbGFP_1xKS	27.8211	33.7895	32.4909	24.3809	32.2101	29.7645	30.8016	35.1687
43.4217	39.407	37.4712	38.7663	34.0155	31.6717	35.1647	42.0554	35.6805	37.8327	37.5487	3.59045	5	no_transfection	39.3373	39.0702	33.5163	36.6456	26.4493	37.8894	33.0685	29.0354	36.2934	35.396	34.6701	4.24002	5	NbGFP_noKS	24.8228	24.0683	26.0799	27.7082	19.0969	16.0678	27.0927	15.1438	28.3336	21.1506	22.9565	4.8273	5	NbGFP_1xKS	34.1418	40.4323	36.7525	25.0197	40.3437	36.6474	35.8393	36.6952
47.7534	45.876	42.6693	41.4229	37.7286	35.5043	39.3448	48.0571	42.1961	44.0827	42.4635	4.15414	6	no_transfection	45.4927	45.3345	37.6851	41.2394	28.6785	41.8722	35.8639	35.1774	38.0843	40.1613	38.9589	5.05994	6	NbGFP_noKS	24.7652	24.5228	32.6731	30.2767	18.4498	18.9305	30.468	17.197	28.3449	22.021	24.7649	5.5482	6	NbGFP_1xKS	38.0386	43.0933	41.9163	30.3291	43.4921	36.9393	38.7005	38.2053
48.6054	48.7173	46.3381	47.5399	38.5303	41.3864	43.2756	51.3256	47.6437	46.4535	45.9816	3.83592	7	no_transfection	50.2631	51.2862	40.9161	42.2958	33.8969	45.1795	38.6278	37.2721	41.801	45.4711	42.701	5.50197	7	NbGFP_noKS	25.8285	25.7986	30.2855	31.2052	21.408	18.6795	29.7349	17.1675	30.3367	25.4452	25.589	5.05079	7	NbGFP_1xKS	42.4285	46.7307	42.8772	29.6348	44.287	43.7492	41.94	42.7575
51.0623	50.2017	48.5583	50.1556	40.7768	42.4973	46.8027	54.6426	49.6752	53.0085	48.7381	4.34152	8	no_transfection	52.4366	51.3523	42.3515	46.5093	34.4968	46.252	38.4966	38.6567	42.5509	44.6877	43.7791	5.68186	8	NbGFP_noKS	27.9643	25.2922	29.7161	31.8335	19.0471	18.4931	31.1663	18.718	30.8591	23.8869	25.6977	5.41371	8	NbGFP_1xKS	42.6985	51.8124	46.9904	34.4767	50.8514	44.9477	43.9593	44.3766
54.6533	55.3946	53.526	49.5678	44.3187	44.9527	47.2064	56.5964	48.3704	52.8533	50.744	4.44352	9	no_transfection	53.5302	52.7467	48.3874	51.0381	36.3187	49.1581	44.9921	42.1006	46.3622	47.0795	47.1714	5.17262	9	NbGFP_noKS	26.7313	24.7565	32.1118	31.1637	19.3636	19.2361	32.7579	18.3203	31.825	24.6548	26.0921	5.73677	9	NbGFP_1xKS	46.2418	54.584	46.2443	38.0179	51.0135	47.1697	43.7382	41.0075
56.5341	55.3796	50.2971	54.5953	45.9365	48.6501	48.0454	59.4952	52.9894	55.2435	52.7166	4.3177	10	no_transfection	56.5488	55.8586	49.5911	51.619	38.338	52.9214	46.9483	44.0197	51.0797	50.6913	49.7616	5.4842	10	NbGFP_noKS	26.8616	25.0454	31.7742	31.5148	19.9609	21.0825	33.1464	18.7659	34.9068	24.6048	26.7663	5.82017	10	NbGFP_1xKS	51.1833	56.0345	51.2285	36.9023	53.2797	49.5923	47.3639	45.6959
56.1347	53.5066	54.0074	54.6271	45.8771	48.4602	49.3678	60.5741	56.2651	60.0238	53.8844	4.80537	11	no_transfection	56.6962	57.2349	52.2445	51.3702	39.8426	54.6928	46.5248	43.4475	50.694	54.0824	50.683	5.74251	11	NbGFP_noKS	26.9161	26.2823	31.099	32.2539	21.0062	20.6575	33.4578	18.6941	34.4859	23.8544	26.8707	5.74975	11	NbGFP_1xKS	50.19	57.6873	52.2714	38.578	56.6159	49.3898	47.6543	48.4817
56.2704	54.7922	58.1	57.8609	48.992	52.4893	50.5358	62.4826	55.7669	61.2578	55.8548	4.34884	12	no_transfection	56.026	55.8285	52.6162	54.1719	41.4537	53.1843	50.3232	46.7868	52.3057	53.1728	51.5869	4.4515	12	NbGFP_noKS	27.8885	26.7465	30.7248	33.1039	23.424	20.8737	33.6104	20.0438	34.9932	25.998	27.7407	5.31037	12	NbGFP_1xKS	49.5386	57.6336	53.3651	42.4941	52.3176	50.3366	50.2784	47.4568
58.6206	60.5424	59.9217	57.7883	52.1304	53.9494	53.1807	63.2354	58.3407	60.5146	57.8224	3.62407	13	no_transfection	57.1282	60.482	56.6993	57.7707	41.2035	56.8124	48.6384	46.8988	51.9343	58.0809	53.5649	6.17492	13	NbGFP_noKS	25.7316	26.2369	32.1891	34.3974	22.1049	20.2077	34.5688	20.3127	35.6434	25.2926	27.6685	6.04701	13	NbGFP_1xKS	49.7983	59.4665	57.4899	42.9477	58.9541	54.3481	50.1425	51.7146
62.7221	59.8499	58.4546	58.1117	51.7646	55.032	53.2605	66.534	60.251	62.3863	58.8367	4.54884	14	no_transfection	60.4073	62.2551	55.2925	56.5763	44.6566	56.7428	51.2646	48.7942	56.9429	57.1862	55.0118	5.32799	14	NbGFP_noKS	27.4099	26.4511	29.4843	35.3444	22.656	19.2485	34.8968	18.6904	37.7368	26.083	27.8001	6.63619	14	NbGFP_1xKS	54.2424	65.0728	55.0916	41.684	59.1573	55.8039	50.6247	52.8212
62.588	62.8301	61.6928	57.5148	51.062	57.9152	53.827	67.8654	62.4174	61.6931	59.9406	4.90611	15	no_transfection	63.0693	60.0808	58.0946	58.7423	43.4471	58.607	51.9831	51.4752	60.5965	57.6676	56.3764	5.79281	15	NbGFP_noKS	28.0491	27.1783	32.6324	37.146	23.7867	20.3668	37.6734	17.1215	37.4662	28.7094	29.013	7.25391	15	NbGFP_1xKS	53.5807	65.1835	56.5212	40.6471	60.5772	53.0328	53.2115	50.7278
62.3426	64.81	60.2971	60.1683	52.2078	50.4878	56.3988	68.1766	58.6903	64.5436	59.8123	5.59536	16	no_transfection	62.0614	62.0222	59.1582	59.0718	45.9868	62.5065	52.1116	51.5517	57.9495	58.7863	57.1206	5.46637	16	NbGFP_noKS	29.5062	26.7465	31.5789	34.1248	23.7298	22.074	36.0198	19.3128	37.0002	27.8364	28.7929	5.98185	16	NbGFP_1xKS	56.9846	60.5537	58.5133	44.355	59.4377	54.9793	54.0267	58.371
64.0893	67.2891	64.3805	61.8396	55.8362	58.9257	55.4684	67.5309	61.3631	63.7533	62.0476	4.24507	17	no_transfection	62.0871	65.3339	59.0324	63.5993	44.8703	60.8312	54.8322	51.3545	62.9309	58.4278	58.33	6.33262	17	NbGFP_noKS	28.5429	26.964	33.5313	32.4063	23.1076	20.5929	37.6734	20.0917	36.2034	26.5033	28.5617	6.2599	17	NbGFP_1xKS	57.4365	65.6986	62.189	48.9191	60.2274	58.1717	55.777	59.2651
65.8299	64.7856	64.9148	61.2911	52.4258	58.1073	58.1449	70.8747	60.8677	66.9587	62.42	5.33305	18	no_transfection	64.7697	64.0792	58.5749	61.3603	45.7137	62.3534	57.663	54.4222	60.8546	59.3241	58.9115	5.56599	18	NbGFP_noKS	29.9	25.1136	36.5533	35.4414	23.9182	21.5546	38.9341	20.8467	38.4734	26.7009	29.7436	7.07406	18	NbGFP_1xKS	56.7983	63.6128	59.0368	48.3174	60.5052	57.7266	52.2924	50.815
66.2292	67.2215	63.7379	63.0092	56.5586	58.4456	57.7944	71.2928	64.826	67.749	63.6864	4.80825	19	no_transfection	65.4759	65.8733	62.8896	62.121	47.1023	62.6638	56.4554	52.7607	61.5414	62.0844	59.8968	5.9848	19	NbGFP_noKS	29.2063	25.5064	34.3732	38.9985	25.4329	22.4542	37.5737	18.8451	38.2329	28.2916	29.8915	7.07964	19	NbGFP_1xKS	58.3491	64.3555	61.1031	53.4417	61.3232	61.1745	56.4057	53.1265
64.3454	66.7449	67.2939	63.52	57.0144	61.7609	54.4882	73.0877	66.2244	70.5191	64.4999	5.68187	20	no_transfection	66.4581	63.8268	62.3863	63.6123	46.604	63.7194	57.6132	55.3198	64.587	62.1243	60.6251	5.94071	20	NbGFP_noKS	29.2214	26.4511	34.4749	34.439	25.1591	22.238	36.7182	19.1158	37.4098	28.1366	29.3364	6.27329	20	NbGFP_1xKS	58.8744	71.2796	61.0445	48.5303	62.1206	57.6482	56.9944	52.8649
65.3909	70.9093	66.0617	64.4584	57.3657	62.3306	58.5968	70.612	65.9822	66.1102	64.7818	4.42365	21	no_transfection	65.781	65.6855	63.3556	63.9106	48.8888	65.1012	58.9256	54.9351	65.0946	62.926	61.4604	5.59539	21	NbGFP_noKS	28.5065	26.8374	34.6945	31.4177	25.7209	23.8109	38.6302	19.9223	40.2097	26.6983	29.6449	6.52189	21	NbGFP_1xKS	61.238	70.9256	66.3529	51.3771	62.2904	58.6406	58.2359	55.6997
64.068	69.4567	69.597	68.4659	59.2628	61.296	58.1399	72.5725	67.2814	68.201	65.8341	4.86949	22	no_transfection	64.648	65.4676	65.5144	62.2278	51.2866	66.3563	60.3561	55.8974	64.2257	63.6231	61.9603	4.86152	22	NbGFP_noKS	29.4789	25.8895	29.4965	37.1183	25.1449	22.4144	39.7125	19.5669	37.1993	27.5338	29.3555	6.71769	22	NbGFP_1xKS	62.582	70.2746	60.9078	51.4466	63.8363	61.3459	56.6721	52.7722
66.0128	67.8033	68.6872	68.9072	59.942	64.8493	59.2813	76.0517	67.6283	69.4044	66.8567	4.83078	23	no_transfection	67.6477	65.9424	63.7474	64.6647	51.2579	63.9231	60.01	58.532	63.9131	64.4032	62.4041	4.71964	23	NbGFP_noKS	29.3608	27.425	35.8497	35.2751	26.0444	21.2092	39.445	20.2685	38.1577	27.2411	30.0276	6.83188	23	NbGFP_1xKS	60.8037	69.5667	64.2748	53.0297	66.1668	62.3766	56.2485	59.0089
68.4347	70.6221	69.1571	64.1517	61.14	61.5558	62.0724	79.4005	69.5304	67.1889	67.3254	5.53129	24	no_transfection	69.3927	66.1558	65.7174	65.118	52.7453	67.2188	60.3037	59.5933	66.4654	65.7145	63.8425	4.90814	24	NbGFP_noKS	27.9037	26.1914	36.1507	35.6955	26.8444	23.1798	41.543	20.9056	38.4546	28.1816	30.505	6.94284	24	NbGFP_1xKS	61.1148	71.8105	62.2163	55.6173	61.9843	63.7831	60.3991	60.2355
67.7305	70.6409	69.5325	64.2333	57.191	60.9337	57.9788	76.9918	68.9138	73.2032	66.7349	6.528	25	no_transfection	68.4259	64.9372	67.1013	65.88	52.7884	68.3219	61.6764	56.7637	66.6117	65.8738	63.838	5.22633	25	NbGFP_noKS	28.4671	27.5321	31.3593	32.9699	25.0524	23.3239	39.9151	19.7032	42.8706	28.5693	29.9763	7.15062	25	NbGFP_1xKS	61.7721	72.9893	62.396	51.4743	65.5649	59.5563	55.0763	51.0658
66.7322	71.9884	67.7614	68.28	60.0987	60.4579	61.6404	77.2176	67.642	72.6375	67.4456	5.58702	26	no_transfection	66.6672	65.4135	67.3272	67.3374	51.5521	68.0295	60.4767	59.6785	63.6163	66.6423	63.6741	5.16036	26	NbGFP_noKS	27.4947	26.0129	34.422	37.0398	25.0809	23.381	39.0459	20.3679	36.8385	28.3467	29.803	6.52356	26	NbGFP_1xKS	60.8566	74.8633	61.7437	51.1318	63.5533	61.1051	54.5888	60.5081
68.0902	72.4932	69.947	65.3742	60.7023	67.6998	62.5658	76.2608	68.2201	67.2832	67.8637	4.50158	27	no_transfection	67.562	68.7523	71.8505	66.7578	54.0496	66.6065	60.2499	60.1084	68.2005	66.878	65.1016	5.30526	27	NbGFP_noKS	28.5459	28.4476	34.5359	36.6055	26.5884	22.4293	41.5505	20.4489	40.5667	28.4367	30.8156	7.22474	27	NbGFP_1xKS	61.3642	67.4652	65.0912	54.9137	64.752	63.4858	57.7217	56.1086
70.1539	74.2798	71.3542	65.5963	62.7074	64.7991	60.2997	76.234	71.1793	72.2715	68.8875	5.23802	28	no_transfection	68.6008	66.2595	72.3823	68.5904	54.9888	67.3095	61.8849	59.2216	66.7221	70.1811	65.6141	5.33991	28	NbGFP_noKS	29.3911	29.7137	34.2959	34.7115	25.1591	22.6927	40.166	21.5869	37.8195	28.9145	30.4451	6.25748	28	NbGFP_1xKS	62.8578	74.857	62.7475	51.6456	63.8414	63.2559	59.6372	58.371
72.1232	74.4581	71.8701	66.3095	61.6283	66.8878	63.4281	78.2045	72.4648	73.3862	70.0761	5.26264	29	no_transfection	66.7992	66.7178	69.8433	68.3586	54.6179	67.4816	63.9329	59.353	69.2974	67.1867	65.3589	4.82884	29	NbGFP_noKS	28.3732	29.178	36.11	39.1648	28.3022	21.9298	41.1273	21.714	40.2623	31.6808	31.7843	7.16036	29	NbGFP_1xKS	65.3403	77.4642	65.974	54.3489	67.7873	62.4423	62.6342	58.7363
74.2311	72.8235	74.0166	70.512	61.5778	67.4313	62.6207	77.0587	74.6807	72.8427	70.7795	5.24928	30	no_transfection	68.1414	70.904	69.5888	67.7699	54.2221	67.1132	63.1121	60.7118	68.7697	70.1827	66.0516	5.22864	30	NbGFP_noKS	29.7546	29.5286	34.422	37.7189	28.0178	23.2568	40.893	21.296	42.2805	30.1176	31.7286	7.02519	30	NbGFP_1xKS	60.7069	79.8439	65.6498	57.7003	64.5102	63.4073	57.5565	61.6039
70.0457	76.7496	72.2754	70.1115	59.2376	65.5215	59.6916	77.9252	71.0499	71.7835	69.4392	6.29676	31	no_transfection	67.4797	68.8559	73.0228	71.8154	56.9957	68.514	63.7362	61.1978	69.8896	68.166	66.9673	4.93887	31	NbGFP_noKS	28.6035	27.2335	31.6196	40.6708	24.4089	24.882	41.2104	20.1764	38.3494	28.8769	30.6031	7.24998	31	NbGFP_1xKS	65.0425	74.1554	65.8099	52.8167	61.354	65.8208	59.4986	56.6647
69.052	75.3871	73.6112	69.9876	63.6875	66.938	64.2604	81.2555	77.1581	72.1356	71.3473	5.67119	32	no_transfection	69.3618	68.3345	72.8941	68.2831	56.3929	68.5319	65.564	60.9737	70.8661	71.7314	67.2933	5.09308	32	NbGFP_noKS	28.4429	28.3989	37.4522	35.4414	25.6747	23.7737	40.6738	20.007	41.3297	28.2441	30.9438	7.33284	32	NbGFP_1xKS	63.9846	75.1793	70.466	60.0611	64.2016	67.5247	63.1777	58.2184
71.7741	76.53	74.2837	69.0114	58.9529	66.9162	60.1568	81.3325	76.1644	75.8624	71.0984	7.32027	33	no_transfection	68.5116	69.3788	77.7835	69.9542	57.6656	69.0714	63.0059	60.5717	71.0883	70.4682	67.7499	5.81923	33	NbGFP_noKS	30.1454	28.571	36.472	37.6865	27.84	24.1663	42.6267	20.4674	40.0857	27.7939	31.5855	7.25325	33	NbGFP_1xKS	66.1355	76.8606	70.6886	57.7744	63.0749	65.1112	64.7388	62.1327
72.8913	73.4109	72.1925	72.0986	63.4082	70.8034	63.6025	85.521	72.7978	74.1266	72.0853	6.11467	34	no_transfection	70.1298	69.5712	79.0644	70.4608	57.5803	70.4796	66.5015	61.9952	70.4617	71.001	68.7245	5.75732	34	NbGFP_noKS	29.8909	27.9607	36.171	37.7881	25.0809	22.7896	40.5257	20.0788	40.8524	29.5948	31.0733	7.4142	34	NbGFP_1xKS	63.43	77.303	68.9309	59.2834	61.9688	66.6655	61.8616	61.4512
71.2468	77.5359	71.824	71.1391	65.4476	71.6939	62.7635	81.6235	74.9312	74.7255	72.2931	5.45791	35	no_transfection	73.6077	69.0918	74.8156	71.2137	55.6156	72.3121	67.8755	63.7386	73.1574	73.358	69.4786	5.89731	35	NbGFP_noKS	30.7271	28.2755	34.1658	37.2708	27.7831	24.0793	43.969	21.1082	40.5367	28.972	31.6887	7.2376	35	NbGFP_1xKS	65.0263	75.7166	69.7551	59.4732	63.4505	68.092	62.7861	62.3562
72.5545	77.1399	73.9406	73.5025	61.6102	70.4105	65.5746	83.7596	72.6547	74.1182	72.5265	6.0087	36	no_transfection	70.9028	72.701	75.133	73.2638	56.8098	70.2083	67.0561	63.5522	71.6475	69.3877	69.0662	5.41343	36	NbGFP_noKS	31.6662	29.1326	33.9055	37.6172	26.8978	24.6484	42.2564	22.3935	43.6673	28.8994	32.1084	7.20107	36	NbGFP_1xKS	65.7321	74.3893	72.5089	56.9597	63.8286	67.2602	62.1493	61.4948
73.4553	76.911	73.1829	71.7949	63.1974	70.2818	61.471	84.228	73.5576	76.1285	72.4208	6.55063	37	no_transfection	72.077	70.4682	72.9856	72.6243	56.9449	69.7512	66.9617	63.9294	70.0559	69.6632	68.5461	4.89779	37	NbGFP_noKS	31.4632	27.7561	35.1175	39.0262	27.0684	24.6857	44.0763	22.5003	41.8596	29.8174	32.3371	7.39464	37	NbGFP_1xKS	65.4005	76.434	66.8919	60.5194	63.0029	66.514	59.7277	60.0229
71.2087	77.7555	72.8489	72.5565	62.2804	70.9387	63.4231	84.044	74.3173	78.9374	72.8311	6.62981	38	no_transfection	69.6207	67.149	76.0594	69.5361	57.1854	72.4831	67.532	64.6136	73.4758	71.0591	68.8714	5.28259	38	NbGFP_noKS	29.2517	27.7042	34.9386	34.7346	28.0569	24.0147	43.2238	22.4064	44.3137	30.7529	31.9398	7.39814	38	NbGFP_1xKS	67.6438	83.6773	69.2434	61.0841	62.172	68.8254	66.4571	60.9987
74.0954	76.667	75.4099	76.6471	62.747	71.7376	64.6575	83.8014	77.0893	77.21	74.0062	6.24555	39	no_transfection	74.0654	71.0257	76.554	71.8714	58.6728	70.3159	66.748	64.0059	73.5145	72.8468	69.962	5.36851	39	NbGFP_noKS	27.9643	27.0452	35.8415	40.1672	29.8631	25.2174	43.7453	22.3861	45.3097	32.974	33.0514	7.96024	39	NbGFP_1xKS	67.6966	76.6015	72.8253	56.2885	66.3314	66.5505	62.5596	61.2059
73.2023	75.8506	73.0884	74.9411	65.498	70.4477	63.4281	82.4448	72.9795	81.9016	73.3782	6.08616	40	no_transfection	68.9693	68.5224	73.9206	74.8841	57.449	73.0775	67.3458	65.9659	72.9682	71.255	69.4358	5.16387	40	NbGFP_noKS	30.2181	26.9478	34.0397	39.3449	26.8338	24.2806	42.8081	23.2258	43.0322	31.5808	32.2312	7.36538	40	NbGFP_1xKS	69.9884	75.6755	71.6027	62.32	62.846	66.8004	62.6209	64.2861
For TCOF1
Time (s)	Normalized fluorescence intensity (%)
	untransfected										GFP-nb-noKS										GFP-nb-KS										GFP-nb-KS(FtoA)										2xKS
0	100	100	100	100	100	100	100	100	100	100	100	100	100	100	100	100	100	100	100	100	100	100	100	100	100	100	100	100	100	100	100	100	100	100	100	100	100	100	100	100	100	100	100	100	100	100	100	100	100
2.782	2.87456	5.54534	5.64608	7.99805	6.73306	6.06539	5.28452	4.27878	3.61476	8.2082	4.19811	6.21681	5.22843	5.80858	6.29315	8.28532	5.33189	5.25557	6.17596	6.24178	2.63868	2.94219	3.3329	3.05097	3.65198	3.49902	3.09495	3.31667	4.57544	2.96199	5.57085	5.37399	5.69573	5.61696	8.33345	4.91985	4.13144	3.23038	5.74802	6.1084	4.28082	3.4908	3.74373	1.61632	3.48846	2.81656	2.99703	3.10118	2.65033
4.768	7.77634	13.5064	11.462	15.4967	11.7723	11.498	10.2596	9.20022	9.75064	16.5481	7.57654	12.1033	8.67451	13.0189	11.7736	15.8376	12.2131	8.28606	12.2907	14.0831	3.51233	3.946	4.60437	3.39816	4.77708	4.54545	3.37377	4.67738	5.0394	4.53932	11.6159	10.2715	11.7245	10.0743	15.7267	8.08443	8.33702	5.44224	12.0347	9.83263	4.72603	3.97884	5.70351	2.49408	4.85485	3.12908	3.39835	3.44534	3.00347
6.753	12.6434	17.9371	18.1258	23.4955	16.5425	17.16	16.2338	13.479	15.6819	20.7709	11.676	17.9567	12.3882	20.1142	16.8822	22.2001	16.1506	10.3764	17.0938	20.1979	3.7861	4.88058	6.10126	3.32448	5.05301	5.55919	3.90639	5.69762	6.83766	5.18323	16.6333	14.4653	17.3905	14.2055	22.8917	10.472	11.6085	8.32471	16.1404	12.7369	5.75342	4.14887	6.77387	2.51775	5.03446	3.37247	5.05058	3.69469	3.71065
8.739	17.2987	23.0791	22.4171	30.0355	22.2843	19.6036	20.9008	17.2334	19.1196	28.6354	15.4805	22.983	17.0529	25.8369	19.829	27.6906	21.4509	13.0936	23.3097	22.9639	4.64285	5.60748	7.14731	3.3736	5.7325	5.8208	4.18595	6.40595	7.04332	6.66474	21.5728	18.4326	22.5743	17.7206	28.5985	14.7872	15.0029	10.7853	20.0926	14.4511	6.23288	4.63796	7.84296	2.656	5.50145	3.12908	5.52278	4.47932	4.04114
10.725	22.7824	26.6112	27.2445	34.9513	25.093	23.1388	24.9318	20.6664	22.6829	31.935	18.8915	24.669	17.6176	29.4421	20.6968	32.0515	27.8367	14.7359	27.0437	27.0489	5.36271	6.36899	7.88092	3.94405	5.96638	6.60562	4.03366	7.00119	6.42635	8.17819	23.9828	23.4804	26.3714	20.7646	32.522	18.2679	19.1343	13.2703	23.5053	17.2068	6.30137	4.56449	8.37815	3.1408	5.39368	4.31197	5.71147	4.51739	4.74832
12.711	24.5104	30.3281	30.4344	39.7628	25.7744	27.8239	28.6003	23.7949	26.3754	37.9786	21.4828	28.2075	21.301	31.388	23.0101	36.1742	33.5712	16.9605	31.7856	29.4596	5.68801	7.00935	8.72922	4.31691	6.53963	6.31131	4.414	6.83095	6.479	8.37085	28.6052	26.5944	31.103	23.7181	35.9918	19.3611	22.356	15.2586	25.8406	20.2232	6.81507	4.88145	10.0184	3.37184	6.04162	4.62449	5.38103	4.2882	4.83615
14.696	28.0023	32.0941	34.6408	42.7831	30.7726	31.4175	32.9039	24.7762	28.0302	42.8086	22.0075	29.5962	25.0147	36.2807	27.9122	39.841	33.1991	18.5133	35.0756	33.2149	6.49322	7.77085	8.70055	4.5893	6.62448	7.52126	4.89587	7.59643	7.14697	8.91792	28.1713	31.1151	36.4683	27.052	37.4513	22.5257	24.274	17.1469	29.2788	21.7131	7.60274	5.41882	10.6601	3.02528	6.43676	4.76371	5.85322	4.91978	5.2563
16.682	30.0476	34.1386	35.3759	45.2822	32.0323	34.8089	34.2835	27.2112	30.0668	44.0755	24.9263	30.7207	26.0549	38.0541	28.9586	44.1426	39.0264	21.2002	39.0919	38.3916	6.27018	7.61509	8.72922	4.36603	7.49505	7.12884	4.61705	7.34167	7.55828	9.24039	31.4894	33.7519	37.9444	30.4041	42.7045	25.834	25.5777	19.6824	30.4333	23.8731	7.94521	4.73557	11.7291	3.60288	6.86783	4.06858	6.67888	5.30276	5.41113
18.668	32.1992	36.5864	36.6458	46.407	35.4193	36.7918	39.7132	29.1732	35.4632	46.2654	25.3524	35.1854	27.1539	41.5167	33.1862	44.5985	37.5076	22.7231	42.0383	39.7618	7.09311	8.04777	9.83064	4.96104	7.43085	7.16154	4.84511	7.90833	8.79222	9.14355	32.2793	35.3587	39.5423	31.0926	44.0984	27.0134	26.9556	20.7757	32.3072	25.1023	7.32877	4.6621	11.3018	3.57921	7.22706	5.31963	6.58499	5.81938	6.09567
20.654	34.3682	36.3696	38.2832	45.9696	35.8119	37.9708	41.638	30.8133	36.2529	48.4562	27.3528	34.9211	30.3324	44.7785	38.9149	46.9569	41.3514	24.3803	42.4219	42.7306	7.72681	9.01696	10.0284	4.93648	8.19518	7.12884	4.92161	8.475	9.35819	9.98115	37.1395	35.9621	43.6712	32.1616	45.7848	28.1066	29.8331	22.9623	33.7696	26.183	7.32877	5.24775	12.0859	3.57921	7.11929	5.14633	6.3963	5.81938	6.29397
22.639	37.8948	37.7938	40.2312	47.6989	36.4721	39.8964	42.1104	31.2702	37.1946	49.538	29.0257	37.4342	31.1353	47.4103	42.8669	48.5628	41.755	25.5448	45.2874	42.832	7.53839	8.96504	10.9044	5.08607	8.0683	8.33878	4.76933	7.7381	8.74122	11.3328	36.0339	37.5191	44.2129	35.6405	46.9846	27.6755	30.9642	24.7515	36.1304	27.188	7.53425	4.78385	12.0859	4.13408	7.51577	4.58944	7.03326	5.97242	5.45459
24.625	37.542	38.5684	42.0942	49.5943	38.6821	41.4195	43.6536	34.2129	41.1408	53.7084	29.4529	37.0035	32.5608	48.8695	41.8205	46.2434	44.607	27.3816	47.447	43.3645	8.58355	9.20734	9.97202	4.93648	8.83263	7.39045	5.09891	7.79524	9.30554	10.7858	37.8501	37.9955	46.8955	35.6768	51.135	29.3158	33.8904	26.7146	34.7961	27.1137	8.42466	5.17428	11.6226	3.97216	7.55169	4.52032	7.48152	6.37407	5.49896
26.611	39.5519	40.5201	43.9585	52.2392	40.7268	39.3793	47.4487	34.0265	44.6036	51.3327	29.8129	38.0289	33.0657	49.2421	48.0446	51.3779	43.553	26.9186	46.9826	45.9277	8.41204	9.41502	9.88699	5.18431	8.34423	7.81557	5.86033	7.96429	9.25454	11.5904	37.3773	39.5276	47.3478	37.235	48.3785	31.7033	33.2263	26.9885	36.8998	26.5923	8.66438	5.68751	11.0515	4.45696	7.69538	5.11128	7.43458	6.43155	5.76427
28.597	39.7811	46.0039	42.9978	51.0727	44.176	41.8219	48.7384	35.7521	44.0173	52.5733	29.9441	38.4253	34.2843	50.5579	47.9204	52.1109	44.1106	28.2472	50.0506	46.5114	9.35414	9.29387	10.678	4.63953	7.77098	8.9601	6.24067	8.70238	8.94687	11.6553	35.6376	41.2099	48.5233	39.0107	50.5514	30.9838	36.6949	30.2189	36.8235	29.6087	8.59589	5.63818	10.5882	4.41151	8.19829	4.97206	7.64721	6.60401	6.07304
30.582	40.9805	45.8486	43.3375	50.9269	43.102	43.2887	49.1378	38.1704	42.8973	52.7845	31.1573	39.8483	34.1059	50.4438	50.1514	50.8822	47.2102	31.487	45.8327	48.4398	9.33723	9.53617	9.57654	5.23454	8.13174	8.7312	5.86033	8.05	8.0716	11.6223	37.2187	40.9593	48.2524	41.1306	53.5347	31.7033	36.8664	29.6475	39.2352	30.8757	8.56164	5.49229	13.3334	4.66528	7.98276	4.65954	7.15108	6.45096	5.60943
32.568	42.832	49.287	43.5631	53.2809	43.6592	43.6911	48.5564	38.8297	41.5739	53.5758	31.8794	39.4837	35.1755	49.6421	49.1183	49.0187	52.2322	30.6661	49.1422	49.2765	9.09728	9.03427	9.83064	4.76345	8.32282	10.0065	5.37773	8.19167	8.53556	11.7192	40.0639	42.1901	49.5484	40.7864	57.0687	32.9689	37.3091	33.0022	38.722	29.3858	8.25342	6.15036	12.05	4.08768	7.37208	4.97206	7.5524	6.91009	5.9852
34.554	41.2805	48.8229	43.5909	53.9473	43.7008	45.0412	48.1931	40.0302	44.399	51.9399	32.6015	39.1533	35.4725	50.5579	45.6344	49.9305	50.9918	29.4862	49.9893	50.7993	9.57718	9.05157	10.1698	5.53261	8.64155	9.71223	5.88534	7.65357	8.0716	11.6223	38.3646	41.7876	49.6378	42.5802	55.7718	34.0046	38.7844	32.1325	38.2859	30.95	8.73288	5.71165	9.4113	3.97216	7.7313	4.48527	6.89151	7.27441	6.13914
36.54	43.5196	48.482	43.7316	49.8232	45.9518	42.3682	52.0067	42.4492	45.5955	54.1569	32.1743	40.2117	36.3039	48.097	49.3666	52.2296	50.9612	31.2185	51.0194	49.8858	9.47412	9.43233	9.83064	5.65652	8.19518	10.1046	6.06263	8.41786	6.88867	11.9768	39.2727	45.4294	49.2166	43.3955	56.6478	35.4427	38.2188	32.7039	41.5705	29.4979	7.56849	6.32143	10.9809	4.01856	8.09052	4.83284	6.82063	6.62342	5.74163
38.525	44.2606	47.0569	44.3539	49.1569	43.6182	42.1962	52.3877	42.8547	45.5201	50.8319	33.5198	42.3284	37.1951	51.273	47.0944	52.3686	52.3556	32.3681	53.0973	52.0937	9.88558	8.79197	9.3788	6.07739	7.94066	10.6279	5.80957	9.26905	7.45463	12.0087	38.3646	44.4252	47.9206	44.066	56.615	34.2346	39.3256	34.1704	40.9801	29.4601	8.42466	5.73579	10.3033	4.59616	8.34198	4.48527	7.31676	6.50845	6.1835
40.511	45.0892	47.5218	45.7366	52.073	43.102	43.5755	53.9131	43.0918	45.367	49.0896	34.3395	44.8746	35.4431	50.9871	45.7034	51.6745	50.3099	34.8014	52.4118	52.6262	10.5024	9.20734	9.40648	6.00371	7.79161	10.4317	5.70804	10.006	7.76394	12.1375	38.0879	44.475	49.3669	42.9244	55.2853	35.4427	39.0057	35.5864	42.5198	32.2158	8.28767	6.10208	9.73215	4.29599	8.0546	3.79014	7.17501	7.31248	6.51491
42.497	45.5121	51.642	45.5959	51.3644	46.3648	42.828	54.3855	43.6496	48.4218	51.6232	34.9954	48.5782	36.2147	51.7021	50.2065	47.1162	47.5517	35.4732	54.7934	53.0072	9.611	9.58809	9.85832	6.22698	7.26117	10.17	5.88534	9.38214	7.09597	12.2343	36.6263	46.8611	46.5638	42.4352	53.9884	36.3922	40.9248	34.3687	41.5196	31.9551	7.84247	6.02861	10.0889	4.31872	8.16237	4.17275	5.87716	6.54652	5.67553
44.483	43.978	48.947	46.3854	52.8224	47.0468	42.1097	55.8741	42.8039	46.8938	52.0455	33.8147	46.4946	35.5912	53.5622	51.4183	46.184	49.3497	36.2797	58.4661	53.8951	10.1078	9.32849	9.46284	6.37545	7.17632	10.7587	5.73306	9.75	6.89031	12.4919	37.7319	45.178	50.7238	43.5224	54.7017	38.5211	40.7278	34.3191	43.2383	34.5621	7.63699	6.19969	11.5867	3.90304	7.83907	3.92936	6.34843	7.0064	5.89647
46.468	45.0892	52.571	46.6959	55.53	45.6425	44.3229	54.3309	44.0892	47.5567	49.4857	32.1743	46.3294	35.7402	51.6738	50.2065	46.184	49.1937	36.5631	57.6793	57.4476	10.074	9.13811	9.46284	5.805	7.64333	9.74493	6.16416	9.04167	7.91859	10.9146	35.5987	43.8973	52.1403	43.7217	52.6259	38.1187	39.7683	36.0091	41.5705	30.7636	7.36301	6.54184	10.0889	4.38784	8.41383	4.34605	6.41931	7.42745	5.9852
48.454	45.6184	55.0492	44.9457	53.364	47.7692	44.6972	53.9315	41.7384	46.0035	49.1158	34.6669	49.5032	37.8784	50.9296	47.4251	45.2332	46.404	36.9812	57.6989	56.5843	10.5024	8.98235	8.30507	6.5496	8.0683	9.51602	6.3672	9.38214	7.66029	11.6873	38.7985	43.1694	51.0245	42.7976	53.6317	37.198	40.3592	37.7982	41.9294	34.2271	8.59589	6.68773	9.2329	4.34144	7.98276	4.1377	6.04192	7.56109	6.29397
50.44	43.4668	51.2699	43.5909	54.1142	47.3561	47.0252	56.0377	44.9516	46.0035	47.9545	36.6348	47.3547	36.4529	49.1845	47.6588	46.0654	48.6668	36.5034	56.0641	56.5597	10.8277	9.1035	8.2764	6.40001	7.96206	9.18901	5.68229	9.52381	7.04332	12.2343	37.337	45.2535	49.849	42.3446	54.0212	37.5716	42.7686	36.4318	42.0583	33.7057	7.87671	6.83466	8.8774	4.08768	7.69538	3.82518	6.63193	7.61857	6.00694
52.426	42.0382	52.1997	43.3654	53.2394	49.463	48.7787	53.0052	43.4639	46.7921	45.2891	36.2087	47.7842	37.0176	51.2446	49.6972	45.1137	48.574	38.3694	60.7464	59.4773	11.376	9.05157	8.67188	6.37545	8.0041	8.8947	5.505	11.0262	6.479	12.4919	37.3773	45.3539	52.5913	42.1997	53.7944	40.535	41.5147	35.9839	41.16	33.3707	8.42466	6.8588	9.98242	3.88031	7.83907	3.92936	6.51412	7.94407	5.96257
54.411	45.6712	56.1959	42.7722	54.1346	48.1822	46.3642	53.0781	41.874	43.7373	44.4184	33.7161	48.7104	36.3343	51.0446	49.2012	45.6493	52.2628	37.026	62.0385	57.9299	10.8792	9.03427	9.2651	6.52392	7.83441	8.43689	6.03762	9.94881	6.83766	12.8782	37.9697	46.735	52.0198	42.8338	54.1182	38.636	41.2446	35.6359	42.6224	33.3707	9.93151	6.19969	9.4113	4.52609	7.94683	3.99848	6.37236	7.81044	6.2496
56.397	43.3613	60.1296	42.0942	50.3437	46.5922	47.1972	52.8961	44.2923	46.1304	43.1777	36.1436	47.4538	36.8686	54.6781	53.7867	44.9748	52.2322	37.6529	62.2196	56.4327	11.153	9.03427	8.55917	6.59872	7.74957	8.14258	6.62101	10.3179	6.22069	11.9768	37.4552	46.4088	53.1045	43.0875	53.275	40.0177	42.8926	33.5989	40.9292	32.9979	9.17808	7.42031	9.26884	4.04128	8.09052	3.99848	6.3963	7.63798	5.94084
58.383	43.8898	57.7754	41.3882	51.3439	46.799	46.8239	53.2233	44.5121	45.7487	44.5501	37.127	47.0231	33.3627	51.2163	58.7167	44.3807	50.2171	37.0111	63.612	56.8383	10.913	9.20734	8.67188	6.10306	7.00664	8.63309	6.21492	10.5726	5.75838	12.0736	38.3243	43.621	55.3646	44.2653	50.3246	39.7292	42.2031	34.3191	38.7737	33.4085	8.80137	7.19991	9.98242	3.81025	7.01152	5.45885	6.51412	7.86717	6.82458
For SRRM2
V1	V2	V3	V4	V5	V6	V7	V8	V9	V10	mean	stdev	time	protein	V1	V2	V3	V4	V5	V6	V7	V8	V9	V10	mean	stdev	time	protein	V1	V2	V3	V4	V5	V6	V7	V8	V9	V10	mean	stdev	time	protein	V1	V2	V3	V4	V5	V6	V7	V8
100	100	100	100	100	100	100	100	100	100	100	0	1	mCh_control	100	100	100	100	100	100	100	100	100	100	100	0	1	noKS	100	100	100	100	100	100	100	100	100	100	100	0	1	1xKS	100	100	100	100	100	100	100	100
101.532	95.3557	93.0945	92.8613	98.34	94.9715	94.6551	93.2516	92.6235	96.4282	95.3113	2.82935	2	mCh_control	95.1266	99.7831	93.6513	95.9738	95.9115	92.8025	93.7024	92.7893	98.9626	92.6206	95.1324	2.56214	2	noKS	97.3113	93.4646	92.3164	94.4071	92.1852	93.9879	94.9275	97.5311	99.9722	97.1628	95.3266	2.55921	2	1xKS	95.7981	94.7394	96.7015	94.3198	98.4003	96.5763	97.1212	96.2507
26.6774	18.7516	19.4685	16.9785	15.1699	18.1675	11.1165	20.6863	19.427	20.6579	18.7101	4.02431	3	mCh_control	25.7824	21.8186	14.1348	26.1266	17.4903	17.7185	21.1368	24.7561	28.7296	17.7992	21.5493	4.72748	3	noKS	16.2696	11.5185	18.0645	21.8209	16.2724	11.4792	15.5825	13.1645	21.2204	13.4992	15.8892	3.65773	3	1xKS	9.48872	11.2947	12.1441	10.099	12.6882	8.89134	8.42464	10.1135
38.3425	29.0109	30.3431	27.3172	23.8861	27.7327	19.1665	39.5623	35.0847	31.633	30.2079	6.30082	4	mCh_control	40.1457	30.6405	20.6257	38.6725	28.0838	26.7423	31.317	36.4685	43.6944	25.201	32.1591	7.36541	4	noKS	22.2814	17.0075	26.4882	30.9252	24.036	15.8637	22.9229	18.0213	32.0804	20.9582	23.0585	5.52555	4	1xKS	10.6702	13.5383	15.516	12.6042	14.8066	11.8504	10.8328	13.2799
48.5524	36.0894	38.0365	32.3019	28.8488	32.6461	24.5739	48.121	41.1389	37.4901	36.7799	7.7302	5	mCh_control	48.7757	38.6802	25.5371	47.0175	33.8399	34.1681	39.9053	43.3891	51.3509	30.783	39.3447	8.36747	5	noKS	25.6577	20.0687	33.0718	37.223	28.3066	19.1527	27.0716	19.8564	38.3099	25.5039	27.4223	6.94354	5	1xKS	12.3523	14.8662	17.4126	13.8203	16.072	13.3424	11.7193	14.9458
54.4271	40.9279	41.7902	35.3147	33.9979	38.3706	28.38	55.4079	49.0026	42.4444	42.0063	8.76885	6	mCh_control	55.7752	43.0331	30.3621	52.9607	40.3971	38.7941	43.5316	47.6404	56.685	34.9397	44.4119	8.82377	6	noKS	28.444	21.7745	36.2828	42.5205	32.3677	22.3249	31.8066	21.5264	43.0626	29.5872	30.9697	7.9393	6	1xKS	12.9259	16.1288	19.4885	14.981	18.3466	14.6688	13.1711	16.2018
58.8082	45.8808	47.5016	41.3644	37.708	42.3526	31.7783	59.7674	52.9981	47.3987	46.5558	8.87887	7	mCh_control	61.0189	44.2801	33.2114	57.8603	42.8876	42.0035	48.579	51.3709	61.33	38.0396	48.0581	9.71776	7	noKS	29.602	24.7773	40.1488	44.5347	37.8772	23.6956	34.3567	23.5958	47.3766	32.1207	33.8085	8.59506	7	1xKS	14	17.5818	21.3138	15.8622	19.1964	16.1518	13.973	17.7133
58.0806	47.9267	51.3581	45.1785	39.1774	44.8851	34.3311	62.8896	58.6349	48.4652	49.0927	8.93382	8	mCh_control	60.0872	49.9109	36.0049	62.5895	46.4667	46.8847	50.9474	53.0978	61.5468	42.0512	50.9587	8.66746	8	noKS	31.5276	25.1621	41.2043	48.8653	41.7334	25.5854	37.7973	25.9296	50.2471	34.1916	36.2244	9.32016	8	1xKS	14.1074	18.0254	22.2729	16.1845	19.9775	16.686	15.1484	18.9287
60.9758	51.6601	54.2407	47.1215	43.4379	47.4125	35.81	66.4528	60.6646	50.7843	51.856	9.13601	9	mCh_control	63.3421	49.4849	39.5043	66.738	49.0094	49.5703	53.2769	56.3934	63.9158	43.9119	53.5147	8.99728	9	noKS	33.6439	26.7944	44.2818	53.2631	44.4253	27.7608	39.1526	26.9478	51.7573	38.3715	38.6398	9.84252	9	1xKS	15.0247	19.905	23.2212	17.4434	21.4022	16.9334	16.0076	19.2266
63.2353	52.0185	58.8362	49.3331	45.5834	51.3683	38.3791	67.4381	60.6646	55.1123	54.1969	8.70511	10	mCh_control	68.4185	53.0091	40.9721	67.1747	53.5551	52.2962	57.1207	58.8057	62.7545	41.9693	55.6076	9.33121	10	noKS	35.494	28.2363	47.2703	53.9345	46.4931	29.0743	39.584	28.1342	51.3242	38.5821	39.8127	9.65006	10	1xKS	16.696	20.4737	24.9125	18.0452	23.0332	18.1993	17.1979	20.7271
62.1247	53.1784	58.7579	51.9478	49.2415	52.6765	40.584	68.074	64.3702	56.7712	55.7726	8.02633	11	mCh_control	69.5413	53.4428	44.2988	67.6856	53.9644	54.5723	55.7385	59.9394	65.6344	45.6274	57.0445	8.658	11	noKS	35.5207	28.6212	48.2126	54.1225	47.0892	30.2996	40.8729	29.1344	52.0349	40.2492	40.6157	9.54941	11	1xKS	16.8636	21.7221	26.5088	18.0024	22.7551	18.4379	17.3897	22.3618
66.5058	55.2243	59.2473	53.2527	53.6971	54.5916	43.2428	68.5552	65.1415	57.6515	57.711	7.55537	12	mCh_control	70.2759	56.2001	47.0669	69.7249	59.3373	52.5916	59.5745	61.6992	66.1918	46.8257	58.9488	8.44008	12	noKS	37.1223	29.2459	49.0658	57.2915	49.4691	31.6131	43.8212	28.2333	54.1947	42.0337	42.2091	10.4083	12	1xKS	16.6617	21.8159	26.606	19.0246	22.9457	18.8331	17.9998	22.5769
68.9798	54.3133	61.2049	56.8797	57.767	56.7422	44.1481	72.5653	65.5938	60.4108	59.8605	8.02909	13	mCh_control	70.903	54.6511	50.5663	69.262	58.9977	56.5127	62.6417	62.9844	68.855	46.5168	60.1891	8.2406	13	noKS	39.1898	30.3744	49.7412	58.1174	51.5928	32.4775	46.5262	30.1015	53.3341	43.221	43.4676	10.088	13	1xKS	17.246	22.9391	27.2411	19.7094	24.4048	19.8515	18.7593	23.3014
70.0368	57.5788	61.8265	58.0215	62.604	58.8091	45.1894	69.5062	67.3336	64.671	61.5577	7.32657	14	mCh_control	71.3688	55.6347	50.5663	71.2751	57.0863	59.4938	62.2069	64.1181	74.1503	48.1505	61.4051	8.9188	14	noKS	39.4383	31.2392	49.5147	61.5818	53.5302	33.6327	46.2828	32.5554	57.154	44.4291	44.9358	10.6569	14	1xKS	17.2696	24.4718	28.5372	20.2256	26.0357	19.9014	19.5338	25.0593
69.5312	59.1816	59.7367	56.2368	61.6201	58.7515	46.7308	68.9963	67.5945	64.671	61.3051	6.9073	15	mCh_control	72.3961	53.102	53.7813	72.2227	59.5289	60.7627	61.0033	65.5088	74.3671	48.1096	62.0782	8.98193	15	noKS	41.0666	32.7049	50.9544	63.8579	55.6026	35.507	47.4167	34.1743	55.6771	45.1574	46.2119	10.4489	15	1xKS	18.0687	25.7344	29.4379	20.6184	25.9326	20.4942	20.3656	24.7724
71.8673	59.8437	63.7596	58.5012	61.087	59.8242	47.6959	71.0014	68.7543	63.6384	62.5973	7.09685	16	mCh_control	76.2124	55.7199	56.0668	72.6812	60.6174	62.8911	61.7798	68.0332	72.9426	48.8129	63.5757	8.8109	16	noKS	43.5556	32.0564	52.7742	65.1269	56.6133	36.1689	48.6448	34.7901	56.943	47.4216	47.4095	10.8319	16	1xKS	18.9517	25.2765	30.7686	21.1219	27.5823	21.1476	20.0892	25.9879
71.2316	59.764	63.8379	59.1441	66.4572	61.6556	49.3434	71.1331	68.2382	65.1112	63.5916	6.57102	17	mCh_control	73.1605	57.0986	52.5674	76.345	62.3852	64.0795	62.3777	70.4126	72.9039	51.1685	64.2499	8.84632	17	noKS	43.9993	32.0088	49.5147	66.134	57.8521	37.2514	50.1217	35.559	54.0725	49.0335	47.5547	10.5972	17	1xKS	19.6799	26.3343	31.5246	21.4719	26.6794	20.375	20.8088	26.1221
72.2503	61.2823	65.1446	61.0344	63.2325	63.1678	50.5831	71.9581	68.7543	65.2974	64.2705	6.26931	18	mCh_control	76.2781	58.1365	56.2903	76.5895	62.3373	62.8911	61.3449	70.5642	73.6781	50.8187	64.8929	8.92338	18	noKS	44.9354	32.5601	51.1566	69.2292	57.7217	37.1943	52.3952	36.6943	53.8227	50.107	48.5817	11.0644	18	1xKS	20.0988	25.8282	31.9458	22.1719	27.4417	20.772	21.8174	25.8353
73.8281	62.0588	63.5394	61.9411	66.2665	64.5074	49.9334	70.5259	68.1048	66.646	64.7351	6.40407	19	mCh_control	75.3822	59.7243	57.4483	75.8384	65.9903	65.946	63.7599	70.3401	73.113	51.7044	65.9247	8.00067	19	noKS	45.8228	33.7621	50.461	67.6245	57.5447	37.6408	52.5501	37.0277	56.4155	50.68	48.9529	10.5781	19	1xKS	20.6101	26.4765	33.5292	22.829	27.0262	22.1963	21.9569	27.1831
71.1857	61.3669	64.0581	63.5147	65.5687	62.8486	51.6244	69.4432	68.4644	68.3388	64.6413	5.57792	20	mCh_control	75.1493	58.09	59.7339	77.2445	65.1892	66.322	64.451	70.3071	75.3116	54.4954	66.6294	7.80879	20	noKS	46.2177	34.1815	52.2121	68.7458	58.4482	39.1542	53.7172	37.1929	53.5173	49.1475	49.2534	10.5156	20	1xKS	21.4458	27.5031	33.4946	23.2898	29.1445	21.2652	22.5371	27.4387
73.1464	63.0544	65.0614	62.0994	68.6243	65.7004	53.0734	66.8022	70.9406	69.3714	65.7874	5.63604	21	mCh_control	72.2289	60.4136	58.6063	75.3537	67.7537	67.1411	62.036	70.7817	74.2742	53.8776	66.2467	7.22592	21	noKS	45.6986	34.5771	53.6275	69.4911	61.7874	39.689	54.2095	38.962	57.898	51.429	50.7369	11.0214	21	1xKS	20.9323	28.6575	34.1902	22.9272	29.9069	23.6295	22.5794	27.6226
70.2512	61.7552	64.0288	64.527	70.189	64.5649	53.9488	68.137	66.5275	67.7124	65.1642	4.80481	22	mCh_control	76.5468	59.6855	60.0437	76.1048	66.1819	68.0341	63.3716	73.0161	72.9039	56.0063	67.1895	7.32111	22	noKS	47.2248	34.5296	55.2006	68.8935	60.4136	41.0597	54.9176	40.1153	60.3631	51.7741	51.4492	10.7023	22	1xKS	21.8754	28.6405	33.9007	23.962	30.4443	23.5405	24.3774	27.9187
72.8937	61.6706	66.2605	63.0589	72.5035	65.7579	54.4328	71.0014	70.9116	68.2767	66.6768	5.78197	23	mCh_control	76.1467	58.7793	59.678	79.9127	66.3735	67.3291	62.8125	68.6923	76.9838	59.7909	67.6499	7.74535	23	noKS	47.7217	34.0734	55.4918	67.403	62.6677	42.991	54.6078	40.0132	70.8511	53.4999	52.9321	11.9419	23	1xKS	22.247	28.9106	35.3782	23.3452	29.7163	24.0461	23.2419	29.4522
73.3609	61.8647	65.1985	64.4982	75.7065	66.8306	56.4581	69.4432	71.3929	70.1896	67.4943	5.73775	24	mCh_control	74.6178	58.911	59.3682	77.8734	66.8829	65.6103	65.8332	68.2573	78.0212	60.5947	67.597	7.17833	24	noKS	47.003	36.0191	57.5582	68.4101	61.2705	41.0882	56.8536	38.7637	71.9338	51.9847	53.0885	12.337	24	1xKS	22.9151	29.2575	35.5208	24.4077	31.3816	24.7174	23.6303	29.9321
72.4648	62.7756	64.0043	63.8889	74.7183	64.3922	56.1238	70.2738	72.5876	70.4999	67.1729	5.82062	25	mCh_control	75.2867	60.2819	62.6949	75.4017	67.6318	70.1222	68.287	70.6697	78.7954	61.1119	69.0283	6.33205	25	noKS	48.3118	35.9348	56.7737	66.0937	62.3789	41.6204	55.775	41.2477	72.3946	51.5049	53.2036	11.7385	25	1xKS	23.4866	30.031	36.0867	25.0799	30.5661	24.8473	24.3899	30.9435
73.5294	61.2275	68.3796	65.7791	75.2947	66.1347	57.4233	68.3318	70.3317	70.1557	67.6588	5.3656	26	mCh_control	74.785	60.3671	62.6136	76.0087	70.8495	70.76	70.2283	70.4851	77.1154	63.5531	69.6766	5.76468	26	noKS	50.0599	36.0559	54.0319	69.0412	63.4175	43.0196	55.161	40.1153	73.5995	51.8121	53.6314	12.2688	26	1xKS	22.7476	31.1997	36.5296	24.1005	30.9504	25.2034	24.6962	31.9751
73.2767	59.5152	68.5166	64.3686	75.2471	68.2277	57.2275	66.2637	70.4941	73.6711	67.6808	5.9841	27	mCh_control	74.5521	59.2518	62.3292	74.5284	69.639	68.6317	67.7279	71.9549	76.7283	63.7801	68.9124	5.76104	27	noKS	50.2107	35.1673	56.5917	68.296	63.4408	42.8327	57.2851	41.6982	74.6433	53.5966	54.3762	12.3872	27	1xKS	24.1439	32.0215	37.6571	24.7854	32.3908	25.4491	24.8207	30.0756
73.2767	60.9239	69.0599	66.1006	73.1753	68.1388	57.6951	69.9244	70.8768	73.2592	68.2431	5.31964	28	mCh_control	76.4453	61.0177	62.5019	78.6507	69.6173	69.0077	66.734	70.8938	81.5437	64.4016	70.0814	6.91543	28	noKS	50.9961	34.9857	55.2006	68.2624	64.0881	44.6498	58.1757	42.5842	73.3219	54.0936	54.6358	11.9335	28	1xKS	24.131	32.7324	37.0696	24.9817	33.8999	25.6485	25.5678	30.5445
74.0426	61.6706	66.0402	67.5926	74.3802	67.0923	56.8496	71.2878	72.1004	76.0806	68.7137	6.09434	29	mCh_control	76.7081	59.1201	61.8772	78.214	71.237	72.1767	70.1429	69.2064	80.4289	64.3383	70.345	7.01874	29	noKS	50.3305	36.0559	57.6512	67.4366	64.5818	46.1788	58.5408	43.2	70.5458	55.205	54.9726	11.083	29	1xKS	24.5134	33.3324	36.9854	25.1076	32.6845	26.0135	25.7197	31.0961
74.0809	62.9399	69.0599	68.8448	74.1635	67.7934	56.8197	70.016	74.5187	72.3508	69.0588	5.59489	30	mCh_control	75.1493	60.1115	62.4714	77.9738	73.6317	70.6459	71.1834	68.7319	80.2973	64.2974	70.4494	6.64754	30	noKS	50.9472	35.4678	56.2803	69.9745	64.8892	45.1404	57.9268	42.1668	69.6463	54.5561	54.6995	11.5753	30	1xKS	24.6101	33.4603	37.0934	25.7371	33.7437	27.2509	25.899	30.504
74.1268	62.6363	68.1642	69.5116	77.6786	67.0661	58.4808	66.1664	73.875	72.3508	69.0057	5.77807	31	mCh_control	77.4068	62.2647	62.3851	79.0873	73.488	70.7198	69.972	70.1555	80.9863	64.8333	71.1299	6.68829	31	noKS	52.7486	35.8872	57.6715	68.2221	66.78	44.8938	59.4645	43.0168	71.0344	55.5122	55.5231	11.6017	31	1xKS	25.42	33.3807	37.5621	26.5478	32.9813	26.9731	26.6461	32.6389
77.1063	63.1639	65.4432	72.4141	78.1597	69.8865	59.4323	64.5108	73.3588	72.1645	69.564	6.20296	32	mCh_control	77.8727	61.2733	62.893	80.9083	73.8015	71.7269	70.966	68.7319	81.9772	66.1767	71.6327	7.1416	32	noKS	51.7148	37.113	57.9181	71.465	64.3722	46.28	57.5617	42.368	66.1929	55.0532	55.0039	10.8814	32	1xKS	25.4694	33.7276	38.0892	26.6057	33.2063	27.388	27.0346	33.1905
78.079	64.9311	66.2066	71.6945	80.2575	69.6248	59.4623	64.9576	73.7126	74.5175	70.3444	6.52396	33	mCh_control	80.0944	62.8224	63.599	82.4585	71.6724	69.2292	71.1834	67.5982	78.8341	66.0762	71.3568	6.95374	33	noKS	52.0564	35.6343	56.8424	69.9006	66.2863	45.4857	61.0908	44.3684	67.8918	54.6493	55.4206	11.263	33	1xKS	26.5177	35.1807	37.7306	26.8701	35.3746	27.655	27.5874	33.3744
77.405	63.5223	65.4432	69.9386	76.4997	71.1632	58.8424	69.1281	73.4574	72.2605	69.766	5.80163	34	mCh_control	78.0698	62.0943	65.4325	80.179	72.3037	71.8813	67.7745	69.3185	79.5696	67.148	71.3771	6.21026	34	noKS	50.7254	38.542	56.9071	70.2766	69.0574	44.8653	61.2181	44.5516	66.8425	55.5329	55.8519	11.0934	34	1xKS	27.6756	36.7617	38.8214	27.0514	34.9247	27.3987	26.7557	33.8451
77.1446	63.7165	64.8167	69.6987	78.6668	70.6399	59.5384	64.7686	75.261	75.5163	69.9767	6.56526	35	mCh_control	77.9025	65.7037	65.8591	79.6463	73.0047	69.4172	68.419	68.6198	79.3992	67.9555	71.5927	5.49785	35	noKS	51.1203	38.6134	57.2468	69.8671	68.7453	47.0303	59.3428	45.2874	66.3817	53.5966	55.7232	10.5492	35	1xKS	26.7583	35.9712	38.4132	27.9628	35.8433	28.6253	26.8129	33.8028
78.9752	64.3785	67.0778	69.2717	81.4104	73.1411	59.4922	66.8996	78.1895	72.6047	71.1441	7.00856	36	mCh_control	75.5495	68.3758	63.8834	77.0262	74.3327	72.3983	67.4717	69.7535	76.0393	67.4606	71.2291	4.4598	36	noKS	53.3653	38.4447	57.0204	76.1313	67.1665	45.7738	59.4645	44.1521	65.5766	55.6468	56.2742	11.5189	36	1xKS	26.7583	36.6992	39.3377	27.4014	35.6527	28.4972	27.2537	33.8654
79.3581	66.5937	67.3469	71.3491	82.4463	70.844	61.0499	66.7049	75.29	72.5708	71.3554	6.41909	37	mCh_control	78.6371	67.5548	64.6706	77.8253	74.2369	72.4386	70.9194	72.0604	78.7954	67.148	72.4287	5.00794	37	noKS	52.9216	34.3869	56.8627	74.3051	68.1259	46.9005	61.124	44.4344	67.4921	56.5304	56.3084	12.1732	37	1xKS	28.87	35.9712	39.8065	28.27	37.318	29.1096	27.8489	34.7737
79.4884	69.4709	67.2393	73.9637	78.6408	70.5824	60.566	67.4095	72.6166	70.8159	71.0793	5.57989	38	mCh_control	78.5714	63.5117	65.8591	81.8035	72.5214	73.5195	74.1575	72.6865	77.9748	67.8327	72.8438	5.79947	38	noKS	52.895	37.0892	58.4115	74.1507	68.5125	46.9706	62.7835	45.1042	65.3323	56.2819	56.7531	11.4835	38	1xKS	28.333	36.9039	40.7893	28.1567	36.1401	28.5256	27.8215	34.3251
78.462	68.8586	66.9114	73.3736	79.8717	70.2318	59.5982	63.6515	77.1921	68.2429	70.6394	6.58754	39	mCh_control	77.0784	65.0143	64.9246	81.393	73.7275	72.1029	75.4931	71.4738	80.0805	69.0086	73.0297	5.69594	39	noKS	55.384	36.6071	57.7847	74.1171	68.4613	47.4897	62.5069	46.7892	60.3964	57.2587	56.6795	10.9497	39	1xKS	27.8432	38.0413	40.731	27.8495	36.9212	28.6343	27.9883	34.4887
78.079	67.7834	70.1463	70.8693	82.2555	72.037	62.8905	58.7191	73.7126	69.7213	70.6214	6.77507	40	mCh_control	78.7327	63.2097	64.9246	80.3974	71.237	74.9362	69.4984	73.2006	81.7605	69.5482	72.7445	6.28768	40	noKS	53.982	38.6263	59.5802	77.0982	68.41	47.0017	63.8566	46.4228	58.4532	58.025	57.1456	11.3004	40	1xKS	28.1418	38.0868	40.8735	28.5344	36.8493	29.6829	28.8176	35.1525
76.2944	67.863	68.1642	72.5245	84.206	71.3359	62.8905	64.2874	74.4201	74.9238	71.691	6.28835	41	mCh_control	78.87	67.1288	64.3608	79.476	73.7536	75.6076	71.8279	72.2845	81.8069	69.444	73.456	5.60637	41	noKS	53.2899	38.8425	57.9869	76.3932	67.269	47.9103	61.3066	46.4889	60.1799	54.4008	56.4068	10.8063	41	1xKS	29.1214	39.0679	41.1133	30.1156	37.0243	30.1583	29.6494	36.6328
77.3591	69.4111	65.8249	73.4312	87.578	72.1522	62.5751	61.3944	72.5238	72.853	71.5103	7.58809	42	mCh_control	77.5382	63.7286	65.2649	81.7074	71.2849	72.1364	74.3749	73.8202	84.2146	68.0597	73.213	6.65145	42	noKS	52.651	39.2144	58.2093	78.441	67.581	48.0531	63.7349	46.7892	63.8166	54.8426	57.3333	11.4894	42	1xKS	29.145	39.0821	41.5216	30.1861	38.6896	30.2865	29.3705	36.1933
77.2748	68.6396	66.559	73.6135	86.9279	73.5493	62.6947	64.6368	74.2925	72.8247	72.1013	7.01747	43	mCh_control	75.9496	64.8052	65.6052	79.1354	71.3807	75.3122	73.5518	73.6027	83.7424	68.123	73.1208	5.92411	43	noKS	53.809	39.6943	59.1313	77.2123	68.2004	47.4326	61.9538	46.5369	68.386	55.5709	57.7928	11.5429	43	1xKS	30.0988	40.3788	42.5779	30.2289	38.6553	30.5339	30.3118	36.4691
79.4041	68.8337	67.4546	75.6956	86.1087	72.2097	64.9594	65.244	72.0077	74.0774	72.5995	6.61815	44	mCh_control	75.8839	65.2777	67.3523	80.0568	71.938	74.7147	75.8425	71.8429	81.9308	68.6588	73.3498	5.38014	44	noKS	55.3618	40.0662	58.2093	75.3122	66.8312	48.4996	62.5401	46.5039	83.9598	56.3751	59.3659	13.3635	44	1xKS	28.7863	39.6366	43.0812	30.8155	38.7771	30.6728	30.2147	37.2764
81.3189	68.7491	64.8754	74.2276	85.7923	75.0563	64.6739	64.8316	73.5502	73.5752	72.6651	7.13536	45	mCh_control	74.2535	64.5883	66.2248	76.4934	73.414	77.4339	74.0255	72.0999	85.461	69.5892	73.3584	5.94188	45	noKS	52.4291	39.5019	57.6957	77.2862	66.9849	48.5722	62.8167	46.2366	77.6692	55.8022	58.4995	12.7613	45	1xKS	30.1117	39.574	43.0941	31.3317	39.3676	32.6313	31.1012	36.1933
80.5913	70.7701	65.1201	74.6306	82.9534	74.0987	65.3835	70.2108	72.6804	71.4761	72.7915	5.72915	46	mCh_control	75.215	67.1675	66.4787	79.1354	70.8016	75.4935	74.4137	71.8033	84.7256	69.4254	73.466	5.59434	46	noKS	52.9438	39.5992	61.1978	77.5077	66.3655	50.8956	63.0601	48.0387	79.2127	57.1828	59.6004	12.5842	46	1xKS	30.971	42.1332	42.3381	30.9137	39.6613	32.325	32.4161	36.8884
81.4415	68.9432	66.8331	77.5859	87.6734	73.8371	66.4247	66.7049	74.8724	72.9489	73.7265	7.02282	47	mCh_control	78.3027	67.3379	64.9246	79.1616	70.2225	76.6886	71.9599	74.2618	85.3759	70.8693	73.9105	6.11702	47	noKS	53.1922	41.8086	58.7067	74.3051	67.2178	49.7845	63.1541	45.3535	79.3626	59.0225	59.1908	12.1738	47	1xKS	30.1826	42.2271	42.4828	31.1655	39.5238	31.3244	32.319	37.3683
81.9547	68.5848	64.8461	76.895	86.5161	75.6109	66.577	64.3217	74.3911	75.0818	73.4779	7.38913	48	mCh_control	78.1713	67.0823	66.7581	80.3493	70.5839	75.3458	74.1575	74.5518	85.5926	70.5195	74.3112	5.93818	48	noKS	54.4745	39.8867	59.2001	77.36	67.2457	50.0571	64.5979	47.2217	76.2812	58.6187	59.4944	12.1897	48	1xKS	30.6488	41.5788	42.6621	32.437	38.674	32.1256	33.4122	38.7382
77.788	67.5594	68.5998	75.3214	86.9495	74.1562	64.3857	62.9182	73.3241	74.0436	72.5046	7.05369	49	mCh_control	77.6398	65.2312	68.1446	81.9258	72.1078	76.3193	75.9279	74.2948	85.2443	71.8443	74.868	5.99585	49	noKS	53.982	41.7113	62.4353	78.441	67.3249	51.2694	64.5038	47.5731	79.9845	59.4816	60.6707	12.5452	49	1xKS	31.0419	42.6707	43.1417	31.8226	39.1427	31.8692	31.7512	38.216
80.936	67.3951	67.4546	73.5607	86.1781	71.54	65.4732	63.365	76.6759	71.9783	72.4557	7.16731	50	mCh_control	79.7659	64.2398	69.1604	82.6288	72.5911	76.4267	77.0073	76.9312	87.141	71.6992	75.7591	6.65773	50	noKS	54.1284	43.7414	60.571	80.0859	69.0061	49.3952	64.1055	47.9726	77.8247	60.4239	60.7255	12.3392	50	1xKS	31.9377	42.6536	42.7572	30.9263	39.0021	31.7998	32.2218	38.8504
80.8517	70.0782	67.5672	75.403	87.7427	72.7905	64.9757	63.2676	75.5799	73.9815	73.2238	7.37183	51	mCh_control	77.4725	64.9291	68.7338	80.738	71.3328	75.9433	73.0393	75.0659	88.8596	73.6008	74.9715	6.59926	51	noKS	52.7708	43.5619	60.7934	82.2479	67.7347	50.6931	64.4098	47.438	77.2972	58.1803	60.5127	12.6563	51	1xKS	30.4103	43.0005	43.5132	31.6691	39.2114	32.2841	33.8679	38.4514
82.2074	71.2131	65.7172	76.8423	85.8183	75.3493	65.5493	64.1957	71.4277	74.0774	73.2398	7.16229	52	mCh_control	78.6371	64.6271	69.7801	82.0218	71.2152	77.0982	75.7105	73.6356	88.5577	76.6374	75.7921	6.65576	52	noKS	51.8346	43.683	58.9534	81.1266	67.3994	51.6432	60.8142	47.489	76.4644	58.3529	59.7761	12.1811	52	1xKS	31.5661	44.5019	44.0899	31.1101	39.6613	33.3327	32.7896	39.402
81.5717	73.1744	66.7499	76.895	84.7824	76.8615	67.2267	64.7972	75.2262	70.6579	73.7943	6.55087	53	mCh_control	77.8727	66.0909	69.8664	79.8865	71.3328	76.9907	73.4664	77.4057	89.5022	74.5311	75.6945	6.40413	53	noKS	51.8346	44.2472	61.5375	79.2668	68.9549	50.649	66.5339	47.8555	71.9616	60.1719	60.3013	11.4911	53	1xKS	32.6058	44.2659	44.0899	32.9557	38.9333	32.106	32.6776	38.8596
80.17	70.9045	66.9652	77.8018	83.2654	78.1382	66.335	62.6661	73.8112	72.4128	73.247	6.6555	54	mCh_control	76.5468	66.9507	68.0583	82.4367	70.61	77.2862	78.1721	80.0817	84.6017	75.0074	75.9752	5.90427	54	noKS	50.6766	44.4634	65.1529	79.0788	67.2457	50.9942	62.5678	47.1046	70.0516	58.6014	59.5937	11.1888	54	1xKS	32.1762	44.2347	44.1029	32.2003	39.6269	32.9678	31.9853	39.3708
81.2347	70.3818	65.5802	74.9232	86.7112	75.522	65.5357	61.1079	73.1965	70.72	72.4913	7.65622	55	mCh_control	76.8454	67.4696	69.3585	81.8777	72.086	76.9907	76.7433	78.8031	88.9448	74.0548	76.3174	6.21105	55	noKS	52.6998	45.7843	64.3441	80.6835	67.4786	52.2507	64.9353	49.976	72.2114	61.1142	61.1478	10.9548	55	1xKS	32.9151	44.991	43.3944	31.6816	40.0269	32.8485	32.5804	37.8482
81.4032	69.4111	67.6455	78.1712	86.9495	76.3382	65.4895	63.05	75.8061	70.9401	73.5204	7.52374	56	mCh_control	76.8753	66.1374	68.424	81.441	74.7681	75.3458	76.0988	72.792	86.6223	74.0325	75.2537	5.85396	56	noKS	52.0564	44.8223	64.9951	80.5291	66.752	53.8082	63.7958	48.5403	68.4137	59.7715	60.3485	10.7453	56	1xKS	32.4253	45.5455	45.0015	32.3388	41.6922	33.2348	33.5218	38.8191
78.7224	68.53	69.3339	76.0411	87.552	77.3534	66.0033	63.05	77.1921	71.6003	73.5378	7.23206	57	mCh_control	77.0784	69.1891	67.7485	79.3537	74.3806	75.5338	77.6984	76.6412	84.5552	74.9219	75.7101	4.79045	57	noKS	52.2073	46.2275	64.1661	79.2668	68.3076	54.4857	63.3035	47.8074	68.4137	62.2636	60.6449	10.3801	57	1xKS	32.3308	45.955	44.4982	33.4718	42.3546	33.0657	33.8405	37.8905
81.1887	70.8796	69.2214	75.8012	90.5383	79.4202	66.335	61.234	77.3544	72.4749	74.4448	8.32475	58	mCh_control	76.4095	66.2226	70.2321	78.0218	71.2631	73.8955	77.4344	78.836	86.7539	75.4801	75.4549	5.60787	58	noKS	55.1134	46.4091	65.1326	78.6693	66.9337	54.9608	62.5401	48.291	68.9079	60.7483	60.7706	9.85715	58	1xKS	32.3673	46.8706	45.399	33.1244	42.9794	32.9179	34.4482	37.6441
77.8263	67.3403	68.1887	76.6024	84.8301	76.626	66.8189	63.5885	75.0348	73.7332	73.0589	6.46337	59	mCh_control	76.8454	70.0953	69.5515	79.0873	71.8161	78.7767	79.5931	77.1157	88.5964	75.7071	76.7185	5.57434	59	noKS	53.7823	45.6525	63.3775	78.1053	67.5298	53.5902	62.2912	48.1078	67.0868	63.5683	60.3092	9.94529	59	1xKS	34.0967	47.1721	45.3147	34.6199	41.9015	34.3725	33.7583	39.5546
76.7233	70.1578	68.0272	77.5619	79.0265	79.2162	67.9363	63.8119	74.7738	70.4717	72.7707	5.39049	60	mCh_control	81.6531	67.64	67.8907	79.0393	71.163	78.3336	74.934	77.3332	86.0649	74.2818	75.8334	5.89329	60	noKS	54.7185	45.6287	64.4573	78.7028	65.122	53.4604	63.4583	48.2399	64.4995	62.3775	60.0665	9.71372	60	1xKS	34.3351	47.5048	45.6258	34.6627	42.214	33.906	34.5876	40.1173
For HP1a
Time [s]	Untransfected																				GFP-nb																				GFP-nb-KS
0	1	1	1	1	1	1	1	1	1	1	1	1	1	1	1	1	1	1	1		1	1	1	1	1	1	1	1	1	1											1	1	1	1	1	1	1	1	1
1.0045	0.976713	0.98776	0.981471	0.985506	0.996547	0.958851	0.934353	0.900619	0.993902	0.954218	0.988014	1.03311	0.873364	0.906866	0.97445	0.963794	0.906981	0.996302	0.846248		0.998994	0.933477	0.956157	1.05895	0.929766	0.903348	0.979431	1.11829	1.10546	0.982805											0.936566	0.929579	0.9204	0.994696	1.04732	1.01929	0.965033	0.921149	1.03197
1.8222	0.216244	0.144015	0.175959	0.107688	0.153026	0.12765	0.120649	0.134901	0.188492	0.125248	0.139908	0.127463	0.14147	0.109758	0.136167	0.125816	0.124364	0.122002	0.218737		0.134745	0.16652	0.212337	0.216254	0.221524	0.161412	0.155038	0.173008	0.154538	0.140445											0.240338	0.116298	0.121538	0.101355	0.188857	0.150281	0.134127	0.17698	0.213452
2.826	0.32796	0.245943	0.369543	0.190088	0.238657	0.20858	0.210608	0.275397	0.428384	0.202442	0.208497	0.307991	0.198727	0.188471	0.293998	0.235781	0.199069	0.314424	0.332835		0.262524	0.242152	0.310185	0.364214	0.354833	0.300912	0.299052	0.331536	0.250971	0.233846											0.37154	0.228618	0.239467	0.199927	0.287599	0.257147	0.260992	0.35396	0.437902
3.8262	0.419515	0.324427	0.395299	0.260238	0.286023	0.292753	0.330858	0.365389	0.495007	0.323395	0.298093	0.324556	0.24147	0.254758	0.352246	0.234275	0.246192	0.424181	0.408481		0.295506	0.291021	0.424857	0.43387	0.407713	0.398576	0.359826	0.384901	0.344388	0.27439											0.395109	0.336544	0.281584	0.255246	0.298891	0.359288	0.360966	0.362272	0.56878
4.8251	0.451543	0.389277	0.511176	0.280637	0.343412	0.358362	0.359201	0.383353	0.532861	0.364071	0.316768	0.377813	0.262364	0.318053	0.384279	0.293513	0.283167	0.457515	0.475283		0.351543	0.335634	0.480094	0.570455	0.453244	0.459289	0.43426	0.452296	0.429188	0.334846											0.486181	0.336761	0.332596	0.344263	0.396685	0.438426	0.413716	0.429808	0.62904
5.8277	0.587418	0.455327	0.51502	0.32592	0.391331	0.383541	0.408212	0.43465	0.597315	0.444087	0.425816	0.472759	0.310212	0.323851	0.415668	0.284335	0.295516	0.571559	0.375827		0.427856	0.401787	0.502715	0.558172	0.476921	0.553708	0.447726	0.502481	0.478035	0.371952											0.54338	0.359177	0.441109	0.336826	0.405086	0.491998	0.486506	0.472378	0.671334
6.8266	0.591459	0.451014	0.594765	0.395878	0.405896	0.427608	0.447214	0.424061	0.583361	0.518996	0.436048	0.508685	0.322015	0.34729	0.460487	0.334063	0.377622	0.583804	0.457301		0.421493	0.40364	0.553738	0.594351	0.59861	0.57665	0.487931	0.603132	0.452434	0.388407											0.535686	0.479455	0.436328	0.427572	0.398853	0.562142	0.527803	0.548227	0.724625
7.8267	0.610706	0.515702	0.603336	0.438708	0.45928	0.458759	0.478814	0.485327	0.600344	0.515637	0.483793	0.561137	0.360439	0.398761	0.432984	0.363262	0.378723	0.627428	0.428015		0.457072	0.428357	0.530767	0.634423	0.550629	0.560198	0.546666	0.568522	0.534218	0.483803											0.595538	0.470236	0.428962	0.420279	0.486302	0.597145	0.589248	0.518298	0.763914
8.8257	0.693307	0.517761	0.59905	0.487251	0.511389	0.480046	0.487775	0.506678	0.661319	0.528934	0.472783	0.571708	0.380864	0.378128	0.492097	0.362754	0.396608	0.715507	0.510074		0.485886	0.458458	0.557253	0.694282	0.567775	0.69319	0.56574	0.67029	0.544776	0.461364											0.655855	0.526612	0.482885	0.487662	0.524494	0.629862	0.579022	0.588838	0.691634
9.8258	0.64518	0.480342	0.606508	0.460736	0.523222	0.511451	0.555507	0.537418	0.673064	0.53846	0.491458	0.616998	0.3815	0.428394	0.466124	0.417982	0.414587	0.675018	0.475898		0.504973	0.441934	0.601779	0.685632	0.598401	0.593293	0.504386	0.697875	0.549715	0.478919											0.621739	0.523677	0.45189	0.488728	0.624929	0.602286	0.578816	0.492352	0.736933
10.8247	0.595479	0.507596	0.709277	0.532937	0.556392	0.52482	0.581778	0.483527	0.711368	0.520868	0.491458	0.640935	0.439879	0.460248	0.523265	0.434167	0.414922	0.61746	0.514028		0.533787	0.45717	0.564266	0.685178	0.565933	0.583139	0.588366	0.724794	0.552938	0.55167											0.694304	0.519285	0.542272	0.529187	0.607155	0.668856	0.621447	0.581158	0.822512
11.8273	0.623913	0.514145	0.738204	0.529064	0.554196	0.578364	0.611669	0.504297	0.720494	0.601283	0.568291	0.599035	0.471924	0.473464	0.533654	0.448862	0.44957	0.683593	0.46064		0.548285	0.472776	0.591085	0.727066	0.624945	0.691167	0.652708	0.719595	0.622035	0.540631											0.774808	0.519482	0.524482	0.562625	0.58073	0.651715	0.661832	0.519626	0.884786
12.8263	0.650773	0.530001	0.742952	0.540069	0.559124	0.568627	0.627794	0.582114	0.711368	0.556051	0.575757	0.653498	0.470015	0.473464	0.525862	0.423832	0.455199	0.653072	0.47865		0.611873	0.447495	0.651403	0.7182	0.631686	0.684868	0.655503	0.777472	0.658195	0.597459											0.77651	0.513001	0.521392	0.541395	0.593468	0.66057	0.709361	0.522628	0.859819
13.8264	0.652347	0.536567	0.70747	0.543539	0.541441	0.570636	0.606215	0.56475	0.720494	0.546787	0.587942	0.698386	0.501591	0.427189	0.548171	0.474225	0.4819	0.764838	0.469484		0.531593	0.528159	0.657366	0.743458	0.648622	0.703344	0.612679	0.757578	0.646148	0.602359											0.75199	0.50524	0.527734	0.541122	0.623484	0.690861	0.670311	0.616428	0.764234
14.8253	0.640033	0.599001	0.753561	0.622067	0.622329	0.592642	0.612456	0.615041	0.827181	0.564241	0.60405	0.647523	0.438439	0.424591	0.521976	0.495086	0.434453	0.79903	0.442043		0.498611	0.523145	0.63686	0.698845	0.592079	0.711475	0.627833	0.793091	0.639268	0.593298											0.725303	0.504393	0.559395	0.575626	0.622287	0.706284	0.673383	0.668668	0.761261
15.8279	0.614959	0.61831	0.702281	0.631442	0.649297	0.623074	0.665622	0.652555	0.714847	0.607863	0.595408	0.675635	0.520576	0.471054	0.608996	0.483736	0.463921	0.847772	0.385902		0.58465	0.529448	0.620203	0.781238	0.584522	0.720407	0.71292	0.80553	0.70791	0.569775											0.740935	0.604558	0.535946	0.618867	0.657136	0.757431	0.677976	0.627742	0.695982
16.8244	0.662406	0.57658	0.679698	0.600441	0.657862	0.674214	0.650022	0.678513	0.750532	0.61659	0.630191	0.743274	0.431106	0.482275	0.543842	0.463208	0.454979	0.854337	0.420078		0.604724	0.486529	0.694363	0.761451	0.626787	0.811982	0.687306	0.741981	0.659269	0.609409											0.723623	0.563704	0.568469	0.624444	0.715044	0.762433	0.670311	0.740535	0.781241
17.827	0.633313	0.635901	0.758077	0.624099	0.629804	0.639883	0.620905	0.625223	0.773203	0.618063	0.61486	0.760815	0.483409	0.51332	0.562023	0.51861	0.490507	0.815858	0.424032		0.634544	0.559002	0.702076	0.747091	0.588395	0.730141	0.654941	0.797602	0.673258	0.630954											0.730587	0.555943	0.615887	0.658662	0.699167	0.670006	0.647621	0.635074	0.829833
18.8259	0.656366	0.700929	0.743393	0.609835	0.710507	0.637225	0.672262	0.644386	0.725733	0.566114	0.603073	0.717727	0.507182	0.479865	0.541245	0.528454	0.492939	0.748305	0.4274		0.644873	0.501024	0.643523	0.783076	0.632901	0.735218	0.684686	0.888972	0.668526	0.61792											0.851972	0.582555	0.567607	0.629086	0.677553	0.678002	0.692804	0.63441	0.771906
19.8261	0.665554	0.739563	0.687366	0.614916	0.740945	0.645918	0.716069	0.641792	0.787117	0.603968	0.666727	0.695398	0.52647	0.587213	0.500534	0.505421	0.515007	0.731772	0.404821		0.585838	0.527418	0.717867	0.868885	0.644142	0.754304	0.690857	0.806647	0.619886	0.650504											0.794773	0.523461	0.642751	0.677241	0.733044	0.628282	0.686052	0.615764	0.792878
[truncated: 26 more columns]

## Sheet: Fig 2f
For NPM1
untransfected	GFP-nb	GFP-nb-KS	GFP-nb-F/A	GFP-nb-2xKS
65.61	58.339	33.01	68.157	26.666
53.285	66.552	30.804	31.643	19.941
43.42	34.974	24.586	25.601	12.479
66.176	76.776	21.647	21.603	22.264
55.507	104.343	28.125	38.876	48.815
45.817	94.731	40.242	54.817	50.939
60.191	76.269	66.158	37.537	19.923
59.783	92.804	54.306	18.343	38.425
36.328	69.74	26.608	56.814	34.585
36.064	60.247	39.98	34.982	38.476
				35.913
				17.455
For TCOF1
untransfected	GFP-nb	GFP-nb-KS	GFP-nb-F/A	GFP-nb-2xKS
138.317	95.281	124.191	74.441	73
115.286	81.73	144.45	128.452	95.279
75.362	102	101.143	77.163	77.917
137.171	116.5	89.578	137.975	105.61
151.313	157.87	130.833	70.091	75.162
99.4	123.049	76.45	93.946	102.714
141.205	94.882	135.931	90.356	108.641
155.605	181.027	84	114.971	133.949
83.574	112.614	60.781	121.781	110.439
118.406	109.472	97.063	76.714	109.486
For SRRM2
mCherry alone	GFP-nb	GFP-nb-KS	GFP-nb-2xKS	GFP-nb-2xKS-FtoG
13.056	16.744	22.539	46.55	10.517
20.089	12.911	46.256	35.167	20.911
20.433	19.689	24.728	46.294	34.189
20.844	22.9	14.894	39.717	19.144
23.072	22.967	21.472	32.006	29.494
19.111	14.894	38.522	56.167	12.544
36.783	12.878	18.078	40.156	15.489
17.456	15.172	33.294	54.383	20.483
17.244	12.917	18.011		21.75
17.722	26.872	28.972		15.517
For HP1a
untransfected	GFP-nb	GFP-nb-KS	GFP-nb-2xKS	GFP-nb-2xKS-F-to-G
47.021	54.696	45.228	30.583	83.128
61.681	56.642	50.766	25.806	61.372
47.602	60.032	61.495	45.564	35.447
52.16	46.242	76.918	67.837	37.691
59.663	52.667	44.277	53.691	54.989
66	52.394	72.165	112.772	23.189
53.117	56.883	101.896	63.989	52.219
49.667	46.547	31.642	42.389	79.189
63.084	48.396	31.281	33.361	68.292
95.389	58.158	61.278	73.989	21.798
157.235		31.553	95.915
80.125		91.032	132.937
51.66			68.33
24.436
37.319
34.146
80.097
55.315
52.219

## Sheet: Fig 3c
For Killswitch vs Nanobody plot
	Protein IDs	pval	log2fc	Majority protein IDs	Peptide counts (all)	Peptide counts (razor+unique)	Peptide counts (unique)	Protein names	Gene names	Fasta headers	Number of proteins	Peptides	Razor + unique peptides	Unique peptides	Peptides ActD-FANCI-1	Peptides ActD-FANCI-2	Peptides ActD-FANCI-3	Peptides ActD-FANCI-4	Peptides F_G-FANCI-1	Peptides F_G-FANCI-2	Peptides F_G-FANCI-3	Peptides F_G-FANCI-4	Peptides KSx1-FANCI-1	Peptides KSx1-FANCI-2	Peptides KSx1-FANCI-3	Peptides KSx1-FANCI-4	Peptides KSx2-FANCI-1	Peptides KSx2-FANCI-2	Peptides KSx2-FANCI-3	Peptides KSx2-FANCI-4	Peptides noKS-FANCI-1	Peptides noKS-FANCI-2	Peptides noKS-FANCI-3	Peptides noKS-FANCI-4	Peptides Parental-FANCI-1	Peptides Parental-FANCI-2	Peptides Parental-FANCI-3	Peptides Parental-FANCI-4	Razor + unique peptides ActD-FANCI-1	Razor + unique peptides ActD-FANCI-2	Razor + unique peptides ActD-FANCI-3	Razor + unique peptides ActD-FANCI-4	Razor + unique peptides F_G-FANCI-1	Razor + unique peptides F_G-FANCI-2	Razor + unique peptides F_G-FANCI-3	Razor + unique peptides F_G-FANCI-4	Razor + unique peptides KSx1-FANCI-1	Razor + unique peptides KSx1-FANCI-2	Razor + unique peptides KSx1-FANCI-3
	Q9Y2S6;A0A024R1R8	0.2195906661208768	-5.8342	Q9Y2S6;A0A024R1R8	2;2	2;2	2;2	Translation machinery-associated protein 7;Translation machinery-associated protein 7B	TMA7;TMA7B	sp|Q9Y2S6|TMA7_HUMAN Translation machinery-associated protein 7 OS=Homo sapiens OX=9606 GN=TMA7 PE=1 SV=1;sp|A0A024R1R8|TMA7B_HUMAN Translation machinery-associated protein 7B OS=Homo sapiens OX=9606 GN=TMA7B PE=3 SV=1	2	2	2	2	2	0	0	0	0	2	2	2	0	2	2	1	1	1	2	2	2	2	2	2	2	1	1	2	2	0	0	0	0	2	2	2	0	2	2
	A0MZ66;A0MZ66-3;A0MZ66-4;A0MZ66-5;A0MZ66-6;A0MZ66-8;A0MZ66-2;A0MZ66-7	0.4365880610203816	-3.19101	A0MZ66;A0MZ66-3;A0MZ66-4;A0MZ66-5;A0MZ66-6;A0MZ66-8;A0MZ66-2	18;18;17;16;16;15;13;6	18;18;17;16;16;15;13;6	18;18;17;16;16;15;13;6	Shootin-1	SHTN1	sp|A0MZ66|SHOT1_HUMAN Shootin-1 OS=Homo sapiens OX=9606 GN=SHTN1 PE=1 SV=4;sp|A0MZ66-3|SHOT1_HUMAN Isoform 3 of Shootin-1 OS=Homo sapiens OX=9606 GN=SHTN1;sp|A0MZ66-4|SHOT1_HUMAN Isoform 4 of Shootin-1 OS=Homo sapiens OX=9606 GN=SHTN1;sp|A0MZ66-5|SHOT1_HUM	8	18	18	18	1	1	1	1	2	1	1	1	0	0	0	0	0	2	3	4	0	1	0	2	1	1	1	1	1	1	1	1	2	1	1	1	0	0	0
	P62308;A8MWD9	0.4365880610203816	-3.65062	P62308;A8MWD9	3;3	3;3	3;3	Small nuclear ribonucleoprotein G;Putative small nuclear ribonucleoprotein G-like protein 15	SNRPG;SNRPGP15	sp|P62308|RUXG_HUMAN Small nuclear ribonucleoprotein G OS=Homo sapiens OX=9606 GN=SNRPG PE=1 SV=1;sp|A8MWD9|RUXGL_HUMAN Putative small nuclear ribonucleoprotein G-like protein 15 OS=Homo sapiens OX=9606 GN=SNRPGP15 PE=5 SV=2	2	3	3	3	1	1	1	1	1	1	1	1	1	1	1	1	1	1	1	1	1	1	1	1	1	1	1	1	1	1	1	1	1	1	1	1	1	1	1
	E9PAV3;Q13765;E9PAV3-2	0.7869892178272633	0.062966	E9PAV3;Q13765;E9PAV3-2	10;10;10	10;10;10	9;9;9	Nascent polypeptide-associated complex subunit alpha, muscle-specific form;Nascent polypeptide-associated complex subunit alpha	NACA	sp|E9PAV3|NACAM_HUMAN Nascent polypeptide-associated complex subunit alpha, muscle-specific form OS=Homo sapiens OX=9606 GN=NACA PE=1 SV=1;sp|Q13765|NACA_HUMAN Nascent polypeptide-associated complex subunit alpha OS=Homo sapiens OX=9606 GN=NACA PE=1 SV=1;s	3	10	10	9	2	2	4	4	2	2	3	4	2	3	3	4	3	5	4	5	2	3	3	4	2	4	2	4	2	2	4	4	2	2	3	4	2	3	3
	E9PRG8	0.6122316576867375	-0.131561	E9PRG8	8	8	8	Uncharacterized protein C11orf98	C11orf98	sp|E9PRG8|CK098_HUMAN Uncharacterized protein C11orf98 OS=Homo sapiens OX=9606 GN=C11orf98 PE=1 SV=2	1	8	8	8	6	3	4	3	3	4	6	6	4	4	5	4	2	5	4	6	4	5	6	7	5	4	3	6	6	3	4	3	3	4	6	6	4	4	5
	GFP-nb-FtoG;GFP-nb-2xKS;GFP-nb-1xKS;P01767;A0A0A0MS15;A0A0B4J1V0;A0A0B4J1V6;A0A0B4J1Y9;A0A075B6Q5;P01782;A0A0B4J1X8;P0DP04;P01768;P0DP02;P0DTE1;P01763;A0A0C4DH32;A0A0J9YX35;P0DP03;P01772;A0A0B4J1X5;A0A0B4J1V1;P01762;P01780;A0A0C4DH42;P01766;A0A0C4DH36;P01764	0.011505855326081822	-1.1107	GFP-nb-FtoG;GFP-nb-2xKS;GFP-nb-1xKS	17;16;16;1;1;1;1;1;1;1;1;1;1;1;1;1;1;1;1;1;1;1;1;1;1;1;1;1	17;16;16;1;1;1;1;1;1;1;1;1;1;1;1;1;1;1;1;1;1;1;1;1;1;1;1;1	2;1;1;0;0;0;0;0;0;0;0;0;0;0;0;0;0;0;0;0;0;0;0;0;0;0;0;0			GFP-nb-FtoG;GFP-nb-2xKS;GFP-nb-1xKS	28	17	17	2	0	0	0	0	6	9	6	8	4	5	6	4	8	5	5	4	10	10	8	12	0	0	0	0	0	0	0	0	6	9	6	8	4	5	6
	GFP-nb-noKS	0.2033049413627594	-8.41774	GFP-nb-noKS	16	1	1			GFP-nb-noKS	1	16	1	1	0	0	0	0	5	8	5	7	4	5	6	5	8	5	5	4	11	11	9	13	0	0	0	0	0	0	0	0	0	0	0	0	0	0	0
	mCherry	0.9625575221202687	0.014681261805495893	mCherry	36	36	36	mCherry	mCherry	mCherry	1	36	36	36	2	1	1	1	16	16	21	21	18	16	18	21	19	18	20	20	19	22	21	23	3	4	3	4	2	1	1	1	16	16	21	21	18	16	18
	msfGFP-NPM1;P06748;P06748-2;P06748-3	0.8462601836247601	-0.0195792	msfGFP-NPM1;P06748;P06748-2	51;30;29;24;7	51;30;29;24;7	51;30;29;24;7	Nucleophosmin	NPM1	msfGFP-NPM1;sp|P06748|NPM_HUMAN Nucleophosmin OS=Homo sapiens OX=9606 GN=NPM1 PE=1 SV=2;sp|P06748-2|NPM_HUMAN Isoform 2 of Nucleophosmin OS=Homo sapiens OX=9606 GN=NPM1	5	51	51	51	41	26	34	27	37	40	41	42	36	34	39	39	39	37	39	33	41	39	42	41	38	41	32	40	41	26	34	27	37	40	41	42	36	34	39
	O00151	0.2033440890827154	-6.80311	O00151	10	10	10	PDZ and LIM domain protein 1	PDLIM1	sp|O00151|PDLI1_HUMAN PDZ and LIM domain protein 1 OS=Homo sapiens OX=9606 GN=PDLIM1 PE=1 SV=4	1	10	10	10	3	0	0	0	0	1	2	2	0	1	0	0	1	1	1	3	0	3	1	5	1	1	0	2	3	0	0	0	0	1	2	2	0	1	0
	O00193	0.2672982253830472	-5.13922	O00193	8	8	8	Small acidic protein	SMAP	sp|O00193|SMAP_HUMAN Small acidic protein OS=Homo sapiens OX=9606 GN=SMAP PE=1 SV=1	1	8	8	8	4	1	4	3	2	2	4	4	2	1	3	4	3	4	4	5	2	4	4	5	2	5	4	5	4	1	4	3	2	2	4	4	2	1	3
	O00233;O00233-2;O00233-3	0.4365880610203816	-3.52909	O00233;O00233-2	6;5;2	6;5;2	6;5;2	26S proteasome non-ATPase regulatory subunit 9	PSMD9	sp|O00233|PSMD9_HUMAN 26S proteasome non-ATPase regulatory subunit 9 OS=Homo sapiens OX=9606 GN=PSMD9 PE=1 SV=3;sp|O00233-2|PSMD9_HUMAN Isoform p27-S of 26S proteasome non-ATPase regulatory subunit 9 OS=Homo sapiens OX=9606 GN=PSMD9	3	6	6	6	1	0	0	0	0	0	1	1	0	0	0	0	1	0	1	1	1	1	0	2	1	0	0	2	1	0	0	0	0	0	1	1	0	0	0
	O00268	0.2033169872432305	-6.16349	O00268	14	14	14	Transcription initiation factor TFIID subunit 4	TAF4	sp|O00268|TAF4_HUMAN Transcription initiation factor TFIID subunit 4 OS=Homo sapiens OX=9606 GN=TAF4 PE=1 SV=2	1	14	14	14	1	0	1	0	0	0	3	1	0	0	1	0	0	1	0	1	0	0	3	2	1	2	2	4	1	0	1	0	0	0	3	1	0	0	1
	O00273	1.284468134703915e-10	-13.5021	O00273	17	17	5	DNA fragmentation factor subunit alpha	DFFA	sp|O00273|DFFA_HUMAN DNA fragmentation factor subunit alpha OS=Homo sapiens OX=9606 GN=DFFA PE=1 SV=1	1	17	17	5	2	0	2	1	1	1	3	1	0	0	0	1	1	2	2	3	2	2	4	5	1	3	0	6	2	0	2	1	1	1	3	1	0	0	0
	O00299	0.9014306512716528	0.014382752136263832	O00299	13	13	13	Chloride intracellular channel protein 1	CLIC1	sp|O00299|CLIC1_HUMAN Chloride intracellular channel protein 1 OS=Homo sapiens OX=9606 GN=CLIC1 PE=1 SV=4	1	13	13	13	5	2	4	5	2	2	2	4	2	2	2	1	2	4	3	5	3	4	4	6	3	4	4	5	5	2	4	5	2	2	2	4	2	2	2
	O00422-2		0	O00422-2	11	11	2	Histone deacetylase complex subunit SAP18	SAP18	sp|O00422-2|SAP18_HUMAN Isoform 2 of Histone deacetylase complex subunit SAP18 OS=Homo sapiens OX=9606 GN=SAP18	1	11	11	2	1	0	0	1	0	0	1	0	1	0	0	1	1	2	2	4	0	0	0	1	0	2	1	1	1	0	0	1	0	0	1	0	1	0	0
	O00488	0.7362759010390801	-2.23697	O00488	5	5	5	Zinc finger protein 593	ZNF593	sp|O00488|ZN593_HUMAN Zinc finger protein 593 OS=Homo sapiens OX=9606 GN=ZNF593 PE=1 SV=2	1	5	5	5	2	2	2	2	2	1	1	1	2	1	0	1	0	2	2	3	2	1	1	3	1	2	1	3	2	2	2	2	2	1	1	1	2	1	0
	O00505	0.2031118098729263	-7.59065	O00505	8	8	6	Importin subunit alpha-4	KPNA3	sp|O00505|IMA4_HUMAN Importin subunit alpha-4 OS=Homo sapiens OX=9606 GN=KPNA3 PE=1 SV=2	1	8	8	6	2	0	1	0	1	1	1	2	0	0	1	1	1	0	1	1	1	3	0	3	1	1	0	2	2	0	1	0	1	1	1	2	0	0	1
	O00541;O00541-2	0.2898434428023277	-0.164203	O00541;O00541-2	18;17	18;17	18;17	Pescadillo homolog	PES1	sp|O00541|PESC_HUMAN Pescadillo homolog OS=Homo sapiens OX=9606 GN=PES1 PE=1 SV=1;sp|O00541-2|PESC_HUMAN Isoform 2 of Pescadillo homolog OS=Homo sapiens OX=9606 GN=PES1	2	18	18	18	11	6	4	3	8	12	12	11	5	7	12	5	14	8	9	8	10	12	13	13	8	7	6	12	11	6	4	3	8	12	12	11	5	7	12
	O00566	0.3983217041706706	0.0818926	O00566	29	29	29	U3 small nucleolar ribonucleoprotein protein MPP10	MPHOSPH10	sp|O00566|MPP10_HUMAN U3 small nucleolar ribonucleoprotein protein MPP10 OS=Homo sapiens OX=9606 GN=MPHOSPH10 PE=1 SV=2	1	29	29	29	25	19	21	17	20	22	21	24	17	17	21	19	17	21	23	24	22	25	24	26	20	18	18	25	25	19	21	17	20	22	21	24	17	17	21
	O00567	0.6884272461625738	-0.0709046	O00567	35	35	35	Nucleolar protein 56	NOP56	sp|O00567|NOP56_HUMAN Nucleolar protein 56 OS=Homo sapiens OX=9606 GN=NOP56 PE=1 SV=4	1	35	35	35	29	23	23	22	21	27	28	27	19	24	26	25	28	26	28	22	26	30	29	31	24	27	23	32	29	23	23	22	21	27	28	27	19	24	26
	O14497;O14497-2;O14497-3	0.35687769987113227	-6.04777	O14497;O14497-2;O14497-3	16;13;12	16;13;12	16;13;12	AT-rich interactive domain-containing protein 1A	ARID1A	sp|O14497|ARI1A_HUMAN AT-rich interactive domain-containing protein 1A OS=Homo sapiens OX=9606 GN=ARID1A PE=1 SV=3;sp|O14497-2|ARI1A_HUMAN Isoform 2 of AT-rich interactive domain-containing protein 1A OS=Homo sapiens OX=9606 GN=ARID1A;sp|O14497-3|ARI1A_HUM	3	16	16	16	1	1	1	1	1	2	5	2	1	1	3	3	2	2	2	4	2	1	2	4	3	4	3	5	1	1	1	1	1	2	5	2	1	1	3
	P47813;O14602	0.26101157206064585	-4.98308	P47813;O14602	9;9	9;9	9;9	Eukaryotic translation initiation factor 1A, X-chromosomal;Eukaryotic translation initiation factor 1A, Y-chromosomal	EIF1AX;EIF1AY	sp|P47813|IF1AX_HUMAN Eukaryotic translation initiation factor 1A, X-chromosomal OS=Homo sapiens OX=9606 GN=EIF1AX PE=1 SV=2;sp|O14602|IF1AY_HUMAN Eukaryotic translation initiation factor 1A, Y-chromosomal OS=Homo sapiens OX=9606 GN=EIF1AY PE=1 SV=4	2	9	9	9	3	0	2	1	1	2	3	3	0	2	3	3	0	1	2	5	2	2	3	4	3	3	2	5	3	0	2	1	1	2	3	3	0	2	3
	O14617;O14617-2;O14617-5;O14617-3;O14617-4		0	O14617;O14617-2;O14617-5;O14617-3;O14617-4	11;11;11;11;11	11;11;11;11;11	11;11;11;11;11	AP-3 complex subunit delta-1	AP3D1	sp|O14617|AP3D1_HUMAN AP-3 complex subunit delta-1 OS=Homo sapiens OX=9606 GN=AP3D1 PE=1 SV=1;sp|O14617-2|AP3D1_HUMAN Isoform 2 of AP-3 complex subunit delta-1 OS=Homo sapiens OX=9606 GN=AP3D1;sp|O14617-5|AP3D1_HUMAN Isoform 5 of AP-3 complex subunit delta	5	11	11	11	2	0	0	0	0	1	1	0	0	0	0	0	1	1	0	1	0	1	0	1	0	0	0	2	2	0	0	0	0	1	1	0	0	0	0
	O14646-2;O14646	0.20311081538962347	-7.0664	O14646-2;O14646	14;13	14;13	12;11	Chromodomain-helicase-DNA-binding protein 1	CHD1	sp|O14646-2|CHD1_HUMAN Isoform 2 of Chromodomain-helicase-DNA-binding protein 1 OS=Homo sapiens OX=9606 GN=CHD1;sp|O14646|CHD1_HUMAN Chromodomain-helicase-DNA-binding protein 1 OS=Homo sapiens OX=9606 GN=CHD1 PE=1 SV=2	2	14	14	12	9	7	8	6	0	2	4	1	0	0	0	2	3	1	3	2	1	7	1	8	2	4	1	7	9	7	8	6	0	2	4	1	0	0	0
	O14647;O14647-2;O14647-3		0	O14647;O14647-2	6;5;1	4;3;1	4;3;1	Chromodomain-helicase-DNA-binding protein 2	CHD2	sp|O14647|CHD2_HUMAN Chromodomain-helicase-DNA-binding protein 2 OS=Homo sapiens OX=9606 GN=CHD2 PE=1 SV=2;sp|O14647-2|CHD2_HUMAN Isoform 2 of Chromodomain-helicase-DNA-binding protein 2 OS=Homo sapiens OX=9606 GN=CHD2	3	6	4	4	3	2	2	0	1	0	3	0	0	1	0	0	2	0	1	1	0	3	1	2	0	0	0	3	2	1	1	0	1	0	2	0	0	1	0
	O14737;O14737-2	0.20327806708390359	-7.26078	O14737;O14737-2	12;9	12;9	12;9	Programmed cell death protein 5	PDCD5	sp|O14737|PDCD5_HUMAN Programmed cell death protein 5 OS=Homo sapiens OX=9606 GN=PDCD5 PE=1 SV=3;sp|O14737-2|PDCD5_HUMAN Isoform 2 of Programmed cell death protein 5 OS=Homo sapiens OX=9606 GN=PDCD5	2	12	12	12	3	1	2	2	0	1	3	2	0	1	1	3	1	2	3	5	1	2	1	4	1	1	1	2	3	1	2	2	0	1	3	2	0	1	1
	O14745;O14745-2	0.43658806102038156	-3.70155	O14745;O14745-2	21;12	21;12	21;12	Na(+)/H(+) exchange regulatory cofactor NHE-RF1	NHERF1	sp|O14745|NHRF1_HUMAN Na(+)/H(+) exchange regulatory cofactor NHE-RF1 OS=Homo sapiens OX=9606 GN=NHERF1 PE=1 SV=4;sp|O14745-2|NHRF1_HUMAN Isoform 2 of Na(+)/H(+) exchange regulatory cofactor NHE-RF1 OS=Homo sapiens OX=9606 GN=NHERF1	2	21	21	21	3	1	2	1	1	1	1	1	1	1	1	1	2	1	1	2	1	1	1	3	1	2	0	3	3	1	2	1	1	1	1	1	1	1	1
	O14757;O14757-2;O14757-3	0.4365880610203816	-3.29937	O14757;O14757-2;O14757-3	3;3;3	3;3;3	3;3;3	Serine/threonine-protein kinase Chk1	CHEK1	sp|O14757|CHK1_HUMAN Serine/threonine-protein kinase Chk1 OS=Homo sapiens OX=9606 GN=CHEK1 PE=1 SV=2;sp|O14757-2|CHK1_HUMAN Isoform 2 of Serine/threonine-protein kinase Chk1 OS=Homo sapiens OX=9606 GN=CHEK1;sp|O14757-3|CHK1_HUMAN Isoform 3 of Serine/threon	3	3	3	3	2	0	1	1	0	2	0	1	0	0	0	0	0	0	2	0	0	1	1	2	0	1	1	2	2	0	1	1	0	2	0	1	0	0	0
	O14776;O14776-2;Q5VWI1	0.0643241	-0.521983	O14776;O14776-2	31;31;2	31;31;2	31;31;2	Transcription elongation regulator 1	TCERG1	sp|O14776|TCRG1_HUMAN Transcription elongation regulator 1 OS=Homo sapiens OX=9606 GN=TCERG1 PE=1 SV=2;sp|O14776-2|TCRG1_HUMAN Isoform 2 of Transcription elongation regulator 1 OS=Homo sapiens OX=9606 GN=TCERG1	3	31	31	31	13	1	3	2	3	7	10	10	2	3	6	7	3	8	12	7	5	9	9	14	6	8	8	17	13	1	3	2	3	7	10	10	2	3	6
	O14818;O14818-2;O14818-4;Q8TAA3;Q8TAA3-2;Q8TAA3-5	0.0658751	-9.35392	O14818;O14818-2	16;11;5;4;4;4	16;11;5;4;4;4	16;11;5;4;4;4	Proteasome subunit alpha type-7	PSMA7	sp|O14818|PSA7_HUMAN Proteasome subunit alpha type-7 OS=Homo sapiens OX=9606 GN=PSMA7 PE=1 SV=1;sp|O14818-2|PSA7_HUMAN Isoform 2 of Proteasome subunit alpha type-7 OS=Homo sapiens OX=9606 GN=PSMA7	6	16	16	16	3	1	3	3	2	1	2	2	1	1	3	1	5	1	3	3	2	2	4	5	2	3	1	4	3	1	3	3	2	1	2	2	1	1	3
	O14950	0.052373920016684686	-10.5341	O14950	12	12	1	Myosin regulatory light chain 12B	MYL12B	sp|O14950|ML12B_HUMAN Myosin regulatory light chain 12B OS=Homo sapiens OX=9606 GN=MYL12B PE=1 SV=2	1	12	12	1	3	2	3	3	1	1	3	2	1	1	1	1	4	3	3	4	2	1	2	4	1	3	1	4	3	2	3	3	1	1	3	2	1	1	1
	O14974;O14974-5;O14974-4;O14974-2		0	O14974;O14974-5;O14974-4;O14974-2	30;29;28;27	30;29;28;27	3;3;1;3	Protein phosphatase 1 regulatory subunit 12A	PPP1R12A	sp|O14974|MYPT1_HUMAN Protein phosphatase 1 regulatory subunit 12A OS=Homo sapiens OX=9606 GN=PPP1R12A PE=1 SV=1;sp|O14974-5|MYPT1_HUMAN Isoform 5 of Protein phosphatase 1 regulatory subunit 12A OS=Homo sapiens OX=9606 GN=PPP1R12A;sp|O14974-4|MYPT1_HUMAN I	4	30	30	3	1	0	0	2	0	0	0	0	0	0	0	0	0	2	1	3	0	0	0	2	1	0	2	1	1	0	0	2	0	0	0	0	0	0	0
	O14979	0.8950684600709855	-0.0380122	O14979	22	22	3	Heterogeneous nuclear ribonucleoprotein D-like	HNRNPDL	sp|O14979|HNRDL_HUMAN Heterogeneous nuclear ribonucleoprotein D-like OS=Homo sapiens OX=9606 GN=HNRNPDL PE=1 SV=3	1	22	22	3	17	8	14	10	11	8	12	13	9	7	7	9	10	13	9	11	12	11	10	14	17	11	12	14	17	8	14	10	11	8	12	13	9	7	7
	O14979-3;O14979-2	0.8698673376196495	0.049450504751277435	O14979-3;O14979-2	20;20	1;1	1;1	Heterogeneous nuclear ribonucleoprotein D-like	HNRNPDL	sp|O14979-3|HNRDL_HUMAN Isoform 3 of Heterogeneous nuclear ribonucleoprotein D-like OS=Homo sapiens OX=9606 GN=HNRNPDL;sp|O14979-2|HNRDL_HUMAN Isoform 2 of Heterogeneous nuclear ribonucleoprotein D-like OS=Homo sapiens OX=9606 GN=HNRNPDL	2	20	1	1	18	9	15	11	12	9	13	14	10	8	8	10	11	13	10	11	13	12	11	14	18	12	13	14	1	1	1	1	1	1	1	1	1	1	1
	O15042;O15042-2;O15042-3	0.011144272831933805	0.27015926240809485	O15042;O15042-2	20;20;8	20;20;8	20;20;8	U2 snRNP-associated SURP motif-containing protein	U2SURP	sp|O15042|SR140_HUMAN U2 snRNP-associated SURP motif-containing protein OS=Homo sapiens OX=9606 GN=U2SURP PE=1 SV=2;sp|O15042-2|SR140_HUMAN Isoform 2 of U2 snRNP-associated SURP motif-containing protein OS=Homo sapiens OX=9606 GN=U2SURP	3	20	20	20	12	6	6	7	7	8	10	8	6	8	5	8	4	7	10	10	9	10	9	10	9	9	9	13	12	6	6	7	7	8	10	8	6	8	5
	O15143		0	O15143	3	3	3	Actin-related protein 2/3 complex subunit 1B	ARPC1B	sp|O15143|ARC1B_HUMAN Actin-related protein 2/3 complex subunit 1B OS=Homo sapiens OX=9606 GN=ARPC1B PE=1 SV=3	1	3	3	3	2	0	0	1	1	1	1	1	0	1	0	1	1	1	2	1	1	1	1	1	0	1	1	2	2	0	0	1	1	1	1	1	0	1	0
	O15160;O15160-2	0.2942258988436497	-4.75153	O15160;O15160-2	10;10	10;10	10;10	DNA-directed RNA polymerases I and III subunit RPAC1	POLR1C	sp|O15160|RPAC1_HUMAN DNA-directed RNA polymerases I and III subunit RPAC1 OS=Homo sapiens OX=9606 GN=POLR1C PE=1 SV=1;sp|O15160-2|RPAC1_HUMAN Isoform 2 of DNA-directed RNA polymerases I and III subunit RPAC1 OS=Homo sapiens OX=9606 GN=POLR1C	2	10	10	10	6	6	5	5	4	3	4	3	3	3	1	3	6	5	2	4	5	4	4	6	4	5	3	7	6	6	5	5	4	3	4	3	3	3	1
	O15213	0.2567087031050073	0.13577077955494232	O15213	22	22	22	WD repeat-containing protein 46	WDR46	sp|O15213|WDR46_HUMAN WD repeat-containing protein 46 OS=Homo sapiens OX=9606 GN=WDR46 PE=1 SV=3	1	22	22	22	14	6	8	9	12	15	14	17	11	13	15	11	12	15	13	11	14	17	15	16	12	16	11	17	14	6	8	9	12	15	14	17	11	13	15
	O15226;O15226-2	0.2152414175819024	0.19674731178569616	O15226;O15226-2	36;36	36;36	36;36	NF-kappa-B-repressing factor	NKRF	sp|O15226|NKRF_HUMAN NF-kappa-B-repressing factor OS=Homo sapiens OX=9606 GN=NKRF PE=1 SV=2;sp|O15226-2|NKRF_HUMAN Isoform 2 of NF-kappa-B-repressing factor OS=Homo sapiens OX=9606 GN=NKRF	2	36	36	36	27	20	20	21	26	26	27	26	21	26	28	22	20	23	29	25	23	27	25	33	22	23	18	32	27	20	20	21	26	26	27	26	21	26	28
	O15318	0.0522917	-11.0176	O15318	6	6	6	DNA-directed RNA polymerase III subunit RPC7	POLR3G	sp|O15318|RPC7_HUMAN DNA-directed RNA polymerase III subunit RPC7 OS=Homo sapiens OX=9606 GN=POLR3G PE=1 SV=2	1	6	6	6	3	0	1	0	0	0	1	3	0	1	0	2	1	1	1	4	0	2	2	5	1	3	1	3	3	0	1	0	0	0	1	3	0	1	0
	O15347	0.30028403387180347	-0.286445	O15347	17	16	16	High mobility group protein B3	HMGB3	sp|O15347|HMGB3_HUMAN High mobility group protein B3 OS=Homo sapiens OX=9606 GN=HMGB3 PE=1 SV=4	1	17	16	16	13	11	11	10	11	12	11	11	9	9	11	11	11	11	11	11	9	11	11	13	10	11	10	13	13	11	11	10	11	12	11	11	9	9	11
	O15355	0.3329878898195957	-0.417877	O15355	21	21	21	Protein phosphatase 1G	PPM1G	sp|O15355|PPM1G_HUMAN Protein phosphatase 1G OS=Homo sapiens OX=9606 GN=PPM1G PE=1 SV=1	1	21	21	21	9	3	7	5	4	8	11	10	2	4	4	3	6	5	6	7	3	8	8	10	8	10	6	11	9	3	7	5	4	8	11	10	2	4	4
	O15371;O15371-3;O15371-2		0	O15371;O15371-3;O15371-2	9;9;8	9;9;8	9;9;8	Eukaryotic translation initiation factor 3 subunit D	EIF3D	sp|O15371|EIF3D_HUMAN Eukaryotic translation initiation factor 3 subunit D OS=Homo sapiens OX=9606 GN=EIF3D PE=1 SV=1;sp|O15371-3|EIF3D_HUMAN Isoform 3 of Eukaryotic translation initiation factor 3 subunit D OS=Homo sapiens OX=9606 GN=EIF3D;sp|O15371-2|EIF	3	9	9	9	2	0	0	0	0	0	0	0	0	0	0	0	0	0	0	0	0	0	1	1	2	1	1	3	2	0	0	0	0	0	0	0	0	0	0
	O15381;O15381-2;O15381-5;O15381-3;O15381-4	0.16877730291632612	-0.212549	O15381;O15381-2	9;7;3;1;1	9;7;3;1;1	9;7;3;1;1	Nuclear valosin-containing protein-like	NVL	sp|O15381|NVL_HUMAN Nuclear valosin-containing protein-like OS=Homo sapiens OX=9606 GN=NVL PE=1 SV=1;sp|O15381-2|NVL_HUMAN Isoform 2 of Nuclear valosin-containing protein-like OS=Homo sapiens OX=9606 GN=NVL	5	9	9	9	4	1	1	1	4	3	4	5	2	2	2	1	3	0	3	3	4	6	4	5	2	4	2	5	4	1	1	1	4	3	4	5	2	2	2
	O15392;O15392-5;O15392-4;O15392-2;O15392-7;O15392-6;O15392-3	0.43658806102038156	-3.36054	O15392;O15392-5;O15392-4;O15392-2	3;3;3;3;1;1;1	3;3;3;3;1;1;1	3;3;3;3;1;1;1	Baculoviral IAP repeat-containing protein 5	BIRC5	sp|O15392|BIRC5_HUMAN Baculoviral IAP repeat-containing protein 5 OS=Homo sapiens OX=9606 GN=BIRC5 PE=1 SV=3;sp|O15392-5|BIRC5_HUMAN Isoform 5 of Baculoviral IAP repeat-containing protein 5 OS=Homo sapiens OX=9606 GN=BIRC5;sp|O15392-4|BIRC5_HUMAN Isoform 4	7	3	3	3	1	0	2	0	1	0	1	0	1	0	0	2	0	1	0	2	0	2	1	1	1	2	0	2	1	0	2	0	1	0	1	0	1	0	0
	O15446	0.9246250496480621	0.025593011799902143	O15446	33	33	1	DNA-directed RNA polymerase I subunit RPA34	POLR1G	sp|O15446|RPA34_HUMAN DNA-directed RNA polymerase I subunit RPA34 OS=Homo sapiens OX=9606 GN=POLR1G PE=1 SV=1	1	33	33	1	29	19	27	22	22	20	29	25	21	22	20	26	24	24	20	27	23	24	26	29	21	23	21	28	29	19	27	22	22	20	29	25	21	22	20
	O15541		0	O15541	2	2	2	E3 ubiquitin-protein ligase RNF113A	RNF113A	sp|O15541|R113A_HUMAN E3 ubiquitin-protein ligase RNF113A OS=Homo sapiens OX=9606 GN=RNF113A PE=1 SV=1	1	2	2	2	2	1	1	1	0	0	0	1	0	0	0	0	0	0	0	2	0	0	0	0	0	1	0	2	2	1	1	1	0	0	0	1	0	0	0
	O43143	0.8964373035359376	0.0177364	O43143	16	16	16	ATP-dependent RNA helicase DHX15	DHX15	sp|O43143|DHX15_HUMAN ATP-dependent RNA helicase DHX15 OS=Homo sapiens OX=9606 GN=DHX15 PE=1 SV=2	1	16	16	16	9	6	3	6	8	9	10	11	5	7	7	10	10	7	9	8	9	9	8	8	7	11	5	11	9	6	3	6	8	9	10	11	5	7	7
	O43148;O43148-2	0.1748860685333284	0.16535839627126414	O43148;O43148-2	8;8	8;8	8;8	mRNA cap guanine-N7 methyltransferase	RNMT	sp|O43148|MCES_HUMAN mRNA cap guanine-N7 methyltransferase OS=Homo sapiens OX=9606 GN=RNMT PE=1 SV=1;sp|O43148-2|MCES_HUMAN Isoform 2 of mRNA cap guanine-N7 methyltransferase OS=Homo sapiens OX=9606 GN=RNMT	2	8	8	8	6	4	4	3	5	5	6	6	3	6	3	5	1	5	6	5	4	7	4	7	6	5	3	7	6	4	4	3	5	5	6	6	3	6	3
	O43159	0.6043685034927813	-0.0921972	O43159	20	20	20	Ribosomal RNA-processing protein 8	RRP8	sp|O43159|RRP8_HUMAN Ribosomal RNA-processing protein 8 OS=Homo sapiens OX=9606 GN=RRP8 PE=1 SV=2	1	20	20	20	13	9	8	8	12	16	17	12	11	11	13	12	13	12	14	12	13	17	15	16	12	13	10	17	13	9	8	8	12	16	17	12	11	11	13
	O43172;O43172-2	0.33561791738710717	0.1369916499018533	O43172;O43172-2	13;13	13;13	13;13	U4/U6 small nuclear ribonucleoprotein Prp4	PRPF4	sp|O43172|PRP4_HUMAN U4/U6 small nuclear ribonucleoprotein Prp4 OS=Homo sapiens OX=9606 GN=PRPF4 PE=1 SV=2;sp|O43172-2|PRP4_HUMAN Isoform 2 of U4/U6 small nuclear ribonucleoprotein Prp4 OS=Homo sapiens OX=9606 GN=PRPF4	2	13	13	13	4	1	3	1	4	5	3	4	2	3	3	3	4	3	5	4	3	4	5	7	3	5	3	8	4	1	3	1	4	5	3	4	2	3	3
	O43252	0.4365880610203816	-3.22499	O43252	5	5	5	Bifunctional 3-phosphoadenosine 5-phosphosulfate synthase 1;Sulfate adenylyltransferase;Adenylyl-sulfate kinase	PAPSS1	sp|O43252|PAPS1_HUMAN Bifunctional 3-phosphoadenosine 5-phosphosulfate synthase 1 OS=Homo sapiens OX=9606 GN=PAPSS1 PE=1 SV=2	1	5	5	5	2	0	1	0	0	0	0	1	0	0	0	0	0	1	0	1	0	0	0	2	1	2	2	2	2	0	1	0	0	0	0	1	0	0	0
	O43290	0.4860551140286963	0.0478182	O43290	37	37	37	U4/U6.U5 tri-snRNP-associated protein 1	SART1	sp|O43290|SNUT1_HUMAN U4/U6.U5 tri-snRNP-associated protein 1 OS=Homo sapiens OX=9606 GN=SART1 PE=1 SV=1	1	37	37	37	15	9	7	7	10	13	14	13	10	8	10	14	13	11	12	17	14	13	13	22	15	15	13	25	15	9	7	7	10	13	14	13	10	8	10
	O43390;O43390-2;O43390-3;O43390-4	0.026114663823156765	0.29944078341606684	O43390;O43390-2;O43390-3;O43390-4	28;26;24;20	19;17;18;12	19;17;18;12	Heterogeneous nuclear ribonucleoprotein R	HNRNPR	sp|O43390|HNRPR_HUMAN Heterogeneous nuclear ribonucleoprotein R OS=Homo sapiens OX=9606 GN=HNRNPR PE=1 SV=1;sp|O43390-2|HNRPR_HUMAN Isoform 2 of Heterogeneous nuclear ribonucleoprotein R OS=Homo sapiens OX=9606 GN=HNRNPR;sp|O43390-3|HNRPR_HUMAN Isoform 3 o	4	28	19	19	9	5	5	6	4	4	7	7	5	4	5	5	14	7	5	5	6	6	5	15	5	7	5	14	3	2	3	3	2	2	4	4	3	2	3
	O43395;O43395-3	0.2712231510366725	-0.15759	O43395	26;12	26;12	26;12	U4/U6 small nuclear ribonucleoprotein Prp3	PRPF3	sp|O43395|PRPF3_HUMAN U4/U6 small nuclear ribonucleoprotein Prp3 OS=Homo sapiens OX=9606 GN=PRPF3 PE=1 SV=2	2	26	26	26	14	4	7	5	8	10	15	12	5	8	11	10	5	10	14	14	10	13	16	16	10	11	11	19	14	4	7	5	8	10	15	12	5	8	11
	O43447;O43447-2	0.43658806102038156	-3.37193	O43447;O43447-2	4;2	4;2	4;2	Peptidyl-prolyl cis-trans isomerase H	PPIH	sp|O43447|PPIH_HUMAN Peptidyl-prolyl cis-trans isomerase H OS=Homo sapiens OX=9606 GN=PPIH PE=1 SV=1;sp|O43447-2|PPIH_HUMAN Isoform 2 of Peptidyl-prolyl cis-trans isomerase H OS=Homo sapiens OX=9606 GN=PPIH	2	4	4	4	2	0	0	0	0	0	1	1	1	0	0	0	1	2	0	0	0	0	0	2	1	1	0	3	2	0	0	0	0	0	1	1	1	0	0
	O43491;O43491-3;O43491-2;Q9Y2J2;Q9Y2J2-2;Q9Y2J2-4;Q9Y2J2-3		0	O43491;O43491-3;O43491-2	42;37;33;2;2;2;1	42;37;33;2;2;2;1	3;0;0;0;0;0;0	Band 4.1-like protein 2	EPB41L2	sp|O43491|E41L2_HUMAN Band 4.1-like protein 2 OS=Homo sapiens OX=9606 GN=EPB41L2 PE=1 SV=1;sp|O43491-3|E41L2_HUMAN Isoform 3 of Band 4.1-like protein 2 OS=Homo sapiens OX=9606 GN=EPB41L2;sp|O43491-2|E41L2_HUMAN Isoform 2 of Band 4.1-like protein 2 OS=Homo	7	42	42	3	2	0	0	1	0	0	0	0	0	0	0	0	0	0	1	1	0	0	0	1	1	2	1	2	2	0	0	1	0	0	0	0	0	0	0
	O43660;O43660-2	0.8566672136847672	0.023222303031429803	O43660;O43660-2	8;7	8;7	8;7	Pleiotropic regulator 1	PLRG1	sp|O43660|PLRG1_HUMAN Pleiotropic regulator 1 OS=Homo sapiens OX=9606 GN=PLRG1 PE=1 SV=1;sp|O43660-2|PLRG1_HUMAN Isoform 2 of Pleiotropic regulator 1 OS=Homo sapiens OX=9606 GN=PLRG1	2	8	8	8	6	2	2	2	4	4	6	6	5	4	5	5	4	4	5	5	5	7	6	7	5	5	6	8	6	2	2	2	4	4	6	6	5	4	5
	O43663-4;O43663-2;O43663		0	O43663-4;O43663-2;O43663	4;4;2	4;4;2	4;4;2	Protein regulator of cytokinesis 1	PRC1	sp|O43663-4|PRC1_HUMAN Isoform 4 of Protein regulator of cytokinesis 1 OS=Homo sapiens OX=9606 GN=PRC1;sp|O43663-2|PRC1_HUMAN Isoform 2 of Protein regulator of cytokinesis 1 OS=Homo sapiens OX=9606 GN=PRC1;sp|O43663|PRC1_HUMAN Protein regulator of cytokine	3	4	4	4	1	0	0	0	1	2	1	1	0	0	0	0	0	0	1	3	0	1	0	1	1	2	0	3	1	0	0	0	1	2	1	1	0	0	0
	O43665;O43665-2;O43665-1	0.4365880610203816	-3.38397	O43665;O43665-2;O43665-1	10;9;9	10;9;9	10;9;9	Regulator of G-protein signaling 10	RGS10	sp|O43665|RGS10_HUMAN Regulator of G-protein signaling 10 OS=Homo sapiens OX=9606 GN=RGS10 PE=1 SV=3;sp|O43665-2|RGS10_HUMAN Isoform 2 of Regulator of G-protein signaling 10 OS=Homo sapiens OX=9606 GN=RGS10;sp|O43665-1|RGS10_HUMAN Isoform 1 of Regulator of	3	10	10	10	2	1	2	0	0	0	1	1	0	0	0	0	0	0	1	1	1	0	1	3	0	1	1	4	2	1	2	0	0	0	1	1	0	0	0
	O43670-2;O43670;O43670-4;O43670-3	0.3835354329845557	-0.156215	O43670-2;O43670;O43670-4;O43670-3	8;7;7;6	8;7;7;6	8;7;7;6	BUB3-interacting and GLEBS motif-containing protein ZNF207	ZNF207	sp|O43670-2|ZN207_HUMAN Isoform 2 of BUB3-interacting and GLEBS motif-containing protein ZNF207 OS=Homo sapiens OX=9606 GN=ZNF207;sp|O43670|ZN207_HUMAN BUB3-interacting and GLEBS motif-containing protein ZNF207 OS=Homo sapiens OX=9606 GN=ZNF207 PE=1 SV=1;s	4	8	8	8	4	4	4	4	4	4	4	4	3	4	4	4	4	3	4	4	4	3	5	4	4	4	3	5	4	4	4	4	4	4	4	4	3	4	4
	O43707;O43707-2;O43707-3;P35609;P35609-2;Q08043;Q9H254;Q9H254-2;Q9H254-4	0.4365880610203816	-3.83929	O43707;O43707-2;O43707-3	64;49;36;7;7;6;1;1;1	64;49;36;7;7;6;1;1;1	47;36;30;0;0;0;1;1;1	Alpha-actinin-4	ACTN4	sp|O43707|ACTN4_HUMAN Alpha-actinin-4 OS=Homo sapiens OX=9606 GN=ACTN4 PE=1 SV=2;sp|O43707-2|ACTN4_HUMAN Isoform ACTN4ISO of Alpha-actinin-4 OS=Homo sapiens OX=9606 GN=ACTN4;sp|O43707-3|ACTN4_HUMAN Isoform 3 of Alpha-actinin-4 OS=Homo sapiens OX=9606 GN=AC	9	64	64	47	7	0	2	7	0	0	0	0	0	0	0	0	3	0	0	2	0	1	1	10	4	3	1	6	7	0	2	7	0	0	0	0	0	0	0
	O43719	0.7092717012753136	-2.48435	O43719	19	19	19	17S U2 SnRNP complex component HTATSF1	HTATSF1	sp|O43719|HTSF1_HUMAN 17S U2 SnRNP complex component HTATSF1 OS=Homo sapiens OX=9606 GN=HTATSF1 PE=1 SV=1	1	19	19	19	3	1	1	1	1	1	1	1	1	1	1	1	1	2	3	1	1	1	2	3	2	1	1	5	3	1	1	1	1	1	1	1	1	1	1
	O43776;O43776-2	0.3162014130005598	-4.80742	O43776;O43776-2	9;6	9;6	9;6	Asparagine--tRNA ligase, cytoplasmic	NARS1	sp|O43776|SYNC_HUMAN Asparagine--tRNA ligase, cytoplasmic OS=Homo sapiens OX=9606 GN=NARS1 PE=1 SV=1;sp|O43776-2|SYNC_HUMAN Isoform 2 of Asparagine--tRNA ligase, cytoplasmic OS=Homo sapiens OX=9606 GN=NARS1	2	9	9	9	3	1	3	2	1	2	3	2	2	1	2	2	2	3	3	3	2	2	2	3	2	2	3	4	3	1	3	2	1	2	3	2	2	1	2
	O43809	0.0523705	-10.3806	O43809	7	7	7	Cleavage and polyadenylation specificity factor subunit 5	NUDT21	sp|O43809|CPSF5_HUMAN Cleavage and polyadenylation specificity factor subunit 5 OS=Homo sapiens OX=9606 GN=NUDT21 PE=1 SV=1	1	7	7	7	4	2	5	4	0	1	3	2	0	1	1	0	4	2	2	3	3	1	2	4	0	4	1	4	4	2	5	4	0	1	3	2	0	1	1
	O43818	0.471594	-0.199142	O43818	15	15	15	U3 small nucleolar RNA-interacting protein 2	RRP9	sp|O43818|U3IP2_HUMAN U3 small nucleolar RNA-interacting protein 2 OS=Homo sapiens OX=9606 GN=RRP9 PE=1 SV=1	1	15	15	15	13	11	11	11	8	13	12	13	8	11	13	12	14	11	14	11	13	12	11	14	8	12	12	13	13	11	11	11	8	13	12	13	8	11	13
	O43823	0.0760428	0.45636585476449554	O43823	15	15	15	A-kinase anchor protein 8	AKAP8	sp|O43823|AKAP8_HUMAN A-kinase anchor protein 8 OS=Homo sapiens OX=9606 GN=AKAP8 PE=1 SV=1	1	15	15	15	8	4	7	4	3	2	2	4	3	3	2	4	2	1	5	5	3	3	2	7	3	6	2	7	8	4	7	4	3	2	2	4	3	3	2
	O60216;Q9H4I0		0	O60216	9;1	9;1	9;1	Double-strand-break repair protein rad21 homolog;64-kDa C-terminal product	RAD21	sp|O60216|RAD21_HUMAN Double-strand-break repair protein rad21 homolog OS=Homo sapiens OX=9606 GN=RAD21 PE=1 SV=2	2	9	9	9	0	0	0	0	1	1	2	1	1	0	0	1	1	1	1	4	1	0	1	1	1	1	0	2	0	0	0	0	1	1	2	1	1	0	0
	O60264;P28370;P28370-2	0.2553973284970186	0.13154574610282666	O60264	34;5;5	34;5;5	34;5;5	SWI/SNF-related matrix-associated actin-dependent regulator of chromatin subfamily A member 5	SMARCA5	sp|O60264|SMCA5_HUMAN SWI/SNF-related matrix-associated actin-dependent regulator of chromatin subfamily A member 5 OS=Homo sapiens OX=9606 GN=SMARCA5 PE=1 SV=1	3	34	34	34	12	5	5	3	15	14	19	16	8	12	17	12	13	14	15	17	12	17	15	16	14	14	12	22	12	5	5	3	15	14	19	16	8	12	17
	O60287	0.9454491615179635	0.011274130004043315	O60287	5	5	5	Nucleolar pre-ribosomal-associated protein 1	URB1	sp|O60287|NPA1P_HUMAN Nucleolar pre-ribosomal-associated protein 1 OS=Homo sapiens OX=9606 GN=URB1 PE=1 SV=4	1	5	5	5	4	3	4	3	3	4	4	3	2	4	4	4	2	4	3	3	4	4	3	4	3	3	4	4	4	3	4	3	3	4	4	3	2	4	4
	O60293;O60293-2;O60293-4		0	O60293;O60293-2;O60293-4	5;5;4	5;5;4	5;5;4	Zinc finger C3H1 domain-containing protein	ZFC3H1	sp|O60293|ZC3H1_HUMAN Zinc finger C3H1 domain-containing protein OS=Homo sapiens OX=9606 GN=ZFC3H1 PE=1 SV=3;sp|O60293-2|ZC3H1_HUMAN Isoform 2 of Zinc finger C3H1 domain-containing protein OS=Homo sapiens OX=9606 GN=ZFC3H1;sp|O60293-4|ZC3H1_HUMAN Isoform 4	3	5	5	5	1	0	1	0	0	1	1	2	0	0	0	0	0	1	1	1	0	0	1	1	1	1	1	2	1	0	1	0	0	1	1	2	0	0	0
	O60437	0.43658806102038156	-3.86491	O60437	16	16	16	Periplakin	PPL	sp|O60437|PEPL_HUMAN Periplakin OS=Homo sapiens OX=9606 GN=PPL PE=1 SV=4	1	16	16	16	1	0	0	0	0	1	0	0	0	0	0	0	2	0	0	0	0	0	0	16	4	1	0	0	1	0	0	0	0	1	0	0	0	0	0
	O60506;O60506-2	0.0329305	0.32595484206468406	O60506;O60506-2	38;37	38;37	3;3	Heterogeneous nuclear ribonucleoprotein Q	SYNCRIP	sp|O60506|HNRPQ_HUMAN Heterogeneous nuclear ribonucleoprotein Q OS=Homo sapiens OX=9606 GN=SYNCRIP PE=1 SV=2;sp|O60506-2|HNRPQ_HUMAN Isoform 2 of Heterogeneous nuclear ribonucleoprotein Q OS=Homo sapiens OX=9606 GN=SYNCRIP	2	38	38	3	18	12	11	14	8	8	11	11	8	8	7	8	15	14	9	13	9	9	10	19	9	15	10	19	18	12	11	14	8	8	11	11	8	8	7
	O60508	1.900861180245578e-11	-14.2252	O60508	8	8	8	Pre-mRNA-processing factor 17	CDC40	sp|O60508|PRP17_HUMAN Pre-mRNA-processing factor 17 OS=Homo sapiens OX=9606 GN=CDC40 PE=1 SV=1	1	8	8	8	3	1	1	2	1	1	3	3	1	1	1	1	1	2	2	3	2	3	3	2	2	2	2	6	3	1	1	2	1	1	3	3	1	1	1
	O60563	0.7068608732724324	-0.0527635	O60563	14	14	14	Cyclin-T1	CCNT1	sp|O60563|CCNT1_HUMAN Cyclin-T1 OS=Homo sapiens OX=9606 GN=CCNT1 PE=1 SV=1	1	14	14	14	10	2	4	3	8	10	11	12	6	8	10	9	5	8	12	12	10	10	12	12	12	9	9	12	10	2	4	3	8	10	11	12	6	8	10
	O60583;O60583-2	0.2031804372798971	-7.51799	O60583;O60583-2	3;3	3;3	3;3	Cyclin-T2	CCNT2	sp|O60583|CCNT2_HUMAN Cyclin-T2 OS=Homo sapiens OX=9606 GN=CCNT2 PE=1 SV=2;sp|O60583-2|CCNT2_HUMAN Isoform 2 of Cyclin-T2 OS=Homo sapiens OX=9606 GN=CCNT2	2	3	3	3	1	0	0	0	0	0	1	1	1	1	1	2	0	1	2	1	2	2	1	2	1	2	1	2	1	0	0	0	0	0	1	1	1	1	1
	O60664;O60664-4;O60664-3;O60664-2		0	O60664;O60664-4;O60664-3;O60664-2	26;26;26;13	26;26;26;13	26;26;26;13	Perilipin-3	PLIN3	sp|O60664|PLIN3_HUMAN Perilipin-3 OS=Homo sapiens OX=9606 GN=PLIN3 PE=1 SV=3;sp|O60664-4|PLIN3_HUMAN Isoform 4 of Perilipin-3 OS=Homo sapiens OX=9606 GN=PLIN3;sp|O60664-3|PLIN3_HUMAN Isoform 3 of Perilipin-3 OS=Homo sapiens OX=9606 GN=PLIN3;sp|O60664-2|PLI	4	26	26	26	0	0	1	2	0	0	0	1	0	0	0	0	0	0	2	1	0	0	0	1	0	0	1	1	0	0	1	2	0	0	0	1	0	0	0
	O60763;O60763-2		0	O60763;O60763-2	19;19	19;19	19;19	General vesicular transport factor p115	USO1	sp|O60763|USO1_HUMAN General vesicular transport factor p115 OS=Homo sapiens OX=9606 GN=USO1 PE=1 SV=2;sp|O60763-2|USO1_HUMAN Isoform 2 of General vesicular transport factor p115 OS=Homo sapiens OX=9606 GN=USO1	2	19	19	19	3	1	2	2	0	0	0	0	0	0	0	0	0	0	0	0	0	0	0	1	1	1	1	3	3	1	2	2	0	0	0	0	0	0	0
	O60828;O60828-5;O60828-2;O60828-4;O60828-3;O60828-10;O60828-9;O60828-8;O60828-7;O60828-6	0.3024292403933432	-5.26069	O60828;O60828-5;O60828-2;O60828-4;O60828-3	6;6;5;4;3;2;2;2;2;2	6;6;5;4;3;2;2;2;2;2	6;6;5;4;3;2;2;2;2;2	Polyglutamine-binding protein 1	PQBP1	sp|O60828|PQBP1_HUMAN Polyglutamine-binding protein 1 OS=Homo sapiens OX=9606 GN=PQBP1 PE=1 SV=1;sp|O60828-5|PQBP1_HUMAN Isoform 5 of Polyglutamine-binding protein 1 OS=Homo sapiens OX=9606 GN=PQBP1;sp|O60828-2|PQBP1_HUMAN Isoform 2 of Polyglutamine-bindin	10	6	6	6	4	2	2	2	2	2	3	3	2	4	1	2	1	2	3	3	2	2	3	5	2	1	2	4	4	2	2	2	2	2	3	3	2	4	1
	O60832;O60832-2	0.3850052519390616	0.13963207032340108	O60832;O60832-2	29;18	29;18	29;18	H/ACA ribonucleoprotein complex subunit DKC1	DKC1	sp|O60832|DKC1_HUMAN H/ACA ribonucleoprotein complex subunit DKC1 OS=Homo sapiens OX=9606 GN=DKC1 PE=1 SV=3;sp|O60832-2|DKC1_HUMAN Isoform 3 of H/ACA ribonucleoprotein complex subunit DKC1 OS=Homo sapiens OX=9606 GN=DKC1	2	29	29	29	21	11	13	13	12	20	16	20	12	16	15	16	14	15	16	14	17	23	18	20	16	20	14	23	21	11	13	13	12	20	16	20	12	16	15
	O60841	0.00905093	0.6513263583382312	O60841	48	48	48	Eukaryotic translation initiation factor 5B	EIF5B	sp|O60841|IF2P_HUMAN Eukaryotic translation initiation factor 5B OS=Homo sapiens OX=9606 GN=EIF5B PE=1 SV=4	1	48	48	48	9	1	6	5	7	8	9	10	6	7	11	10	8	8	11	13	9	9	9	12	7	4	4	9	9	1	6	5	7	8	9	10	6	7	11
	O60869;O60869-2;O60869-3	0.588614	0.11773472078714953	O60869;O60869-2;O60869-3	9;8;8	9;8;8	9;8;8	Endothelial differentiation-related factor 1	EDF1	sp|O60869|EDF1_HUMAN Endothelial differentiation-related factor 1 OS=Homo sapiens OX=9606 GN=EDF1 PE=1 SV=1;sp|O60869-2|EDF1_HUMAN Isoform 2 of Endothelial differentiation-related factor 1 OS=Homo sapiens OX=9606 GN=EDF1;sp|O60869-3|EDF1_HUMAN Isoform 3 of	3	9	9	9	3	3	4	3	3	4	4	4	4	4	3	3	4	5	3	5	3	2	4	4	3	3	4	5	3	3	4	3	3	4	4	4	4	4	3
	O60870;O60870-2	0.4365880610203816	-3.86759	O60870;O60870-2	5;4	5;4	5;4	DNA/RNA-binding protein KIN17	KIN	sp|O60870|KIN17_HUMAN DNA/RNA-binding protein KIN17 OS=Homo sapiens OX=9606 GN=KIN PE=1 SV=2;sp|O60870-2|KIN17_HUMAN Isoform 2 of DNA/RNA-binding protein KIN17 OS=Homo sapiens OX=9606 GN=KIN	2	5	5	5	4	0	1	1	0	2	2	1	0	0	0	0	1	1	2	1	0	1	1	3	2	4	2	3	4	0	1	1	0	2	2	1	0	0	0
	O75083;O75083-3	0.4365880610203816	-3.44858	O75083;O75083-3	13;8	13;8	13;8	WD repeat-containing protein 1	WDR1	sp|O75083|WDR1_HUMAN WD repeat-containing protein 1 OS=Homo sapiens OX=9606 GN=WDR1 PE=1 SV=4;sp|O75083-3|WDR1_HUMAN Isoform 2 of WD repeat-containing protein 1 OS=Homo sapiens OX=9606 GN=WDR1	2	13	13	13	0	0	0	0	0	0	0	0	0	0	0	0	2	0	0	0	0	0	0	2	0	0	0	1	0	0	0	0	0	0	0	0	0	0	0
	O75150-4;O75150;O75150-3	1.0251264261036193e-11	-15.1021	O75150-4;O75150;O75150-3	27;26;20	27;26;20	25;24;19	E3 ubiquitin-protein ligase BRE1B	RNF40	sp|O75150-4|BRE1B_HUMAN Isoform 4 of E3 ubiquitin-protein ligase BRE1B OS=Homo sapiens OX=9606 GN=RNF40;sp|O75150|BRE1B_HUMAN E3 ubiquitin-protein ligase BRE1B OS=Homo sapiens OX=9606 GN=RNF40 PE=1 SV=5;sp|O75150-3|BRE1B_HUMAN Isoform 3 of E3 ubiquitin-pro	3	27	27	25	7	1	1	2	4	4	6	8	1	1	1	5	1	6	7	9	5	6	4	10	2	8	4	12	7	1	1	2	4	4	6	8	1	1	1
	O75151	0.4365880610203816	-3.855	O75151	6	6	4	Lysine-specific demethylase PHF2	PHF2	sp|O75151|PHF2_HUMAN Lysine-specific demethylase PHF2 OS=Homo sapiens OX=9606 GN=PHF2 PE=1 SV=4	1	6	6	4	1	1	1	1	1	2	3	1	1	1	1	1	1	1	3	2	1	2	1	1	1	1	2	4	1	1	1	1	1	2	3	1	1	1	1
	O75152;A0A1B0GTU1	0.135164	0.14426704359630982	O75152	23;2	23;2	20;0	Zinc finger CCCH domain-containing protein 11A	ZC3H11A	sp|O75152|ZC11A_HUMAN Zinc finger CCCH domain-containing protein 11A OS=Homo sapiens OX=9606 GN=ZC3H11A PE=1 SV=3	2	23	23	20	7	1	2	2	3	5	5	6	3	3	4	4	6	5	5	7	4	6	6	7	5	4	6	8	7	1	2	2	3	5	5	6	3	3	4
	O75190;O75190-3;O75190-2;O75190-4;Q8WWF6	0.43658806102038156	-3.41427	O75190;O75190-3;O75190-2	5;5;4;2;1	5;5;4;2;1	5;5;4;2;1	DnaJ homolog subfamily B member 6	DNAJB6	sp|O75190|DNJB6_HUMAN DnaJ homolog subfamily B member 6 OS=Homo sapiens OX=9606 GN=DNAJB6 PE=1 SV=2;sp|O75190-3|DNJB6_HUMAN Isoform C of DnaJ homolog subfamily B member 6 OS=Homo sapiens OX=9606 GN=DNAJB6;sp|O75190-2|DNJB6_HUMAN Isoform B of DnaJ homolog s	5	5	5	5	0	1	1	0	0	0	1	0	1	1	1	1	2	0	1	1	0	1	0	2	0	1	0	2	0	1	1	0	0	0	1	0	1	1	1
	O75223;O75223-3;O75223-2;O75223-4	0.43658806102038156	-3.37234	O75223	13;6;4;4	13;6;4;4	13;6;4;4	Gamma-glutamylcyclotransferase	GGCT	sp|O75223|GGCT_HUMAN Gamma-glutamylcyclotransferase OS=Homo sapiens OX=9606 GN=GGCT PE=1 SV=1	4	13	13	13	1	0	1	1	1	1	0	0	0	0	1	0	7	1	1	0	1	0	1	2	0	0	0	2	1	0	1	1	1	1	0	0	0	0	1
	O75319;O75319-1;O75319-2	0.35570433712370875	-5.6359	O75319;O75319-1	8;8;2	8;8;2	8;8;2	RNA/RNP complex-1-interacting phosphatase	DUSP11	sp|O75319|DUS11_HUMAN RNA/RNP complex-1-interacting phosphatase OS=Homo sapiens OX=9606 GN=DUSP11 PE=1 SV=3;sp|O75319-1|DUS11_HUMAN Isoform 1 of RNA/RNP complex-1-interacting phosphatase OS=Homo sapiens OX=9606 GN=DUSP11	3	8	8	8	2	0	0	0	0	1	2	2	0	2	1	0	2	1	1	2	2	4	2	5	0	2	0	5	2	0	0	0	0	1	2	2	0	2	1
	O75347;O75347-2	0.0528309	-10.4513	O75347;O75347-2	13;7	13;7	13;7	Tubulin-specific chaperone A	TBCA	sp|O75347|TBCA_HUMAN Tubulin-specific chaperone A OS=Homo sapiens OX=9606 GN=TBCA PE=1 SV=3;sp|O75347-2|TBCA_HUMAN Isoform 2 of Tubulin-specific chaperone A OS=Homo sapiens OX=9606 GN=TBCA	2	13	13	13	4	1	3	0	1	2	0	0	1	0	0	0	0	2	1	0	3	3	1	5	1	1	1	5	4	1	3	0	1	2	0	0	1	0	0
	O75362	0.20312660988410267	-6.24383	O75362	7	7	7	Zinc finger protein 217	ZNF217	sp|O75362|ZN217_HUMAN Zinc finger protein 217 OS=Homo sapiens OX=9606 GN=ZNF217 PE=1 SV=1	1	7	7	7	3	0	0	1	1	1	2	0	0	1	0	0	1	1	2	2	1	1	2	2	2	4	2	6	3	0	0	1	1	1	2	0	0	1	0
	O75367-1;O75367-3;O75367	0.00668615	0.4366781143212144	O75367-1;O75367-3;O75367	17;17;15	17;17;15	15;15;13	Core histone macro-H2A.1	MACROH2A1	sp|O75367-1|H2AY_HUMAN Isoform 2 of Core histone macro-H2A.1 OS=Homo sapiens OX=9606 GN=MACROH2A1;sp|O75367-3|H2AY_HUMAN Isoform 3 of Core histone macro-H2A.1 OS=Homo sapiens OX=9606 GN=MACROH2A1;sp|O75367|H2AY_HUMAN Core histone macro-H2A.1 OS=Homo sapien	3	17	17	15	9	8	9	8	11	13	13	13	10	10	13	10	7	11	12	11	10	11	13	11	10	12	10	12	9	8	9	8	11	13	13	13	10	10	13
	O75369-8;O75369;O75369-2;O75369-9;O75369-6;O75369-3;O75369-7;O75369-5;O75369-4	0.21153332461899904	-6.06052	O75369-8;O75369;O75369-2;O75369-9;O75369-6;O75369-3;O75369-7;O75369-5;O75369-4	135;134;134;134;132;132;125;108;108	127;126;126;126;124;124;125;100;100	124;123;123;123;121;121;122;98;98	Filamin-B	FLNB	sp|O75369-8|FLNB_HUMAN Isoform 8 of Filamin-B OS=Homo sapiens OX=9606 GN=FLNB;sp|O75369|FLNB_HUMAN Filamin-B OS=Homo sapiens OX=9606 GN=FLNB PE=1 SV=2;sp|O75369-2|FLNB_HUMAN Isoform 2 of Filamin-B OS=Homo sapiens OX=9606 GN=FLNB;sp|O75369-9|FLNB_HUMAN Isof	9	135	127	124	16	6	13	16	0	0	0	0	0	0	0	0	7	4	14	11	2	0	1	18	12	15	12	20	16	6	13	16	0	0	0	0	0	0	0
	O75391	0.8292570861157617	-1.32702	O75391	10	10	10	Sperm-associated antigen 7	SPAG7	sp|O75391|SPAG7_HUMAN Sperm-associated antigen 7 OS=Homo sapiens OX=9606 GN=SPAG7 PE=1 SV=2	1	10	10	10	5	2	4	3	3	2	5	4	1	2	3	2	1	4	4	6	3	1	3	5	3	6	4	6	5	2	4	3	3	2	5	4	1	2	3
	O75400;O75400-2;Q6NWY9;Q6NWY9-2;Q6NWY9-3	0.26653018057081856	0.2288612377113317	O75400;O75400-2	24;24;1;1;1	24;24;1;1;1	2;2;0;0;0	Pre-mRNA-processing factor 40 homolog A	PRPF40A	sp|O75400|PR40A_HUMAN Pre-mRNA-processing factor 40 homolog A OS=Homo sapiens OX=9606 GN=PRPF40A PE=1 SV=2;sp|O75400-2|PR40A_HUMAN Isoform 2 of Pre-mRNA-processing factor 40 homolog A OS=Homo sapiens OX=9606 GN=PRPF40A	5	24	24	2	9	1	2	3	4	4	7	7	4	2	4	3	6	8	14	12	5	5	4	10	4	6	4	12	9	1	2	3	4	4	7	7	4	2	4
	O75475;O75475-2;O75475-3	0.0489516	0.4010515646691424	O75475;O75475-2;O75475-3	23;19;19	23;19;19	22;18;18	PC4 and SFRS1-interacting protein	PSIP1	sp|O75475|PSIP1_HUMAN PC4 and SFRS1-interacting protein OS=Homo sapiens OX=9606 GN=PSIP1 PE=1 SV=1;sp|O75475-2|PSIP1_HUMAN Isoform 2 of PC4 and SFRS1-interacting protein OS=Homo sapiens OX=9606 GN=PSIP1;sp|O75475-3|PSIP1_HUMAN Isoform 3 of PC4 and SFRS1-in	3	23	23	22	13	8	9	9	10	13	12	13	13	9	12	10	10	11	12	12	11	13	13	14	12	10	10	14	13	8	9	9	10	13	12	13	13	9	12
	O75477		0	O75477	8	8	7	Erlin-1	ERLIN1	sp|O75477|ERLN1_HUMAN Erlin-1 OS=Homo sapiens OX=9606 GN=ERLIN1 PE=1 SV=2	1	8	8	7	0	0	0	0	0	0	0	0	0	0	0	0	2	0	1	2	0	0	0	0	0	0	0	0	0	0	0	0	0	0	0	0	0	0	0
	O75494;O75494-3;O75494-4;O75494-5;O75494-6;O75494-2;Q8WXF0	0.9830687344328695	0.0106482	O75494;O75494-3;O75494-4;O75494-5;O75494-6;O75494-2	17;17;17;17;17;17;3	17;17;17;17;17;17;3	17;17;17;17;17;17;3	Serine/arginine-rich splicing factor 10	SRSF10	sp|O75494|SRS10_HUMAN Serine/arginine-rich splicing factor 10 OS=Homo sapiens OX=9606 GN=SRSF10 PE=1 SV=1;sp|O75494-3|SRS10_HUMAN Isoform 3 of Serine/arginine-rich splicing factor 10 OS=Homo sapiens OX=9606 GN=SRSF10;sp|O75494-4|SRS10_HUMAN Isoform 4 of Se	7	17	17	17	7	5	5	5	4	3	5	3	4	4	3	5	7	5	4	6	2	3	5	9	3	5	4	9	7	5	5	5	4	3	5	3	4	4	3
	O75496	0.0524447	-10.1762	O75496	3	3	3	Geminin	GMNN	sp|O75496|GEMI_HUMAN Geminin OS=Homo sapiens OX=9606 GN=GMNN PE=1 SV=1	1	3	3	3	2	3	3	2	3	0	1	2	1	1	0	0	0	2	0	2	2	0	3	3	1	3	1	3	2	3	3	2	3	0	1	2	1	1	0
	O75531	0.3829645512781437	5.753339558230389	O75531	9	9	9	Barrier-to-autointegration factor;Barrier-to-autointegration factor, N-terminally processed	BANF1	sp|O75531|BAF_HUMAN Barrier-to-autointegration factor OS=Homo sapiens OX=9606 GN=BANF1 PE=1 SV=1	1	9	9	9	1	1	3	1	1	1	1	1	1	2	2	1	0	2	2	2	2	0	1	1	1	2	1	2	1	1	3	1	1	1	1	1	1	2	2
	O75533;O75533-2	0.0677142	0.23021690352551616	O75533	41;8	41;8	41;8	Splicing factor 3B subunit 1	SF3B1	sp|O75533|SF3B1_HUMAN Splicing factor 3B subunit 1 OS=Homo sapiens OX=9606 GN=SF3B1 PE=1 SV=3	2	41	41	41	15	9	11	10	10	11	16	14	8	10	10	14	10	10	18	22	14	15	12	19	14	22	16	26	15	9	11	10	10	11	16	14	8	10	10
	O75554;O75554-2	0.28732613040607524	-4.6774	O75554;O75554-2	4;4	4;4	4;4	WW domain-binding protein 4	WBP4	sp|O75554|WBP4_HUMAN WW domain-binding protein 4 OS=Homo sapiens OX=9606 GN=WBP4 PE=1 SV=1;sp|O75554-2|WBP4_HUMAN Isoform 2 of WW domain-binding protein 4 OS=Homo sapiens OX=9606 GN=WBP4	2	4	4	4	3	0	3	1	2	2	3	3	2	1	2	2	0	1	2	3	2	3	3	3	1	3	2	3	3	0	3	1	2	2	3	3	2	1	2
	O75607	0.36965281225379903	0.47905266860642826	O75607	3	3	3	Nucleoplasmin-3	NPM3	sp|O75607|NPM3_HUMAN Nucleoplasmin-3 OS=Homo sapiens OX=9606 GN=NPM3 PE=1 SV=3	1	3	3	3	1	1	2	1	1	1	3	2	2	2	2	2	2	2	1	1	2	2	2	2	1	2	1	2	1	1	2	1	1	1	3	2	2	2	2
	O75643;O75643-2	0.41794432846336116	-0.185124	O75643;O75643-2	31;24	31;24	31;24	U5 small nuclear ribonucleoprotein 200 kDa helicase	SNRNP200	sp|O75643|U520_HUMAN U5 small nuclear ribonucleoprotein 200 kDa helicase OS=Homo sapiens OX=9606 GN=SNRNP200 PE=1 SV=2;sp|O75643-2|U520_HUMAN Isoform 2 of U5 small nuclear ribonucleoprotein 200 kDa helicase OS=Homo sapiens OX=9606 GN=SNRNP200	2	31	31	31	6	1	1	0	1	7	8	5	2	2	3	1	6	6	8	6	5	6	5	9	4	3	4	11	6	1	1	0	1	7	8	5	2	2	3
	O75683	0.9494257412950327	0.00761787	O75683	25	25	25	Surfeit locus protein 6	SURF6	sp|O75683|SURF6_HUMAN Surfeit locus protein 6 OS=Homo sapiens OX=9606 GN=SURF6 PE=1 SV=3	1	25	25	25	22	12	14	13	18	15	18	19	17	14	18	21	12	20	16	21	18	19	18	22	13	13	9	21	22	12	14	13	18	15	18	19	17	14	18
	O75691	0.5505810481609363	0.10207110808040198	O75691	16	16	16	Small subunit processome component 20 homolog	UTP20	sp|O75691|UTP20_HUMAN Small subunit processome component 20 homolog OS=Homo sapiens OX=9606 GN=UTP20 PE=1 SV=3	1	16	16	16	6	4	7	6	7	10	10	10	6	6	8	6	10	6	5	8	7	12	7	9	6	7	5	11	6	4	7	6	7	10	10	10	6	6	8
	O75717;O75717-2	0.5023874362688799	0.10341416910655354	O75717;O75717-2	20;19	20;19	20;19	WD repeat and HMG-box DNA-binding protein 1	WDHD1	sp|O75717|WDHD1_HUMAN WD repeat and HMG-box DNA-binding protein 1 OS=Homo sapiens OX=9606 GN=WDHD1 PE=1 SV=1;sp|O75717-2|WDHD1_HUMAN Isoform 2 of WD repeat and HMG-box DNA-binding protein 1 OS=Homo sapiens OX=9606 GN=WDHD1	2	20	20	20	7	1	4	3	6	7	9	8	5	5	7	7	4	6	9	11	8	9	8	11	6	10	6	13	7	1	4	3	6	7	9	8	5	5	7
	O75817	0.0523055	-10.7668	O75817	2	2	2	Ribonuclease P protein subunit p20	POP7	sp|O75817|POP7_HUMAN Ribonuclease P protein subunit p20 OS=Homo sapiens OX=9606 GN=POP7 PE=1 SV=2	1	2	2	2	0	1	1	1	1	1	2	1	1	1	1	1	0	0	1	1	1	1	1	2	1	1	1	2	0	1	1	1	1	1	2	1	1	1	1
	O75821	0.20313326435844112	-6.95165	O75821	20	20	20	Eukaryotic translation initiation factor 3 subunit G	EIF3G	sp|O75821|EIF3G_HUMAN Eukaryotic translation initiation factor 3 subunit G OS=Homo sapiens OX=9606 GN=EIF3G PE=1 SV=2	1	20	20	20	2	2	2	2	1	1	1	2	0	1	1	1	1	1	1	2	0	1	2	2	2	2	2	2	2	2	2	2	1	1	1	2	0	1	1
	O75822;O75822-3;O75822-2	0.20320176761343764	-7.19983	O75822;O75822-3;O75822-2	12;10;9	12;10;9	12;10;9	Eukaryotic translation initiation factor 3 subunit J	EIF3J	sp|O75822|EIF3J_HUMAN Eukaryotic translation initiation factor 3 subunit J OS=Homo sapiens OX=9606 GN=EIF3J PE=1 SV=2;sp|O75822-3|EIF3J_HUMAN Isoform 3 of Eukaryotic translation initiation factor 3 subunit J OS=Homo sapiens OX=9606 GN=EIF3J;sp|O75822-2|EIF	3	12	12	12	3	1	2	2	0	0	2	1	0	0	0	0	0	0	1	2	0	0	2	3	1	1	2	3	3	1	2	2	0	0	2	1	0	0	0
	O75934	0.43658806102038167	-3.1576	O75934	14	14	14	Pre-mRNA-splicing factor SPF27	BCAS2	sp|O75934|SPF27_HUMAN Pre-mRNA-splicing factor SPF27 OS=Homo sapiens OX=9606 GN=BCAS2 PE=1 SV=1	1	14	14	14	0	0	0	0	1	0	3	1	0	0	0	0	0	1	1	1	0	0	1	2	0	1	0	4	0	0	0	0	1	0	3	1	0	0	0
	O75937	0.19615883638472717	-0.349168	O75937	18	18	18	DnaJ homolog subfamily C member 8	DNAJC8	sp|O75937|DNJC8_HUMAN DnaJ homolog subfamily C member 8 OS=Homo sapiens OX=9606 GN=DNAJC8 PE=1 SV=2	1	18	18	18	13	8	9	7	5	8	12	10	7	7	10	10	8	10	12	14	7	13	15	12	7	13	12	15	13	8	9	7	5	8	12	10	7	7	10
	O75940	0.38430048003277667	-0.24987	O75940	8	8	8	Survival of motor neuron-related-splicing factor 30	SMNDC1	sp|O75940|SPF30_HUMAN Survival of motor neuron-related-splicing factor 30 OS=Homo sapiens OX=9606 GN=SMNDC1 PE=1 SV=1	1	8	8	8	6	4	5	4	5	3	5	5	2	2	4	4	2	6	4	5	4	3	5	5	3	6	5	6	6	4	5	4	5	3	5	5	2	2	4
	O76021;O76021-2	0.9734585372394763	0.00548414	O76021;O76021-2	34;19	34;19	34;19	Ribosomal L1 domain-containing protein 1	RSL1D1	sp|O76021|RL1D1_HUMAN Ribosomal L1 domain-containing protein 1 OS=Homo sapiens OX=9606 GN=RSL1D1 PE=1 SV=3;sp|O76021-2|RL1D1_HUMAN Isoform 2 of Ribosomal L1 domain-containing protein 1 OS=Homo sapiens OX=9606 GN=RSL1D1	2	34	34	34	26	17	20	16	25	24	24	24	22	24	22	21	27	18	23	21	26	24	27	26	25	22	18	25	26	17	20	16	25	24	24	24	22	24	22
	O94762;O94762-4	0.0523549	-10.1533	O94762;O94762-4	4;4	4;4	4;4	ATP-dependent DNA helicase Q5	RECQL5	sp|O94762|RECQ5_HUMAN ATP-dependent DNA helicase Q5 OS=Homo sapiens OX=9606 GN=RECQL5 PE=1 SV=2;sp|O94762-4|RECQ5_HUMAN Isoform 4 of ATP-dependent DNA helicase Q5 OS=Homo sapiens OX=9606 GN=RECQL5	2	4	4	4	1	0	0	0	1	2	2	1	0	0	1	1	0	1	1	2	1	3	2	3	1	2	0	3	1	0	0	0	1	2	2	1	0	0	1
	O94776;O94776-2	0.010023405014396258	0.31991768405621634	O94776;O94776-2	9;6	9;6	8;6	Metastasis-associated protein MTA2	MTA2	sp|O94776|MTA2_HUMAN Metastasis-associated protein MTA2 OS=Homo sapiens OX=9606 GN=MTA2 PE=1 SV=1;sp|O94776-2|MTA2_HUMAN Isoform 2 of Metastasis-associated protein MTA2 OS=Homo sapiens OX=9606 GN=MTA2	2	9	9	8	2	2	2	1	2	2	3	3	2	2	2	3	3	1	3	3	3	3	4	3	2	4	3	4	2	2	2	1	2	2	3	3	2	2	2
	O94842;O94842-3;O94842-2;O15405;O15405-2	0.2031297379508689	-6.8269	O94842;O94842-3;O94842-2;O15405;O15405-2	4;4;4;2;2	4;4;4;2;2	2;2;2;0;0	TOX high mobility group box family member 4;TOX high mobility group box family member 3	TOX4;TOX3	sp|O94842|TOX4_HUMAN TOX high mobility group box family member 4 OS=Homo sapiens OX=9606 GN=TOX4 PE=1 SV=1;sp|O94842-3|TOX4_HUMAN Isoform 3 of TOX high mobility group box family member 4 OS=Homo sapiens OX=9606 GN=TOX4;sp|O94842-2|TOX4_HUMAN Isoform 2 of T	5	4	4	2	1	0	1	0	1	0	2	1	0	0	1	1	0	0	2	2	1	2	1	2	1	1	1	1	1	0	1	0	1	0	2	1	0	0	1
	O94906;O94906-2	0.32877810375472805	0.16437061643524586	O94906;O94906-2	15;15	15;15	15;15	Pre-mRNA-processing factor 6	PRPF6	sp|O94906|PRP6_HUMAN Pre-mRNA-processing factor 6 OS=Homo sapiens OX=9606 GN=PRPF6 PE=1 SV=1;sp|O94906-2|PRP6_HUMAN Isoform 2 of Pre-mRNA-processing factor 6 OS=Homo sapiens OX=9606 GN=PRPF6	2	15	15	15	4	3	3	4	5	5	6	5	5	3	4	5	4	5	5	6	3	4	4	6	5	5	4	6	4	3	3	4	5	5	6	5	5	3	4
	O94992	0.5901594112956152	-0.177147	O94992	11	11	10	Protein HEXIM1	HEXIM1	sp|O94992|HEXI1_HUMAN Protein HEXIM1 OS=Homo sapiens OX=9606 GN=HEXIM1 PE=1 SV=1	1	11	11	10	4	2	3	3	3	3	6	5	2	2	3	3	2	2	4	6	1	3	5	8	3	3	4	8	4	2	3	3	3	3	6	5	2	2	3
	O95104;O95104-3;O95104-2	0.29198750052152805	-5.05956	O95104;O95104-3;O95104-2	4;4;3	4;4;3	4;4;3	SR-related and CTD-associated factor 4	SCAF4	sp|O95104|SCAF4_HUMAN SR-related and CTD-associated factor 4 OS=Homo sapiens OX=9606 GN=SCAF4 PE=1 SV=3;sp|O95104-3|SCAF4_HUMAN Isoform 3 of SR-related and CTD-associated factor 4 OS=Homo sapiens OX=9606 GN=SCAF4;sp|O95104-2|SCAF4_HUMAN Isoform 2 of SR-rel	3	4	4	4	3	2	0	1	3	2	3	4	1	2	2	3	1	2	1	4	2	3	2	3	3	2	2	4	3	2	0	1	3	2	3	4	1	2	2
	O95171;O95171-3;O95171-2	0.43658806102038156	-3.70053	O95171;O95171-3;O95171-2	5;5;5	5;5;5	5;5;5	Sciellin	SCEL	sp|O95171|SCEL_HUMAN Sciellin OS=Homo sapiens OX=9606 GN=SCEL PE=1 SV=2;sp|O95171-3|SCEL_HUMAN Isoform 3 of Sciellin OS=Homo sapiens OX=9606 GN=SCEL;sp|O95171-2|SCEL_HUMAN Isoform 2 of Sciellin OS=Homo sapiens OX=9606 GN=SCEL	3	5	5	5	0	0	0	0	0	0	0	0	0	0	0	0	0	0	0	0	0	0	0	5	4	0	0	0	0	0	0	0	0	0	0	0	0	0	0
	O95202;O95202-2;O95202-3		0	O95202	33;3;3	33;3;3	33;3;3	Mitochondrial proton/calcium exchanger protein	LETM1	sp|O95202|LETM1_HUMAN Mitochondrial proton/calcium exchanger protein OS=Homo sapiens OX=9606 GN=LETM1 PE=1 SV=1	3	33	33	33	1	1	1	1	0	0	0	0	0	0	0	0	0	0	0	0	0	0	0	1	1	2	2	2	1	1	1	1	0	0	0	0	0	0	0
	O95218;O95218-2	0.2509691627584084	-6.03831	O95218;O95218-2	6;6	6;6	6;6	Zinc finger Ran-binding domain-containing protein 2	ZRANB2	sp|O95218|ZRAB2_HUMAN Zinc finger Ran-binding domain-containing protein 2 OS=Homo sapiens OX=9606 GN=ZRANB2 PE=1 SV=2;sp|O95218-2|ZRAB2_HUMAN Isoform 2 of Zinc finger Ran-binding domain-containing protein 2 OS=Homo sapiens OX=9606 GN=ZRANB2	2	6	6	6	4	1	2	1	2	2	2	1	1	1	1	2	1	2	3	3	2	2	3	4	1	1	3	4	4	1	2	1	2	2	2	1	1	1	1
	O95232;O95232-2	0.20311696807953294	-6.8512	O95232	12;2	12;2	12;2	Luc7-like protein 3	LUC7L3	sp|O95232|LC7L3_HUMAN Luc7-like protein 3 OS=Homo sapiens OX=9606 GN=LUC7L3 PE=1 SV=2	2	12	12	12	3	0	0	1	0	1	1	0	0	0	0	0	1	0	2	0	1	2	2	1	2	0	0	3	3	0	0	1	0	1	1	0	0	0	0
	O95239;O95239-2;Q2VIQ3	0.2713571173816837	0.19311927549920327	O95239;O95239-2	26;22;11	26;22;11	26;22;11	Chromosome-associated kinesin KIF4A	KIF4A	sp|O95239|KIF4A_HUMAN Chromosome-associated kinesin KIF4A OS=Homo sapiens OX=9606 GN=KIF4A PE=1 SV=3;sp|O95239-2|KIF4A_HUMAN Isoform 2 of Chromosome-associated kinesin KIF4A OS=Homo sapiens OX=9606 GN=KIF4A	3	26	26	26	9	4	2	3	7	9	8	9	6	4	6	4	5	7	8	9	7	8	11	12	6	9	6	12	9	4	2	3	7	9	8	9	6	4	6
	O95251;O95251-4;O95251-2;O95251-3;O95251-5	0.20311094958599088	-6.75083	O95251;O95251-4;O95251-2	6;6;3;1;1	6;6;3;1;1	6;6;3;1;1	Histone acetyltransferase KAT7	KAT7	sp|O95251|KAT7_HUMAN Histone acetyltransferase KAT7 OS=Homo sapiens OX=9606 GN=KAT7 PE=1 SV=1;sp|O95251-4|KAT7_HUMAN Isoform 4 of Histone acetyltransferase KAT7 OS=Homo sapiens OX=9606 GN=KAT7;sp|O95251-2|KAT7_HUMAN Isoform 2 of Histone acetyltransferase K	5	6	6	6	2	1	1	0	0	2	1	2	0	0	1	0	0	2	2	2	0	2	1	2	0	1	1	2	2	1	1	0	0	2	1	2	0	0	1
	O95267;O95267-2		0	O95267;O95267-2	1;1	1;1	1;1	RAS guanyl-releasing protein 1	RASGRP1	sp|O95267|GRP1_HUMAN RAS guanyl-releasing protein 1 OS=Homo sapiens OX=9606 GN=RASGRP1 PE=1 SV=2;sp|O95267-2|GRP1_HUMAN Isoform 2 of RAS guanyl-releasing protein 1 OS=Homo sapiens OX=9606 GN=RASGRP1	2	1	1	1	1	0	1	0	1	1	0	0	1	1	1	1	0	1	1	0	1	1	0	1	0	1	1	1	1	0	1	0	1	1	0	0	1	1	1
	O95347;O95347-2	0.8470919262580394	-1.17299	O95347;O95347-2	26;26	26;26	26;26	Structural maintenance of chromosomes protein 2	SMC2	sp|O95347|SMC2_HUMAN Structural maintenance of chromosomes protein 2 OS=Homo sapiens OX=9606 GN=SMC2 PE=1 SV=2;sp|O95347-2|SMC2_HUMAN Isoform 2 of Structural maintenance of chromosomes protein 2 OS=Homo sapiens OX=9606 GN=SMC2	2	26	26	26	4	1	1	0	2	3	4	4	0	3	2	3	3	3	5	4	1	5	3	3	4	4	6	5	4	1	1	0	2	3	4	4	0	3	2
	O95373	0.43658806102038167	-3.10918	O95373	7	7	7	Importin-7	IPO7	sp|O95373|IPO7_HUMAN Importin-7 OS=Homo sapiens OX=9606 GN=IPO7 PE=1 SV=1	1	7	7	7	1	0	0	1	0	0	0	0	0	0	0	1	0	0	0	1	1	1	1	0	1	1	1	2	1	0	0	1	0	0	0	0	0	0	0
	O95391	1.2748600996104752e-10	-15.2436	O95391	5	5	5	Pre-mRNA-splicing factor SLU7	SLU7	sp|O95391|SLU7_HUMAN Pre-mRNA-splicing factor SLU7 OS=Homo sapiens OX=9606 GN=SLU7 PE=1 SV=2	1	5	5	5	1	1	1	1	1	1	2	1	1	1	1	1	1	1	1	2	2	2	3	2	1	1	1	3	1	1	1	1	1	1	2	1	1	1	1
	O95400	0.4467438389885525	3.553204346080653	O95400	12	12	12	CD2 antigen cytoplasmic tail-binding protein 2	CD2BP2	sp|O95400|CD2B2_HUMAN CD2 antigen cytoplasmic tail-binding protein 2 OS=Homo sapiens OX=9606 GN=CD2BP2 PE=1 SV=1	1	12	12	12	4	1	5	2	4	3	4	5	2	3	2	4	3	3	5	6	6	1	4	6	3	5	2	6	4	1	5	2	4	3	4	5	2	3	2
	O95453;O95453-3;O95453-2;O95453-4	0.6649629356903766	-0.0818222	O95453;O95453-3;O95453-2;O95453-4	14;14;13;11	14;14;13;11	14;14;13;11	Poly(A)-specific ribonuclease PARN	PARN	sp|O95453|PARN_HUMAN Poly(A)-specific ribonuclease PARN OS=Homo sapiens OX=9606 GN=PARN PE=1 SV=1;sp|O95453-3|PARN_HUMAN Isoform 3 of Poly(A)-specific ribonuclease PARN OS=Homo sapiens OX=9606 GN=PARN;sp|O95453-2|PARN_HUMAN Isoform 2 of Poly(A)-specific ri	4	14	14	14	7	3	2	3	2	4	4	8	2	3	6	2	6	3	5	4	4	6	7	8	4	6	2	6	7	3	2	3	2	4	4	8	2	3	6
	O95478	0.198148	-0.306399	O95478	14	14	14	Ribosome biogenesis protein NSA2 homolog	NSA2	sp|O95478|NSA2_HUMAN Ribosome biogenesis protein NSA2 homolog OS=Homo sapiens OX=9606 GN=NSA2 PE=1 SV=1	1	14	14	14	9	6	4	6	9	10	10	10	9	9	8	8	10	9	9	10	9	10	9	12	6	10	8	11	9	6	4	6	9	10	10	10	9	9	8
	O95602	0.7627221912627189	0.0894766	O95602	22	22	22	DNA-directed RNA polymerase I subunit RPA1	POLR1A	sp|O95602|RPA1_HUMAN DNA-directed RNA polymerase I subunit RPA1 OS=Homo sapiens OX=9606 GN=POLR1A PE=1 SV=2	1	22	22	22	16	11	10	12	6	6	8	6	4	6	8	6	10	9	7	6	6	11	7	10	5	9	4	16	16	11	10	12	6	6	8	6	4	6	8
	O95707	0.12155712797310288	-0.312364	O95707	3	3	3	Ribonuclease P protein subunit p29	POP4	sp|O95707|RPP29_HUMAN Ribonuclease P protein subunit p29 OS=Homo sapiens OX=9606 GN=POP4 PE=1 SV=2	1	3	3	3	3	0	1	1	3	3	3	3	2	2	3	3	1	2	3	3	3	3	3	3	3	3	3	3	3	0	1	1	3	3	3	3	2	2	3
	O95785;O95785-2;O95785-4;O95785-3		0	O95785;O95785-2;O95785-4;O95785-3	4;4;4;4	4;4;4;4	4;4;4;4	Protein Wiz	WIZ	sp|O95785|WIZ_HUMAN Protein Wiz OS=Homo sapiens OX=9606 GN=WIZ PE=1 SV=2;sp|O95785-2|WIZ_HUMAN Isoform 2 of Protein Wiz OS=Homo sapiens OX=9606 GN=WIZ;sp|O95785-4|WIZ_HUMAN Isoform 4 of Protein Wiz OS=Homo sapiens OX=9606 GN=WIZ;sp|O95785-3|WIZ_HUMAN Isofo	4	4	4	4	2	0	0	0	1	0	2	2	0	0	1	0	0	0	0	2	0	0	1	0	1	1	1	3	2	0	0	0	1	0	2	2	0	0	1
	O95793;O95793-2;O95793-3	0.030911399447126266	0.20496579971306694	O95793;O95793-2;O95793-3	23;22;19	23;22;19	21;20;17	Double-stranded RNA-binding protein Staufen homolog 1	STAU1	sp|O95793|STAU1_HUMAN Double-stranded RNA-binding protein Staufen homolog 1 OS=Homo sapiens OX=9606 GN=STAU1 PE=1 SV=2;sp|O95793-2|STAU1_HUMAN Isoform Short of Double-stranded RNA-binding protein Staufen homolog 1 OS=Homo sapiens OX=9606 GN=STAU1;sp|O95793	3	23	23	21	9	4	4	5	7	5	10	7	5	5	8	8	6	9	8	11	8	8	6	11	5	7	4	10	9	4	4	5	7	5	10	7	5	5	8
	O95816;O95816-2	1.8500224495204763e-09	16.74566253931408	O95816;O95816-2	15;12	15;12	15;12	BAG family molecular chaperone regulator 2	BAG2	sp|O95816|BAG2_HUMAN BAG family molecular chaperone regulator 2 OS=Homo sapiens OX=9606 GN=BAG2 PE=1 SV=1;sp|O95816-2|BAG2_HUMAN Isoform 2 of BAG family molecular chaperone regulator 2 OS=Homo sapiens OX=9606 GN=BAG2	2	15	15	15	1	1	1	1	1	1	1	1	5	3	4	5	1	1	1	1	1	0	1	1	1	1	1	1	1	1	1	1	1	1	1	1	5	3	4
	O95817		0	O95817	25	25	25	BAG family molecular chaperone regulator 3	BAG3	sp|O95817|BAG3_HUMAN BAG family molecular chaperone regulator 3 OS=Homo sapiens OX=9606 GN=BAG3 PE=1 SV=3	1	25	25	25	0	0	0	0	0	0	0	0	0	0	1	0	1	1	1	2	1	0	0	1	0	0	0	2	0	0	0	0	0	0	0	0	0	0	1
	O95926;O95926-2	0.20318966805389957	-6.08277	O95926;O95926-2	7;6	7;6	7;6	Pre-mRNA-splicing factor SYF2	SYF2	sp|O95926|SYF2_HUMAN Pre-mRNA-splicing factor SYF2 OS=Homo sapiens OX=9606 GN=SYF2 PE=1 SV=1;sp|O95926-2|SYF2_HUMAN Isoform 2 of Pre-mRNA-splicing factor SYF2 OS=Homo sapiens OX=9606 GN=SYF2	2	7	7	7	1	0	0	0	0	0	0	0	0	0	0	0	0	0	0	1	0	0	2	2	0	2	0	2	1	0	0	0	0	0	0	0	0	0	0
	O95983;O95983-2	0.4365880610203816	-3.0857	O95983;O95983-2	8;8	8;8	8;8	Methyl-CpG-binding domain protein 3	MBD3	sp|O95983|MBD3_HUMAN Methyl-CpG-binding domain protein 3 OS=Homo sapiens OX=9606 GN=MBD3 PE=1 SV=1;sp|O95983-2|MBD3_HUMAN Isoform 2 of Methyl-CpG-binding domain protein 3 OS=Homo sapiens OX=9606 GN=MBD3	2	8	8	8	0	0	0	1	0	0	0	1	0	0	0	0	0	0	0	1	0	0	1	3	2	1	1	3	0	0	0	1	0	0	0	1	0	0	0
	O96028;O96028-5;O96028-3;O96028-6;O96028-7	0.29683183814763325	-4.64565	O96028;O96028-5;O96028-3;O96028-6	5;5;5;3;2	5;5;5;3;2	5;5;5;3;2	Histone-lysine N-methyltransferase NSD2	NSD2	sp|O96028|NSD2_HUMAN Histone-lysine N-methyltransferase NSD2 OS=Homo sapiens OX=9606 GN=NSD2 PE=1 SV=1;sp|O96028-5|NSD2_HUMAN Isoform 5 of Histone-lysine N-methyltransferase NSD2 OS=Homo sapiens OX=9606 GN=NSD2;sp|O96028-3|NSD2_HUMAN Isoform 3 of Histone-l	5	5	5	5	3	0	0	0	2	2	2	2	1	3	3	2	1	1	2	4	3	4	4	3	3	3	3	5	3	0	0	0	2	2	2	2	1	3	3
	P00338;P00338-3;P00338-4;P00338-2;P00338-5	0.0621129	-10.2007	P00338;P00338-3;P00338-4;P00338-2;P00338-5	21;20;18;14;14	21;20;18;14;14	21;20;18;14;14	L-lactate dehydrogenase A chain	LDHA	sp|P00338|LDHA_HUMAN L-lactate dehydrogenase A chain OS=Homo sapiens OX=9606 GN=LDHA PE=1 SV=2;sp|P00338-3|LDHA_HUMAN Isoform 3 of L-lactate dehydrogenase A chain OS=Homo sapiens OX=9606 GN=LDHA;sp|P00338-4|LDHA_HUMAN Isoform 4 of L-lactate dehydrogenase A	5	21	21	21	2	1	3	2	3	3	2	3	1	1	4	1	4	3	7	4	2	3	5	6	1	4	2	5	2	1	3	2	3	3	2	3	1	1	4
	P00441		0	P00441	9	9	9	Superoxide dismutase [Cu-Zn]	SOD1	sp|P00441|SODC_HUMAN Superoxide dismutase [Cu-Zn] OS=Homo sapiens OX=9606 GN=SOD1 PE=1 SV=2	1	9	9	9	1	1	1	1	1	1	1	1	1	1	1	1	3	1	1	1	1	1	1	1	1	1	1	2	1	1	1	1	1	1	1	1	1	1	1
	P00558;P00558-2;P07205	0.7905167782199305	-0.0267053	P00558;P00558-2	39;33;7	39;33;7	39;33;7	Phosphoglycerate kinase 1	PGK1	sp|P00558|PGK1_HUMAN Phosphoglycerate kinase 1 OS=Homo sapiens OX=9606 GN=PGK1 PE=1 SV=3;sp|P00558-2|PGK1_HUMAN Isoform 2 of Phosphoglycerate kinase 1 OS=Homo sapiens OX=9606 GN=PGK1	3	39	39	39	14	9	10	11	6	8	9	9	7	7	7	7	13	11	10	11	8	10	11	16	13	15	13	18	14	9	10	11	6	8	9	9	7	7	7
	P00738;P00738-2	0.4365880610203816	-3.66679	P00738;P00738-2	2;2	2;2	1;1	Haptoglobin;Haptoglobin alpha chain;Haptoglobin beta chain	HP	sp|P00738|HPT_HUMAN Haptoglobin OS=Homo sapiens OX=9606 GN=HP PE=1 SV=1;sp|P00738-2|HPT_HUMAN Isoform 2 of Haptoglobin OS=Homo sapiens OX=9606 GN=HP	2	2	2	1	0	0	0	0	0	0	0	0	0	0	0	0	2	0	0	0	0	0	0	2	0	0	0	0	0	0	0	0	0	0	0	0	0	0	0
	P01040	0.49178631354292035	3.3076924350054746	P01040	9	9	9	Cystatin-A;Cystatin-A, N-terminally processed	CSTA	sp|P01040|CYTA_HUMAN Cystatin-A OS=Homo sapiens OX=9606 GN=CSTA PE=1 SV=1	1	9	9	9	5	1	4	2	3	3	6	3	2	2	5	0	8	5	3	0	1	4	3	6	2	2	1	6	5	1	4	2	3	3	6	3	2	2	5
	P01591	0.4365880610203816	-4.29966	P01591	5	5	5	Immunoglobulin J chain	JCHAIN	sp|P01591|IGJ_HUMAN Immunoglobulin J chain OS=Homo sapiens OX=9606 GN=JCHAIN PE=1 SV=4	1	5	5	5	0	0	0	0	0	0	0	0	0	0	0	0	3	0	0	0	0	0	0	5	0	0	0	0	0	0	0	0	0	0	0	0	0	0	0
	P01833	0.43658806102038156	-4.3709	P01833	6	6	6	Polymeric immunoglobulin receptor;Secretory component	PIGR	sp|P01833|PIGR_HUMAN Polymeric immunoglobulin receptor OS=Homo sapiens OX=9606 GN=PIGR PE=1 SV=4	1	6	6	6	0	0	0	0	0	0	0	0	0	0	0	0	5	0	0	0	0	0	0	6	0	0	0	0	0	0	0	0	0	0	0	0	0	0	0
	P01834	0.4365880610203816	-4.3713	P01834	8	8	8	Immunoglobulin kappa constant	IGKC	sp|P01834|IGKC_HUMAN Immunoglobulin kappa constant OS=Homo sapiens OX=9606 GN=IGKC PE=1 SV=2	1	8	8	8	1	0	1	1	0	1	0	0	0	0	0	0	5	1	1	0	0	0	0	8	0	0	0	1	1	0	1	1	0	1	0	0	0	0	0
	P01857;P01857-1	0.4365880610203816	-3.78579	P01857;P01857-1	3;3	3;3	3;3	Immunoglobulin heavy constant gamma 1	IGHG1	sp|P01857|IGHG1_HUMAN Immunoglobulin heavy constant gamma 1 OS=Homo sapiens OX=9606 GN=IGHG1 PE=1 SV=2;sp|P01857-1|IGHG1_HUMAN Isoform 1 of Immunoglobulin heavy constant gamma 1 OS=Homo sapiens OX=9606 GN=IGHG1	2	3	3	3	0	0	1	1	0	1	0	0	0	0	1	0	3	0	0	0	0	0	1	3	0	0	0	1	0	0	1	1	0	1	0	0	0	0	1
	P01871;P01871-1	0.4365880610203816	-3.56972	P01871;P01871-1	2;2	2;2	2;2	Immunoglobulin heavy constant mu	IGHM	sp|P01871|IGHM_HUMAN Immunoglobulin heavy constant mu OS=Homo sapiens OX=9606 GN=IGHM PE=1 SV=5;sp|P01871-1|IGHM_HUMAN Isoform 1 of Immunoglobulin heavy constant mu OS=Homo sapiens OX=9606 GN=IGHM	2	2	2	2	0	0	0	0	0	0	0	0	0	0	0	0	2	0	0	0	0	0	0	2	0	0	0	0	0	0	0	0	0	0	0	0	0	0	0
	P01876;P01876-1	0.21357497433242498	-8.3988	P01876;P01876-1	12;12	12;12	7;7	Immunoglobulin heavy constant alpha 1	IGHA1	sp|P01876|IGHA1_HUMAN Immunoglobulin heavy constant alpha 1 OS=Homo sapiens OX=9606 GN=IGHA1 PE=1 SV=3;sp|P01876-1|IGHA1_HUMAN Isoform 1 of Immunoglobulin heavy constant alpha 1 OS=Homo sapiens OX=9606 GN=IGHA1	2	12	12	7	0	0	0	1	0	0	0	0	0	0	1	0	10	0	0	0	0	0	2	12	0	0	0	1	0	0	0	1	0	0	0	0	0	0	1
	P02545;P02545-3;P02545-6;P02545-5;P02545-4	0.7689465571320507	0.0433922	P02545;P02545-3;P02545-6;P02545-5;P02545-4	76;74;72;56;56	76;74;72;56;56	4;4;0;4;4	Prelamin-A/C;Lamin-A/C	LMNA	sp|P02545|LMNA_HUMAN Prelamin-A/C OS=Homo sapiens OX=9606 GN=LMNA PE=1 SV=1;sp|P02545-3|LMNA_HUMAN Isoform ADelta10 of Prelamin-A/C OS=Homo sapiens OX=9606 GN=LMNA;sp|P02545-6|LMNA_HUMAN Isoform 6 of Prelamin-A/C OS=Homo sapiens OX=9606 GN=LMNA;sp|P02545-5	5	76	76	4	36	16	20	21	18	28	34	31	19	29	27	24	41	30	32	37	26	32	29	42	24	28	27	44	36	16	20	21	18	28	34	31	19	29	27
	P02671;P02671-2	0.4365880610203816	-3.41719	P02671;P02671-2	2;2	2;2	2;2	Fibrinogen alpha chain;Fibrinopeptide A;Fibrinogen alpha chain	FGA	sp|P02671|FIBA_HUMAN Fibrinogen alpha chain OS=Homo sapiens OX=9606 GN=FGA PE=1 SV=2;sp|P02671-2|FIBA_HUMAN Isoform 2 of Fibrinogen alpha chain OS=Homo sapiens OX=9606 GN=FGA	2	2	2	2	0	0	0	0	0	0	0	0	0	0	0	0	2	0	0	0	0	0	0	2	0	0	0	0	0	0	0	0	0	0	0	0	0	0	0
	P02675	0.43658806102038156	-3.60583	P02675	4	4	3	Fibrinogen beta chain;Fibrinopeptide B;Fibrinogen beta chain	FGB	sp|P02675|FIBB_HUMAN Fibrinogen beta chain OS=Homo sapiens OX=9606 GN=FGB PE=1 SV=2	1	4	4	3	0	0	0	0	0	0	0	0	0	0	0	0	3	0	0	0	0	0	0	3	0	0	0	0	0	0	0	0	0	0	0	0	0	0	0
	P02679;P02679-2	0.4365880610203816	-3.35983	P02679;P02679-2	2;2	2;2	2;2	Fibrinogen gamma chain	FGG	sp|P02679|FIBG_HUMAN Fibrinogen gamma chain OS=Homo sapiens OX=9606 GN=FGG PE=1 SV=3;sp|P02679-2|FIBG_HUMAN Isoform Gamma-A of Fibrinogen gamma chain OS=Homo sapiens OX=9606 GN=FGG	2	2	2	2	0	0	0	0	0	0	0	0	0	0	0	0	2	0	0	0	0	0	0	2	0	0	0	0	0	0	0	0	0	0	0	0	0	0	0
	P02788;P02788-2	0.43658806102038156	-4.87935	P02788;P02788-2	37;36	36;35	36;35	Lactotransferrin;Lactoferricin-H;Kaliocin-1;Lactoferroxin-A;Lactoferroxin-B;Lactoferroxin-C	LTF	sp|P02788|TRFL_HUMAN Lactotransferrin OS=Homo sapiens OX=9606 GN=LTF PE=1 SV=6;sp|P02788-2|TRFL_HUMAN Isoform DeltaLf of Lactotransferrin OS=Homo sapiens OX=9606 GN=LTF	2	37	36	36	2	0	0	0	0	0	0	0	0	1	0	0	26	0	0	0	0	1	1	37	0	1	0	1	2	0	0	0	0	0	0	0	0	1	0
	P04040	0.7049464687474012	-2.65591	P04040	17	17	17	Catalase	CAT	sp|P04040|CATA_HUMAN Catalase OS=Homo sapiens OX=9606 GN=CAT PE=1 SV=3	1	17	17	17	3	0	4	4	5	5	0	0	0	0	3	0	13	4	1	0	0	1	4	8	1	0	0	4	3	0	4	4	5	5	0	0	0	0	3
	P04075;P04075-2	0.1954253361995972	-0.330121	P04075;P04075-2	28;26	28;26	27;25	Fructose-bisphosphate aldolase A	ALDOA	sp|P04075|ALDOA_HUMAN Fructose-bisphosphate aldolase A OS=Homo sapiens OX=9606 GN=ALDOA PE=1 SV=2;sp|P04075-2|ALDOA_HUMAN Isoform 2 of Fructose-bisphosphate aldolase A OS=Homo sapiens OX=9606 GN=ALDOA	2	28	28	27	8	4	6	5	5	7	8	6	4	4	3	7	11	6	8	9	6	7	8	11	9	9	8	9	8	4	6	5	5	7	8	6	4	4	3
	P04080	0.43658806102038156	-3.71614	P04080	5	5	5	Cystatin-B	CSTB	sp|P04080|CYTB_HUMAN Cystatin-B OS=Homo sapiens OX=9606 GN=CSTB PE=1 SV=2	1	5	5	5	1	0	0	0	0	0	0	0	0	0	0	0	1	0	0	0	1	1	0	2	1	0	0	2	1	0	0	0	0	0	0	0	0	0	0
	P04083	0.3854928819541382	-1.02107	P04083	31	31	31	Annexin A1;Annexin Ac2-26	ANXA1	sp|P04083|ANXA1_HUMAN Annexin A1 OS=Homo sapiens OX=9606 GN=ANXA1 PE=1 SV=2	1	31	31	31	11	7	7	8	7	9	9	8	4	6	9	6	13	10	7	14	8	7	9	22	12	8	6	13	11	7	7	8	7	9	9	8	4	6	9
	P04406;P04406-2;O14556	0.12092523282993742	-0.35573	P04406;P04406-2	32;29;1	32;29;1	32;29;1	Glyceraldehyde-3-phosphate dehydrogenase	GAPDH	sp|P04406|G3P_HUMAN Glyceraldehyde-3-phosphate dehydrogenase OS=Homo sapiens OX=9606 GN=GAPDH PE=1 SV=3;sp|P04406-2|G3P_HUMAN Isoform 2 of Glyceraldehyde-3-phosphate dehydrogenase OS=Homo sapiens OX=9606 GN=GAPDH	3	32	32	32	16	10	12	14	9	8	10	10	6	9	9	9	20	13	12	12	9	11	12	15	13	15	12	15	16	10	12	14	9	8	10	10	6	9	9
	P04792	0.8444641530673771	0.0970467	P04792	23	23	23	Heat shock protein beta-1	HSPB1	sp|P04792|HSPB1_HUMAN Heat shock protein beta-1 OS=Homo sapiens OX=9606 GN=HSPB1 PE=1 SV=2	1	23	23	23	7	3	7	6	6	6	7	8	7	7	6	8	12	10	10	13	7	8	8	14	6	7	6	9	7	3	7	6	6	6	7	8	7	7	6
	P05089;P05089-2;P05089-3	0.7605185678640054	-2.02319	P05089;P05089-2;P05089-3	15;15;10	15;15;10	15;15;10	Arginase-1	ARG1	sp|P05089|ARGI1_HUMAN Arginase-1 OS=Homo sapiens OX=9606 GN=ARG1 PE=1 SV=2;sp|P05089-2|ARGI1_HUMAN Isoform 2 of Arginase-1 OS=Homo sapiens OX=9606 GN=ARG1;sp|P05089-3|ARGI1_HUMAN Isoform 3 of Arginase-1 OS=Homo sapiens OX=9606 GN=ARG1	3	15	15	15	4	0	1	3	2	1	0	0	0	0	4	0	12	3	0	0	1	1	4	5	0	0	0	3	4	0	1	3	2	1	0	0	0	0	4
	P05109	0.22579766200269683	-6.4182	P05109	13	13	13	Protein S100-A8	S100A8	sp|P05109|S10A8_HUMAN Protein S100-A8 OS=Homo sapiens OX=9606 GN=S100A8 PE=1 SV=1	1	13	13	13	6	2	5	11	5	2	2	6	2	1	6	5	11	9	5	4	7	2	9	11	3	3	3	5	6	2	5	11	5	2	2	6	2	1	6
	P05114	0.0526484	-12.4177	P05114	7	7	7	Non-histone chromosomal protein HMG-14	HMGN1	sp|P05114|HMGN1_HUMAN Non-histone chromosomal protein HMG-14 OS=Homo sapiens OX=9606 GN=HMGN1 PE=1 SV=3	1	7	7	7	2	0	1	0	1	1	2	1	1	1	1	2	1	1	1	2	1	4	4	5	0	1	2	3	2	0	1	0	1	1	2	1	1	1	1
	P05141;Q9H0C2	0.3415915484111853	6.0231730618769035	P05141	9;3	2;0	2;0	ADP/ATP translocase 2;ADP/ATP translocase 2, N-terminally processed	SLC25A5	sp|P05141|ADT2_HUMAN ADP/ATP translocase 2 OS=Homo sapiens OX=9606 GN=SLC25A5 PE=1 SV=7	2	9	2	2	1	0	0	1	2	2	2	2	1	2	2	1	2	1	1	2	1	2	1	1	1	1	1	1	1	0	0	1	2	2	2	2	1	2	2
	P05164;P05164-2;P05164-3;P11678	0.4365880610203816	-4.04112	P05164;P05164-2;P05164-3	8;8;8;1	8;8;8;1	8;8;8;1	Myeloperoxidase;Myeloperoxidase;89 kDa myeloperoxidase;84 kDa myeloperoxidase;Myeloperoxidase light chain;Myeloperoxidase heavy chain	MPO	sp|P05164|PERM_HUMAN Myeloperoxidase OS=Homo sapiens OX=9606 GN=MPO PE=1 SV=1;sp|P05164-2|PERM_HUMAN Isoform H14 of Myeloperoxidase OS=Homo sapiens OX=9606 GN=MPO;sp|P05164-3|PERM_HUMAN Isoform H7 of Myeloperoxidase OS=Homo sapiens OX=9606 GN=MPO	4	8	8	8	0	0	0	0	0	0	0	0	0	0	0	0	7	0	0	0	0	0	0	7	0	0	0	0	0	0	0	0	0	0	0	0	0	0	0
	P05204	0.0526768	-12.3239	P05204	5	5	4	Non-histone chromosomal protein HMG-17	HMGN2	sp|P05204|HMGN2_HUMAN Non-histone chromosomal protein HMG-17 OS=Homo sapiens OX=9606 GN=HMGN2 PE=1 SV=3	1	5	5	4	2	0	0	0	0	2	1	1	0	1	1	1	0	1	2	1	1	1	3	3	1	1	2	2	2	0	0	0	0	2	1	1	0	1	1
	P05386		0	P05386	5	3	3	Large ribosomal subunit protein P1	RPLP1	sp|P05386|RLA1_HUMAN Large ribosomal subunit protein P1 OS=Homo sapiens OX=9606 GN=RPLP1 PE=1 SV=1	1	5	3	3	2	2	2	2	1	2	1	1	1	1	1	1	1	2	1	2	1	1	1	2	2	2	2	3	1	1	1	1	1	2	1	1	1	1	1
	P05387;P05386-2	0.44598603688997407	0.27930886912542974	P05387	12;2	12;2	10;0	Large ribosomal subunit protein P2	RPLP2	sp|P05387|RLA2_HUMAN Large ribosomal subunit protein P2 OS=Homo sapiens OX=9606 GN=RPLP2 PE=1 SV=1	2	12	12	10	6	5	6	6	5	4	5	5	5	5	5	5	4	6	4	6	5	5	5	6	6	6	6	6	6	5	6	6	5	4	5	5	5	5	5
	P05455	0.11652364400762748	-0.135488	P05455	30	30	30	Lupus La protein	SSB	sp|P05455|LA_HUMAN Lupus La protein OS=Homo sapiens OX=9606 GN=SSB PE=1 SV=2	1	30	30	30	18	4	9	6	15	14	17	15	9	9	13	14	15	12	12	12	10	13	18	19	9	14	9	16	18	4	9	6	15	14	17	15	9	9	13
	P06396-2;P06396;P06396-4;P06396-3	0.43658806102038156	-3.93183	P06396-2;P06396;P06396-4;P06396-3	11;10;10;10	4;3;3;3	4;3;3;3	Gelsolin	GSN	sp|P06396-2|GELS_HUMAN Isoform 2 of Gelsolin OS=Homo sapiens OX=9606 GN=GSN;sp|P06396|GELS_HUMAN Gelsolin OS=Homo sapiens OX=9606 GN=GSN PE=1 SV=1;sp|P06396-4|GELS_HUMAN Isoform 4 of Gelsolin OS=Homo sapiens OX=9606 GN=GSN;sp|P06396-3|GELS_HUMAN Isoform 3	4	11	4	4	2	0	1	1	0	0	0	0	0	0	0	0	6	0	0	0	0	0	0	6	1	0	0	2	0	0	0	0	0	0	0	0	0	0	0
	P06493;P06493-2;Q00526	0.3462634688390744	-5.92116	P06493;P06493-2	8;7;2	7;7;1	6;6;0	Cyclin-dependent kinase 1	CDK1	sp|P06493|CDK1_HUMAN Cyclin-dependent kinase 1 OS=Homo sapiens OX=9606 GN=CDK1 PE=1 SV=3;sp|P06493-2|CDK1_HUMAN Isoform 2 of Cyclin-dependent kinase 1 OS=Homo sapiens OX=9606 GN=CDK1	3	8	7	6	5	1	1	1	1	1	3	1	0	0	2	2	2	1	4	4	2	1	2	3	1	2	1	4	5	1	1	1	1	1	3	1	0	0	2
	P06702	0.7480786123381458	1.9188345615020541	P06702	11	11	11	Protein S100-A9	S100A9	sp|P06702|S10A9_HUMAN Protein S100-A9 OS=Homo sapiens OX=9606 GN=S100A9 PE=1 SV=1	1	11	11	11	7	6	6	10	5	2	6	5	4	2	7	5	11	8	7	2	8	1	8	11	6	5	5	7	7	6	6	10	5	2	6	5	4	2	7
	P06733;P06733-2	0.17068137712345183	-0.192847	P06733;P06733-2	45;30	45;30	42;28	Alpha-enolase	ENO1	sp|P06733|ENOA_HUMAN Alpha-enolase OS=Homo sapiens OX=9606 GN=ENO1 PE=1 SV=2;sp|P06733-2|ENOA_HUMAN Isoform MBP-1 of Alpha-enolase OS=Homo sapiens OX=9606 GN=ENO1	2	45	45	42	23	12	17	16	17	20	20	18	15	16	16	23	24	21	22	18	21	20	23	24	19	20	16	25	23	12	17	16	17	20	20	18	15	16	16
	P06753-2;P06753-3;P06753-5;P06753-4;P06753-7	0.0697632	-8.93976	P06753-2;P06753-3;P06753-5;P06753-4	39;36;36;33;16	39;36;36;33;16	3;0;3;0;3	Tropomyosin alpha-3 chain	TPM3	sp|P06753-2|TPM3_HUMAN Isoform 2 of Tropomyosin alpha-3 chain OS=Homo sapiens OX=9606 GN=TPM3;sp|P06753-3|TPM3_HUMAN Isoform 3 of Tropomyosin alpha-3 chain OS=Homo sapiens OX=9606 GN=TPM3;sp|P06753-5|TPM3_HUMAN Isoform 5 of Tropomyosin alpha-3 chain OS=Hom	5	39	39	3	9	3	10	11	2	1	2	1	0	2	0	2	7	7	11	15	4	2	2	13	5	9	7	13	9	3	10	11	2	1	2	1	0	2	0
	P07195	0.9396668695421383	-0.0094106	P07195	22	22	22	L-lactate dehydrogenase B chain	LDHB	sp|P07195|LDHB_HUMAN L-lactate dehydrogenase B chain OS=Homo sapiens OX=9606 GN=LDHB PE=1 SV=2	1	22	22	22	6	3	4	4	3	5	5	5	3	3	4	4	5	6	7	7	4	6	5	7	4	6	4	6	6	3	4	4	3	5	5	5	3	3	4
	P07237	0.4365880610203816	-3.32942	P07237	53	53	53	Protein disulfide-isomerase	P4HB	sp|P07237|PDIA1_HUMAN Protein disulfide-isomerase OS=Homo sapiens OX=9606 GN=P4HB PE=1 SV=3	1	53	53	53	4	2	1	5	0	0	0	0	0	0	0	0	3	0	0	1	0	1	0	6	5	4	2	7	4	2	1	5	0	0	0	0	0	0	0
	P07305;P07305-2	0.7115974411861855	0.11210205587944344	P07305;P07305-2	8;6	8;6	8;6	Histone H1.0;Histone H1.0, N-terminally processed	H1-0	sp|P07305|H10_HUMAN Histone H1.0 OS=Homo sapiens OX=9606 GN=H1-0 PE=1 SV=3;sp|P07305-2|H10_HUMAN Isoform 2 of Histone H1.0 OS=Homo sapiens OX=9606 GN=H1-0	2	8	8	8	7	3	4	4	3	3	5	4	4	3	4	3	5	5	6	5	4	6	5	7	4	4	6	7	7	3	4	4	3	3	5	4	4	3	4
	P07339	0.43658806102038156	-3.09582	P07339	10	10	10	Cathepsin D;Cathepsin D light chain;Cathepsin D heavy chain	CTSD	sp|P07339|CATD_HUMAN Cathepsin D OS=Homo sapiens OX=9606 GN=CTSD PE=1 SV=1	1	10	10	10	1	0	0	1	1	0	1	1	0	0	1	1	7	1	0	0	1	0	1	2	0	0	0	2	1	0	0	1	1	0	1	1	0	0	1
	P07355;P07355-2;A6NMY6	0.2607227249271861	-5.61819	P07355;P07355-2;A6NMY6	34;33;23	34;33;23	34;33;23	Annexin A2;Putative annexin A2-like protein	ANXA2;ANXA2P2	sp|P07355|ANXA2_HUMAN Annexin A2 OS=Homo sapiens OX=9606 GN=ANXA2 PE=1 SV=2;sp|P07355-2|ANXA2_HUMAN Isoform 2 of Annexin A2 OS=Homo sapiens OX=9606 GN=ANXA2;sp|A6NMY6|AXA2L_HUMAN Putative annexin A2-like protein OS=Homo sapiens OX=9606 GN=ANXA2P2 PE=5 SV=2	3	34	34	34	7	1	5	7	8	8	3	3	1	3	7	5	17	9	5	4	6	7	8	16	3	3	3	12	7	1	5	7	8	8	3	3	1	3	7
	P07437;A6NNZ2	0.025587167803103442	0.9613791949104158	P07437	28;4	9;0	7;0	Tubulin beta chain	TUBB	sp|P07437|TBB5_HUMAN Tubulin beta chain OS=Homo sapiens OX=9606 GN=TUBB PE=1 SV=2	2	28	9	7	5	4	4	5	5	6	5	5	5	7	4	5	13	9	7	8	5	6	7	11	7	6	4	9	1	1	1	1	1	1	1	1	2	2	1
	P07476	0.4365880610203816	-3.52915	P07476	7	7	7	Involucrin	IVL	sp|P07476|INVO_HUMAN Involucrin OS=Homo sapiens OX=9606 GN=IVL PE=1 SV=2	1	7	7	7	0	0	0	0	0	0	0	0	0	0	0	0	0	0	0	0	0	0	0	7	7	0	0	0	0	0	0	0	0	0	0	0	0	0	0
	P07814	0.4365880610203816	-3.2641	P07814	50	50	50	Bifunctional glutamate/proline--tRNA ligase;Glutamate--tRNA ligase;Proline--tRNA ligase	EPRS1	sp|P07814|SYEP_HUMAN Bifunctional glutamate/proline--tRNA ligase OS=Homo sapiens OX=9606 GN=EPRS1 PE=1 SV=5	1	50	50	50	7	4	4	4	0	0	1	1	0	0	0	0	1	0	1	2	0	1	1	3	5	3	4	7	7	4	4	4	0	0	1	1	0	0	0
	P07900;P07900-2;Q14568;Q58FG0;Q58FG1	0.6238037394392181	0.10255251760792916	P07900;P07900-2	73;73;8;8;3	53;53;3;5;2	53;53;3;5;2	Heat shock protein HSP 90-alpha	HSP90AA1	sp|P07900|HS90A_HUMAN Heat shock protein HSP 90-alpha OS=Homo sapiens OX=9606 GN=HSP90AA1 PE=1 SV=5;sp|P07900-2|HS90A_HUMAN Isoform 2 of Heat shock protein HSP 90-alpha OS=Homo sapiens OX=9606 GN=HSP90AA1	5	73	53	53	35	26	26	28	13	20	23	20	12	19	20	18	22	18	26	23	16	20	23	28	33	36	33	39	24	15	17	18	5	11	13	11	9	10	10
	P07910-2;P07910-4	0.20569961152374733	0.33817	P07910-2;P07910-4	32;27	32;27	4;4	Heterogeneous nuclear ribonucleoproteins C1/C2	HNRNPC	sp|P07910-2|HNRPC_HUMAN Isoform C1 of Heterogeneous nuclear ribonucleoproteins C1/C2 OS=Homo sapiens OX=9606 GN=HNRNPC;sp|P07910-4|HNRPC_HUMAN Isoform 4 of Heterogeneous nuclear ribonucleoproteins C1/C2 OS=Homo sapiens OX=9606 GN=HNRNPC	2	32	32	4	18	15	15	16	13	14	17	15	14	14	14	15	16	16	17	17	15	15	15	18	14	17	15	20	18	15	15	16	13	14	17	15	14	14	14
	P08047;P08047-3;P08047-2	0.855364	-1.15609	P08047;P08047-3	3;3;1	3;3;1	3;3;1	Transcription factor Sp1	SP1	sp|P08047|SP1_HUMAN Transcription factor Sp1 OS=Homo sapiens OX=9606 GN=SP1 PE=1 SV=3;sp|P08047-3|SP1_HUMAN Isoform 3 of Transcription factor Sp1 OS=Homo sapiens OX=9606 GN=SP1	3	3	3	3	2	0	0	1	3	1	3	3	2	1	3	1	0	3	2	2	2	3	3	1	2	3	2	3	2	0	0	1	3	1	3	3	2	1	3
	P08238	0.3712067566444497	0.1537523355288286	P08238	80	80	36	Heat shock protein HSP 90-beta	HSP90AB1	sp|P08238|HS90B_HUMAN Heat shock protein HSP 90-beta OS=Homo sapiens OX=9606 GN=HSP90AB1 PE=1 SV=4	1	80	80	36	38	29	28	32	16	20	26	24	10	20	22	22	28	25	29	33	20	23	23	31	34	37	34	40	38	29	28	32	16	20	26	24	10	20	22
	P08311	0.43658806102038156	-3.90768	P08311	7	7	7	Cathepsin G;Cathepsin G, C-terminal truncated form	CTSG	sp|P08311|CATG_HUMAN Cathepsin G OS=Homo sapiens OX=9606 GN=CTSG PE=1 SV=2	1	7	7	7	0	0	0	0	0	0	0	0	0	0	0	0	7	0	0	0	0	0	0	4	0	0	0	0	0	0	0	0	0	0	0	0	0	0	0
	P08579	0.4365880610203816	-3.39178	P08579	10	8	8	U2 small nuclear ribonucleoprotein B	SNRPB2	sp|P08579|RU2B_HUMAN U2 small nuclear ribonucleoprotein B OS=Homo sapiens OX=9606 GN=SNRPB2 PE=1 SV=1	1	10	8	8	2	1	1	2	1	1	2	0	0	0	0	0	1	0	3	0	1	0	1	6	0	1	1	6	0	0	0	1	1	1	2	0	0	0	0
	P08621;P08621-2;P08621-3;P08621-4	0.9619054596470695	-0.0164969	P08621;P08621-2;P08621-3	34;32;17;16	34;32;17;16	34;32;17;16	U1 small nuclear ribonucleoprotein 70 kDa	SNRNP70	sp|P08621|RU17_HUMAN U1 small nuclear ribonucleoprotein 70 kDa OS=Homo sapiens OX=9606 GN=SNRNP70 PE=1 SV=2;sp|P08621-2|RU17_HUMAN Isoform 2 of U1 small nuclear ribonucleoprotein 70 kDa OS=Homo sapiens OX=9606 GN=SNRNP70;sp|P08621-3|RU17_HUMAN Isoform 3 of	4	34	34	34	15	7	9	5	3	2	8	9	4	4	5	8	7	7	9	10	5	10	9	14	6	6	7	17	15	7	9	5	3	2	8	9	4	4	5
	P08670;P41219;P41219-2;Q16352;P07196	0.7896588316321246	0.0686267	P08670	80;5;5;2;1	80;5;5;2;1	71;3;3;0;0	Vimentin	VIM	sp|P08670|VIME_HUMAN Vimentin OS=Homo sapiens OX=9606 GN=VIM PE=1 SV=4	5	80	80	71	13	8	12	11	4	8	11	8	7	9	7	7	22	20	19	21	8	8	7	19	10	14	7	20	13	8	12	11	4	8	11	8	7	9	7
	P08708	0.2746467142109447	-0.260061	P08708	12	12	12	Small ribosomal subunit protein eS17	RPS17	sp|P08708|RS17_HUMAN Small ribosomal subunit protein eS17 OS=Homo sapiens OX=9606 GN=RPS17 PE=1 SV=2	1	12	12	12	6	2	2	4	3	3	4	6	3	4	3	3	3	4	4	4	5	5	4	6	3	5	2	4	6	2	2	4	3	3	4	6	3	4	3
	P08758	0.4365880610203816	-3.13787	P08758	21	21	21	Annexin A5	ANXA5	sp|P08758|ANXA5_HUMAN Annexin A5 OS=Homo sapiens OX=9606 GN=ANXA5 PE=1 SV=2	1	21	21	21	1	1	0	0	0	2	2	0	0	1	0	0	1	0	2	1	1	0	0	2	0	1	0	2	1	1	0	0	0	2	2	0	0	1	0
	P09012	6.18464130966442e-07	-15.3743	P09012	12	12	10	U1 small nuclear ribonucleoprotein A	SNRPA	sp|P09012|SNRPA_HUMAN U1 small nuclear ribonucleoprotein A OS=Homo sapiens OX=9606 GN=SNRPA PE=1 SV=3	1	12	12	10	9	7	9	7	3	1	3	3	1	1	0	1	1	2	6	5	5	3	5	6	1	4	2	9	9	7	9	7	3	1	3	3	1	1	0
	P09211	0.4365880610203816	-3.80996	P09211	8	8	8	Glutathione S-transferase P	GSTP1	sp|P09211|GSTP1_HUMAN Glutathione S-transferase P OS=Homo sapiens OX=9606 GN=GSTP1 PE=1 SV=2	1	8	8	8	3	1	3	2	1	1	1	1	1	1	0	1	2	2	2	2	1	1	1	3	2	1	1	2	3	1	3	2	1	1	1	1	1	1	0
	P09234	0.23695563475537026	0.3141658710302693	P09234	2	2	2	U1 small nuclear ribonucleoprotein C	SNRPC	sp|P09234|RU1C_HUMAN U1 small nuclear ribonucleoprotein C OS=Homo sapiens OX=9606 GN=SNRPC PE=1 SV=1	1	2	2	2	1	1	1	1	1	1	1	1	1	1	1	1	1	1	1	1	1	1	1	1	1	1	1	1	1	1	1	1	1	1	1	1	1	1	1
	P09382	0.7644708141008546	0.0868734	P09382	10	10	10	Galectin-1	LGALS1	sp|P09382|LEG1_HUMAN Galectin-1 OS=Homo sapiens OX=9606 GN=LGALS1 PE=1 SV=2	1	10	10	10	5	2	3	3	3	2	2	3	2	2	2	2	3	5	4	4	2	2	2	4	4	7	5	5	5	2	3	3	3	2	2	3	2	2	2
	P09429;B2RPK0	0.19944706277690363	-0.32369	P09429;B2RPK0	26;14	26;14	19;8	High mobility group protein B1;Putative high mobility group protein B1-like 1	HMGB1;HMGB1P1	sp|P09429|HMGB1_HUMAN High mobility group protein B1 OS=Homo sapiens OX=9606 GN=HMGB1 PE=1 SV=3;sp|B2RPK0|HGB1A_HUMAN Putative high mobility group protein B1-like 1 OS=Homo sapiens OX=9606 GN=HMGB1P1 PE=5 SV=1	2	26	26	19	23	14	17	18	16	21	22	21	18	18	17	19	17	18	21	24	21	24	22	23	21	23	20	23	23	14	17	18	16	21	22	21	18	18	17
	P09651-2;P09651;P09651-3;A0A2R8Y4L2;Q32P51	0.967177	0.00918487	P09651-2;P09651;P09651-3;A0A2R8Y4L2;Q32P51	41;40;37;32;25	41;40;37;32;25	38;37;34;31;22	Heterogeneous nuclear ribonucleoprotein A1;Heterogeneous nuclear ribonucleoprotein A1, N-terminally processed;Heterogeneous nuclear ribonucleoprotein A1-like 3;Heterogeneous nuclear ribonucleoprotein A1-like 2	HNRNPA1;HNRNPA1L3;HNRNPA1L2	sp|P09651-2|ROA1_HUMAN Isoform A1-A of Heterogeneous nuclear ribonucleoprotein A1 OS=Homo sapiens OX=9606 GN=HNRNPA1;sp|P09651|ROA1_HUMAN Heterogeneous nuclear ribonucleoprotein A1 OS=Homo sapiens OX=9606 GN=HNRNPA1 PE=1 SV=5;sp|P09651-3|ROA1_HUMAN Isoform	5	41	41	38	27	13	19	16	16	19	20	17	13	15	18	18	21	19	24	23	16	23	22	29	19	19	16	28	27	13	19	16	16	19	20	17	13	15	18
	P09661	0.8945585826796377	-0.0123156	P09661	17	17	17	U2 small nuclear ribonucleoprotein A	SNRPA1	sp|P09661|RU2A_HUMAN U2 small nuclear ribonucleoprotein A OS=Homo sapiens OX=9606 GN=SNRPA1 PE=1 SV=2	1	17	17	17	8	4	5	5	5	5	8	6	3	6	5	7	5	7	6	10	6	6	5	10	5	8	4	10	8	4	5	5	5	5	8	6	3	6	5
	P09874	0.4362599176698041	0.12221098489910531	P09874	48	48	48	Poly [ADP-ribose] polymerase 1;Poly [ADP-ribose] polymerase 1, processed C-terminus;Poly [ADP-ribose] polymerase 1, processed N-terminus	PARP1	sp|P09874|PARP1_HUMAN Poly [ADP-ribose] polymerase 1 OS=Homo sapiens OX=9606 GN=PARP1 PE=1 SV=4	1	48	48	48	37	24	27	23	28	36	35	31	22	28	33	30	35	34	34	31	30	34	35	39	32	36	34	39	37	24	27	23	28	36	35	31	22	28	33
	P09884	0.0522743	-13.0425	P09884	5	5	5	DNA polymerase alpha catalytic subunit	POLA1	sp|P09884|DPOLA_HUMAN DNA polymerase alpha catalytic subunit OS=Homo sapiens OX=9606 GN=POLA1 PE=1 SV=2	1	5	5	5	2	0	0	1	1	0	3	1	0	1	0	0	0	0	2	1	2	0	2	2	2	3	2	3	2	0	0	1	1	0	3	1	0	1	0
	P09972		0	P09972	7	6	6	Fructose-bisphosphate aldolase C	ALDOC	sp|P09972|ALDOC_HUMAN Fructose-bisphosphate aldolase C OS=Homo sapiens OX=9606 GN=ALDOC PE=1 SV=2	1	7	6	6	0	0	0	0	0	0	0	1	0	0	0	0	2	1	0	0	0	0	0	1	0	0	0	2	0	0	0	0	0	0	0	1	0	0	0
	P0C0S5;Q71UI9;Q71UI9-2;Q71UI9-4;Q71UI9-5;Q71UI9-3	0.25158871738971217	0.23009547454551083	P0C0S5;Q71UI9;Q71UI9-2;Q71UI9-4	11;10;9;6;4;4	9;8;7;5;3;3	8;7;6;5;2;3	Histone H2A.Z;Histone H2A.V	H2AZ1;H2AZ2	sp|P0C0S5|H2AZ_HUMAN Histone H2A.Z OS=Homo sapiens OX=9606 GN=H2AZ1 PE=1 SV=2;sp|Q71UI9|H2AV_HUMAN Histone H2A.V OS=Homo sapiens OX=9606 GN=H2AZ2 PE=1 SV=3;sp|Q71UI9-2|H2AV_HUMAN Isoform 2 of Histone H2A.V OS=Homo sapiens OX=9606 GN=H2AZ2;sp|Q71UI9-4|H2AV_	6	11	9	8	9	7	7	8	8	9	9	8	9	7	9	9	9	8	8	10	9	9	8	9	7	8	7	9	7	5	5	6	6	7	7	6	7	5	7
	P0CG48;P0CG47;P62979;P62987	0.9305898683924353	0.0171133	P0CG48;P0CG47;P62979;P62987	9;9;9;9	9;9;9;9	9;9;9;9	Polyubiquitin-C;Ubiquitin;Polyubiquitin-B;Ubiquitin;Ubiquitin-ribosomal protein eS31 fusion protein;Ubiquitin;Small ribosomal subunit protein eS31;Ubiquitin-ribosomal protein eL40 fusion protein;Ubiquitin;Large ribosomal subunit protein eL40	UBC;UBB;RPS27A;UBA52	sp|P0CG48|UBC_HUMAN Polyubiquitin-C OS=Homo sapiens OX=9606 GN=UBC PE=1 SV=3;sp|P0CG47|UBB_HUMAN Polyubiquitin-B OS=Homo sapiens OX=9606 GN=UBB PE=1 SV=1;sp|P62979|RS27A_HUMAN Ubiquitin-ribosomal protein eS31 fusion protein OS=Homo sapiens OX=9606 GN=RPS27	4	9	9	9	6	5	5	5	5	5	5	5	5	5	4	5	5	5	5	5	5	5	6	5	5	5	5	6	6	5	5	5	5	5	5	5	5	5	4
	P0DMV8;P0DMV9;P0DMV8-2	4.157647373497962e-06	2.142973732410681	P0DMV8;P0DMV9;P0DMV8-2	51;51;44	46;46;39	32;32;26	Heat shock 70 kDa protein 1A;Heat shock 70 kDa protein 1B	HSPA1A;HSPA1B	sp|P0DMV8|HS71A_HUMAN Heat shock 70 kDa protein 1A OS=Homo sapiens OX=9606 GN=HSPA1A PE=1 SV=1;sp|P0DMV9|HS71B_HUMAN Heat shock 70 kDa protein 1B OS=Homo sapiens OX=9606 GN=HSPA1B PE=1 SV=1;sp|P0DMV8-2|HS71A_HUMAN Isoform 2 of Heat shock 70 kDa protein 1A	3	51	46	32	21	13	13	16	10	11	18	14	22	24	26	23	18	13	19	16	9	11	14	22	16	22	21	30	18	12	10	14	9	9	15	12	19	20	24
	P0DOY2;P0DOY3;P0CF74;A0M8Q6	0.43658806102038156	-4.62922	P0DOY2;P0DOY3;P0CF74	5;4;4;2	5;4;4;2	2;2;1;1	Immunoglobulin lambda constant 2;Immunoglobulin lambda constant 3;Immunoglobulin lambda constant 6	IGLC2;IGLC3;IGLC6	sp|P0DOY2|IGLC2_HUMAN Immunoglobulin lambda constant 2 OS=Homo sapiens OX=9606 GN=IGLC2 PE=1 SV=1;sp|P0DOY3|IGLC3_HUMAN Immunoglobulin lambda constant 3 OS=Homo sapiens OX=9606 GN=IGLC3 PE=1 SV=1;sp|P0CF74|IGLC6_HUMAN Immunoglobulin lambda constant 6 OS=Ho	4	5	5	2	1	0	1	1	0	1	0	0	0	0	0	1	2	0	1	0	0	0	1	5	1	0	0	1	1	0	1	1	0	1	0	0	0	0	0
	P0DP25;P0DP24;P0DP23;P02585	0.9251888170919478	0.0344472	P0DP25;P0DP24;P0DP23	13;13;13;1	13;13;13;1	10;10;10;0	Calmodulin-3;Calmodulin-2;Calmodulin-1	CALM3;CALM2;CALM1	sp|P0DP25|CALM3_HUMAN Calmodulin-3 OS=Homo sapiens OX=9606 GN=CALM3 PE=1 SV=1;sp|P0DP24|CALM2_HUMAN Calmodulin-2 OS=Homo sapiens OX=9606 GN=CALM2 PE=1 SV=1;sp|P0DP23|CALM1_HUMAN Calmodulin-1 OS=Homo sapiens OX=9606 GN=CALM1 PE=1 SV=1	4	13	13	10	3	2	3	2	3	2	3	2	2	2	3	2	3	3	3	4	3	3	3	5	3	3	4	4	3	2	3	2	3	2	3	2	2	2	3
	P0DPB6;P0DPB5	0.8055129500101144	-0.0627915	P0DPB6;P0DPB5	4;2	4;2	4;2	DNA-directed RNA polymerases I and III subunit RPAC2;Protein POLR1D, isoform 2	POLR1D	sp|P0DPB6|RPAC2_HUMAN DNA-directed RNA polymerases I and III subunit RPAC2 OS=Homo sapiens OX=9606 GN=POLR1D PE=1 SV=1;sp|P0DPB5|RPC22_HUMAN Protein POLR1D, isoform 2 OS=Homo sapiens OX=9606 GN=POLR1D PE=1 SV=1	2	4	4	4	4	0	4	2	3	1	2	4	2	1	3	3	2	2	4	3	2	2	3	4	1	3	2	4	4	0	4	2	3	1	2	4	2	1	3
	P10412;P16402;P22492	0.0924257	0.29039474196785875	P10412;P16402	18;15;4	18;15;4	4;1;0	Histone H1.4;Histone H1.3	H1-4;H1-3	sp|P10412|H14_HUMAN Histone H1.4 OS=Homo sapiens OX=9606 GN=H1-4 PE=1 SV=2;sp|P16402|H13_HUMAN Histone H1.3 OS=Homo sapiens OX=9606 GN=H1-3 PE=1 SV=2	3	18	18	4	14	9	14	11	13	12	13	14	13	13	11	15	10	14	13	16	12	11	15	15	14	11	12	14	14	9	14	11	13	12	13	14	13	13	11
	P10599;P10599-2	0.46564696008415346	-0.229254	P10599;P10599-2	8;6	8;6	8;6	Thioredoxin	TXN	sp|P10599|THIO_HUMAN Thioredoxin OS=Homo sapiens OX=9606 GN=TXN PE=1 SV=3;sp|P10599-2|THIO_HUMAN Isoform 2 of Thioredoxin OS=Homo sapiens OX=9606 GN=TXN	2	8	8	8	6	5	6	5	6	6	6	6	4	6	5	4	6	5	5	4	5	6	5	6	6	4	5	6	6	5	6	5	6	6	6	6	4	6	5
	P10768	0.3565344473045459	-5.79578	P10768	6	6	6	S-formylglutathione hydrolase	ESD	sp|P10768|ESTD_HUMAN S-formylglutathione hydrolase OS=Homo sapiens OX=9606 GN=ESD PE=1 SV=2	1	6	6	6	2	0	0	0	0	1	2	2	0	0	2	0	1	0	2	2	0	2	2	2	0	0	1	2	2	0	0	0	0	1	2	2	0	0	2
	P10809;P10809-2	0.17790240164422222	-0.346359	P10809	76;11	76;11	76;11	60 kDa heat shock protein, mitochondrial	HSPD1	sp|P10809|CH60_HUMAN 60 kDa heat shock protein, mitochondrial OS=Homo sapiens OX=9606 GN=HSPD1 PE=1 SV=2	2	76	76	76	7	7	6	7	2	2	3	5	2	2	5	4	7	8	7	9	3	6	6	9	15	17	13	14	7	7	6	7	2	2	3	5	2	2	5
	P11021	0.010675505231768662	0.585507	P11021	64	64	63	Endoplasmic reticulum chaperone BiP	HSPA5	sp|P11021|BIP_HUMAN Endoplasmic reticulum chaperone BiP OS=Homo sapiens OX=9606 GN=HSPA5 PE=1 SV=2	1	64	64	63	15	11	13	13	8	8	11	7	8	11	9	11	20	13	15	18	11	10	12	17	11	14	11	22	15	11	13	13	8	8	11	7	8	11	9
	P11142;P11142-2	3.4518000313190226e-06	1.445288173257417	P11142;P11142-2	61;45	60;44	45;32	Heat shock cognate 71 kDa protein	HSPA8	sp|P11142|HSP7C_HUMAN Heat shock cognate 71 kDa protein OS=Homo sapiens OX=9606 GN=HSPA8 PE=1 SV=1;sp|P11142-2|HSP7C_HUMAN Isoform 2 of Heat shock cognate 71 kDa protein OS=Homo sapiens OX=9606 GN=HSPA8	2	61	60	45	35	23	30	24	24	27	31	29	35	36	36	34	29	26	32	30	29	24	26	37	30	35	31	41	34	22	29	23	23	26	30	28	34	35	35
	P11387	0.9438633136476255	0.010477132676324885	P11387	51	51	45	DNA topoisomerase 1	TOP1	sp|P11387|TOP1_HUMAN DNA topoisomerase 1 OS=Homo sapiens OX=9606 GN=TOP1 PE=1 SV=2	1	51	51	45	39	23	26	22	29	32	34	33	22	26	35	28	36	30	33	26	34	37	37	38	35	38	31	42	39	23	26	22	29	32	34	33	22	26	35
	P11388;P11388-2;P11388-3;P11388-4	0.0351121	0.3328563107593929	P11388;P11388-2;P11388-3;P11388-4	46;46;46;46	46;46;46;46	37;37;37;37	DNA topoisomerase 2-alpha	TOP2A	sp|P11388|TOP2A_HUMAN DNA topoisomerase 2-alpha OS=Homo sapiens OX=9606 GN=TOP2A PE=1 SV=3;sp|P11388-2|TOP2A_HUMAN Isoform 2 of DNA topoisomerase 2-alpha OS=Homo sapiens OX=9606 GN=TOP2A;sp|P11388-3|TOP2A_HUMAN Isoform 3 of DNA topoisomerase 2-alpha OS=Hom	4	46	46	37	22	16	16	15	27	31	31	32	23	25	33	28	30	28	24	32	28	33	30	33	24	29	20	38	22	16	16	15	27	31	31	32	23	25	33
	P11940;P11940-2;Q9H361;Q4VXU2;Q4VXU2-2;Q96DU9;Q96DU9-2	0.538752	0.0979284	P11940;P11940-2;Q9H361	47;45;25;7;3;1;1	47;45;25;7;3;1;1	31;29;18;2;2;1;1	Polyadenylate-binding protein 1;Polyadenylate-binding protein 3	PABPC1;PABPC3	sp|P11940|PABP1_HUMAN Polyadenylate-binding protein 1 OS=Homo sapiens OX=9606 GN=PABPC1 PE=1 SV=2;sp|P11940-2|PABP1_HUMAN Isoform 2 of Polyadenylate-binding protein 1 OS=Homo sapiens OX=9606 GN=PABPC1;sp|Q9H361|PABP3_HUMAN Polyadenylate-binding protein 3 O	7	47	47	31	11	3	5	4	3	8	6	5	5	5	4	4	14	14	18	16	6	7	5	14	6	9	6	14	11	3	5	4	3	8	6	5	5	5	4
	P12004	0.8959578475467189	0.00824653	P12004	8	8	8	Proliferating cell nuclear antigen	PCNA	sp|P12004|PCNA_HUMAN Proliferating cell nuclear antigen OS=Homo sapiens OX=9606 GN=PCNA PE=1 SV=1	1	8	8	8	3	2	1	2	3	3	4	4	2	3	2	2	4	1	3	3	3	3	3	3	3	4	3	4	3	2	1	2	3	3	4	4	2	3	2
	P12081;P12081-4;P12081-3;P12081-2;P49590-2	0.31594915456179273	-4.68309	P12081;P12081-4;P12081-3;P12081-2	13;13;12;12;3	13;13;12;12;3	10;10;9;9;0	Histidine--tRNA ligase, cytoplasmic	HARS1	sp|P12081|HARS1_HUMAN Histidine--tRNA ligase, cytoplasmic OS=Homo sapiens OX=9606 GN=HARS1 PE=1 SV=2;sp|P12081-4|HARS1_HUMAN Isoform 4 of Histidine--tRNA ligase, cytoplasmic OS=Homo sapiens OX=9606 GN=HARS1;sp|P12081-3|HARS1_HUMAN Isoform 3 of Histidine--t	5	13	13	10	2	0	2	1	2	1	2	1	2	0	2	2	3	2	2	2	2	2	2	3	1	1	1	2	2	0	2	1	2	1	2	1	2	0	2
	P12268	0.43658806102038167	-3.08614	P12268	23	23	20	Inosine-5-monophosphate dehydrogenase 2	IMPDH2	sp|P12268|IMDH2_HUMAN Inosine-5-monophosphate dehydrogenase 2 OS=Homo sapiens OX=9606 GN=IMPDH2 PE=1 SV=2	1	23	23	20	2	0	0	1	0	0	0	0	0	0	0	0	1	2	3	4	0	0	1	2	0	1	0	1	2	0	0	1	0	0	0	0	0	0	0
	P12270;P12270-2	0.5164247301321139	0.11655000954035266	P12270	90;33	90;33	90;33	Nucleoprotein TPR	TPR	sp|P12270|TPR_HUMAN Nucleoprotein TPR OS=Homo sapiens OX=9606 GN=TPR PE=1 SV=3	2	90	90	90	9	5	3	3	7	5	13	10	8	6	9	7	28	29	34	41	10	7	12	22	4	9	11	29	9	5	3	3	7	5	13	10	8	6	9
	P12273	0.7228087860112303	-0.19509	P12273	4	4	4	Prolactin-inducible protein	PIP	sp|P12273|PIP_HUMAN Prolactin-inducible protein OS=Homo sapiens OX=9606 GN=PIP PE=1 SV=1	1	4	4	4	4	3	3	3	4	2	4	3	4	2	4	2	4	4	3	1	4	4	4	4	1	4	4	3	4	3	3	3	4	2	4	3	4	2	4
	P12277	0.0522649	-10.865	P12277	15	15	15	Creatine kinase B-type	CKB	sp|P12277|KCRB_HUMAN Creatine kinase B-type OS=Homo sapiens OX=9606 GN=CKB PE=1 SV=1	1	15	15	15	3	3	3	4	2	2	3	2	1	0	1	2	2	2	4	3	1	2	2	4	3	4	4	5	3	3	3	4	2	2	3	2	1	0	1
	P12956;P12956-2	0.0620188	0.27049358969295056	P12956;P12956-2	46;43	46;43	46;43	X-ray repair cross-complementing protein 6	XRCC6	sp|P12956|XRCC6_HUMAN X-ray repair cross-complementing protein 6 OS=Homo sapiens OX=9606 GN=XRCC6 PE=1 SV=2;sp|P12956-2|XRCC6_HUMAN Isoform 2 of X-ray repair cross-complementing protein 6 OS=Homo sapiens OX=9606 GN=XRCC6	2	46	46	46	25	18	19	20	29	31	34	36	25	30	32	27	33	31	31	33	28	34	32	36	24	36	29	42	25	18	19	20	29	31	34	36	25	30	32
	P13010	0.17076017412788408	0.2513027436030342	P13010	31	31	31	X-ray repair cross-complementing protein 5	XRCC5	sp|P13010|XRCC5_HUMAN X-ray repair cross-complementing protein 5 OS=Homo sapiens OX=9606 GN=XRCC5 PE=1 SV=3	1	31	31	31	15	11	13	11	14	17	18	19	12	13	16	15	18	14	15	15	15	17	19	18	14	19	14	15	15	11	13	11	14	17	18	19	12	13	16
	P13051;P13051-2		0	P13051	4;1	4;1	4;1	Uracil-DNA glycosylase	UNG	sp|P13051|UNG_HUMAN Uracil-DNA glycosylase OS=Homo sapiens OX=9606 GN=UNG PE=1 SV=2	2	4	4	4	2	1	0	1	1	0	1	1	0	0	0	0	0	0	0	0	1	1	1	1	0	1	0	2	2	1	0	1	1	0	1	1	0	0	0
	P13639	0.00159686	0.43060683690346835	P13639	58	58	56	Elongation factor 2	EEF2	sp|P13639|EF2_HUMAN Elongation factor 2 OS=Homo sapiens OX=9606 GN=EEF2 PE=1 SV=4	1	58	58	56	8	3	5	8	3	4	5	6	3	5	6	4	21	8	6	8	5	4	6	12	12	10	5	9	8	3	5	8	3	4	5	6	3	5	6
	P13667		0	P13667	47	47	47	Protein disulfide-isomerase A4	PDIA4	sp|P13667|PDIA4_HUMAN Protein disulfide-isomerase A4 OS=Homo sapiens OX=9606 GN=PDIA4 PE=1 SV=2	1	47	47	47	1	0	0	0	0	0	0	0	0	0	0	0	6	1	3	6	0	0	0	0	1	3	0	4	1	0	0	0	0	0	0	0	0	0	0
	P13693;P13693-2;Q56UQ5;Q9HAU6	0.4365880610203816	-3.46137	P13693;P13693-2	9;6;3;1	9;6;3;1	9;6;3;1	Translationally-controlled tumor protein	TPT1	sp|P13693|TCTP_HUMAN Translationally-controlled tumor protein OS=Homo sapiens OX=9606 GN=TPT1 PE=1 SV=1;sp|P13693-2|TCTP_HUMAN Isoform 2 of Translationally-controlled tumor protein OS=Homo sapiens OX=9606 GN=TPT1	4	9	9	9	2	0	1	1	0	1	1	0	0	1	1	0	2	1	1	1	0	1	1	2	2	2	1	2	2	0	1	1	0	1	1	0	0	1	1
	P13984	0.27236547181243914	-0.152039	P13984	12	12	12	General transcription factor IIF subunit 2	GTF2F2	sp|P13984|T2FB_HUMAN General transcription factor IIF subunit 2 OS=Homo sapiens OX=9606 GN=GTF2F2 PE=1 SV=2	1	12	12	12	11	10	10	9	8	6	11	9	6	9	8	10	9	8	11	11	10	11	10	11	9	10	9	11	11	10	10	9	8	6	11	9	6	9	8
	P14174	0.19714153027186482	0.35355523147468304	P14174	8	8	8	Macrophage migration inhibitory factor	MIF	sp|P14174|MIF_HUMAN Macrophage migration inhibitory factor OS=Homo sapiens OX=9606 GN=MIF PE=1 SV=4	1	8	8	8	4	2	2	2	3	2	3	3	3	2	2	2	2	3	2	3	3	3	2	4	3	4	2	2	4	2	2	2	3	2	3	3	3	2	2
	P14618;P14618-2;P14618-3;P30613;P30613-2	0.058773928518799055	-10.1955	P14618;P14618-2;P14618-3	31;28;28;1;1	31;28;28;1;1	31;28;28;1;1	Pyruvate kinase PKM	PKM	sp|P14618|KPYM_HUMAN Pyruvate kinase PKM OS=Homo sapiens OX=9606 GN=PKM PE=1 SV=4;sp|P14618-2|KPYM_HUMAN Isoform M1 of Pyruvate kinase PKM OS=Homo sapiens OX=9606 GN=PKM;sp|P14618-3|KPYM_HUMAN Isoform 3 of Pyruvate kinase PKM OS=Homo sapiens OX=9606 GN=PKM	5	31	31	31	11	7	7	8	3	2	5	2	0	1	3	1	8	4	6	6	4	5	6	13	5	9	8	12	11	7	7	8	3	2	5	2	0	1	3
	P14625;Q58FF3	0.4365880610203816	-3.44692	P14625	62;8	60;8	60;8	Endoplasmin	HSP90B1	sp|P14625|ENPL_HUMAN Endoplasmin OS=Homo sapiens OX=9606 GN=HSP90B1 PE=1 SV=1	2	62	60	60	7	3	4	4	1	1	2	2	0	1	1	1	2	2	1	2	1	2	3	3	6	9	6	8	5	2	2	2	0	0	0	0	0	0	0
	P14678;P63162;P14678-2;P14678-3;P63162-2	0.0522447	-11.789	P14678;P63162;P14678-2;P14678-3;P63162-2	5;5;5;5;5	5;5;5;5;5	5;5;5;5;5	Small nuclear ribonucleoprotein-associated proteins B and B;Small nuclear ribonucleoprotein-associated protein N	SNRPB;SNRPN	sp|P14678|RSMB_HUMAN Small nuclear ribonucleoprotein-associated proteins B and B OS=Homo sapiens OX=9606 GN=SNRPB PE=1 SV=2;sp|P63162|RSMN_HUMAN Small nuclear ribonucleoprotein-associated protein N OS=Homo sapiens OX=9606 GN=SNRPN PE=1 SV=1;sp|P14678-2|RS	5	5	5	5	2	1	2	2	1	1	3	1	0	1	1	1	3	3	2	3	2	2	1	3	1	1	1	4	2	1	2	2	1	1	3	1	0	1	1
	P14866;P14866-2	0.0664433	-0.189271	P14866;P14866-2	29;22	29;22	29;22	Heterogeneous nuclear ribonucleoprotein L	HNRNPL	sp|P14866|HNRPL_HUMAN Heterogeneous nuclear ribonucleoprotein L OS=Homo sapiens OX=9606 GN=HNRNPL PE=1 SV=2;sp|P14866-2|HNRPL_HUMAN Isoform 2 of Heterogeneous nuclear ribonucleoprotein L OS=Homo sapiens OX=9606 GN=HNRNPL	2	29	29	29	13	5	9	5	8	9	7	9	5	8	9	5	14	8	8	7	10	9	11	15	8	11	7	14	13	5	9	5	8	9	7	9	5	8	9
	P14923	0.43658806102038167	-3.90503	P14923	4	4	4	Junction plakoglobin	JUP	sp|P14923|PLAK_HUMAN Junction plakoglobin OS=Homo sapiens OX=9606 GN=JUP PE=1 SV=3	1	4	4	4	1	0	0	1	1	2	0	0	0	0	1	0	2	1	1	0	0	0	1	2	0	0	0	1	1	0	0	1	1	2	0	0	0	0	1
	P15311	0.0473779	0.1747993650484716	P15311	59	59	45	Ezrin	EZR	sp|P15311|EZRI_HUMAN Ezrin OS=Homo sapiens OX=9606 GN=EZR PE=1 SV=4	1	59	59	45	7	3	3	3	7	9	11	11	7	6	9	8	9	7	11	10	10	10	9	13	6	9	5	14	7	3	3	3	7	9	11	11	7	6	9
	P15407;P15407-2	0.0522622	-10.3316	P15407;P15407-2	2;1	2;1	2;1	Fos-related antigen 1	FOSL1	sp|P15407|FOSL1_HUMAN Fos-related antigen 1 OS=Homo sapiens OX=9606 GN=FOSL1 PE=1 SV=1;sp|P15407-2|FOSL1_HUMAN Isoform 2 of Fos-related antigen 1 OS=Homo sapiens OX=9606 GN=FOSL1	2	2	2	2	1	0	1	0	1	1	1	1	1	1	1	2	1	2	2	1	2	1	2	2	1	2	0	2	1	0	1	0	1	1	1	1	1	1	1
	P15531;P15531-2	0.052242491925226835	-11.1127	P15531;P15531-2	15;15	1;1	1;1	Nucleoside diphosphate kinase A	NME1	sp|P15531|NDKA_HUMAN Nucleoside diphosphate kinase A OS=Homo sapiens OX=9606 GN=NME1 PE=1 SV=1;sp|P15531-2|NDKA_HUMAN Isoform 2 of Nucleoside diphosphate kinase A OS=Homo sapiens OX=9606 GN=NME1	2	15	1	1	9	1	5	4	5	5	6	7	5	5	6	6	7	6	7	6	7	7	8	8	5	8	4	8	1	0	1	0	1	1	1	1	0	1	1
	P15880	0.8926229918396545	-0.899549	P15880	17	17	17	Small ribosomal subunit protein uS5	RPS2	sp|P15880|RS2_HUMAN Small ribosomal subunit protein uS5 OS=Homo sapiens OX=9606 GN=RPS2 PE=1 SV=2	1	17	17	17	3	2	2	2	1	2	1	1	1	2	1	1	2	2	2	2	1	3	2	4	4	2	3	5	3	2	2	2	1	2	1	1	1	2	1
	P15924;P15924-3;P15924-2	0.025641443402406865	-2.93381	P15924;P15924-3;P15924-2	82;66;62	82;66;62	82;66;62	Desmoplakin	DSP	sp|P15924|DESP_HUMAN Desmoplakin OS=Homo sapiens OX=9606 GN=DSP PE=1 SV=3;sp|P15924-3|DESP_HUMAN Isoform DSPIa of Desmoplakin OS=Homo sapiens OX=9606 GN=DSP;sp|P15924-2|DESP_HUMAN Isoform DPII of Desmoplakin OS=Homo sapiens OX=9606 GN=DSP	3	82	82	82	32	3	30	30	23	42	1	7	3	4	18	7	50	14	16	2	20	23	41	45	11	6	2	44	32	3	30	30	23	42	1	7	3	4	18
	P15927;P15927-2;P15927-3	0.26814583412566023	-4.98672	P15927;P15927-2;P15927-3	7;6;6	7;6;6	7;6;6	Replication protein A 32 kDa subunit	RPA2	sp|P15927|RFA2_HUMAN Replication protein A 32 kDa subunit OS=Homo sapiens OX=9606 GN=RPA2 PE=1 SV=1;sp|P15927-2|RFA2_HUMAN Isoform 2 of Replication protein A 32 kDa subunit OS=Homo sapiens OX=9606 GN=RPA2;sp|P15927-3|RFA2_HUMAN Isoform 3 of Replication pro	3	7	7	7	2	1	1	1	1	1	1	1	1	1	1	1	1	1	2	1	1	1	1	2	2	2	1	3	2	1	1	1	1	1	1	1	1	1	1
	P16104	0.285591	4.361436711199252	P16104	16	2	2	Histone H2AX	H2AX	sp|P16104|H2AX_HUMAN Histone H2AX OS=Homo sapiens OX=9606 GN=H2AX PE=1 SV=2	1	16	2	2	12	9	12	11	11	9	12	12	11	11	13	11	10	12	13	11	10	11	14	15	10	11	10	13	0	0	1	0	1	1	1	1	0	1	2
	P16220-1;P16220;P16220-3;Q03060-8;Q03060-6;Q03060-23;Q03060-9;Q03060-24;Q03060-32;Q03060-26;Q03060-21;Q03060-31	0.4365880610203816	-3.64829	P16220-1;P16220;P16220-3	5;4;4;2;2;2;2;2;2;2;2;2	5;4;4;2;2;2;2;2;2;2;2;2	3;2;2;0;0;0;0;0;0;0;0;0	Cyclic AMP-responsive element-binding protein 1	CREB1	sp|P16220-1|CREB1_HUMAN Isoform 2 of Cyclic AMP-responsive element-binding protein 1 OS=Homo sapiens OX=9606 GN=CREB1;sp|P16220|CREB1_HUMAN Cyclic AMP-responsive element-binding protein 1 OS=Homo sapiens OX=9606 GN=CREB1 PE=1 SV=3;sp|P16220-3|CREB1_HUMAN I	12	5	5	3	1	0	1	0	1	0	1	0	0	0	0	1	1	1	1	2	0	0	0	2	1	1	1	2	1	0	1	0	1	0	1	0	0	0	0
	P16403	0.5387971396170363	0.3887101641248165	P16403	18	4	4	Histone H1.2	H1-2	sp|P16403|H12_HUMAN Histone H1.2 OS=Homo sapiens OX=9606 GN=H1-2 PE=1 SV=2	1	18	4	4	13	10	12	10	12	11	13	12	12	11	11	14	9	13	12	15	11	10	13	14	12	11	11	13	3	2	2	1	2	2	3	2	2	2	2
	P16949;P16949-2;Q9H169;Q9H169-3;Q9H169-4;Q9H169-2	0.115714	0.26945025702043424	P16949;P16949-2	15;12;1;1;1;1	15;12;1;1;1;1	11;8;0;0;0;0	Stathmin	STMN1	sp|P16949|STMN1_HUMAN Stathmin OS=Homo sapiens OX=9606 GN=STMN1 PE=1 SV=3;sp|P16949-2|STMN1_HUMAN Isoform 2 of Stathmin OS=Homo sapiens OX=9606 GN=STMN1	6	15	15	11	3	3	3	4	2	1	5	5	3	2	5	5	5	3	5	5	3	3	5	5	1	3	4	5	3	3	3	4	2	1	5	5	3	2	5
	P16989;P16989-3;P16989-2	0.3861750530609853	0.14623954813119155	P16989;P16989-3;P16989-2	29;27;21	29;27;21	20;18;12	Y-box-binding protein 3	YBX3	sp|P16989|YBOX3_HUMAN Y-box-binding protein 3 OS=Homo sapiens OX=9606 GN=YBX3 PE=1 SV=4;sp|P16989-3|YBOX3_HUMAN Isoform 3 of Y-box-binding protein 3 OS=Homo sapiens OX=9606 GN=YBX3;sp|P16989-2|YBOX3_HUMAN Isoform 2 of Y-box-binding protein 3 OS=Homo sapien	3	29	29	20	6	3	4	4	2	2	5	3	2	3	3	4	6	6	8	10	4	5	4	8	3	5	4	11	6	3	4	4	2	2	5	3	2	3	3
	P17026	0.43658806102038156	-3.29512	P17026	2	2	2	Zinc finger protein 22	ZNF22	sp|P17026|ZNF22_HUMAN Zinc finger protein 22 OS=Homo sapiens OX=9606 GN=ZNF22 PE=1 SV=3	1	2	2	2	0	0	0	0	0	0	1	0	0	0	1	1	2	1	0	0	0	1	0	2	0	0	0	1	0	0	0	0	0	0	1	0	0	0	1
	P17028		0	P17028	3	3	3	Zinc finger protein 24	ZNF24	sp|P17028|ZNF24_HUMAN Zinc finger protein 24 OS=Homo sapiens OX=9606 GN=ZNF24 PE=1 SV=4	1	3	3	3	1	0	0	0	0	1	2	0	0	1	1	1	0	0	1	1	0	1	1	1	1	2	1	1	1	0	0	0	0	1	2	0	0	1	1
	P17096;P17096-3	0.4597761580613699	-0.282211	P17096;P17096-3	11;8	11;8	4;4	High mobility group protein HMG-I/HMG-Y	HMGA1	sp|P17096|HMGA1_HUMAN High mobility group protein HMG-I/HMG-Y OS=Homo sapiens OX=9606 GN=HMGA1 PE=1 SV=3;sp|P17096-3|HMGA1_HUMAN Isoform HMG-R of High mobility group protein HMG-I/HMG-Y OS=Homo sapiens OX=9606 GN=HMGA1	2	11	11	4	5	3	4	2	3	5	5	4	4	3	5	5	5	5	5	6	4	5	5	6	4	5	5	6	5	3	4	2	3	5	5	4	4	3	5
	P17275	0.43658806102038156	-3.55812	P17275	5	5	5	Transcription factor JunB	JUNB	sp|P17275|JUNB_HUMAN Transcription factor JunB OS=Homo sapiens OX=9606 GN=JUNB PE=1 SV=1	1	5	5	5	1	0	0	0	0	0	2	2	0	0	0	0	0	1	1	3	1	0	0	3	0	0	0	3	1	0	0	0	0	0	2	2	0	0	0
	P17480	0.4292908481923239	0.0649576	P17480	63	63	4	Nucleolar transcription factor 1	UBTF	sp|P17480|UBF1_HUMAN Nucleolar transcription factor 1 OS=Homo sapiens OX=9606 GN=UBTF PE=1 SV=1	1	63	63	4	57	43	46	44	36	45	45	41	29	34	43	35	35	34	39	36	42	44	49	51	46	44	38	57	57	43	46	44	36	45	45	41	29	34	43
	P17480-2	0.35273467255683694	7.236152880781804	P17480-2	60	1	1	Nucleolar transcription factor 1	UBTF	sp|P17480-2|UBF1_HUMAN Isoform UBF2 of Nucleolar transcription factor 1 OS=Homo sapiens OX=9606 GN=UBTF	1	60	1	1	54	42	43	42	35	42	42	38	29	33	41	34	35	34	36	34	40	41	47	48	43	42	36	54	1	1	1	1	1	1	1	1	1	1	1
	P17535	0.4365880610203816	-3.35947	P17535	3	3	3	Transcription factor JunD	JUND	sp|P17535|JUND_HUMAN Transcription factor JunD OS=Homo sapiens OX=9606 GN=JUND PE=1 SV=3	1	3	3	3	1	0	0	1	0	0	2	1	0	0	0	1	0	0	1	2	0	0	2	1	0	2	1	2	1	0	0	1	0	0	2	1	0	0	0
	P17844;P17844-2	0.9219970578511716	0.00911472	P17844;P17844-2	41;39	41;39	35;33	Probable ATP-dependent RNA helicase DDX5	DDX5	sp|P17844|DDX5_HUMAN Probable ATP-dependent RNA helicase DDX5 OS=Homo sapiens OX=9606 GN=DDX5 PE=1 SV=1;sp|P17844-2|DDX5_HUMAN Isoform 2 of Probable ATP-dependent RNA helicase DDX5 OS=Homo sapiens OX=9606 GN=DDX5	2	41	41	35	27	18	22	21	19	24	22	23	17	18	20	18	22	21	22	21	23	25	25	27	18	21	20	26	27	18	22	21	19	24	22	23	17	18	20
	P17931	0.4365880610203816	-3.74838	P17931	8	8	8	Galectin-3	LGALS3	sp|P17931|LEG3_HUMAN Galectin-3 OS=Homo sapiens OX=9606 GN=LGALS3 PE=1 SV=5	1	8	8	8	3	0	1	0	0	0	0	0	0	0	1	0	3	0	0	0	0	0	0	5	1	1	0	2	3	0	1	0	0	0	0	0	0	0	1
	P17980	0.43658806102038167	-2.95505	P17980	26	26	26	26S proteasome regulatory subunit 6A	PSMC3	sp|P17980|PRS6A_HUMAN 26S proteasome regulatory subunit 6A OS=Homo sapiens OX=9606 GN=PSMC3 PE=1 SV=3	1	26	26	26	1	0	1	1	0	0	0	0	0	0	0	0	2	1	1	1	0	0	0	2	2	4	1	3	1	0	1	1	0	0	0	0	0	0	0
	P17987	0.4365880610203816	-3.49423	P17987	21	21	21	T-complex protein 1 subunit alpha	TCP1	sp|P17987|TCPA_HUMAN T-complex protein 1 subunit alpha OS=Homo sapiens OX=9606 GN=TCP1 PE=1 SV=1	1	21	21	21	4	0	0	2	0	1	2	2	0	0	0	0	0	0	1	1	1	0	1	3	3	2	1	4	4	0	0	2	0	1	2	2	0	0	0
	P18077	0.203123	-7.04716	P18077	12	12	12	Large ribosomal subunit protein eL33	RPL35A	sp|P18077|RL35A_HUMAN Large ribosomal subunit protein eL33 OS=Homo sapiens OX=9606 GN=RPL35A PE=1 SV=2	1	12	12	12	1	0	0	0	0	1	1	0	0	0	0	0	0	2	1	1	1	2	2	3	0	1	0	2	1	0	0	0	0	1	1	0	0	0	0
	P18124	0.4907076041117704	-0.157891	P18124	17	17	17	Large ribosomal subunit protein uL30	RPL7	sp|P18124|RL7_HUMAN Large ribosomal subunit protein uL30 OS=Homo sapiens OX=9606 GN=RPL7 PE=1 SV=1	1	17	17	17	12	10	12	8	11	9	8	9	9	11	11	10	8	10	12	9	9	11	10	12	9	12	7	12	12	10	12	8	11	9	8	9	9	11	11
	P18206;P18206-2;P18206-3	0.4365880610203816	-3.49761	P18206;P18206-2	46;46;8	46;46;8	46;46;8	Vinculin	VCL	sp|P18206|VINC_HUMAN Vinculin OS=Homo sapiens OX=9606 GN=VCL PE=1 SV=4;sp|P18206-2|VINC_HUMAN Isoform 1 of Vinculin OS=Homo sapiens OX=9606 GN=VCL	3	46	46	46	1	0	1	1	0	0	0	0	0	0	1	1	7	1	2	1	1	0	0	5	0	0	1	2	1	0	1	1	0	0	0	0	0	0	1
	P18583-5;P18583-2;P18583;P18583-7;P18583-9	0.4611286804101493	-4.05155	P18583-5;P18583-2;P18583;P18583-7;P18583-9	40;40;39;39;39	40;40;39;39;39	7;7;6;6;6	Protein SON	SON	sp|P18583-5|SON_HUMAN Isoform D of Protein SON OS=Homo sapiens OX=9606 GN=SON;sp|P18583-2|SON_HUMAN Isoform A of Protein SON OS=Homo sapiens OX=9606 GN=SON;sp|P18583|SON_HUMAN Protein SON OS=Homo sapiens OX=9606 GN=SON PE=1 SV=4;sp|P18583-7|SON_HUMAN Isofo	5	40	40	7	2	0	1	1	4	1	6	2	3	1	1	0	8	10	10	17	3	2	1	2	0	2	1	12	2	0	1	1	4	1	6	2	3	1	1
	P18615;P18615-3;P18615-4	0.0606201	-0.397069	P18615;P18615-3;P18615-4	16;15;13	16;15;13	16;15;13	Negative elongation factor E	NELFE	sp|P18615|NELFE_HUMAN Negative elongation factor E OS=Homo sapiens OX=9606 GN=NELFE PE=1 SV=3;sp|P18615-3|NELFE_HUMAN Isoform 2 of Negative elongation factor E OS=Homo sapiens OX=9606 GN=NELFE;sp|P18615-4|NELFE_HUMAN Isoform 3 of Negative elongation factor	3	16	16	16	3	2	3	3	3	2	5	7	2	2	2	3	2	2	4	6	3	5	3	7	2	3	2	7	3	2	3	3	3	2	5	7	2	2	2
	P18621;P18621-3;P18621-2	0.10072584794435972	-0.305886	P18621;P18621-3;P18621-2	17;17;13	17;17;13	17;17;13	Large ribosomal subunit protein uL22	RPL17	sp|P18621|RL17_HUMAN Large ribosomal subunit protein uL22 OS=Homo sapiens OX=9606 GN=RPL17 PE=1 SV=3;sp|P18621-3|RL17_HUMAN Isoform 3 of Large ribosomal subunit protein uL22 OS=Homo sapiens OX=9606 GN=RPL17;sp|P18621-2|RL17_HUMAN Isoform 2 of Large ribosom	3	17	17	17	10	7	7	6	7	7	8	9	7	8	8	6	9	8	8	6	9	9	8	10	7	10	6	9	10	7	7	6	7	7	8	9	7	8	8
	P18669;P15259;Q8N0Y7		0	P18669	18;8;4	18;8;4	18;8;4	Phosphoglycerate mutase 1	PGAM1	sp|P18669|PGAM1_HUMAN Phosphoglycerate mutase 1 OS=Homo sapiens OX=9606 GN=PGAM1 PE=1 SV=2	3	18	18	18	1	0	2	1	0	0	0	0	0	0	1	1	1	0	1	1	1	1	0	1	1	2	0	2	1	0	2	1	0	0	0	0	0	0	1
	P18754;P18754-2	0.8816210617687001	0.0316442	P18754;P18754-2	14;13	14;13	14;13	Regulator of chromosome condensation	RCC1	sp|P18754|RCC1_HUMAN Regulator of chromosome condensation OS=Homo sapiens OX=9606 GN=RCC1 PE=1 SV=1;sp|P18754-2|RCC1_HUMAN Isoform 2 of Regulator of chromosome condensation OS=Homo sapiens OX=9606 GN=RCC1	2	14	14	14	4	2	2	2	6	4	5	5	2	2	3	2	2	3	3	4	2	4	6	5	6	6	4	6	4	2	2	2	6	4	5	5	2	2	3
	P18858;P18858-2;P18858-3	0.4365880610203816	-3.45088	P18858;P18858-2;P18858-3	9;9;8	9;9;8	9;9;8	DNA ligase 1	LIG1	sp|P18858|DNLI1_HUMAN DNA ligase 1 OS=Homo sapiens OX=9606 GN=LIG1 PE=1 SV=1;sp|P18858-2|DNLI1_HUMAN Isoform 2 of DNA ligase 1 OS=Homo sapiens OX=9606 GN=LIG1;sp|P18858-3|DNLI1_HUMAN Isoform 3 of DNA ligase 1 OS=Homo sapiens OX=9606 GN=LIG1	3	9	9	9	1	1	0	0	1	1	2	0	0	1	0	1	1	2	2	2	2	1	0	3	1	2	1	3	1	1	0	0	1	1	2	0	0	1	0
	P18887	0.39617649983539793	0.0820573	P18887	11	11	11	DNA repair protein XRCC1	XRCC1	sp|P18887|XRCC1_HUMAN DNA repair protein XRCC1 OS=Homo sapiens OX=9606 GN=XRCC1 PE=1 SV=3	1	11	11	11	3	1	0	3	3	4	7	5	3	4	5	3	5	4	7	4	4	4	5	9	3	6	5	9	3	1	0	3	3	4	7	5	3	4	5
	P19338	0.2511991690437314	0.0970644	P19338	82	82	82	Nucleolin	NCL	sp|P19338|NUCL_HUMAN Nucleolin OS=Homo sapiens OX=9606 GN=NCL PE=1 SV=3	1	82	82	82	69	54	65	58	67	67	66	72	60	65	65	70	51	67	67	71	68	70	71	72	68	68	61	75	69	54	65	58	67	67	66	72	60	65	65
	;607603;607604;607605;607606;607607;607608;607609;607610;607611;607612;607613;607614;607615;607616;607617;607618;607619;607620;607621;607622;607623;607624;607625;607626;607627;607628;607629;607630;607631;607632;607633;607634;607635;607636;607637;607638;607639;607640;607641;607642;607643;607644;607645;607646;607647;607648;607649;607650;607651;607652;607653;607654;607655;657819;657820;657821;657822…	563;564;565;566;567;568;569;570;5674;5675;5676;5677;5678;5679;5680;5681;5682;5683;5684;5685;5686;5687;33689;33690;33691;33692;33693;33694;33695;33696;33697;33698;33699;33700;33701;33702;33703;33704;33705;33706;33707;33708;33709;33710;33711;33712;33713;33714;33715;33716;33717;33718;33719;33720;33721;33722;33723;33724;33725;33726;33727;33728;33729;33730;33731;33732;33733;33734;33735;33736;33737;337…
	06;637607;637608;637609;637610;637611;637612;637613;637614;637615;637616;637617;637618;637619;637620;637621;637622;637623;637624;637625;637626;637627;637628;637629;637630;637631;637632;637633;637634;637635;637636;637637;637638;637639;637640;637641;637642;637643;637644;637645;637646;637647;637648;637649;637650;637651;637652;637653;637654;637655;637656;637657;637658;637659;637660;637661;637662;6376…	567;5682;33725;33861;38489;44463;44503;44568;59508;68580;122812;123088;123385;123824;163408;167242;167262;172744;172836;172874;185636;185728;211290;211422;211431;219695;219757;219901;229378;229450;229611;249561;306686;306743;309088;315449;315510;316675;337370;342992;343047;345619;345636;360573;360595;419702;450399;452316;452350;452371;463851;463927;475585;475588;495915;496017;499919;499930;572331…	693;694;695	175;345;630	-1		FALSE	23.063947994377042	23.154960226100922	23.01166336949924	23.024993528743277	23.20569602014893	23.177049020180295	23.183015000882754	22.92632929787375	22.86149209199626	23.17235608608924	23.06340495659496	23.204487564089813	22.92584053404502	22.93624972544208	22.828402271856675	22.891691010643548	22.683610623711104
	P19447	0.0522643	-10.7684	P19447	3	3	3	General transcription and DNA repair factor IIH helicase subunit XPB	ERCC3	sp|P19447|ERCC3_HUMAN General transcription and DNA repair factor IIH helicase/translocase subunit XPB OS=Homo sapiens OX=9606 GN=ERCC3 PE=1 SV=1	1	3	3	3	2	0	1	0	0	1	1	1	0	1	1	1	1	1	2	1	0	2	2	2	1	1	1	3	2	0	1	0	0	1	1	1	0	1	1
	P19525;P19525-2		0	P19525;P19525-2	12;12	12;12	12;12	Interferon-induced, double-stranded RNA-activated protein kinase	EIF2AK2	sp|P19525|E2AK2_HUMAN Interferon-induced, double-stranded RNA-activated protein kinase OS=Homo sapiens OX=9606 GN=EIF2AK2 PE=1 SV=2;sp|P19525-2|E2AK2_HUMAN Isoform 2 of Interferon-induced, double-stranded RNA-activated protein kinase OS=Homo sapiens OX=960	2	12	12	12	0	0	0	0	0	1	1	2	0	0	1	0	3	1	1	1	1	1	1	1	0	0	0	1	0	0	0	0	0	1	1	2	0	0	1
	P19784	0.3617952344914829	-5.70495	P19784	4	4	4	Casein kinase II subunit alpha	CSNK2A2	sp|P19784|CSK22_HUMAN Casein kinase II subunit alpha OS=Homo sapiens OX=9606 GN=CSNK2A2 PE=1 SV=1	1	4	4	4	2	1	0	0	1	2	2	2	0	0	2	1	2	1	0	1	1	2	2	2	1	2	0	2	2	1	0	0	1	2	2	2	0	0	2
	P20042	0.021845195921373725	0.5076894066748281	P20042	24	24	24	Eukaryotic translation initiation factor 2 subunit 2	EIF2S2	sp|P20042|IF2B_HUMAN Eukaryotic translation initiation factor 2 subunit 2 OS=Homo sapiens OX=9606 GN=EIF2S2 PE=1 SV=2	1	24	24	24	8	7	7	5	6	6	6	6	4	6	7	6	6	7	7	9	5	8	7	7	8	9	7	9	8	7	7	5	6	6	6	6	4	6	7
	P20290-2;P20290	0.4254335047701336	0.21388798651583585	P20290-2;P20290	15;14	15;14	15;14	Transcription factor BTF3	BTF3	sp|P20290-2|BTF3_HUMAN Isoform 2 of Transcription factor BTF3 OS=Homo sapiens OX=9606 GN=BTF3;sp|P20290|BTF3_HUMAN Transcription factor BTF3 OS=Homo sapiens OX=9606 GN=BTF3 PE=1 SV=1	2	15	15	15	3	2	3	3	3	2	2	3	3	2	3	3	3	3	3	3	2	3	4	4	3	3	2	4	3	2	3	3	3	2	2	3	3	2	3
	P20700	0.2100909242612508	0.13758796723023892	P20700	46	45	42	Lamin-B1	LMNB1	sp|P20700|LMNB1_HUMAN Lamin-B1 OS=Homo sapiens OX=9606 GN=LMNB1 PE=1 SV=2	1	46	45	42	10	4	2	2	4	6	8	9	6	8	6	5	8	8	8	8	6	10	10	12	4	7	7	13	10	4	2	2	4	6	8	9	6	8	6
	P21127;P21127-2;P21127-8;P21127-3;Q9UQ88-2;Q9UQ88-4;Q9UQ88;P21127-6;Q9UQ88-3;P21127-9;P21127-12;P21127-10;P21127-5;P21127-4;Q9UQ88-8;Q9UQ88-10;Q9UQ88-5;Q9UQ88-9	0.28085618637803755	-5.21117	P21127;P21127-2;P21127-8;P21127-3;Q9UQ88-2;Q9UQ88-4;Q9UQ88;P21127-6;Q9UQ88-3;P21127-9;P21127-12;P21127-10;P21127-5;P21127-4;Q9UQ88-8;Q9UQ88-10;Q9UQ88-5	15;15;15;14;14;14;14;13;13;13;11;11;11;11;10;10;10;1	15;15;15;14;14;14;14;13;13;13;11;11;11;11;10;10;10;1	15;15;15;14;14;14;14;13;13;13;11;11;11;11;10;10;10;1	Cyclin-dependent kinase 11B;Cyclin-dependent kinase 11A	CDK11B;CDK11A	sp|P21127|CD11B_HUMAN Cyclin-dependent kinase 11B OS=Homo sapiens OX=9606 GN=CDK11B PE=1 SV=4;sp|P21127-2|CD11B_HUMAN Isoform SV1 of Cyclin-dependent kinase 11B OS=Homo sapiens OX=9606 GN=CDK11B;sp|P21127-8|CD11B_HUMAN Isoform 8 of Cyclin-dependent kinase	18	15	15	15	6	3	3	2	2	2	3	3	1	2	2	2	2	2	3	4	2	4	2	6	1	4	2	10	6	3	3	2	2	2	3	3	1	2	2
	P21291	0.20312717928692847	-7.92917	P21291	5	5	5	Cysteine and glycine-rich protein 1	CSRP1	sp|P21291|CSRP1_HUMAN Cysteine and glycine-rich protein 1 OS=Homo sapiens OX=9606 GN=CSRP1 PE=1 SV=3	1	5	5	5	1	1	1	1	1	1	1	1	1	1	1	1	1	0	1	1	1	2	1	2	1	1	1	2	1	1	1	1	1	1	1	1	1	1	1
	P21333;P21333-2	0.4923933496706553	3.1741160418980208	P21333;P21333-2	141;141	141;141	132;132	Filamin-A	FLNA	sp|P21333|FLNA_HUMAN Filamin-A OS=Homo sapiens OX=9606 GN=FLNA PE=1 SV=4;sp|P21333-2|FLNA_HUMAN Isoform 2 of Filamin-A OS=Homo sapiens OX=9606 GN=FLNA	2	141	141	132	26	13	14	21	3	3	3	3	3	3	3	3	12	8	15	15	5	6	1	19	17	19	18	28	26	13	14	21	3	3	3	3	3	3	3
	P22061-2;P22061	0.43658806102038156	-3.02978	P22061-2;P22061	11;10	11;10	11;10	Protein-L-isoaspartate(D-aspartate) O-methyltransferase	PCMT1	sp|P22061-2|PIMT_HUMAN Isoform 2 of Protein-L-isoaspartate(D-aspartate) O-methyltransferase OS=Homo sapiens OX=9606 GN=PCMT1;sp|P22061|PIMT_HUMAN Protein-L-isoaspartate(D-aspartate) O-methyltransferase OS=Homo sapiens OX=9606 GN=PCMT1 PE=1 SV=4	2	11	11	11	0	0	0	0	0	0	0	0	0	0	0	0	1	0	0	0	0	0	0	2	0	1	0	2	0	0	0	0	0	0	0	0	0	0	0
	P22087	0.781174	0.0346575	P22087	24	24	21	rRNA 2-O-methyltransferase fibrillarin	FBL	sp|P22087|FBRL_HUMAN rRNA 2-O-methyltransferase fibrillarin OS=Homo sapiens OX=9606 GN=FBL PE=1 SV=2	1	24	24	21	17	17	17	12	16	14	15	15	14	16	15	16	20	15	13	12	15	18	17	18	11	16	12	16	17	17	17	12	16	14	15	15	14	16	15
	P22234;P22234-2	0.3723596167259355	0.0721487	P22234;P22234-2	12;12	12;12	12;12	Bifunctional phosphoribosylaminoimidazole carboxylase/phosphoribosylaminoimidazole succinocarboxamide synthetase;Phosphoribosylaminoimidazole carboxylase;Phosphoribosylaminoimidazole succinocarboxamide synthetase	PAICS	sp|P22234|PUR6_HUMAN Bifunctional phosphoribosylaminoimidazole carboxylase/phosphoribosylaminoimidazole succinocarboxamide synthetase OS=Homo sapiens OX=9606 GN=PAICS PE=1 SV=3;sp|P22234-2|PUR6_HUMAN Isoform 2 of Bifunctional phosphoribosylaminoimidazole c	2	12	12	12	4	4	4	4	3	3	4	3	4	4	4	4	3	3	4	3	3	4	4	3	4	4	4	4	4	4	4	4	3	3	4	3	4	4	4
	P22314;P22314-2	0.4365880610203816	-3.47099	P22314;P22314-2	23;23	23;23	23;23	Ubiquitin-like modifier-activating enzyme 1	UBA1	sp|P22314|UBA1_HUMAN Ubiquitin-like modifier-activating enzyme 1 OS=Homo sapiens OX=9606 GN=UBA1 PE=1 SV=3;sp|P22314-2|UBA1_HUMAN Isoform 2 of Ubiquitin-like modifier-activating enzyme 1 OS=Homo sapiens OX=9606 GN=UBA1	2	23	23	23	2	2	1	3	0	0	1	1	0	0	0	0	1	0	1	2	0	0	1	3	3	3	1	4	2	2	1	3	0	0	1	1	0	0	0
	P22392-2;O60361	0.6941378836584071	-0.0768975	P22392-2	21;9	21;9	0;0	Nucleoside diphosphate kinase B	NME2	sp|P22392-2|NDKB_HUMAN Isoform 3 of Nucleoside diphosphate kinase B OS=Homo sapiens OX=9606 GN=NME2	2	21	21	0	11	2	9	6	7	6	8	10	6	6	8	8	9	8	10	9	10	10	12	11	8	10	6	10	11	2	9	6	7	6	8	10	6	6	8
	P22626;P22626-2	0.7770619513893767	0.0562307	P22626;P22626-2	49;47	49;47	49;47	Heterogeneous nuclear ribonucleoproteins A2/B1	HNRNPA2B1	sp|P22626|ROA2_HUMAN Heterogeneous nuclear ribonucleoproteins A2/B1 OS=Homo sapiens OX=9606 GN=HNRNPA2B1 PE=1 SV=2;sp|P22626-2|ROA2_HUMAN Isoform A2 of Heterogeneous nuclear ribonucleoproteins A2/B1 OS=Homo sapiens OX=9606 GN=HNRNPA2B1	2	49	49	49	34	25	29	28	23	22	29	30	26	22	23	22	29	31	30	30	25	29	30	35	29	30	26	37	34	25	29	28	23	22	29	30	26	22	23
	P22735;P22735-2	0.43658806102038156	-3.22088	P22735;P22735-2	3;3	3;3	3;3	Protein-glutamine gamma-glutamyltransferase K	TGM1	sp|P22735|TGM1_HUMAN Protein-glutamine gamma-glutamyltransferase K OS=Homo sapiens OX=9606 GN=TGM1 PE=1 SV=4;sp|P22735-2|TGM1_HUMAN Isoform 2 of Protein-glutamine gamma-glutamyltransferase K OS=Homo sapiens OX=9606 GN=TGM1	2	3	3	3	0	0	0	1	0	0	0	0	0	0	1	0	3	0	1	0	0	0	1	2	0	0	0	2	0	0	0	1	0	0	0	0	0	0	1
	P23025	0.4365880610203816	-3.25279	P23025	2	2	2	DNA repair protein complementing XP-A cells	XPA	sp|P23025|XPA_HUMAN DNA repair protein complementing XP-A cells OS=Homo sapiens OX=9606 GN=XPA PE=1 SV=1	1	2	2	2	1	0	1	1	1	1	2	2	0	0	1	1	1	0	1	1	1	1	1	2	1	1	1	2	1	0	1	1	1	1	2	2	0	0	1
	P23193;P23193-2;Q15560	0.057701693685886124	-0.228256	P23193;P23193-2	15;13;2	15;13;2	13;11;0	Transcription elongation factor A protein 1	TCEA1	sp|P23193|TCEA1_HUMAN Transcription elongation factor A protein 1 OS=Homo sapiens OX=9606 GN=TCEA1 PE=1 SV=2;sp|P23193-2|TCEA1_HUMAN Isoform 2 of Transcription elongation factor A protein 1 OS=Homo sapiens OX=9606 GN=TCEA1	3	15	15	13	13	8	10	7	6	9	10	9	4	6	7	6	8	6	8	7	9	8	11	10	8	10	8	12	13	8	10	7	6	9	10	9	4	6	7
	P23246;P23246-2	0.5155058291211932	0.1287423128654268	P23246;P23246-2	62;53	62;53	59;50	Splicing factor, proline- and glutamine-rich	SFPQ	sp|P23246|SFPQ_HUMAN Splicing factor, proline- and glutamine-rich OS=Homo sapiens OX=9606 GN=SFPQ PE=1 SV=2;sp|P23246-2|SFPQ_HUMAN Isoform Short of Splicing factor, proline- and glutamine-rich OS=Homo sapiens OX=9606 GN=SFPQ	2	62	62	59	37	25	29	27	16	21	26	23	18	21	20	24	22	22	26	25	20	24	25	32	15	26	19	33	37	25	29	27	16	21	26	23	18	21	20
	P23284	4.4567455308037916e-10	-15.1662	P23284	15	15	15	Peptidyl-prolyl cis-trans isomerase B	PPIB	sp|P23284|PPIB_HUMAN Peptidyl-prolyl cis-trans isomerase B OS=Homo sapiens OX=9606 GN=PPIB PE=1 SV=2	1	15	15	15	1	0	0	0	1	2	1	1	1	1	1	1	5	4	1	2	2	5	2	4	0	0	0	1	1	0	0	0	1	2	1	1	1	1	1
	P23396;P23396-2	0.16847903959295313	0.45947714472288226	P23396;P23396-2	20;18	20;18	20;18	Small ribosomal subunit protein uS3	RPS3	sp|P23396|RS3_HUMAN Small ribosomal subunit protein uS3 OS=Homo sapiens OX=9606 GN=RPS3 PE=1 SV=2;sp|P23396-2|RS3_HUMAN Isoform 2 of Small ribosomal subunit protein uS3 OS=Homo sapiens OX=9606 GN=RPS3	2	20	20	20	1	1	1	2	1	1	1	1	1	1	1	1	1	1	1	1	1	1	1	1	1	2	1	2	1	1	1	2	1	1	1	1	1	1	1
	P23526;P23526-2	0.2971353785438341	-4.76228	P23526	9;4	9;4	9;4	Adenosylhomocysteinase	AHCY	sp|P23526|SAHH_HUMAN Adenosylhomocysteinase OS=Homo sapiens OX=9606 GN=AHCY PE=1 SV=4	2	9	9	9	3	2	3	3	2	3	3	2	2	2	3	1	4	2	2	1	2	2	2	4	3	3	4	5	3	2	3	3	2	3	3	2	2	2	3
	P23528	0.3436517478522569	-0.250317	P23528	24	24	18	Cofilin-1	CFL1	sp|P23528|COF1_HUMAN Cofilin-1 OS=Homo sapiens OX=9606 GN=CFL1 PE=1 SV=3	1	24	24	18	15	6	9	9	8	7	10	12	6	7	7	7	8	9	9	10	8	9	11	16	13	11	8	15	15	6	9	9	8	7	10	12	6	7	7
	P24534	0.060418011747784266	-11.0267	P24534	15	13	13	Elongation factor 1-beta	EEF1B2	sp|P24534|EF1B_HUMAN Elongation factor 1-beta OS=Homo sapiens OX=9606 GN=EEF1B2 PE=1 SV=3	1	15	13	13	2	2	3	3	1	1	2	2	1	2	1	2	2	2	2	2	2	2	2	2	4	3	2	4	2	2	3	3	1	1	2	2	1	2	1
	P24666;P24666-4;P24666-2;P24666-3	0.43658806102038156	-3.3006	P24666;P24666-4;P24666-2;P24666-3	7;5;4;4	7;5;4;4	7;5;4;4	Low molecular weight phosphotyrosine protein phosphatase	ACP1	sp|P24666|PPAC_HUMAN Low molecular weight phosphotyrosine protein phosphatase OS=Homo sapiens OX=9606 GN=ACP1 PE=1 SV=3;sp|P24666-4|PPAC_HUMAN Isoform 4 of Low molecular weight phosphotyrosine protein phosphatase OS=Homo sapiens OX=9606 GN=ACP1;sp|P24666-2	4	7	7	7	2	0	0	1	0	0	0	1	0	0	0	0	2	0	1	1	0	2	1	2	0	1	0	2	2	0	0	1	0	0	0	1	0	0	0
	P24928;P24928-2	0.063668	-9.58761	P24928	8;3	8;3	8;3	DNA-directed RNA polymerase II subunit RPB1	POLR2A	sp|P24928|RPB1_HUMAN DNA-directed RNA polymerase II subunit RPB1 OS=Homo sapiens OX=9606 GN=POLR2A PE=1 SV=2	2	8	8	8	4	1	3	0	2	0	2	5	1	1	3	3	2	3	4	4	2	3	3	4	4	3	3	5	4	1	3	0	2	0	2	5	1	1	3
	P25205;P25205-2	0.2842624520758338	-4.79997	P25205;P25205-2	23;21	23;21	23;21	DNA replication licensing factor MCM3	MCM3	sp|P25205|MCM3_HUMAN DNA replication licensing factor MCM3 OS=Homo sapiens OX=9606 GN=MCM3 PE=1 SV=3;sp|P25205-2|MCM3_HUMAN Isoform 2 of DNA replication licensing factor MCM3 OS=Homo sapiens OX=9606 GN=MCM3	2	23	23	23	5	1	0	2	4	3	3	4	1	2	4	2	7	6	7	5	2	5	7	9	4	5	2	8	5	1	0	2	4	3	3	4	1	2	4
	P25311	0.7409356351362282	-2.32653	P25311	15	15	15	Zinc-alpha-2-glycoprotein	AZGP1	sp|P25311|ZA2G_HUMAN Zinc-alpha-2-glycoprotein OS=Homo sapiens OX=9606 GN=AZGP1 PE=1 SV=2	1	15	15	15	5	1	3	4	2	1	4	0	1	0	2	1	13	4	3	0	1	1	3	6	0	1	1	4	5	1	3	4	2	1	4	0	1	0	2
	P25398	0.7613028735401817	0.0610568	P25398	9	9	9	Small ribosomal subunit protein eS12	RPS12	sp|P25398|RS12_HUMAN Small ribosomal subunit protein eS12 OS=Homo sapiens OX=9606 GN=RPS12 PE=1 SV=3	1	9	9	9	4	3	4	3	5	3	3	4	3	3	3	3	3	4	3	5	4	5	3	4	4	3	4	4	4	3	4	3	5	3	3	4	3	3	3
	P25440;P25440-4;P25440-3;P25440-2	0.041993474343877076	0.3244551844910717	P25440;P25440-4;P25440-3;P25440-2	10;9;9;8	10;9;9;8	8;7;7;6	Bromodomain-containing protein 2	BRD2	sp|P25440|BRD2_HUMAN Bromodomain-containing protein 2 OS=Homo sapiens OX=9606 GN=BRD2 PE=1 SV=2;sp|P25440-4|BRD2_HUMAN Isoform 4 of Bromodomain-containing protein 2 OS=Homo sapiens OX=9606 GN=BRD2;sp|P25440-3|BRD2_HUMAN Isoform 3 of Bromodomain-containing	4	10	10	8	7	3	2	2	3	4	7	5	4	3	4	5	1	4	6	6	5	5	4	7	4	4	3	7	7	3	2	2	3	4	7	5	4	3	4
	P25490;Q96MM3	0.051800572058810196	-10.4597	P25490	7;3	7;3	4;1	Transcriptional repressor protein YY1	YY1	sp|P25490|TYY1_HUMAN Transcriptional repressor protein YY1 OS=Homo sapiens OX=9606 GN=YY1 PE=1 SV=2	2	7	7	4	2	0	1	0	2	2	2	1	0	2	1	2	2	2	2	1	2	2	2	2	2	2	1	3	2	0	1	0	2	2	2	1	0	2	1
	P25685;P25685-2	0.2894192946596636	5.18784	P25685;P25685-2	25;17	25;17	24;16	DnaJ homolog subfamily B member 1	DNAJB1	sp|P25685|DNJB1_HUMAN DnaJ homolog subfamily B member 1 OS=Homo sapiens OX=9606 GN=DNAJB1 PE=1 SV=4;sp|P25685-2|DNJB1_HUMAN Isoform 2 of DnaJ homolog subfamily B member 1 OS=Homo sapiens OX=9606 GN=DNAJB1	2	25	25	24	5	1	3	2	3	2	6	1	7	7	8	8	5	4	5	4	1	3	4	7	2	5	2	8	5	1	3	2	3	2	6	1	7	7	8
	P25705;P25705-2;P25705-3		0	P25705;P25705-2;P25705-3	40;37;33	40;37;33	40;37;33	ATP synthase subunit alpha, mitochondrial	ATP5F1A	sp|P25705|ATPA_HUMAN ATP synthase subunit alpha, mitochondrial OS=Homo sapiens OX=9606 GN=ATP5F1A PE=1 SV=1;sp|P25705-2|ATPA_HUMAN Isoform 2 of ATP synthase subunit alpha, mitochondrial OS=Homo sapiens OX=9606 GN=ATP5F1A;sp|P25705-3|ATPA_HUMAN Isoform 3 of	3	40	40	40	2	1	1	1	0	0	1	0	0	0	0	1	0	0	1	2	0	0	0	2	3	5	3	5	2	1	1	1	0	0	1	0	0	0	0
	P25787	0.20316372421782894	-6.36307	P25787	5	5	5	Proteasome subunit alpha type-2	PSMA2	sp|P25787|PSA2_HUMAN Proteasome subunit alpha type-2 OS=Homo sapiens OX=9606 GN=PSMA2 PE=1 SV=2	1	5	5	5	1	0	0	1	0	1	1	0	0	0	0	0	3	0	1	0	0	1	2	3	1	2	1	1	1	0	0	1	0	1	1	0	0	0	0
	P26038	0.0191808	0.28235664938004845	P26038	47	35	31	Moesin	MSN	sp|P26038|MOES_HUMAN Moesin OS=Homo sapiens OX=9606 GN=MSN PE=1 SV=3	1	47	35	31	6	2	2	2	8	7	10	7	5	7	9	8	6	6	11	13	8	10	8	11	6	4	2	8	6	2	2	2	7	6	9	6	4	6	8
	P26196	0.43658806102038156	-3.16695	P26196	8	8	8	Probable ATP-dependent RNA helicase DDX6	DDX6	sp|P26196|DDX6_HUMAN Probable ATP-dependent RNA helicase DDX6 OS=Homo sapiens OX=9606 GN=DDX6 PE=1 SV=2	1	8	8	8	1	1	0	1	1	1	1	0	0	1	0	2	0	1	2	2	0	1	1	2	1	1	1	2	1	1	0	1	1	1	1	0	0	1	0
	P26358-2;P26358;P26358-3	0.2568253644917498	0.16396522263729807	P26358-2;P26358	29;28;9	29;28;9	29;28;9	DNA (cytosine-5)-methyltransferase 1	DNMT1	sp|P26358-2|DNMT1_HUMAN Isoform 2 of DNA (cytosine-5)-methyltransferase 1 OS=Homo sapiens OX=9606 GN=DNMT1;sp|P26358|DNMT1_HUMAN DNA (cytosine-5)-methyltransferase 1 OS=Homo sapiens OX=9606 GN=DNMT1 PE=1 SV=2	3	29	29	29	14	8	9	9	11	13	16	15	11	12	15	13	7	10	16	16	16	13	14	16	14	15	14	18	14	8	9	9	11	13	16	15	11	12	15
	P26368;P26368-2	0.030231213418956647	0.30172882091798314	P26368;P26368-2	15;15	15;15	15;15	Splicing factor U2AF 65 kDa subunit	U2AF2	sp|P26368|U2AF2_HUMAN Splicing factor U2AF 65 kDa subunit OS=Homo sapiens OX=9606 GN=U2AF2 PE=1 SV=4;sp|P26368-2|U2AF2_HUMAN Isoform 2 of Splicing factor U2AF 65 kDa subunit OS=Homo sapiens OX=9606 GN=U2AF2	2	15	15	15	3	2	2	3	2	2	3	2	2	2	2	2	3	2	3	3	2	2	2	3	3	3	2	4	3	2	2	3	2	2	3	2	2	2	2
	P26373;P26373-2	0.44679373332069844	-0.0923638	P26373;P26373-2	23;19	23;19	23;19	Large ribosomal subunit protein eL13	RPL13	sp|P26373|RL13_HUMAN Large ribosomal subunit protein eL13 OS=Homo sapiens OX=9606 GN=RPL13 PE=1 SV=4;sp|P26373-2|RL13_HUMAN Isoform 2 of Large ribosomal subunit protein eL13 OS=Homo sapiens OX=9606 GN=RPL13	2	23	23	23	12	7	6	7	11	12	12	11	7	9	8	11	11	12	10	11	14	12	13	16	9	10	8	14	12	7	6	7	11	12	12	11	7	9	8
	P26447	0.8457346612816321	-1.23161	P26447	6	6	6	Protein S100-A4	S100A4	sp|P26447|S10A4_HUMAN Protein S100-A4 OS=Homo sapiens OX=9606 GN=S100A4 PE=1 SV=1	1	6	6	6	3	3	2	2	2	2	2	1	2	3	0	1	1	3	3	2	3	1	2	4	2	3	3	3	3	3	2	2	2	2	2	1	2	3	0
	P26583	0.2501902679022665	-0.319143	P26583	21	17	16	High mobility group protein B2	HMGB2	sp|P26583|HMGB2_HUMAN High mobility group protein B2 OS=Homo sapiens OX=9606 GN=HMGB2 PE=1 SV=2	1	21	17	16	17	15	16	15	14	16	17	16	15	17	16	17	15	18	17	17	17	17	17	19	16	17	16	20	14	13	13	12	11	13	14	13	12	14	13
	P26599;P26599-1;P26599-2	0.12140012763991509	0.086103	P26599;P26599-1;P26599-2	23;23;23	23;23;23	20;20;20	Polypyrimidine tract-binding protein 1	PTBP1	sp|P26599|PTBP1_HUMAN Polypyrimidine tract-binding protein 1 OS=Homo sapiens OX=9606 GN=PTBP1 PE=1 SV=2;sp|P26599-1|PTBP1_HUMAN Isoform 2 of Polypyrimidine tract-binding protein 1 OS=Homo sapiens OX=9606 GN=PTBP1;sp|P26599-2|PTBP1_HUMAN Isoform 3 of Polypy	3	23	23	20	13	12	10	12	10	14	14	14	8	10	12	13	16	13	15	13	11	12	14	17	12	14	13	17	13	12	10	12	10	14	14	14	8	10	12
	P26641;P26641-2	0.052562541985802264	-11.3857	P26641;P26641-2	19;17	19;17	19;17	Elongation factor 1-gamma	EEF1G	sp|P26641|EF1G_HUMAN Elongation factor 1-gamma OS=Homo sapiens OX=9606 GN=EEF1G PE=1 SV=3;sp|P26641-2|EF1G_HUMAN Isoform 2 of Elongation factor 1-gamma OS=Homo sapiens OX=9606 GN=EEF1G	2	19	19	19	4	2	4	5	1	1	2	2	0	1	1	1	3	2	2	2	1	1	3	3	5	4	2	4	4	2	4	5	1	1	2	2	0	1	1
	P27348	0.3671151289673542	-5.73779	P27348	13	10	10	14-3-3 protein theta	YWHAQ	sp|P27348|1433T_HUMAN 14-3-3 protein theta OS=Homo sapiens OX=9606 GN=YWHAQ PE=1 SV=1	1	13	10	10	3	3	2	2	1	2	3	2	1	1	2	1	5	2	3	2	2	2	2	4	4	4	3	5	3	2	2	2	1	2	2	2	1	1	2
	P27635;Q96L21	0.863318	1.0266267399735285	P27635;Q96L21	13;7	13;7	13;7	Large ribosomal subunit protein uL16;Ribosomal protein uL16-like	RPL10;RPL10L	sp|P27635|RL10_HUMAN Large ribosomal subunit protein uL16 OS=Homo sapiens OX=9606 GN=RPL10 PE=1 SV=5;sp|Q96L21|RL10L_HUMAN Ribosomal protein uL16-like OS=Homo sapiens OX=9606 GN=RPL10L PE=1 SV=3	2	13	13	13	3	1	1	1	1	2	0	1	1	1	2	0	1	1	2	1	1	2	1	2	2	2	1	2	3	1	1	1	1	2	0	1	1	1	2
	P27694	0.0523383	-10.8877	P27694	10	10	10	Replication protein A 70 kDa DNA-binding subunit;Replication protein A 70 kDa DNA-binding subunit, N-terminally processed	RPA1	sp|P27694|RFA1_HUMAN Replication protein A 70 kDa DNA-binding subunit OS=Homo sapiens OX=9606 GN=RPA1 PE=1 SV=2	1	10	10	10	3	1	1	1	2	1	2	2	0	1	0	1	1	1	3	2	1	2	2	2	1	3	2	5	3	1	1	1	2	1	2	2	0	1	0
	P27695	0.2012503994735024	-0.400969	P27695	15	15	15	DNA repair nuclease/redox regulator APEX1;DNA repair nuclease/redox regulator APEX1, mitochondrial	APEX1	sp|P27695|APEX1_HUMAN DNA repair nuclease/redox regulator APEX1 OS=Homo sapiens OX=9606 GN=APEX1 PE=1 SV=2	1	15	15	15	9	5	5	5	10	7	7	7	5	5	8	4	5	6	6	5	8	9	6	7	10	8	6	7	9	5	5	5	10	7	7	7	5	5	8
	P27816;P27816-6;P27816-2;P27816-7		0	P27816;P27816-6;P27816-2	48;47;40;4	48;47;40;4	15;15;10;0	Microtubule-associated protein 4	MAP4	sp|P27816|MAP4_HUMAN Microtubule-associated protein 4 OS=Homo sapiens OX=9606 GN=MAP4 PE=1 SV=3;sp|P27816-6|MAP4_HUMAN Isoform 6 of Microtubule-associated protein 4 OS=Homo sapiens OX=9606 GN=MAP4;sp|P27816-2|MAP4_HUMAN Isoform 2 of Microtubule-associated	4	48	48	15	2	0	3	4	0	0	0	1	0	0	0	0	0	1	0	5	0	0	1	1	1	1	1	2	2	0	3	4	0	0	0	1	0	0	0
	P27824;P27824-2;P27824-3;O14967	0.43658806102038156	-3.25136	P27824;P27824-2;P27824-3	31;31;25;1	31;31;25;1	31;31;25;1	Calnexin	CANX	sp|P27824|CALX_HUMAN Calnexin OS=Homo sapiens OX=9606 GN=CANX PE=1 SV=2;sp|P27824-2|CALX_HUMAN Isoform 2 of Calnexin OS=Homo sapiens OX=9606 GN=CANX;sp|P27824-3|CALX_HUMAN Isoform 3 of Calnexin OS=Homo sapiens OX=9606 GN=CANX	4	31	31	31	1	0	0	0	0	0	0	0	0	0	0	0	3	1	1	1	0	1	0	2	0	0	0	1	1	0	0	0	0	0	0	0	0	0	0
	P28482;P28482-2	0.2032162486927454	-7.18548	P28482;P28482-2	4;2	4;2	4;2	Mitogen-activated protein kinase 1	MAPK1	sp|P28482|MK01_HUMAN Mitogen-activated protein kinase 1 OS=Homo sapiens OX=9606 GN=MAPK1 PE=1 SV=3;sp|P28482-2|MK01_HUMAN Isoform 2 of Mitogen-activated protein kinase 1 OS=Homo sapiens OX=9606 GN=MAPK1	2	4	4	4	2	2	1	1	1	0	2	0	0	0	0	1	0	1	1	2	2	1	1	2	1	2	1	2	2	2	1	1	1	0	2	0	0	0	0
	P29034	0.2064169854031701	-7.56542	P29034	3	3	3	Protein S100-A2	S100A2	sp|P29034|S10A2_HUMAN Protein S100-A2 OS=Homo sapiens OX=9606 GN=S100A2 PE=1 SV=3	1	3	3	3	0	0	0	0	0	0	0	0	0	0	0	0	3	0	0	0	0	0	1	3	0	0	0	0	0	0	0	0	0	0	0	0	0	0	0
	P29083	0.27659586776689843	-4.85667	P29083	6	6	6	General transcription factor IIE subunit 1	GTF2E1	sp|P29083|T2EA_HUMAN General transcription factor IIE subunit 1 OS=Homo sapiens OX=9606 GN=GTF2E1 PE=1 SV=2	1	6	6	6	3	2	2	2	2	3	3	3	2	1	2	2	1	2	2	2	2	4	2	5	2	2	2	5	3	2	2	2	2	3	3	3	2	1	2
	P29084	0.2783926141996985	-4.9264	P29084	16	16	16	Transcription initiation factor IIE subunit beta	GTF2E2	sp|P29084|T2EB_HUMAN Transcription initiation factor IIE subunit beta OS=Homo sapiens OX=9606 GN=GTF2E2 PE=1 SV=1	1	16	16	16	6	2	5	1	2	3	5	3	3	1	3	2	1	1	4	5	5	2	6	8	2	4	2	8	6	2	5	1	2	3	5	3	3	1	3
	P29401;P29401-2	0.2554115275465509	-5.62604	P29401;P29401-2	29;29	29;29	29;29	Transketolase	TKT	sp|P29401|TKT_HUMAN Transketolase OS=Homo sapiens OX=9606 GN=TKT PE=1 SV=3;sp|P29401-2|TKT_HUMAN Isoform 2 of Transketolase OS=Homo sapiens OX=9606 GN=TKT	2	29	29	29	11	4	4	7	8	8	9	11	1	7	6	6	10	4	11	8	7	10	13	17	10	13	5	17	11	4	4	7	8	8	9	11	1	7	6
	P29508;P29508-2	0.0745048	-9.81925	P29508;P29508-2	13;10	13;10	6;5	Serpin B3	SERPINB3	sp|P29508|SPB3_HUMAN Serpin B3 OS=Homo sapiens OX=9606 GN=SERPINB3 PE=1 SV=2;sp|P29508-2|SPB3_HUMAN Isoform 2 of Serpin B3 OS=Homo sapiens OX=9606 GN=SERPINB3	2	13	13	6	2	0	2	3	5	3	3	1	0	0	3	1	8	2	3	0	2	2	7	8	1	1	0	2	2	0	2	3	5	3	3	1	0	0	3
	P29692-2	0.4365880610203816	-3.60976	P29692-2	30	30	2	Elongation factor 1-delta	EEF1D	sp|P29692-2|EF1D_HUMAN Isoform 2 of Elongation factor 1-delta OS=Homo sapiens OX=9606 GN=EEF1D	1	30	30	2	5	5	5	5	0	0	0	0	0	0	0	0	0	0	3	1	0	0	0	4	6	5	4	8	5	5	5	5	0	0	0	0	0	0	0
	P30041	0.20343432268112227	-6.62906	P30041	18	18	18	Peroxiredoxin-6	PRDX6	sp|P30041|PRDX6_HUMAN Peroxiredoxin-6 OS=Homo sapiens OX=9606 GN=PRDX6 PE=1 SV=3	1	18	18	18	2	1	2	3	1	0	2	0	0	0	1	0	0	0	1	1	1	1	2	2	2	2	1	2	2	1	2	3	1	0	2	0	0	0	1
	P30044;P30044-2;P30044-3;P30044-4	0.6918498352200382	-2.76708	P30044;P30044-2;P30044-3;P30044-4	14;14;13;9	14;14;13;9	14;14;13;9	Peroxiredoxin-5, mitochondrial	PRDX5	sp|P30044|PRDX5_HUMAN Peroxiredoxin-5, mitochondrial OS=Homo sapiens OX=9606 GN=PRDX5 PE=1 SV=4;sp|P30044-2|PRDX5_HUMAN Isoform Cytoplasmic+peroxisomal of Peroxiredoxin-5, mitochondrial OS=Homo sapiens OX=9606 GN=PRDX5;sp|P30044-3|PRDX5_HUMAN Isoform 3 of	4	14	14	14	4	2	1	2	2	1	2	1	1	1	2	1	3	2	3	1	0	3	0	5	1	3	2	3	4	2	1	2	2	1	2	1	1	1	2
	P30050;P30050-2	0.6023143723870664	-0.104175	P30050;P30050-2	13;8	13;8	13;8	Large ribosomal subunit protein uL11	RPL12	sp|P30050|RL12_HUMAN Large ribosomal subunit protein uL11 OS=Homo sapiens OX=9606 GN=RPL12 PE=1 SV=1;sp|P30050-2|RL12_HUMAN Isoform 2 of Large ribosomal subunit protein uL11 OS=Homo sapiens OX=9606 GN=RPL12	2	13	13	13	8	3	6	4	8	6	7	7	4	4	7	4	4	6	6	5	6	6	9	7	10	7	4	9	8	3	6	4	8	6	7	7	4	4	7
	P30085;P30085-3;P30085-2	0.0524175	-9.86278	P30085;P30085-3;P30085-2	17;16;9	17;16;9	17;16;9	UMP-CMP kinase	CMPK1	sp|P30085|KCY_HUMAN UMP-CMP kinase OS=Homo sapiens OX=9606 GN=CMPK1 PE=1 SV=3;sp|P30085-3|KCY_HUMAN Isoform 3 of UMP-CMP kinase OS=Homo sapiens OX=9606 GN=CMPK1;sp|P30085-2|KCY_HUMAN Isoform 2 of UMP-CMP kinase OS=Homo sapiens OX=9606 GN=CMPK1	3	17	17	17	2	0	1	1	0	0	2	0	1	0	0	2	0	0	2	4	1	2	2	3	2	0	0	3	2	0	1	1	0	0	2	0	1	0	0
	P30086	0.5234838814797842	-0.191301	P30086	12	12	12	Phosphatidylethanolamine-binding protein 1;Hippocampal cholinergic neurostimulating peptide	PEBP1	sp|P30086|PEBP1_HUMAN Phosphatidylethanolamine-binding protein 1 OS=Homo sapiens OX=9606 GN=PEBP1 PE=1 SV=3	1	12	12	12	8	4	7	5	5	5	7	7	3	4	5	6	8	8	7	9	5	6	7	9	5	6	5	8	8	4	7	5	5	5	7	7	3	4	5
	P30101	0.2810235309329993	-0.211571	P30101	45	45	45	Protein disulfide-isomerase A3	PDIA3	sp|P30101|PDIA3_HUMAN Protein disulfide-isomerase A3 OS=Homo sapiens OX=9606 GN=PDIA3 PE=1 SV=4	1	45	45	45	6	3	4	3	3	3	4	4	3	2	3	2	8	6	9	7	5	4	4	9	7	7	6	10	6	3	4	3	3	3	4	4	3	2	3
	P30153		0	P30153	13	13	12	Serine/threonine-protein phosphatase 2A 65 kDa regulatory subunit A alpha isoform	PPP2R1A	sp|P30153|2AAA_HUMAN Serine/threonine-protein phosphatase 2A 65 kDa regulatory subunit A alpha isoform OS=Homo sapiens OX=9606 GN=PPP2R1A PE=1 SV=4	1	13	13	12	1	1	2	0	1	1	1	0	1	0	1	2	1	2	1	2	1	1	1	1	1	1	1	2	1	1	2	0	1	1	1	0	1	0	1
	P30414		0	P30414	9	9	9	NK-tumor recognition protein	NKTR	sp|P30414|NKTR_HUMAN NK-tumor recognition protein OS=Homo sapiens OX=9606 GN=NKTR PE=1 SV=2	1	9	9	9	6	4	3	3	1	0	1	1	1	1	0	0	1	1	1	2	1	0	1	1	0	1	0	2	6	4	3	3	1	0	1	1	1	1	0
	P30419;P30419-2;O60551	0.4365880610203816	-3.12478	P30419;P30419-2	10;9;1	10;9;1	10;9;1	Glycylpeptide N-tetradecanoyltransferase 1	NMT1	sp|P30419|NMT1_HUMAN Glycylpeptide N-tetradecanoyltransferase 1 OS=Homo sapiens OX=9606 GN=NMT1 PE=1 SV=2;sp|P30419-2|NMT1_HUMAN Isoform Short of Glycylpeptide N-tetradecanoyltransferase 1 OS=Homo sapiens OX=9606 GN=NMT1	3	10	10	10	1	2	1	1	1	1	1	1	1	1	1	1	0	1	1	1	1	1	2	1	1	1	1	2	1	2	1	1	1	1	1	1	1	1	1
	P30740;P30740-2;P50453;O75830	0.4365880610203816	-3.44454	P30740;P30740-2	6;4;1;1	6;4;1;1	5;3;0;0	Leukocyte elastase inhibitor	SERPINB1	sp|P30740|ILEU_HUMAN Leukocyte elastase inhibitor OS=Homo sapiens OX=9606 GN=SERPINB1 PE=1 SV=1;sp|P30740-2|ILEU_HUMAN Isoform 2 of Leukocyte elastase inhibitor OS=Homo sapiens OX=9606 GN=SERPINB1	4	6	6	5	0	0	0	0	0	0	0	0	0	0	0	0	6	0	0	0	0	0	0	6	0	0	0	0	0	0	0	0	0	0	0	0	0	0	0
	P31151;Q86SG5	0.3077153158989634	-5.13927	P31151	8;3	8;3	8;3	Protein S100-A7	S100A7	sp|P31151|S10A7_HUMAN Protein S100-A7 OS=Homo sapiens OX=9606 GN=S100A7 PE=1 SV=4	2	8	8	8	5	1	4	4	2	1	8	3	2	1	5	2	5	6	1	1	8	3	5	6	1	5	3	2	5	1	4	4	2	1	8	3	2	1	5
	P31689;P31689-2	4.409564610137085e-05	0.9521681520912093	P31689;P31689-2	21;16	21;16	21;16	DnaJ homolog subfamily A member 1	DNAJA1	sp|P31689|DNJA1_HUMAN DnaJ homolog subfamily A member 1 OS=Homo sapiens OX=9606 GN=DNAJA1 PE=1 SV=2;sp|P31689-2|DNJA1_HUMAN Isoform 2 of DnaJ homolog subfamily A member 1 OS=Homo sapiens OX=9606 GN=DNAJA1	2	21	21	21	9	4	8	4	9	6	10	8	7	10	9	9	9	7	10	8	8	5	7	10	4	5	7	12	9	4	8	4	9	6	10	8	7	10	9
	P31943	0.40615447075153777	0.15515582523032556	P31943	17	17	9	Heterogeneous nuclear ribonucleoprotein H;Heterogeneous nuclear ribonucleoprotein H, N-terminally processed	HNRNPH1	sp|P31943|HNRH1_HUMAN Heterogeneous nuclear ribonucleoprotein H OS=Homo sapiens OX=9606 GN=HNRNPH1 PE=1 SV=4	1	17	17	9	8	7	9	8	5	6	8	7	5	6	5	6	7	8	8	7	6	7	7	9	5	7	8	8	8	7	9	8	5	6	8	7	5	6	5
	P31944	0.3684394237434293	-5.92494	P31944	25	25	25	Caspase-14;Caspase-14 subunit p17, mature form;Caspase-14 subunit p10, mature form;Caspase-14 subunit p20, intermediate form;Caspase-14 subunit p8, intermediate form	CASP14	sp|P31944|CASPE_HUMAN Caspase-14 OS=Homo sapiens OX=9606 GN=CASP14 PE=1 SV=2	1	25	25	25	2	0	2	1	1	1	3	2	0	0	3	1	21	6	3	0	2	1	2	4	1	0	0	3	2	0	2	1	1	1	3	2	0	0	3
	P31946	0.052319550525595934	-10.8163	P31946	20	15	2	14-3-3 protein beta/alpha;14-3-3 protein beta/alpha, N-terminally processed	YWHAB	sp|P31946|1433B_HUMAN 14-3-3 protein beta/alpha OS=Homo sapiens OX=9606 GN=YWHAB PE=1 SV=3	1	20	15	2	4	2	3	3	0	0	3	1	0	0	1	0	3	1	2	5	4	2	0	4	3	6	2	7	4	1	3	3	0	0	2	1	0	0	1
	P31947;P31947-2	0.43658806102038156	-3.43799	P31947;P31947-2	12;12	10;10	10;10	14-3-3 protein sigma	SFN	sp|P31947|1433S_HUMAN 14-3-3 protein sigma OS=Homo sapiens OX=9606 GN=SFN PE=1 SV=1;sp|P31947-2|1433S_HUMAN Isoform 2 of 14-3-3 protein sigma OS=Homo sapiens OX=9606 GN=SFN	2	12	10	10	1	1	1	1	0	0	1	0	0	0	0	0	2	0	0	0	1	0	0	1	2	1	0	3	1	0	1	1	0	0	0	0	0	0	0
	P31948;P31948-2;P31948-3	0.3151896426863939	0.18543479805612328	P31948;P31948-2;P31948-3	61;59;55	61;59;55	61;59;55	Stress-induced-phosphoprotein 1	STIP1	sp|P31948|STIP1_HUMAN Stress-induced-phosphoprotein 1 OS=Homo sapiens OX=9606 GN=STIP1 PE=1 SV=1;sp|P31948-2|STIP1_HUMAN Isoform 2 of Stress-induced-phosphoprotein 1 OS=Homo sapiens OX=9606 GN=STIP1;sp|P31948-3|STIP1_HUMAN Isoform 3 of Stress-induced-phosp	3	61	61	61	24	13	19	21	9	7	18	14	11	11	15	16	17	13	18	19	12	20	18	22	23	27	22	30	24	13	19	21	9	7	18	14	11	11	15
	P31949	0.43658806102038156	-3.9855	P31949	4	4	4	Protein S100-A11;Protein S100-A11, N-terminally processed	S100A11	sp|P31949|S10AB_HUMAN Protein S100-A11 OS=Homo sapiens OX=9606 GN=S100A11 PE=1 SV=2	1	4	4	4	1	1	1	1	0	1	0	0	0	0	0	0	2	1	0	0	1	1	1	3	0	1	1	2	1	1	1	1	0	1	0	0	0	0	0
	P32119;P32119-2	0.18830113833299023	-0.465848	P32119	15;2	14;2	14;2	Peroxiredoxin-2	PRDX2	sp|P32119|PRDX2_HUMAN Peroxiredoxin-2 OS=Homo sapiens OX=9606 GN=PRDX2 PE=1 SV=5	2	15	14	14	4	3	3	1	3	5	7	5	4	4	4	5	9	5	7	3	7	5	6	8	3	5	2	6	3	2	2	0	2	4	6	4	3	3	3
	P32969	0.10908246019943733	-0.168365	P32969	9	9	9	Large ribosomal subunit protein uL6	RPL9	sp|P32969|RL9_HUMAN Large ribosomal subunit protein uL6 OS=Homo sapiens OX=9606 GN=RPL9 PE=1 SV=1	1	9	9	9	2	2	2	2	2	2	2	2	2	2	2	2	2	3	2	2	2	2	2	3	2	2	2	3	2	2	2	2	2	2	2	2	2	2	2
	P33176;Q12840	0.16223016782008723	-0.366883	P33176	49;10	49;10	40;2	Kinesin-1 heavy chain	KIF5B	sp|P33176|KINH_HUMAN Kinesin-1 heavy chain OS=Homo sapiens OX=9606 GN=KIF5B PE=1 SV=1	2	49	49	40	9	3	3	6	2	1	4	2	2	2	2	3	3	2	5	6	2	2	4	6	9	6	8	9	9	3	3	6	2	1	4	2	2	2	2
	P33240;P33240-2	0.987438	-0.00616141	P33240;P33240-2	20;20	20;20	9;9	Cleavage stimulation factor subunit 2	CSTF2	sp|P33240|CSTF2_HUMAN Cleavage stimulation factor subunit 2 OS=Homo sapiens OX=9606 GN=CSTF2 PE=1 SV=1;sp|P33240-2|CSTF2_HUMAN Isoform 2 of Cleavage stimulation factor subunit 2 OS=Homo sapiens OX=9606 GN=CSTF2	2	20	20	9	9	4	5	4	2	1	5	5	3	3	3	3	2	4	5	6	6	3	2	10	3	6	4	11	9	4	5	4	2	1	5	5	3	3	3
	P33552	0.43658806102038167	-3.40989	P33552	3	3	3	Cyclin-dependent kinases regulatory subunit 2	CKS2	sp|P33552|CKS2_HUMAN Cyclin-dependent kinases regulatory subunit 2 OS=Homo sapiens OX=9606 GN=CKS2 PE=1 SV=1	1	3	3	3	1	0	1	0	0	0	1	0	0	0	0	1	1	0	1	1	0	1	0	1	0	1	0	1	1	0	1	0	0	0	1	0	0	0	0
	P33991	0.31021162247086986	-4.55413	P33991	19	19	19	DNA replication licensing factor MCM4	MCM4	sp|P33991|MCM4_HUMAN DNA replication licensing factor MCM4 OS=Homo sapiens OX=9606 GN=MCM4 PE=1 SV=5	1	19	19	19	4	2	2	2	2	4	5	3	1	2	3	1	2	3	2	4	3	4	4	8	3	3	1	8	4	2	2	2	2	4	5	3	1	2	3
	P33992		0	P33992	6	6	6	DNA replication licensing factor MCM5	MCM5	sp|P33992|MCM5_HUMAN DNA replication licensing factor MCM5 OS=Homo sapiens OX=9606 GN=MCM5 PE=1 SV=5	1	6	6	6	0	0	0	0	0	0	2	0	0	0	0	0	0	1	0	1	0	0	0	1	0	1	0	2	0	0	0	0	0	0	2	0	0	0	0
	P34932;P34932-2	0.2666531555769234	-5.05844	P34932	38;3	38;3	36;3	Heat shock 70 kDa protein 4	HSPA4	sp|P34932|HSP74_HUMAN Heat shock 70 kDa protein 4 OS=Homo sapiens OX=9606 GN=HSPA4 PE=1 SV=4	2	38	38	36	9	2	3	2	4	4	9	7	1	2	7	6	3	4	9	10	3	7	9	11	11	12	8	13	9	2	3	2	4	4	9	7	1	2	7
	P35232;P35232-2		0	P35232	21;4	21;4	21;4	Prohibitin 1	PHB1	sp|P35232|PHB1_HUMAN Prohibitin 1 OS=Homo sapiens OX=9606 GN=PHB1 PE=1 SV=1	2	21	21	21	0	0	0	0	0	0	0	0	0	0	0	0	1	0	1	2	0	0	0	0	1	3	1	2	0	0	0	0	0	0	0	0	0	0	0
	P35241;P35241-5;P35241-4;P35241-2;P35241-3	0.0628618	-9.8311	P35241;P35241-5;P35241-4	34;33;28;14;7	16;15;16;14;2	16;15;16;14;2	Radixin	RDX	sp|P35241|RADI_HUMAN Radixin OS=Homo sapiens OX=9606 GN=RDX PE=1 SV=1;sp|P35241-5|RADI_HUMAN Isoform 5 of Radixin OS=Homo sapiens OX=9606 GN=RDX;sp|P35241-4|RADI_HUMAN Isoform 4 of Radixin OS=Homo sapiens OX=9606 GN=RDX	5	34	16	16	4	1	1	1	4	4	3	4	2	2	4	4	4	4	5	6	6	4	3	6	2	3	1	6	4	1	1	1	3	3	2	3	1	1	3
	P35244	0.32606658105518677	-4.88778	P35244	5	5	5	Replication protein A 14 kDa subunit	RPA3	sp|P35244|RFA3_HUMAN Replication protein A 14 kDa subunit OS=Homo sapiens OX=9606 GN=RPA3 PE=1 SV=1	1	5	5	5	2	1	3	2	1	2	3	2	3	2	1	3	1	2	3	3	2	2	2	2	2	3	3	3	2	1	3	2	1	2	3	2	3	2	1
	P35249;P35249-2	0.2736064397164642	-5.31041	P35249;P35249-2	8;6	8;6	8;6	Replication factor C subunit 4	RFC4	sp|P35249|RFC4_HUMAN Replication factor C subunit 4 OS=Homo sapiens OX=9606 GN=RFC4 PE=1 SV=2;sp|P35249-2|RFC4_HUMAN Isoform 2 of Replication factor C subunit 4 OS=Homo sapiens OX=9606 GN=RFC4	2	8	8	8	1	0	0	0	2	1	2	2	0	1	1	1	4	1	1	1	1	2	2	2	1	3	1	3	1	0	0	0	2	1	2	2	0	1	1
	P35251;P35251-2	0.2214790808547018	0.18675289418843022	P35251;P35251-2	31;31	31;31	31;31	Replication factor C subunit 1	RFC1	sp|P35251|RFC1_HUMAN Replication factor C subunit 1 OS=Homo sapiens OX=9606 GN=RFC1 PE=1 SV=4;sp|P35251-2|RFC1_HUMAN Isoform 2 of Replication factor C subunit 1 OS=Homo sapiens OX=9606 GN=RFC1	2	31	31	31	15	7	8	8	16	17	19	19	13	13	14	14	8	15	18	18	14	18	19	19	17	18	13	20	15	7	8	8	16	17	19	19	13	13	14
	P35268	0.2330048504886688	-0.349598	P35268	10	10	8	Large ribosomal subunit protein eL22	RPL22	sp|P35268|RL22_HUMAN Large ribosomal subunit protein eL22 OS=Homo sapiens OX=9606 GN=RPL22 PE=1 SV=2	1	10	10	8	6	3	5	4	2	3	5	4	3	3	3	3	3	3	3	4	5	4	5	5	2	3	3	6	6	3	5	4	2	3	5	4	3	3	3
	P35269	0.5499862466666894	-0.0950727	P35269	31	31	31	General transcription factor IIF subunit 1	GTF2F1	sp|P35269|T2FA_HUMAN General transcription factor IIF subunit 1 OS=Homo sapiens OX=9606 GN=GTF2F1 PE=1 SV=2	1	31	31	31	28	21	23	22	23	22	26	22	18	19	19	20	20	24	22	24	22	24	27	27	17	21	21	28	28	21	23	22	23	22	26	22	18	19	19
	P35527	0.47097719766954965	0.3514426597552358	P35527	65	65	3	Keratin, type I cytoskeletal 9	KRT9	sp|P35527|K1C9_HUMAN Keratin, type I cytoskeletal 9 OS=Homo sapiens OX=9606 GN=KRT9 PE=1 SV=3	1	65	65	3	54	37	51	52	55	54	32	41	43	42	54	40	53	44	30	20	44	51	50	51	48	36	19	54	54	37	51	52	55	54	32	41	43	42	54
	P35580;P35580-3;P35580-2;P35580-5;P35580-4	0.8548956200031665	-1.04909	P35580;P35580-3;P35580-2;P35580-5;P35580-4	86;86;85;85;85	79;79;78;78;78	79;79;78;78;78	Myosin-10	MYH10	sp|P35580|MYH10_HUMAN Myosin-10 OS=Homo sapiens OX=9606 GN=MYH10 PE=1 SV=3;sp|P35580-3|MYH10_HUMAN Isoform 3 of Myosin-10 OS=Homo sapiens OX=9606 GN=MYH10;sp|P35580-2|MYH10_HUMAN Isoform 2 of Myosin-10 OS=Homo sapiens OX=9606 GN=MYH10;sp|P35580-5|MYH10_HUM	5	86	79	79	7	1	1	4	1	1	4	3	3	2	1	2	7	7	13	18	3	3	3	5	1	3	1	9	5	0	1	2	0	0	2	1	2	0	0
	P35637;P35637-2	0.9432584865567877	0.017981740570565563	P35637;P35637-2	11;11	8;8	8;8	RNA-binding protein FUS	FUS	sp|P35637|FUS_HUMAN RNA-binding protein FUS OS=Homo sapiens OX=9606 GN=FUS PE=1 SV=1;sp|P35637-2|FUS_HUMAN Isoform Short of RNA-binding protein FUS OS=Homo sapiens OX=9606 GN=FUS	2	11	8	8	7	7	8	7	5	6	7	6	6	6	6	7	6	6	6	7	7	6	6	10	4	6	5	9	4	5	6	5	3	4	5	4	4	4	4
	P35658;P35658-3;P35658-4;P35658-2;P35658-5	0.43658806102038167	-3.20705	P35658;P35658-3;P35658-4;P35658-2;P35658-5	24;24;24;24;23	24;24;24;24;23	24;24;24;24;23	Nuclear pore complex protein Nup214	NUP214	sp|P35658|NU214_HUMAN Nuclear pore complex protein Nup214 OS=Homo sapiens OX=9606 GN=NUP214 PE=1 SV=2;sp|P35658-3|NU214_HUMAN Isoform 3 of Nuclear pore complex protein Nup214 OS=Homo sapiens OX=9606 GN=NUP214;sp|P35658-4|NU214_HUMAN Isoform 4 of Nuclear po	5	24	24	24	0	0	0	0	2	0	1	0	1	0	0	0	7	7	7	11	1	0	0	4	0	1	0	3	0	0	0	0	2	0	1	0	1	0	0
	P35659;P35659-2	0.5936622126992481	0.0562447	P35659;P35659-2	18;15	18;15	18;15	Protein DEK	DEK	sp|P35659|DEK_HUMAN Protein DEK OS=Homo sapiens OX=9606 GN=DEK PE=1 SV=1;sp|P35659-2|DEK_HUMAN Isoform 2 of Protein DEK OS=Homo sapiens OX=9606 GN=DEK	2	18	18	18	11	8	9	8	7	11	12	11	8	10	10	13	11	11	11	10	11	12	12	16	10	11	10	16	11	8	9	8	7	11	12	11	8	10	10
	P35998;P35998-2	0.20314594425577645	-6.59993	P35998	20;5	20;5	20;5	26S proteasome regulatory subunit 7	PSMC2	sp|P35998|PRS7_HUMAN 26S proteasome regulatory subunit 7 OS=Homo sapiens OX=9606 GN=PSMC2 PE=1 SV=3	2	20	20	20	3	2	0	2	0	0	0	0	1	0	1	0	2	1	3	2	0	0	2	3	3	3	3	4	3	2	0	2	0	0	0	0	1	0	1
	P36578	0.0661129	-0.167899	P36578	31	31	31	Large ribosomal subunit protein uL4	RPL4	sp|P36578|RL4_HUMAN Large ribosomal subunit protein uL4 OS=Homo sapiens OX=9606 GN=RPL4 PE=1 SV=5	1	31	31	31	13	9	11	6	12	11	10	13	7	10	9	8	13	12	11	10	10	11	14	16	9	9	8	13	13	9	11	6	12	11	10	13	7	10	9
	P36873;P36873-2	0.8367084733857599	-1.34734	P36873;P36873-2	4;4	3;3	3;3	Serine/threonine-protein phosphatase PP1-gamma catalytic subunit	PPP1CC	sp|P36873|PP1G_HUMAN Serine/threonine-protein phosphatase PP1-gamma catalytic subunit OS=Homo sapiens OX=9606 GN=PPP1CC PE=1 SV=1;sp|P36873-2|PP1G_HUMAN Isoform 2 of Serine/threonine-protein phosphatase PP1-gamma catalytic subunit OS=Homo sapiens OX=9606 G	2	4	3	3	3	1	2	1	2	2	3	2	1	2	2	2	3	2	1	1	2	2	2	4	1	2	0	3	2	1	1	1	1	2	3	2	1	2	2
	P37108	0.10670909041522747	-0.447158	P37108	10	10	10	Signal recognition particle 14 kDa protein	SRP14	sp|P37108|SRP14_HUMAN Signal recognition particle 14 kDa protein OS=Homo sapiens OX=9606 GN=SRP14 PE=1 SV=2	1	10	10	10	10	5	8	6	7	5	8	9	6	5	6	8	5	5	5	9	7	8	7	9	9	7	5	10	10	5	8	6	7	5	8	9	6	5	6
	P37198	0.43658806102038156	-3.22932	P37198	11	11	11	Nuclear pore glycoprotein p62	NUP62	sp|P37198|NUP62_HUMAN Nuclear pore glycoprotein p62 OS=Homo sapiens OX=9606 GN=NUP62 PE=1 SV=3	1	11	11	11	0	0	0	0	0	0	1	0	0	0	0	0	4	2	3	3	0	0	0	2	0	0	0	4	0	0	0	0	0	0	1	0	0	0	0
	P37802;P37802-2	0.0595552	-9.44119	P37802;P37802-2	21;19	21;19	20;18	Transgelin-2	TAGLN2	sp|P37802|TAGL2_HUMAN Transgelin-2 OS=Homo sapiens OX=9606 GN=TAGLN2 PE=1 SV=3;sp|P37802-2|TAGL2_HUMAN Isoform 2 of Transgelin-2 OS=Homo sapiens OX=9606 GN=TAGLN2	2	21	21	20	5	2	4	3	0	2	2	2	0	2	0	2	3	1	4	5	2	3	3	2	4	6	3	6	5	2	4	3	0	2	2	2	0	2	0
	P37837;P37837-2	0.43658806102038156	-3.10961	P37837;P37837-2	13;13	13;13	13;13	Transaldolase	TALDO1	sp|P37837|TALDO_HUMAN Transaldolase OS=Homo sapiens OX=9606 GN=TALDO1 PE=1 SV=2;sp|P37837-2|TALDO_HUMAN Isoform 2 of Transaldolase OS=Homo sapiens OX=9606 GN=TALDO1	2	13	13	13	2	0	1	1	0	0	0	0	0	0	0	0	3	1	1	2	0	0	1	2	0	2	1	2	2	0	1	1	0	0	0	0	0	0	0
	P38159;P38159-2;P38159-3;O75526;Q8N7X1	0.30262596332206265	0.23068310473831488	P38159;P38159-2	38;36;7;5;2	38;36;7;5;2	14;14;3;2;0	RNA-binding motif protein, X chromosome;RNA-binding motif protein, X chromosome, N-terminally processed	RBMX	sp|P38159|RBMX_HUMAN RNA-binding motif protein, X chromosome OS=Homo sapiens OX=9606 GN=RBMX PE=1 SV=3;sp|P38159-2|RBMX_HUMAN Isoform 2 of RNA-binding motif protein, X chromosome OS=Homo sapiens OX=9606 GN=RBMX	5	38	38	14	16	9	12	9	8	9	9	9	8	10	7	8	10	10	9	10	10	9	12	15	9	11	9	15	16	9	12	9	8	9	9	9	8	10	7
	P38432	0.6110387446665777	-0.0792113	P38432	9	9	9	Coilin	COIL	sp|P38432|COIL_HUMAN Coilin OS=Homo sapiens OX=9606 GN=COIL PE=1 SV=1	1	9	9	9	7	4	4	4	4	3	3	3	2	3	3	3	5	3	6	4	5	4	3	7	3	5	4	8	7	4	4	4	4	3	3	3	2	3	3
	P38646	0.4027946698049591	3.9479223951286766	P38646	71	71	71	Stress-70 protein, mitochondrial	HSPA9	sp|P38646|GRP75_HUMAN Stress-70 protein, mitochondrial OS=Homo sapiens OX=9606 GN=HSPA9 PE=1 SV=2	1	71	71	71	5	3	4	4	0	3	2	2	2	2	2	3	5	5	7	7	0	3	2	6	5	5	4	10	5	3	4	4	0	3	2	2	2	2	2
	P38919	0.040246708625312905	-1.39642	P38919	21	17	17	Eukaryotic initiation factor 4A-III;Eukaryotic initiation factor 4A-III, N-terminally processed	EIF4A3	sp|P38919|IF4A3_HUMAN Eukaryotic initiation factor 4A-III OS=Homo sapiens OX=9606 GN=EIF4A3 PE=1 SV=4	1	21	17	17	6	4	5	4	4	7	5	7	3	5	6	5	6	6	7	6	5	7	9	9	4	8	3	10	4	2	3	2	2	5	3	4	2	3	4
	P39019	0.0667317	-0.396515	P39019	19	19	19	Small ribosomal subunit protein eS19	RPS19	sp|P39019|RS19_HUMAN Small ribosomal subunit protein eS19 OS=Homo sapiens OX=9606 GN=RPS19 PE=1 SV=2	1	19	19	19	9	2	5	6	5	4	8	9	4	6	4	7	4	6	6	9	6	7	7	8	5	6	5	6	9	2	5	6	5	4	8	9	4	6	4
	P39023	0.087685	-0.318785	P39023	32	32	29	Large ribosomal subunit protein uL3	RPL3	sp|P39023|RL3_HUMAN Large ribosomal subunit protein uL3 OS=Homo sapiens OX=9606 GN=RPL3 PE=1 SV=2	1	32	32	29	14	4	8	5	10	12	15	14	6	9	13	7	12	11	12	12	13	16	16	20	9	13	8	17	14	4	8	5	10	12	15	14	6	9	13
	P39687;O43423;O95626	0.0521875	-11.1729	P39687	11;2;1	11;2;1	10;2;1	Acidic leucine-rich nuclear phosphoprotein 32 family member A	ANP32A	sp|P39687|AN32A_HUMAN Acidic leucine-rich nuclear phosphoprotein 32 family member A OS=Homo sapiens OX=9606 GN=ANP32A PE=1 SV=1	3	11	11	10	3	2	2	2	0	2	3	2	1	0	0	1	1	1	2	3	1	2	3	4	2	4	2	5	3	2	2	2	0	2	3	2	1	0	0
	P39748;P39748-2	0.21367722410592785	-0.217453	P39748;P39748-2	17;15	17;15	17;15	Flap endonuclease 1	FEN1	sp|P39748|FEN1_HUMAN Flap endonuclease 1 OS=Homo sapiens OX=9606 GN=FEN1 PE=1 SV=1;sp|P39748-2|FEN1_HUMAN Isoform FENMIT of Flap endonuclease 1 OS=Homo sapiens OX=9606 GN=FEN1	2	17	17	17	12	9	11	10	10	13	11	13	9	11	11	12	11	12	14	10	12	12	11	14	12	14	12	15	12	9	11	10	10	13	11	13	9	11	11
	P40227;P40227-2	0.20318793884778882	-6.64371	P40227;P40227-2	26;23	26;23	21;19	T-complex protein 1 subunit zeta	CCT6A	sp|P40227|TCPZ_HUMAN T-complex protein 1 subunit zeta OS=Homo sapiens OX=9606 GN=CCT6A PE=1 SV=3;sp|P40227-2|TCPZ_HUMAN Isoform 2 of T-complex protein 1 subunit zeta OS=Homo sapiens OX=9606 GN=CCT6A	2	26	26	21	6	2	3	6	0	0	1	1	0	0	1	1	1	2	1	4	0	1	2	2	6	8	5	8	6	2	3	6	0	0	1	1	0	0	1
	P40429;Q6NVV1	0.0644719	-0.229697	P40429	14;5	14;5	14;5	Large ribosomal subunit protein uL13	RPL13A	sp|P40429|RL13A_HUMAN Large ribosomal subunit protein uL13 OS=Homo sapiens OX=9606 GN=RPL13A PE=1 SV=2	2	14	14	14	6	2	3	1	5	3	5	3	3	2	5	4	4	6	4	3	4	4	6	5	4	5	4	6	6	2	3	1	5	3	5	3	3	2	5
	P40925;P40925-3;P40925-2	0.4365880610203816	-3.22562	P40925;P40925-3;P40925-2	11;11;9	11;11;9	11;11;9	Malate dehydrogenase, cytoplasmic	MDH1	sp|P40925|MDHC_HUMAN Malate dehydrogenase, cytoplasmic OS=Homo sapiens OX=9606 GN=MDH1 PE=1 SV=4;sp|P40925-3|MDHC_HUMAN Isoform 3 of Malate dehydrogenase, cytoplasmic OS=Homo sapiens OX=9606 GN=MDH1;sp|P40925-2|MDHC_HUMAN Isoform 2 of Malate dehydrogenase,	3	11	11	11	1	0	0	0	0	0	0	0	0	0	0	0	2	0	0	1	0	1	0	2	0	1	0	2	1	0	0	0	0	0	0	0	0	0	0
	P40926;P40926-2	0.43658806102038167	-3.23181	P40926;P40926-2	18;14	18;14	18;14	Malate dehydrogenase, mitochondrial	MDH2	sp|P40926|MDHM_HUMAN Malate dehydrogenase, mitochondrial OS=Homo sapiens OX=9606 GN=MDH2 PE=1 SV=3;sp|P40926-2|MDHM_HUMAN Isoform 2 of Malate dehydrogenase, mitochondrial OS=Homo sapiens OX=9606 GN=MDH2	2	18	18	18	1	0	1	1	0	1	0	0	0	0	0	0	3	1	1	1	0	1	1	2	1	1	1	1	1	0	1	1	0	1	0	0	0	0	0
	P41208;Q12798	0.29971324777756947	-4.73245	P41208	8;3	8;3	8;3	Centrin-2	CETN2	sp|P41208|CETN2_HUMAN Centrin-2 OS=Homo sapiens OX=9606 GN=CETN2 PE=1 SV=1	2	8	8	8	4	2	2	2	2	2	2	2	2	2	1	2	1	2	2	3	5	3	2	5	2	2	2	6	4	2	2	2	2	2	2	2	2	2	1
	P41223;P41223-2	0.8690844507113048	0.9846584986331588	P41223;P41223-2	3;3	3;3	3;3	Protein BUD31 homolog	BUD31	sp|P41223|BUD31_HUMAN Protein BUD31 homolog OS=Homo sapiens OX=9606 GN=BUD31 PE=1 SV=2;sp|P41223-2|BUD31_HUMAN Isoform 2 of Protein BUD31 homolog OS=Homo sapiens OX=9606 GN=BUD31	2	3	3	3	2	0	0	1	0	1	0	1	1	1	2	0	0	0	0	1	0	1	1	2	1	2	0	2	2	0	0	1	0	1	0	1	1	1	2
	P41227;P41227-2;Q9BSU3		0	P41227;P41227-2	11;10;2	11;10;2	11;10;2	N-alpha-acetyltransferase 10	NAA10	sp|P41227|NAA10_HUMAN N-alpha-acetyltransferase 10 OS=Homo sapiens OX=9606 GN=NAA10 PE=1 SV=1;sp|P41227-2|NAA10_HUMAN Isoform 2 of N-alpha-acetyltransferase 10 OS=Homo sapiens OX=9606 GN=NAA10	3	11	11	11	2	0	1	2	0	0	1	1	0	0	0	0	0	0	1	2	0	1	0	1	1	1	2	3	2	0	1	2	0	0	1	1	0	0	0
	P41567	0.44284246752203116	-0.221314	P41567	9	9	4	Eukaryotic translation initiation factor 1	EIF1	sp|P41567|EIF1_HUMAN Eukaryotic translation initiation factor 1 OS=Homo sapiens OX=9606 GN=EIF1 PE=1 SV=1	1	9	9	4	5	2	2	3	3	3	3	4	3	2	2	3	3	3	3	4	2	3	3	5	2	4	2	5	5	2	2	3	3	3	3	4	3	2	2
	P42166;P42167-3	0.0323171	-0.363754	P42166;P42167-3	26;14	12;0	12;0	Lamina-associated polypeptide 2, isoform alpha;Thymopoietin;Thymopentin;Lamina-associated polypeptide 2, isoforms beta/gamma;Thymopoietin;Thymopentin	TMPO	sp|P42166|LAP2A_HUMAN Lamina-associated polypeptide 2, isoform alpha OS=Homo sapiens OX=9606 GN=TMPO PE=1 SV=2;sp|P42167-3|LAP2B_HUMAN Isoform Zeta of Lamina-associated polypeptide 2, isoforms beta/gamma OS=Homo sapiens OX=9606 GN=TMPO	2	26	12	12	14	10	9	9	11	12	16	10	9	11	9	9	11	13	13	14	11	15	13	18	13	14	13	20	5	2	2	2	3	3	5	2	2	2	2
	P42167;P42167-2	0.0993296	0.22149989023055383	P42167;P42167-2	31;22	31;22	17;8	Lamina-associated polypeptide 2, isoforms beta/gamma;Thymopoietin;Thymopentin	TMPO	sp|P42167|LAP2B_HUMAN Lamina-associated polypeptide 2, isoforms beta/gamma OS=Homo sapiens OX=9606 GN=TMPO PE=1 SV=2;sp|P42167-2|LAP2B_HUMAN Isoform Gamma of Lamina-associated polypeptide 2, isoforms beta/gamma OS=Homo sapiens OX=9606 GN=TMPO	2	31	31	17	13	8	7	7	8	11	13	11	11	10	8	9	12	13	14	16	8	11	11	15	9	11	11	17	13	8	7	7	8	11	13	11	11	10	8
	P42285	0.7164393850684994	-0.0418715	P42285	14	14	14	Exosome RNA helicase MTR4	MTREX	sp|P42285|MTREX_HUMAN Exosome RNA helicase MTR4 OS=Homo sapiens OX=9606 GN=MTREX PE=1 SV=3	1	14	14	14	4	2	2	3	7	9	8	8	5	5	7	6	8	5	6	7	7	8	9	9	6	6	5	9	4	2	2	3	7	9	8	8	5	5	7
	P42677	0.15829566840983367	-0.344747	P42677	6	2	2	Small ribosomal subunit protein eS27	RPS27	sp|P42677|RS27_HUMAN Small ribosomal subunit protein eS27 OS=Homo sapiens OX=9606 GN=RPS27 PE=1 SV=3	1	6	2	2	3	1	3	2	3	2	2	4	2	2	2	2	3	2	2	2	3	2	3	3	3	3	2	3	1	1	1	1	1	1	1	1	1	1	1
	P42695	0.4365880610203816	-3.4644	P42695	4	4	4	Condensin-2 complex subunit D3	NCAPD3	sp|P42695|CNDD3_HUMAN Condensin-2 complex subunit D3 OS=Homo sapiens OX=9606 GN=NCAPD3 PE=1 SV=2	1	4	4	4	1	1	0	1	1	1	0	1	1	1	1	1	2	1	1	1	1	1	1	3	1	1	1	3	1	1	0	1	1	1	0	1	1	1	1
	P42696;P42696-2	0.769514	0.0363332	P42696;P42696-2	22;17	22;17	22;17	RNA-binding protein 34	RBM34	sp|P42696|RBM34_HUMAN RNA-binding protein 34 OS=Homo sapiens OX=9606 GN=RBM34 PE=1 SV=2;sp|P42696-2|RBM34_HUMAN Isoform 2 of RNA-binding protein 34 OS=Homo sapiens OX=9606 GN=RBM34	2	22	22	22	14	8	10	9	13	17	17	12	12	12	14	13	11	13	15	14	16	17	16	18	14	12	12	18	14	8	10	9	13	17	17	12	12	12	14
	P42766	0.0447866	-0.548585	P42766	10	10	10	Large ribosomal subunit protein uL29	RPL35	sp|P42766|RL35_HUMAN Large ribosomal subunit protein uL29 OS=Homo sapiens OX=9606 GN=RPL35 PE=1 SV=2	1	10	10	10	4	3	3	4	3	4	5	4	4	4	4	4	4	5	4	4	4	4	5	5	4	4	4	5	4	3	3	4	3	4	5	4	4	4	4
	P43243;P43243-2	0.15601305536886115	0.2040759944518875	P43243	32;10	32;10	32;10	Matrin-3	MATR3	sp|P43243|MATR3_HUMAN Matrin-3 OS=Homo sapiens OX=9606 GN=MATR3 PE=1 SV=2	2	32	32	32	10	5	4	5	4	6	10	7	6	6	5	4	11	10	8	9	7	8	7	12	5	8	8	16	10	5	4	5	4	6	10	7	6	6	5
	P43487;P43487-2;Q9C010;Q9C010-2	0.4636292856607772	0.15637572909156638	P43487;P43487-2	10;10;1;1	10;10;1;1	10;10;1;1	Ran-specific GTPase-activating protein	RANBP1	sp|P43487|RANG_HUMAN Ran-specific GTPase-activating protein OS=Homo sapiens OX=9606 GN=RANBP1 PE=1 SV=1;sp|P43487-2|RANG_HUMAN Isoform 2 of Ran-specific GTPase-activating protein OS=Homo sapiens OX=9606 GN=RANBP1	4	10	10	10	3	2	2	3	3	2	2	3	3	2	2	3	3	3	4	5	3	4	2	4	3	3	2	4	3	2	2	3	3	2	2	3	3	2	2
	P43686;P43686-2	0.43658806102038156	-3.03106	P43686;P43686-2	22;18	22;18	22;18	26S proteasome regulatory subunit 6B	PSMC4	sp|P43686|PRS6B_HUMAN 26S proteasome regulatory subunit 6B OS=Homo sapiens OX=9606 GN=PSMC4 PE=1 SV=2;sp|P43686-2|PRS6B_HUMAN Isoform 2 of 26S proteasome regulatory subunit 6B OS=Homo sapiens OX=9606 GN=PSMC4	2	22	22	22	3	2	2	2	1	1	1	1	0	1	0	0	0	1	1	2	0	1	1	2	3	2	1	4	3	2	2	2	1	1	1	1	0	1	0
	P45973	0.40316886148533526	-0.145786	P45973	9	9	9	Chromobox protein homolog 5	CBX5	sp|P45973|CBX5_HUMAN Chromobox protein homolog 5 OS=Homo sapiens OX=9606 GN=CBX5 PE=1 SV=1	1	9	9	9	6	2	2	2	4	2	4	4	2	4	3	4	4	4	4	3	2	3	4	6	3	4	3	5	6	2	2	2	4	2	4	4	2	4	3
	P45974;P45974-2	0.44243240429060776	3.5023	P45974;P45974-2	14;14	14;14	14;14	Ubiquitin carboxyl-terminal hydrolase 5	USP5	sp|P45974|UBP5_HUMAN Ubiquitin carboxyl-terminal hydrolase 5 OS=Homo sapiens OX=9606 GN=USP5 PE=1 SV=2;sp|P45974-2|UBP5_HUMAN Isoform Short of Ubiquitin carboxyl-terminal hydrolase 5 OS=Homo sapiens OX=9606 GN=USP5	2	14	14	14	2	1	3	3	2	3	2	3	2	3	2	2	3	1	2	3	0	2	3	4	2	3	3	4	2	1	3	3	2	3	2	3	2	3	2
	P46013	0.907314	-0.0127624	P46013	227	227	19	Proliferation marker protein Ki-67	MKI67	sp|P46013|KI67_HUMAN Proliferation marker protein Ki-67 OS=Homo sapiens OX=9606 GN=MKI67 PE=1 SV=2	1	227	227	19	171	85	101	95	160	169	184	178	133	138	154	154	106	130	165	164	178	179	183	190	184	167	166	194	171	85	101	95	160	169	184	178	133	138	154
	34088;434089;434090;434091;434092;434093;434094;434095;434096;434097;434098;434099;434100;434101;434102;434103;434104;434105;434106;434107;434108;434109;434110;434111;434112;434113;434114;434115;434116;434117;434118;434119;434120;434121;434122;434123;434124;434125;434126;434127;434128;434129;434130;434131;434132;434133;434134;434135;434136;434137;434138;434139;434140;434141;434142;434143;434144;4…	16207;16208;16209;16210;16211;16212;16213;16214;16215;16216;16217;16218;16219;16220;16221;16222;16223;16224;16225;16226;16227;16228;16229;16230;16231;16232;16233;16234;16235;16236;16237;16238;16239;16240;16241;16242;16243;16244;16245;16246;16247;16248;16249;16250;16251;16252;16253;16254;16255;16256;16257;16258;16259;16260;16261;16262;16263;16264;16265;16266;16267;16451;16452;16453;16454;16455;164…
	1;421452;421453;421454;421455;421456;421457;421458;421459;421460;421461;421462;421463;421464;421465;421466;421467;421468;421469;421470;421471;421472;421473;421474;421475;421476;421477;421478;421479;421480;421481;435418;440142;440143;440144;440145;440146;440147;440148;440149;440150;440151;440152;440153;440154;440155;440156;440157;440158;440159;440160;440161;440162;440163;440164;440165;440166;44016…	16219;16457;16494;16511;16553;16627;16636;17425;23228;23303;23340;23351;37650;37683;45554;45587;47275;47310;47339;47614;51748;52706;53862;53895;53902;55692;56993;57028;57059;58012;58819;58885;65520;65546;69523;69687;69694;69698;74330;79360;92020;92079;92618;92646;92665;92690;92713;93530;102226;102239;111860;128642;129945;129982;131056;131060;131450;132380;140683;140706;143702;143789;143801;143802…	991;992;993;994;995;996;997;998;999;1000;1001;1002;1003;1004;1005;1006;1007;1008;1009;1010;1011	541;1005;1119;1174;1191;1296;1538;1555;1605;1782;1971;2049;2059;2283;2387;2491;2576;2815;3048;3070;3131	-1		FALSE	20.299386912930366	20.01195335673878	20.063816367622614	20.02133787795768	20.06605239083497	19.84656162822338	19.941059072271628	19.55511708566446	19.64167076844414	20.0803	20.005525869267498	20.028505051827132	19.741608526001457	20.232453718734018	19.83956672947373	20.092488757505276	19.681986418194473
	P46013-2		0	P46013-2	210	2	2	Proliferation marker protein Ki-67	MKI67	sp|P46013-2|KI67_HUMAN Isoform Short of Proliferation marker protein Ki-67 OS=Homo sapiens OX=9606 GN=MKI67	1	210	2	2	160	83	95	91	153	157	174	167	128	132	148	148	101	126	155	156	168	165	168	175	172	157	157	181	1	1	1	1	1	1	1	1	1	1	1
	;446019;446020;446021;446022;446023;446024;446025;446026;446027;446028;446029;446030;446031;465870;465871;465872;465873;465874;465875;465876;465877;465878;465879;465880;465881;465882;465883;465884;465885;465886;465887;465888;465889;465890;465891;465892;465893;465894;465895;465896;465897;465898;465899;465900;465901;465902;465903;465904;465905;465906;465907;465908;465909;465910;465911;465912;465913…	16207;16208;16209;16210;16211;16212;16213;16214;16215;16216;16217;16218;16219;16220;16221;16222;16223;16224;16225;16226;16227;16228;16229;16230;16231;16232;16233;16234;16235;16236;16237;16238;16239;16240;16241;16242;16243;16244;16245;16246;16247;16248;16249;16250;16251;16252;16253;16254;16255;16256;16257;16258;16259;16260;16261;16262;16263;16264;16265;16266;16267;16451;16452;16453;16454;16455;164…
	9;459280;459281;459282;459283;459284;459285;459286;459287;459288;459289;459290;459291;459292;459293;459294;459295;459296;459297;459298;459299;459300;459301;459302;459303;459304;459305;459306;459307;459308;459309;459310;459311;459312;459313;459314;459315;459316;459317;459318;459319;459320;459321;459322;459323;459324;459325;459326;459327;459328;459329;459330;459331;459332;459333;459334;459335;45933…	16219;16457;16494;16511;16553;16627;16636;17425;23228;23303;23340;23351;37650;37683;45554;45587;47275;47310;47339;47614;51748;52706;53862;53895;53902;55692;56993;57028;57059;58012;58819;58885;65520;65546;69523;69687;69694;69698;79360;92020;92079;92618;92646;92665;92690;92713;93530;111860;128642;129945;129982;131056;131060;131450;132380;140683;140706;143702;143789;143801;143802;148284;148320;14836…	991;992;993;994;995;996;997;998;999;1000;1001;1002;1003;1004;1005;1006;1007;1008;1009;1010;1011	181;645;759;814;831;936;1178;1195;1245;1422;1611;1689;1699;1923;2027;2131;2216;2455;2688;2710;2771	-1		FALSE	0	0	0	0	0	0	0	0	15.967338852394375	0	0	0	0	0	0	0	16.56251075771778
	P46060	0.3578525683245521	-5.73856	P46060	16	16	16	Ran GTPase-activating protein 1	RANGAP1	sp|P46060|RAGP1_HUMAN Ran GTPase-activating protein 1 OS=Homo sapiens OX=9606 GN=RANGAP1 PE=1 SV=1	1	16	16	16	2	1	0	1	1	2	2	2	1	1	2	2	2	2	2	2	2	1	2	2	2	2	2	2	2	1	0	1	1	2	2	2	1	1	2
	P46087;P46087-4;P46087-2;P46087-3	0.631108	0.0433432	P46087;P46087-4;P46087-2;P46087-3	63;63;61;41	63;63;61;41	63;63;61;41	Probable 28S rRNA (cytosine(4447)-C(5))-methyltransferase	NOP2	sp|P46087|NOP2_HUMAN 28S rRNA (cytosine(4447)-C(5))-methyltransferase OS=Homo sapiens OX=9606 GN=NOP2 PE=1 SV=2;sp|P46087-4|NOP2_HUMAN Isoform 4 of 28S rRNA (cytosine(4447)-C(5))-methyltransferase OS=Homo sapiens OX=9606 GN=NOP2;sp|P46087-2|NOP2_HUMAN Isof	4	63	63	63	48	41	45	42	50	51	49	52	43	43	49	50	40	44	44	47	50	48	54	55	45	49	44	51	48	41	45	42	50	51	49	52	43	43	49
	P46100;P46100-4;P46100-6;P46100-3;P46100-2;P46100-5	0.2811370944038366	-4.68427	P46100;P46100-4;P46100-6;P46100-3;P46100-2;P46100-5	12;11;11;11;10;10	12;11;11;11;10;10	12;11;11;11;10;10	Transcriptional regulator ATRX	ATRX	sp|P46100|ATRX_HUMAN Transcriptional regulator ATRX OS=Homo sapiens OX=9606 GN=ATRX PE=1 SV=6;sp|P46100-4|ATRX_HUMAN Isoform 3 of Transcriptional regulator ATRX OS=Homo sapiens OX=9606 GN=ATRX;sp|P46100-6|ATRX_HUMAN Isoform 6 of Transcriptional regulator A	6	12	12	12	6	2	4	3	4	4	5	5	2	1	2	3	0	4	4	5	2	5	5	8	7	2	5	8	6	2	4	3	4	4	5	5	2	1	2
	P46109	0.4365880610203816	-3.40163	P46109	11	11	11	Crk-like protein	CRKL	sp|P46109|CRKL_HUMAN Crk-like protein OS=Homo sapiens OX=9606 GN=CRKL PE=1 SV=1	1	11	11	11	2	1	1	1	0	1	1	1	1	1	1	1	1	1	2	0	1	2	1	1	1	1	1	2	2	1	1	1	0	1	1	1	1	1	1
	P46379;P46379-2;P46379-3;P46379-4;P46379-5		0	P46379;P46379-2;P46379-3;P46379-4;P46379-5	10;10;10;7;7	10;10;10;7;7	10;10;10;7;7	Large proline-rich protein BAG6	BAG6	sp|P46379|BAG6_HUMAN Large proline-rich protein BAG6 OS=Homo sapiens OX=9606 GN=BAG6 PE=1 SV=2;sp|P46379-2|BAG6_HUMAN Isoform 2 of Large proline-rich protein BAG6 OS=Homo sapiens OX=9606 GN=BAG6;sp|P46379-3|BAG6_HUMAN Isoform 3 of Large proline-rich protei	5	10	10	10	0	0	0	0	0	0	0	0	0	0	0	2	1	2	3	3	0	0	0	0	0	2	0	2	0	0	0	0	0	0	0	0	0	0	0
	P46776	0.19859688657516797	-0.149922	P46776	11	11	11	Large ribosomal subunit protein uL15	RPL27A	sp|P46776|RL27A_HUMAN Large ribosomal subunit protein uL15 OS=Homo sapiens OX=9606 GN=RPL27A PE=1 SV=2	1	11	11	11	7	3	3	5	6	8	6	7	4	4	7	4	8	7	6	5	6	7	8	7	5	7	6	7	7	3	3	5	6	8	6	7	4	4	7
	P46777	0.34968039453698324	-0.115014	P46777	19	19	19	Large ribosomal subunit protein uL18	RPL5	sp|P46777|RL5_HUMAN Large ribosomal subunit protein uL18 OS=Homo sapiens OX=9606 GN=RPL5 PE=1 SV=3	1	19	19	19	14	10	12	11	12	13	15	14	9	10	12	12	13	12	13	14	14	14	14	15	13	12	12	14	14	10	12	11	12	13	15	14	9	10	12
	P46778	0.026252153456865893	-0.59016	P46778	18	18	18	Large ribosomal subunit protein eL21	RPL21	sp|P46778|RL21_HUMAN Large ribosomal subunit protein eL21 OS=Homo sapiens OX=9606 GN=RPL21 PE=1 SV=2	1	18	18	18	8	2	3	4	5	7	5	6	5	5	5	4	5	8	5	5	6	5	7	8	3	3	2	10	8	2	3	4	5	7	5	6	5	5	5
	P46779;P46779-2;P46779-3;P46779-4;P46779-5	1.0703984450653092e-07	-13.8553	P46779;P46779-2;P46779-3;P46779-4;P46779-5	13;10;10;8;8	13;10;10;8;8	13;10;10;8;8	Large ribosomal subunit protein eL28	RPL28	sp|P46779|RL28_HUMAN Large ribosomal subunit protein eL28 OS=Homo sapiens OX=9606 GN=RPL28 PE=1 SV=3;sp|P46779-2|RL28_HUMAN Isoform 2 of Large ribosomal subunit protein eL28 OS=Homo sapiens OX=9606 GN=RPL28;sp|P46779-3|RL28_HUMAN Isoform 3 of Large ribosom	5	13	13	13	1	0	0	0	0	0	1	0	1	0	1	1	1	1	1	1	2	2	2	2	0	1	0	2	1	0	0	0	0	0	1	0	1	0	1
	P46781	0.43658806102038167	-3.9096	P46781	19	19	19	Small ribosomal subunit protein uS4	RPS9	sp|P46781|RS9_HUMAN Small ribosomal subunit protein uS4 OS=Homo sapiens OX=9606 GN=RPS9 PE=1 SV=3	1	19	19	19	1	1	2	1	1	1	2	1	1	1	1	1	1	1	1	1	1	1	2	2	2	1	1	1	1	1	2	1	1	1	2	1	1	1	1
	P46782	0.36214755935063137	0.095283	P46782	11	11	11	Small ribosomal subunit protein uS7;Small ribosomal subunit protein uS7, N-terminally processed	RPS5	sp|P46782|RS5_HUMAN Small ribosomal subunit protein uS7 OS=Homo sapiens OX=9606 GN=RPS5 PE=1 SV=4	1	11	11	11	5	4	4	4	4	5	5	5	4	4	4	4	3	4	5	4	5	5	5	5	5	4	5	5	5	4	4	4	4	5	5	5	4	4	4
	P46783;Q9NQ39	0.14318555134323374	-0.17607	P46783	10;3	10;3	10;3	Small ribosomal subunit protein eS10	RPS10	sp|P46783|RS10_HUMAN Small ribosomal subunit protein eS10 OS=Homo sapiens OX=9606 GN=RPS10 PE=1 SV=1	2	10	10	10	4	3	3	3	3	3	3	4	3	3	3	3	3	3	2	3	4	3	3	4	3	3	3	4	4	3	3	3	3	3	3	4	3	3	3
	P46940	0.43658806102038156	-3.34444	P46940	45	45	45	Ras GTPase-activating-like protein IQGAP1	IQGAP1	sp|P46940|IQGA1_HUMAN Ras GTPase-activating-like protein IQGAP1 OS=Homo sapiens OX=9606 GN=IQGAP1 PE=1 SV=1	1	45	45	45	2	0	0	1	0	0	0	0	0	0	0	0	0	0	0	0	0	0	0	3	2	2	1	3	2	0	0	1	0	0	0	0	0	0	0
	P47914	0.0567863	-12.1995	P47914	7	7	7	Large ribosomal subunit protein eL29	RPL29	sp|P47914|RL29_HUMAN Large ribosomal subunit protein eL29 OS=Homo sapiens OX=9606 GN=RPL29 PE=1 SV=2	1	7	7	7	6	2	2	2	3	2	3	3	2	1	1	3	2	3	2	2	2	4	4	6	3	2	2	6	6	2	2	2	3	2	3	3	2	1	1
	P47929	0.5771010229413543	-3.99889	P47929	11	11	11	Galectin-7	LGALS7	sp|P47929|LEG7_HUMAN Galectin-7 OS=Homo sapiens OX=9606 GN=LGALS7 PE=1 SV=2	1	11	11	11	3	0	10	7	1	7	3	2	0	0	2	2	6	1	2	0	1	1	8	9	0	2	0	3	3	0	10	7	1	7	3	2	0	0	2
	P48594	0.2032094105061793	-7.2974	P48594	9	2	2	Serpin B4	SERPINB4	sp|P48594|SPB4_HUMAN Serpin B4 OS=Homo sapiens OX=9606 GN=SERPINB4 PE=1 SV=2	1	9	2	2	2	0	2	4	4	3	2	1	0	0	3	1	7	2	3	0	2	2	8	8	1	1	0	2	0	0	0	1	0	0	0	0	0	0	1
	P48634;P48634-2;P48634-3;P48634-4	0.43658806102038156	-2.9635	P48634;P48634-2;P48634-3;P48634-4	34;33;33;28	32;31;31;26	32;31;31;26	Protein PRRC2A	PRRC2A	sp|P48634|PRC2A_HUMAN Protein PRRC2A OS=Homo sapiens OX=9606 GN=PRRC2A PE=1 SV=3;sp|P48634-2|PRC2A_HUMAN Isoform 2 of Protein PRRC2A OS=Homo sapiens OX=9606 GN=PRRC2A;sp|P48634-3|PRC2A_HUMAN Isoform 3 of Protein PRRC2A OS=Homo sapiens OX=9606 GN=PRRC2A;sp|	4	34	32	32	1	0	0	0	0	0	0	0	0	0	0	0	0	0	1	2	0	1	0	2	0	0	0	2	1	0	0	0	0	0	0	0	0	0	0
	P48637;P48637-2	0.8383426331430577	1.5552999103356502	P48637;P48637-2	5;5	5;5	5;5	Glutathione synthetase	GSS	sp|P48637|GSHB_HUMAN Glutathione synthetase OS=Homo sapiens OX=9606 GN=GSS PE=1 SV=1;sp|P48637-2|GSHB_HUMAN Isoform 2 of Glutathione synthetase OS=Homo sapiens OX=9606 GN=GSS	2	5	5	5	1	1	0	1	0	1	1	1	1	1	1	0	0	1	1	0	1	1	0	1	0	1	1	1	1	1	0	1	0	1	1	1	1	1	1
	P48643;P48643-2	0.4365880610203816	-3.4738	P48643;P48643-2	33;25	33;25	33;25	T-complex protein 1 subunit epsilon	CCT5	sp|P48643|TCPE_HUMAN T-complex protein 1 subunit epsilon OS=Homo sapiens OX=9606 GN=CCT5 PE=1 SV=1;sp|P48643-2|TCPE_HUMAN Isoform 2 of T-complex protein 1 subunit epsilon OS=Homo sapiens OX=9606 GN=CCT5	2	33	33	33	4	2	2	2	0	1	1	2	0	0	0	0	0	0	1	1	1	1	1	2	4	4	2	4	4	2	2	2	0	1	1	2	0	0	0
	P49207	0.34855866641581407	-6.91208	P49207	10	10	10	Large ribosomal subunit protein eL34	RPL34	sp|P49207|RL34_HUMAN Large ribosomal subunit protein eL34 OS=Homo sapiens OX=9606 GN=RPL34 PE=1 SV=3	1	10	10	10	4	1	1	1	0	2	2	1	1	2	1	0	2	1	3	0	2	4	1	4	1	2	1	4	4	1	1	1	0	2	2	1	1	2	1
	P49321;P49321-2;P49321-4;P49321-3	0.0523528	-10.4465	P49321;P49321-2;P49321-4;P49321-3	24;20;19;19	24;20;19;19	24;20;19;19	Nuclear autoantigenic sperm protein	NASP	sp|P49321|NASP_HUMAN Nuclear autoantigenic sperm protein OS=Homo sapiens OX=9606 GN=NASP PE=1 SV=2;sp|P49321-2|NASP_HUMAN Isoform 2 of Nuclear autoantigenic sperm protein OS=Homo sapiens OX=9606 GN=NASP;sp|P49321-4|NASP_HUMAN Isoform 4 of Nuclear autoantig	4	24	24	24	2	1	1	1	0	2	4	1	0	0	1	0	1	0	3	4	1	2	2	4	3	2	5	5	2	1	1	1	0	2	4	1	0	0	1
	P49327	0.2031562792908032	-6.79529	P49327	28	28	28	Fatty acid synthase;[Acyl-carrier-protein] S-acetyltransferase;[Acyl-carrier-protein] S-malonyltransferase;3-oxoacyl-[acyl-carrier-protein] synthase;3-oxoacyl-[acyl-carrier-protein] reductase;3-hydroxyacyl-[acyl-carrier-protein] dehydratase;Enoyl-[acyl-carrier-protein] reductase;Acyl-[acyl-carrier-protein] hydrolase	FASN	sp|P49327|FAS_HUMAN Fatty acid synthase OS=Homo sapiens OX=9606 GN=FASN PE=1 SV=3	1	28	28	28	3	0	1	2	0	0	1	1	1	0	1	1	2	1	3	3	1	1	2	3	2	1	2	4	3	0	1	2	0	0	1	1	1	0	1
	P49368;P49368-2		0	P49368;P49368-2	24;21	24;21	24;21	T-complex protein 1 subunit gamma	CCT3	sp|P49368|TCPG_HUMAN T-complex protein 1 subunit gamma OS=Homo sapiens OX=9606 GN=CCT3 PE=1 SV=4;sp|P49368-2|TCPG_HUMAN Isoform 2 of T-complex protein 1 subunit gamma OS=Homo sapiens OX=9606 GN=CCT3	2	24	24	24	2	0	1	1	0	0	0	0	0	0	0	0	0	0	0	0	0	0	0	0	1	2	1	1	2	0	1	1	0	0	0	0	0	0	0
	P49458;P49458-2	0.7324370112416123	-0.0880365	P49458;P49458-2	6;4	6;4	6;4	Signal recognition particle 9 kDa protein	SRP9	sp|P49458|SRP09_HUMAN Signal recognition particle 9 kDa protein OS=Homo sapiens OX=9606 GN=SRP9 PE=1 SV=2;sp|P49458-2|SRP09_HUMAN Isoform 2 of Signal recognition particle 9 kDa protein OS=Homo sapiens OX=9606 GN=SRP9	2	6	6	6	6	3	5	4	4	5	5	4	4	4	4	5	3	5	4	4	5	5	6	5	6	5	5	5	6	3	5	4	4	5	5	4	4	4	4
	P49591		0	P49591	15	15	15	Serine--tRNA ligase, cytoplasmic	SARS1	sp|P49591|SYSC_HUMAN Serine--tRNA ligase, cytoplasmic OS=Homo sapiens OX=9606 GN=SARS1 PE=1 SV=3	1	15	15	15	3	1	0	1	0	0	0	0	0	0	0	0	0	0	2	3	0	1	1	1	1	0	2	3	3	1	0	1	0	0	0	0	0	0	0
	P49711	0.7080564311274731	2.4987328893312384	P49711	2	2	2	Transcriptional repressor CTCF	CTCF	sp|P49711|CTCF_HUMAN Transcriptional repressor CTCF OS=Homo sapiens OX=9606 GN=CTCF PE=1 SV=1	1	2	2	2	1	0	1	0	1	2	2	2	0	1	1	2	1	0	0	2	0	2	1	2	0	1	0	2	1	0	1	0	1	2	2	2	0	1	1
	P49736	0.0587626	-9.49393	P49736	17	17	17	DNA replication licensing factor MCM2	MCM2	sp|P49736|MCM2_HUMAN DNA replication licensing factor MCM2 OS=Homo sapiens OX=9606 GN=MCM2 PE=1 SV=4	1	17	17	17	2	1	1	1	2	1	3	1	1	1	1	2	2	1	2	1	2	2	1	3	1	1	2	2	2	1	1	1	2	1	3	1	1	1	1
	P49750;P49750-1;P49750-3	0.00843947	0.5526271240243759	P49750;P49750-1;P49750-3	41;40;33	41;40;33	41;40;33	YLP motif-containing protein 1	YLPM1	sp|P49750|YLPM1_HUMAN YLP motif-containing protein 1 OS=Homo sapiens OX=9606 GN=YLPM1 PE=1 SV=4;sp|P49750-1|YLPM1_HUMAN Isoform 1 of YLP motif-containing protein 1 OS=Homo sapiens OX=9606 GN=YLPM1;sp|P49750-3|YLPM1_HUMAN Isoform 3 of YLP motif-containing p	3	41	41	41	30	22	22	21	9	8	10	9	8	7	8	9	6	9	9	10	7	8	8	13	8	6	8	20	30	22	22	21	9	8	10	9	8	7	8
	P49756;P49756-2;P49756-3	0.36600700542497683	-6.31588	P49756	25;12;12	25;12;12	25;12;12	RNA-binding protein 25	RBM25	sp|P49756|RBM25_HUMAN RNA-binding protein 25 OS=Homo sapiens OX=9606 GN=RBM25 PE=1 SV=3	3	25	25	25	4	1	1	1	2	2	3	2	1	1	2	1	5	5	7	9	1	4	2	6	2	2	1	9	4	1	1	1	2	2	3	2	1	1	2
	P49773	0.4365880610203816	-3.83712	P49773	8	8	8	Adenosine 5-monophosphoramidase HINT1	HINT1	sp|P49773|HINT1_HUMAN Adenosine 5-monophosphoramidase HINT1 OS=Homo sapiens OX=9606 GN=HINT1 PE=1 SV=2	1	8	8	8	3	0	4	3	0	0	1	0	0	0	0	1	0	2	2	2	1	0	0	3	3	3	1	3	3	0	4	3	0	0	1	0	0	0	0
	P49790;P49790-2;P49790-3	0.0675958	-8.83646	P49790;P49790-2;P49790-3	34;33;32	34;33;32	34;33;32	Nuclear pore complex protein Nup153	NUP153	sp|P49790|NU153_HUMAN Nuclear pore complex protein Nup153 OS=Homo sapiens OX=9606 GN=NUP153 PE=1 SV=2;sp|P49790-2|NU153_HUMAN Isoform 2 of Nuclear pore complex protein Nup153 OS=Homo sapiens OX=9606 GN=NUP153;sp|P49790-3|NU153_HUMAN Isoform 3 of Nuclear po	3	34	34	34	6	0	0	0	4	3	6	4	3	1	1	4	10	8	10	13	4	6	2	10	1	5	3	14	6	0	0	0	4	3	6	4	3	1	1
	P49792	0.20345680103514507	-6.23352	P49792	57	57	39	E3 SUMO-protein ligase RanBP2	RANBP2	sp|P49792|RBP2_HUMAN E3 SUMO-protein ligase RanBP2 OS=Homo sapiens OX=9606 GN=RANBP2 PE=1 SV=2	1	57	57	39	4	1	0	2	2	0	2	3	0	0	0	0	6	7	8	15	1	2	0	5	2	7	1	11	4	1	0	2	2	0	2	3	0	0	0
	P49915;P49915-2	0.20313234114183332	-7.35252	P49915;P49915-2	14;14	14;14	14;14	GMP synthase [glutamine-hydrolyzing]	GMPS	sp|P49915|GUAA_HUMAN GMP synthase [glutamine-hydrolyzing] OS=Homo sapiens OX=9606 GN=GMPS PE=1 SV=1;sp|P49915-2|GUAA_HUMAN Isoform 2 of GMP synthase [glutamine-hydrolyzing] OS=Homo sapiens OX=9606 GN=GMPS	2	14	14	14	1	0	1	0	1	1	2	0	0	0	0	0	0	0	2	0	0	1	2	2	1	0	0	2	1	0	1	0	1	1	2	0	0	0	0
	P49916;P49916-4;P49916-3;P49916-2	0.42478960127579735	0.15297254319483677	P49916;P49916-4;P49916-3;P49916-2	13;13;13;13	13;13;13;13	13;13;13;13	DNA ligase 3	LIG3	sp|P49916|DNLI3_HUMAN DNA ligase 3 OS=Homo sapiens OX=9606 GN=LIG3 PE=1 SV=2;sp|P49916-4|DNLI3_HUMAN Isoform 4 of DNA ligase 3 OS=Homo sapiens OX=9606 GN=LIG3;sp|P49916-3|DNLI3_HUMAN Isoform 3 of DNA ligase 3 OS=Homo sapiens OX=9606 GN=LIG3;sp|P49916-2|DNL	4	13	13	13	2	0	0	0	2	3	6	6	2	2	6	3	4	4	4	8	3	6	5	7	4	3	1	9	2	0	0	0	2	3	6	6	2	2	6
	P50238	0.6957130115352033	0.0910903	P50238	4	4	4	Cysteine-rich protein 1	CRIP1	sp|P50238|CRIP1_HUMAN Cysteine-rich protein 1 OS=Homo sapiens OX=9606 GN=CRIP1 PE=1 SV=3	1	4	4	4	4	2	3	2	3	2	3	3	2	3	2	3	2	3	3	2	2	3	3	4	3	2	3	3	4	2	3	2	3	2	3	3	2	3	2
	P50454		0	P50454	27	27	27	Serpin H1	SERPINH1	sp|P50454|SERPH_HUMAN Serpin H1 OS=Homo sapiens OX=9606 GN=SERPINH1 PE=1 SV=2	1	27	27	27	2	1	0	2	0	0	0	0	0	0	0	0	2	1	2	0	0	0	0	0	1	1	2	3	2	1	0	2	0	0	0	0	0	0	0
	P50502;Q8NFI4;Q8IZP2	0.7053171624508092	2.6122573257760235	P50502;Q8NFI4;Q8IZP2	13;9;7	13;9;7	13;9;7	Hsc70-interacting protein;Putative protein FAM10A5;Putative protein FAM10A4	ST13;ST13P5;ST13P4	sp|P50502|F10A1_HUMAN Hsc70-interacting protein OS=Homo sapiens OX=9606 GN=ST13 PE=1 SV=2;sp|Q8NFI4|F10A5_HUMAN Putative protein FAM10A5 OS=Homo sapiens OX=9606 GN=ST13P5 PE=5 SV=1;sp|Q8IZP2|ST134_HUMAN Putative protein FAM10A4 OS=Homo sapiens OX=9606 GN=S	3	13	13	13	3	2	2	2	2	1	2	2	2	1	2	2	3	2	3	3	2	1	0	4	4	4	3	4	3	2	2	2	2	1	2	2	2	1	2
	P50613	0.3626521716581242	-5.73941	P50613	3	3	3	Cyclin-dependent kinase 7	CDK7	sp|P50613|CDK7_HUMAN Cyclin-dependent kinase 7 OS=Homo sapiens OX=9606 GN=CDK7 PE=1 SV=1	1	3	3	3	2	1	1	1	1	1	2	2	1	1	2	1	0	3	2	1	0	2	2	3	0	2	1	3	2	1	1	1	1	1	2	2	1	1	2
	P50750;P50750-2;Q00537-2;Q00536-3;Q96Q40-5;O94921-3;Q96Q40-3;P11802-2;Q96Q40-6;Q96Q40-4;Q00536-2;Q00536;Q96Q40;Q07002-3;P11802;Q07002;O94921;Q00537;Q00534;O94921-2	0.9795910637637284	0.00360434	P50750;P50750-2	4;4;1;1;1;1;1;1;1;1;1;1;1;1;1;1;1;1;1;1	3;3;0;0;0;0;0;0;0;0;0;0;0;0;0;0;0;0;0;0	3;3;0;0;0;0;0;0;0;0;0;0;0;0;0;0;0;0;0;0	Cyclin-dependent kinase 9	CDK9	sp|P50750|CDK9_HUMAN Cyclin-dependent kinase 9 OS=Homo sapiens OX=9606 GN=CDK9 PE=1 SV=3;sp|P50750-2|CDK9_HUMAN Isoform 2 of Cyclin-dependent kinase 9 OS=Homo sapiens OX=9606 GN=CDK9	20	4	3	3	1	0	2	1	3	3	3	3	2	2	3	2	2	3	2	3	3	3	3	3	2	3	2	3	1	0	2	1	3	3	3	3	2	2	3
	P50914	0.0190095	-0.386867	P50914	13	13	13	Large ribosomal subunit protein eL14	RPL14	sp|P50914|RL14_HUMAN Large ribosomal subunit protein eL14 OS=Homo sapiens OX=9606 GN=RPL14 PE=1 SV=4	1	13	13	13	5	3	3	3	4	4	6	6	2	3	5	4	5	3	4	5	5	5	5	7	4	4	5	6	5	3	3	3	4	4	6	6	2	3	5
	P50990;P50990-2;P50990-3	0.3707030302540179	-5.66877	P50990;P50990-2;P50990-3	35;34;29	35;34;29	35;34;29	T-complex protein 1 subunit theta	CCT8	sp|P50990|TCPQ_HUMAN T-complex protein 1 subunit theta OS=Homo sapiens OX=9606 GN=CCT8 PE=1 SV=4;sp|P50990-2|TCPQ_HUMAN Isoform 2 of T-complex protein 1 subunit theta OS=Homo sapiens OX=9606 GN=CCT8;sp|P50990-3|TCPQ_HUMAN Isoform 3 of T-complex protein 1 s	3	35	35	35	7	2	2	4	1	1	1	1	1	1	2	1	2	2	3	3	1	2	2	5	5	5	3	7	7	2	2	4	1	1	1	1	1	1	2
	P50991;P50991-2	0.0521844	-10.2899	P50991;P50991-2	20;17	20;17	20;17	T-complex protein 1 subunit delta	CCT4	sp|P50991|TCPD_HUMAN T-complex protein 1 subunit delta OS=Homo sapiens OX=9606 GN=CCT4 PE=1 SV=4;sp|P50991-2|TCPD_HUMAN Isoform 2 of T-complex protein 1 subunit delta OS=Homo sapiens OX=9606 GN=CCT4	2	20	20	20	6	3	3	5	1	0	1	1	0	0	0	0	2	2	3	5	0	3	1	4	5	6	4	8	6	3	3	5	1	0	1	1	0	0	0
	P51003;P51003-2	0.20311753701855767	-7.14479	P51003	4;1	4;1	4;1	Poly(A) polymerase alpha	PAPOLA	sp|P51003|PAPOA_HUMAN Poly(A) polymerase alpha OS=Homo sapiens OX=9606 GN=PAPOLA PE=1 SV=4	2	4	4	4	2	1	1	1	1	1	1	1	1	1	1	1	0	1	1	2	1	2	1	2	1	3	2	4	2	1	1	1	1	1	1	1	1	1	1
	P51532;P51532-2;P51532-4;P51532-5;P51532-3;P51531;P51531-2	0.20316928140107893	-6.84152	P51532;P51532-2;P51532-4;P51532-5;P51532-3	12;11;11;10;10;3;3	12;11;11;10;10;3;3	12;11;11;10;10;3;3	Transcription activator BRG1	SMARCA4	sp|P51532|SMCA4_HUMAN Transcription activator BRG1 OS=Homo sapiens OX=9606 GN=SMARCA4 PE=1 SV=2;sp|P51532-2|SMCA4_HUMAN Isoform 2 of Transcription activator BRG1 OS=Homo sapiens OX=9606 GN=SMARCA4;sp|P51532-4|SMCA4_HUMAN Isoform 4 of Transcription activato	7	12	12	12	2	0	0	0	2	0	3	1	1	0	1	1	2	2	4	3	1	1	3	3	1	2	3	4	2	0	0	0	2	0	3	1	1	0	1
	P51608-2;P51608	0.052437979844368085	-10.5891	P51608-2;P51608	7;6	7;6	7;6	Methyl-CpG-binding protein 2	MECP2	sp|P51608-2|MECP2_HUMAN Isoform B of Methyl-CpG-binding protein 2 OS=Homo sapiens OX=9606 GN=MECP2;sp|P51608|MECP2_HUMAN Methyl-CpG-binding protein 2 OS=Homo sapiens OX=9606 GN=MECP2 PE=1 SV=1	2	7	7	7	2	0	0	0	0	0	3	1	1	1	1	2	1	1	2	4	1	2	2	4	1	2	1	5	2	0	0	0	0	0	3	1	1	1	1
	P51610-4	0.13387309055456767	0.19717277216961016	P51610-4	29	29	2	Host cell factor 1;HCF N-terminal chain 1;HCF N-terminal chain 2;HCF N-terminal chain 3;HCF N-terminal chain 4;HCF N-terminal chain 5;HCF N-terminal chain 6;HCF C-terminal chain 1;HCF C-terminal chain 2;HCF C-terminal chain 3;HCF C-terminal chain 4;HCF C-terminal chain 5;HCF C-terminal chain 6	HCFC1	sp|P51610-4|HCFC1_HUMAN Isoform 4 of Host cell factor 1 OS=Homo sapiens OX=9606 GN=HCFC1	1	29	29	2	8	2	3	4	3	3	6	5	2	3	3	3	3	5	6	7	5	5	5	5	5	8	5	9	8	2	3	4	3	3	6	5	2	3	3
	P51825-2;P51825;P51825-3	0.4365880610203816	-3.2142	P51825-2;P51825;P51825-3	5;4;4	5;4;4	5;4;4	AF4/FMR2 family member 1	AFF1	sp|P51825-2|AFF1_HUMAN Isoform 2 of AF4/FMR2 family member 1 OS=Homo sapiens OX=9606 GN=AFF1;sp|P51825|AFF1_HUMAN AF4/FMR2 family member 1 OS=Homo sapiens OX=9606 GN=AFF1 PE=1 SV=1;sp|P51825-3|AFF1_HUMAN Isoform 3 of AF4/FMR2 family member 1 OS=Homo sapien	3	5	5	5	1	0	0	0	1	0	1	1	0	0	0	0	0	0	0	1	0	0	1	2	0	0	1	3	1	0	0	0	1	0	1	1	0	0	0
	P51858;P51858-3;P51858-2	0.8189601505542378	-0.068243	P51858;P51858-3;P51858-2	22;18;18	21;18;18	21;18;18	Hepatoma-derived growth factor	HDGF	sp|P51858|HDGF_HUMAN Hepatoma-derived growth factor OS=Homo sapiens OX=9606 GN=HDGF PE=1 SV=1;sp|P51858-3|HDGF_HUMAN Isoform 3 of Hepatoma-derived growth factor OS=Homo sapiens OX=9606 GN=HDGF;sp|P51858-2|HDGF_HUMAN Isoform 2 of Hepatoma-derived growth fac	3	22	21	21	9	5	6	6	6	8	10	9	6	7	7	8	8	8	8	12	7	10	7	14	7	10	7	14	9	5	6	6	6	7	10	9	6	7	7
	P51948;P51948-2	0.2980902245710366	-4.47885	P51948;P51948-2	5;4	5;4	5;4	CDK-activating kinase assembly factor MAT1	MNAT1	sp|P51948|MAT1_HUMAN CDK-activating kinase assembly factor MAT1 OS=Homo sapiens OX=9606 GN=MNAT1 PE=1 SV=1;sp|P51948-2|MAT1_HUMAN Isoform 2 of CDK-activating kinase assembly factor MAT1 OS=Homo sapiens OX=9606 GN=MNAT1	2	5	5	5	2	2	1	0	3	2	3	4	1	2	2	1	1	3	2	2	3	2	2	4	1	4	2	4	2	2	1	0	3	2	3	4	1	2	2
	P51991	0.775113	0.0833398	P51991	34	31	3	Heterogeneous nuclear ribonucleoprotein A3	HNRNPA3	sp|P51991|ROA3_HUMAN Heterogeneous nuclear ribonucleoprotein A3 OS=Homo sapiens OX=9606 GN=HNRNPA3 PE=1 SV=2	1	34	31	3	19	12	15	14	11	12	14	15	10	11	12	13	17	16	14	15	14	14	15	18	11	14	10	17	18	12	15	14	11	12	14	15	10	11	12
	P51991-2	0.0579731	-9.40668	P51991-2	34	3	3	Heterogeneous nuclear ribonucleoprotein A3	HNRNPA3	sp|P51991-2|ROA3_HUMAN Isoform 2 of Heterogeneous nuclear ribonucleoprotein A3 OS=Homo sapiens OX=9606 GN=HNRNPA3	1	34	3	3	19	11	15	13	11	12	14	15	10	11	12	13	17	15	14	15	14	13	15	17	12	14	11	16	1	0	1	0	0	1	1	1	0	1	1
	P52209;P52209-2	0.20311140103199887	-7.04398	P52209;P52209-2	14;14	14;14	14;14	6-phosphogluconate dehydrogenase, decarboxylating	PGD	sp|P52209|6PGD_HUMAN 6-phosphogluconate dehydrogenase, decarboxylating OS=Homo sapiens OX=9606 GN=PGD PE=1 SV=3;sp|P52209-2|6PGD_HUMAN Isoform 2 of 6-phosphogluconate dehydrogenase, decarboxylating OS=Homo sapiens OX=9606 GN=PGD	2	14	14	14	3	0	0	1	1	1	1	1	0	0	0	0	3	0	3	0	1	2	0	5	1	2	1	5	3	0	0	1	1	1	1	1	0	0	0
	P52272;P52272-2	0.38996186871848315	0.21096006075800133	P52272;P52272-2	58;58	58;58	58;58	Heterogeneous nuclear ribonucleoprotein M	HNRNPM	sp|P52272|HNRPM_HUMAN Heterogeneous nuclear ribonucleoprotein M OS=Homo sapiens OX=9606 GN=HNRNPM PE=1 SV=3;sp|P52272-2|HNRPM_HUMAN Isoform 2 of Heterogeneous nuclear ribonucleoprotein M OS=Homo sapiens OX=9606 GN=HNRNPM	2	58	58	58	30	21	19	19	19	22	19	21	18	17	15	13	29	21	23	23	21	23	18	29	11	20	16	28	30	21	19	19	19	22	19	21	18	17	15
	P52292	0.00165828	-0.7672	P52292	22	22	22	Importin subunit alpha-1	KPNA2	sp|P52292|IMA1_HUMAN Importin subunit alpha-1 OS=Homo sapiens OX=9606 GN=KPNA2 PE=1 SV=1	1	22	22	22	4	4	4	3	9	10	10	6	3	3	4	3	8	6	6	7	6	11	9	8	3	3	3	7	4	4	4	3	9	10	10	6	3	3	4
	P52434-4;P52434;P52434-2	0.0763652	-9.84417	P52434-4;P52434;P52434-2	3;2;2	3;2;2	3;2;2	DNA-directed RNA polymerases I, II, and III subunit RPABC3	POLR2H	sp|P52434-4|RPAB3_HUMAN Isoform 4 of DNA-directed RNA polymerases I, II, and III subunit RPABC3 OS=Homo sapiens OX=9606 GN=POLR2H;sp|P52434|RPAB3_HUMAN DNA-directed RNA polymerases I, II, and III subunit RPABC3 OS=Homo sapiens OX=9606 GN=POLR2H PE=1 SV=4;s	3	3	3	3	2	1	2	1	1	1	1	2	2	1	2	2	1	1	2	2	2	2	2	2	2	2	2	2	2	1	2	1	1	1	1	2	2	1	2
	P52565;P52565-2	0.43658806102038156	-3.68572	P52565;P52565-2	10;5	10;5	10;5	Rho GDP-dissociation inhibitor 1	ARHGDIA	sp|P52565|GDIR1_HUMAN Rho GDP-dissociation inhibitor 1 OS=Homo sapiens OX=9606 GN=ARHGDIA PE=1 SV=3;sp|P52565-2|GDIR1_HUMAN Isoform 2 of Rho GDP-dissociation inhibitor 1 OS=Homo sapiens OX=9606 GN=ARHGDIA	2	10	10	10	2	2	2	2	2	1	2	1	1	1	1	2	1	1	2	2	1	1	2	1	2	2	2	2	2	2	2	2	2	1	2	1	1	1	1
	P52597	0.7498457539968754	0.0425537	P52597	13	11	11	Heterogeneous nuclear ribonucleoprotein F;Heterogeneous nuclear ribonucleoprotein F, N-terminally processed	HNRNPF	sp|P52597|HNRPF_HUMAN Heterogeneous nuclear ribonucleoprotein F OS=Homo sapiens OX=9606 GN=HNRNPF PE=1 SV=3	1	13	11	11	8	4	6	6	3	3	4	5	3	4	4	4	6	6	6	6	5	5	5	8	4	4	3	7	8	4	6	6	3	3	4	5	3	4	4
	P52701;P52701-2;P52701-3;P52701-4	0.1471230338367736	0.3679846222187386	P52701;P52701-2;P52701-3	6;6;4;1	6;6;4;1	6;6;4;1	DNA mismatch repair protein Msh6	MSH6	sp|P52701|MSH6_HUMAN DNA mismatch repair protein Msh6 OS=Homo sapiens OX=9606 GN=MSH6 PE=1 SV=2;sp|P52701-2|MSH6_HUMAN Isoform GTBP-alt of DNA mismatch repair protein Msh6 OS=Homo sapiens OX=9606 GN=MSH6;sp|P52701-3|MSH6_HUMAN Isoform 3 of DNA mismatch rep	4	6	6	6	4	1	2	2	3	2	5	4	2	3	3	3	2	3	4	3	3	4	5	4	3	4	3	5	4	1	2	2	3	2	5	4	2	3	3
	P52756	0.4365880610203816	-3.5911	P52756	9	7	7	RNA-binding protein 5	RBM5	sp|P52756|RBM5_HUMAN RNA-binding protein 5 OS=Homo sapiens OX=9606 GN=RBM5 PE=1 SV=2	1	9	7	7	4	1	1	1	0	0	2	1	0	0	0	0	0	1	2	3	1	0	1	4	1	0	1	4	2	1	1	1	0	0	1	1	0	0	0
	P52815		0	P52815	10	10	10	Large ribosomal subunit protein bL12m	MRPL12	sp|P52815|RM12_HUMAN Large ribosomal subunit protein bL12m OS=Homo sapiens OX=9606 GN=MRPL12 PE=1 SV=2	1	10	10	10	0	0	0	2	0	0	0	0	0	0	0	0	0	0	0	1	0	0	0	0	0	1	1	2	0	0	0	2	0	0	0	0	0	0	0
	P52907	0.052247380254426226	-11.2378	P52907	15	15	12	F-actin-capping protein subunit alpha-1	CAPZA1	sp|P52907|CAZA1_HUMAN F-actin-capping protein subunit alpha-1 OS=Homo sapiens OX=9606 GN=CAPZA1 PE=1 SV=3	1	15	15	12	3	1	2	2	2	0	3	1	1	1	1	1	3	1	4	3	2	1	4	6	3	3	4	7	3	1	2	2	2	0	3	1	1	1	1
	P52926;P52926-3;P52926-6;P52926-4;P52926-5;P52926-2	0.43658806102038156	-3.70558	P52926;P52926-3;P52926-6;P52926-4;P52926-5;P52926-2	6;4;4;4;4;4	6;4;4;4;4;4	6;4;4;4;4;4	High mobility group protein HMGI-C	HMGA2	sp|P52926|HMGA2_HUMAN High mobility group protein HMGI-C OS=Homo sapiens OX=9606 GN=HMGA2 PE=1 SV=1;sp|P52926-3|HMGA2_HUMAN Isoform 3 of High mobility group protein HMGI-C OS=Homo sapiens OX=9606 GN=HMGA2;sp|P52926-6|HMGA2_HUMAN Isoform 6 of High mobility	6	6	6	6	1	0	0	0	0	0	0	0	0	0	0	0	0	0	0	0	0	1	1	2	0	0	0	2	1	0	0	0	0	0	0	0	0	0	0
	P52948;P52948-2;P52948-6;P52948-5;P52948-4;P52948-3	0.43658806102038156	-3.40376	P52948;P52948-2;P52948-6;P52948-5;P52948-4;P52948-3	15;15;15;15;13;13	15;15;15;15;13;13	15;15;15;15;13;13	Nuclear pore complex protein Nup98-Nup96;Nuclear pore complex protein Nup98;Nuclear pore complex protein Nup96	NUP98	sp|P52948|NUP98_HUMAN Nuclear pore complex protein Nup98-Nup96 OS=Homo sapiens OX=9606 GN=NUP98 PE=1 SV=4;sp|P52948-2|NUP98_HUMAN Isoform 2 of Nuclear pore complex protein Nup98-Nup96 OS=Homo sapiens OX=9606 GN=NUP98;sp|P52948-6|NUP98_HUMAN Isoform 6 of Nu	6	15	15	15	1	0	0	0	1	0	1	0	0	0	0	1	4	2	2	3	0	0	0	2	0	2	0	3	1	0	0	0	1	0	1	0	0	0	0
	P53803	0.7021386894168049	2.946174462209685	P53803	2	2	2	DNA-directed RNA polymerases I, II, and III subunit RPABC4	POLR2K	sp|P53803|RPAB4_HUMAN DNA-directed RNA polymerases I, II, and III subunit RPABC4 OS=Homo sapiens OX=9606 GN=POLR2K PE=1 SV=1	1	2	2	2	2	2	2	2	2	1	2	1	2	2	1	2	1	2	2	2	1	1	2	2	2	0	1	2	2	2	2	2	2	1	2	1	2	2	1
	P53999	0.6236421638770759	-0.116599	P53999	19	19	19	Activated RNA polymerase II transcriptional coactivator p15	SUB1	sp|P53999|TCP4_HUMAN Activated RNA polymerase II transcriptional coactivator p15 OS=Homo sapiens OX=9606 GN=SUB1 PE=1 SV=3	1	19	19	19	12	9	10	10	11	10	10	10	11	10	10	12	11	11	12	12	10	10	13	14	10	12	8	13	12	9	10	10	11	10	10	10	11	10	10
	P54132	0.269774	-4.93395	P54132	12	12	12	RecQ-like DNA helicase BLM	BLM	sp|P54132|BLM_HUMAN RecQ-like DNA helicase BLM OS=Homo sapiens OX=9606 GN=BLM PE=1 SV=1	1	12	12	12	4	0	0	0	6	1	4	3	2	1	2	2	0	1	2	5	3	6	3	7	4	4	2	7	4	0	0	0	6	1	4	3	2	1	2
	P54577	0.20334222234705138	-6.81428	P54577	22	22	22	Tyrosine--tRNA ligase, cytoplasmic;Tyrosine--tRNA ligase, cytoplasmic, N-terminally processed	YARS1	sp|P54577|SYYC_HUMAN Tyrosine--tRNA ligase, cytoplasmic OS=Homo sapiens OX=9606 GN=YARS1 PE=1 SV=4	1	22	22	22	4	1	0	2	1	2	2	0	0	1	1	1	2	1	3	3	0	3	1	3	1	2	3	3	4	1	0	2	1	2	2	0	0	1	1
	P54727;P54727-2	0.4197360783658811	0.27596350391049107	P54727;P54727-2	14;7	14;7	10;6	UV excision repair protein RAD23 homolog B	RAD23B	sp|P54727|RD23B_HUMAN UV excision repair protein RAD23 homolog B OS=Homo sapiens OX=9606 GN=RAD23B PE=1 SV=1;sp|P54727-2|RD23B_HUMAN Isoform 2 of UV excision repair protein RAD23 homolog B OS=Homo sapiens OX=9606 GN=RAD23B	2	14	14	10	4	1	3	3	3	2	4	3	2	4	2	3	2	3	4	4	4	2	4	4	3	3	2	4	4	1	3	3	3	2	4	3	2	4	2
	P55010	0.285591	4.691714948022105	P55010	15	15	15	Eukaryotic translation initiation factor 5	EIF5	sp|P55010|IF5_HUMAN Eukaryotic translation initiation factor 5 OS=Homo sapiens OX=9606 GN=EIF5 PE=1 SV=2	1	15	15	15	1	0	0	0	0	0	0	0	1	0	2	1	1	0	3	3	0	1	0	1	0	0	0	0	1	0	0	0	0	0	0	0	1	0	2
	P55036;P55036-2;A2A3N6	0.43658806102038156	-3.60064	P55036;P55036-2	8;4;1	8;4;1	8;4;1	26S proteasome non-ATPase regulatory subunit 4	PSMD4	sp|P55036|PSMD4_HUMAN 26S proteasome non-ATPase regulatory subunit 4 OS=Homo sapiens OX=9606 GN=PSMD4 PE=1 SV=1;sp|P55036-2|PSMD4_HUMAN Isoform Rpn10E of 26S proteasome non-ATPase regulatory subunit 4 OS=Homo sapiens OX=9606 GN=PSMD4	3	8	8	8	1	0	1	1	0	0	1	1	0	0	0	1	2	1	1	1	0	0	0	2	1	3	1	4	1	0	1	1	0	0	1	1	0	0	0
	P55060;P55060-3;P55060-4;P55060-2	0.0638044	-10.5705	P55060;P55060-3;P55060-4	17;17;16;5	17;17;16;5	17;17;16;5	Exportin-2	CSE1L	sp|P55060|XPO2_HUMAN Exportin-2 OS=Homo sapiens OX=9606 GN=CSE1L PE=1 SV=3;sp|P55060-3|XPO2_HUMAN Isoform 3 of Exportin-2 OS=Homo sapiens OX=9606 GN=CSE1L;sp|P55060-4|XPO2_HUMAN Isoform 4 of Exportin-2 OS=Homo sapiens OX=9606 GN=CSE1L	4	17	17	17	4	1	1	2	3	0	3	2	1	0	2	2	1	0	3	4	2	5	3	5	1	5	1	5	4	1	1	2	3	0	3	2	1	0	2
	P55072	0.8304782662162986	1.5067813288140632	P55072	39	39	39	Transitional endoplasmic reticulum ATPase	VCP	sp|P55072|TERA_HUMAN Transitional endoplasmic reticulum ATPase OS=Homo sapiens OX=9606 GN=VCP PE=1 SV=4	1	39	39	39	3	1	1	2	1	1	1	1	1	1	1	1	1	1	2	1	0	0	1	3	1	3	2	4	3	1	1	2	1	1	1	1	1	1	1
	P55081	0.31264480399066674	-0.133737	P55081	21	21	21	Microfibrillar-associated protein 1	MFAP1	sp|P55081|MFAP1_HUMAN Microfibrillar-associated protein 1 OS=Homo sapiens OX=9606 GN=MFAP1 PE=1 SV=2	1	21	21	21	14	9	15	12	4	4	8	9	4	4	8	7	8	6	7	10	7	7	9	12	6	5	4	12	14	9	15	12	4	4	8	9	4	4	8
	P55197;P55197-1	0.00733943	0.27306383098172304	P55197;P55197-1	7;7	7;7	7;7	Protein AF-10	MLLT10	sp|P55197|AF10_HUMAN Protein AF-10 OS=Homo sapiens OX=9606 GN=MLLT10 PE=1 SV=2;sp|P55197-1|AF10_HUMAN Isoform 1 of Protein AF-10 OS=Homo sapiens OX=9606 GN=MLLT10	2	7	7	7	0	0	0	0	2	2	5	4	2	3	2	4	1	1	2	4	3	4	4	4	3	3	3	5	0	0	0	0	2	2	5	4	2	3	2
	P55209;P55209-2;P55209-3	0.0790735	-8.50279	P55209;P55209-2;P55209-3	13;13;8	11;11;6	11;11;6	Nucleosome assembly protein 1-like 1	NAP1L1	sp|P55209|NP1L1_HUMAN Nucleosome assembly protein 1-like 1 OS=Homo sapiens OX=9606 GN=NAP1L1 PE=1 SV=1;sp|P55209-2|NP1L1_HUMAN Isoform 2 of Nucleosome assembly protein 1-like 1 OS=Homo sapiens OX=9606 GN=NAP1L1;sp|P55209-3|NP1L1_HUMAN Isoform 3 of Nucleoso	3	13	11	11	4	2	4	2	2	2	2	3	1	3	2	3	3	4	4	3	2	3	2	4	2	4	3	4	3	2	3	2	1	2	1	2	1	2	1
	P55265;P55265-5;P55265-4;P55265-3;P55265-2	0.011590141237567495	0.33470024701635737	P55265;P55265-5;P55265-4;P55265-3;P55265-2	31;31;31;28;28	31;31;31;28;28	31;31;31;28;28	Double-stranded RNA-specific adenosine deaminase	ADAR	sp|P55265|DSRAD_HUMAN Double-stranded RNA-specific adenosine deaminase OS=Homo sapiens OX=9606 GN=ADAR PE=1 SV=4;sp|P55265-5|DSRAD_HUMAN Isoform 5 of Double-stranded RNA-specific adenosine deaminase OS=Homo sapiens OX=9606 GN=ADAR;sp|P55265-4|DSRAD_HUMAN I	5	31	31	31	17	6	8	8	15	16	15	17	13	13	14	14	13	12	15	18	13	15	17	17	17	16	13	20	17	6	8	8	15	16	15	17	13	13	14
	P55769	0.7830373205326835	0.0811573	P55769	13	13	13	NHP2-like protein 1;NHP2-like protein 1, N-terminally processed	SNU13	sp|P55769|NH2L1_HUMAN NHP2-like protein 1 OS=Homo sapiens OX=9606 GN=SNU13 PE=1 SV=3	1	13	13	13	13	11	13	11	12	12	11	12	10	10	12	12	10	12	11	10	12	12	11	12	13	10	12	10	13	11	13	11	12	12	11	12	10	10	12
	P55884;P55884-2	0.7488648269751805	-2.07058	P55884;P55884-2	17;17	17;17	17;17	Eukaryotic translation initiation factor 3 subunit B	EIF3B	sp|P55884|EIF3B_HUMAN Eukaryotic translation initiation factor 3 subunit B OS=Homo sapiens OX=9606 GN=EIF3B PE=1 SV=3;sp|P55884-2|EIF3B_HUMAN Isoform 2 of Eukaryotic translation initiation factor 3 subunit B OS=Homo sapiens OX=9606 GN=EIF3B	2	17	17	17	3	3	3	3	0	1	1	1	1	2	1	1	3	1	3	3	1	1	3	3	3	3	3	3	3	3	3	3	0	1	1	1	1	2	1
	P56182	0.0578453	-0.171178	P56182	15	15	15	Ribosomal RNA processing protein 1 homolog A	RRP1	sp|P56182|RRP1_HUMAN Ribosomal RNA processing protein 1 homolog A OS=Homo sapiens OX=9606 GN=RRP1 PE=1 SV=1	1	15	15	15	8	4	4	4	7	10	9	9	4	9	9	9	8	6	7	7	8	10	10	10	8	10	8	11	8	4	4	4	7	10	9	9	4	9	9
	P56270-2;P56270;P56270-3;Q9HBE1;Q9HBE1-4;Q9HBE1-2;Q9HBE1-3;P56270-4	0.31935782658764483	-6.55468	P56270-2;P56270;P56270-3	6;5;5;1;1;1;1;1	6;5;5;1;1;1;1;1	4;3;3;1;1;1;1;1	Myc-associated zinc finger protein	MAZ	sp|P56270-2|MAZ_HUMAN Isoform 2 of Myc-associated zinc finger protein OS=Homo sapiens OX=9606 GN=MAZ;sp|P56270|MAZ_HUMAN Myc-associated zinc finger protein OS=Homo sapiens OX=9606 GN=MAZ PE=1 SV=1;sp|P56270-3|MAZ_HUMAN Isoform 3 of Myc-associated zinc fing	8	6	6	4	3	0	1	0	1	1	4	3	0	1	2	1	1	2	2	2	1	3	3	2	1	2	2	3	3	0	1	0	1	1	4	3	0	1	2
	P56537;P56537-2	0.949983	-0.0189783	P56537;P56537-2	5;3	5;3	5;3	Eukaryotic translation initiation factor 6	EIF6	sp|P56537|IF6_HUMAN Eukaryotic translation initiation factor 6 OS=Homo sapiens OX=9606 GN=EIF6 PE=1 SV=1;sp|P56537-2|IF6_HUMAN Isoform 2 of Eukaryotic translation initiation factor 6 OS=Homo sapiens OX=9606 GN=EIF6	2	5	5	5	3	4	5	4	2	5	4	4	4	4	5	4	2	3	4	5	4	4	3	5	2	4	1	5	3	4	5	4	2	5	4	4	4	4	5
	P58546		0	P58546	4	4	4	Myotrophin	MTPN	sp|P58546|MTPN_HUMAN Myotrophin OS=Homo sapiens OX=9606 GN=MTPN PE=1 SV=2	1	4	4	4	2	1	1	2	1	1	1	1	1	1	1	1	1	1	1	2	1	1	1	1	1	1	1	1	2	1	1	2	1	1	1	1	1	1	1
	P59666;P59665	0.4365880610203816	-4.01822	P59666;P59665	4;4	4;4	4;4	Neutrophil defensin 3;HP 3-56;Neutrophil defensin 2;Neutrophil defensin 1;HP 1-56;Neutrophil defensin 2	DEFA3;DEFA1	sp|P59666|DEF3_HUMAN Neutrophil defensin 3 OS=Homo sapiens OX=9606 GN=DEFA3 PE=1 SV=1;sp|P59665|DEF1_HUMAN Neutrophil defensin 1 OS=Homo sapiens OX=9606 GN=DEFA1 PE=1 SV=1	2	4	4	4	1	0	0	0	0	0	0	0	0	0	0	0	1	0	0	0	0	0	0	2	4	1	0	0	1	0	0	0	0	0	0	0	0	0	0
	P60174;P60174-3;P60174-4	0.13010240333477538	-0.314627	P60174;P60174-3;P60174-4	21;21;14	21;21;14	21;21;14	Triosephosphate isomerase	TPI1	sp|P60174|TPIS_HUMAN Triosephosphate isomerase OS=Homo sapiens OX=9606 GN=TPI1 PE=1 SV=4;sp|P60174-3|TPIS_HUMAN Isoform 2 of Triosephosphate isomerase OS=Homo sapiens OX=9606 GN=TPI1;sp|P60174-4|TPIS_HUMAN Isoform 3 of Triosephosphate isomerase OS=Homo sap	3	21	21	21	8	5	6	5	6	6	6	6	4	4	4	5	10	5	7	8	8	7	7	7	8	9	7	9	8	5	6	5	6	6	6	6	4	4	4
	P60660;P60660-2	0.5454735770275266	-0.174089	P60660;P60660-2	11;11	11;11	9;9	Myosin light polypeptide 6	MYL6	sp|P60660|MYL6_HUMAN Myosin light polypeptide 6 OS=Homo sapiens OX=9606 GN=MYL6 PE=1 SV=2;sp|P60660-2|MYL6_HUMAN Isoform Smooth muscle of Myosin light polypeptide 6 OS=Homo sapiens OX=9606 GN=MYL6	2	11	11	9	7	4	4	4	3	4	4	5	3	4	3	3	5	7	5	7	6	5	3	7	4	6	4	6	7	4	4	4	3	4	4	5	3	4	3
	P60709;P63267-2	0.700797	-2.47607	P60709	42;15	1;0	1;0	Actin, cytoplasmic 1;Actin, cytoplasmic 1, N-terminally processed	ACTB	sp|P60709|ACTB_HUMAN Actin, cytoplasmic 1 OS=Homo sapiens OX=9606 GN=ACTB PE=1 SV=1	2	42	1	1	16	13	13	17	8	9	11	11	7	7	10	10	16	13	14	12	13	11	10	19	15	15	13	17	1	1	1	1	1	0	1	1	1	1	1
	P60842;P60842-2	0.3004363960120114	-5.12623	P60842;P60842-2	30;21	30;21	18;12	Eukaryotic initiation factor 4A-I	EIF4A1	sp|P60842|IF4A1_HUMAN Eukaryotic initiation factor 4A-I OS=Homo sapiens OX=9606 GN=EIF4A1 PE=1 SV=1;sp|P60842-2|IF4A1_HUMAN Isoform 2 of Eukaryotic initiation factor 4A-I OS=Homo sapiens OX=9606 GN=EIF4A1	2	30	30	18	2	2	2	2	2	2	2	3	1	2	2	2	5	3	4	2	2	1	3	3	2	3	1	3	2	2	2	2	2	2	2	3	1	2	2
	P60866;P60866-2	0.4151862866455226	-0.143567	P60866;P60866-2	13;12	13;12	13;12	Small ribosomal subunit protein uS10	RPS20	sp|P60866|RS20_HUMAN Small ribosomal subunit protein uS10 OS=Homo sapiens OX=9606 GN=RPS20 PE=1 SV=1;sp|P60866-2|RS20_HUMAN Isoform 2 of Small ribosomal subunit protein uS10 OS=Homo sapiens OX=9606 GN=RPS20	2	13	13	13	6	3	4	5	2	3	2	3	2	3	2	4	4	4	4	4	3	5	3	4	6	6	4	4	6	3	4	5	2	3	2	3	2	3	2
	P60903	0.43658806102038156	-3.88724	P60903	7	7	7	Protein S100-A10	S100A10	sp|P60903|S10AA_HUMAN Protein S100-A10 OS=Homo sapiens OX=9606 GN=S100A10 PE=1 SV=2	1	7	7	7	1	0	1	1	1	0	0	0	0	0	0	0	2	1	0	0	1	1	0	2	1	1	0	0	1	0	1	1	1	0	0	0	0	0	0
	P61024	0.4365880610203816	-3.47606	P61024	4	4	4	Cyclin-dependent kinases regulatory subunit 1	CKS1B	sp|P61024|CKS1_HUMAN Cyclin-dependent kinases regulatory subunit 1 OS=Homo sapiens OX=9606 GN=CKS1B PE=1 SV=1	1	4	4	4	2	0	0	0	0	0	1	0	1	0	0	0	0	0	0	0	1	0	0	2	0	0	0	2	2	0	0	0	0	0	1	0	1	0	0
	P61081	3.1151226929286095e-10	-14.4802	P61081	4	4	4	NEDD8-conjugating enzyme Ubc12	UBE2M	sp|P61081|UBC12_HUMAN NEDD8-conjugating enzyme Ubc12 OS=Homo sapiens OX=9606 GN=UBE2M PE=1 SV=1	1	4	4	4	2	1	1	1	1	1	1	1	0	1	2	0	1	1	1	0	2	2	2	2	1	1	1	2	2	1	1	1	1	1	1	1	0	1	2
	P61218	0.3007829180761938	-4.84343	P61218	7	7	7	DNA-directed RNA polymerases I, II, and III subunit RPABC2	POLR2F	sp|P61218|RPAB2_HUMAN DNA-directed RNA polymerases I, II, and III subunit RPABC2 OS=Homo sapiens OX=9606 GN=POLR2F PE=1 SV=1	1	7	7	7	3	3	3	4	3	2	3	3	2	1	3	2	0	2	4	3	3	5	3	4	3	4	2	4	3	3	3	4	3	2	3	3	2	1	3
	P61221	0.8322304946041544	1.2926469403518044	P61221	11	11	11	ATP-binding cassette sub-family E member 1	ABCE1	sp|P61221|ABCE1_HUMAN ATP-binding cassette sub-family E member 1 OS=Homo sapiens OX=9606 GN=ABCE1 PE=1 SV=1	1	11	11	11	3	1	1	1	0	1	1	2	0	1	2	1	2	3	3	2	0	1	3	1	2	2	3	5	3	1	1	1	0	1	1	2	0	1	2
	P61247	0.0503953	-0.240897	P61247	31	31	31	Small ribosomal subunit protein eS1	RPS3A	sp|P61247|RS3A_HUMAN Small ribosomal subunit protein eS1 OS=Homo sapiens OX=9606 GN=RPS3A PE=1 SV=2	1	31	31	31	13	8	10	8	9	11	11	12	6	8	10	8	10	10	12	9	10	11	12	14	8	12	9	15	13	8	10	8	9	11	11	12	6	8	10
	P61254;Q2PPJ7;Q2PPJ7-3;Q2PPJ7-2	0.00599125	-0.32876	P61254	23;1;1;1	23;1;1;1	7;0;0;0	Large ribosomal subunit protein uL24	RPL26	sp|P61254|RL26_HUMAN Large ribosomal subunit protein uL24 OS=Homo sapiens OX=9606 GN=RPL26 PE=1 SV=1	4	23	23	7	15	6	8	5	8	12	10	13	8	9	11	9	11	10	11	11	12	15	14	16	9	13	10	16	15	6	8	5	8	12	10	13	8	9	11
	P61289;P61289-2;P61289-3	0.0558607	-9.29845	P61289;P61289-2;P61289-3	14;14;12	14;14;12	14;14;12	Proteasome activator complex subunit 3	PSME3	sp|P61289|PSME3_HUMAN Proteasome activator complex subunit 3 OS=Homo sapiens OX=9606 GN=PSME3 PE=1 SV=1;sp|P61289-2|PSME3_HUMAN Isoform 2 of Proteasome activator complex subunit 3 OS=Homo sapiens OX=9606 GN=PSME3;sp|P61289-3|PSME3_HUMAN Isoform 3 of Protea	3	14	14	14	3	0	2	2	3	2	4	4	1	1	2	4	1	2	2	4	4	6	4	5	2	7	3	5	3	0	2	2	3	2	4	4	1	1	2
	P61313;P61313-2	0.23590190701019267	-5.79123	P61313	19;7	19;7	19;7	Large ribosomal subunit protein eL15	RPL15	sp|P61313|RL15_HUMAN Large ribosomal subunit protein eL15 OS=Homo sapiens OX=9606 GN=RPL15 PE=1 SV=2	2	19	19	19	5	2	3	0	2	3	2	6	1	6	4	6	6	3	5	3	5	6	5	11	2	7	1	12	5	2	3	0	2	3	2	6	1	6	4
	P61353	0.11231432803829616	-0.198396	P61353	11	11	11	Large ribosomal subunit protein eL27	RPL27	sp|P61353|RL27_HUMAN Large ribosomal subunit protein eL27 OS=Homo sapiens OX=9606 GN=RPL27 PE=1 SV=2	1	11	11	11	11	8	8	9	9	11	10	11	10	9	10	11	5	10	11	10	9	9	11	11	9	10	9	11	11	8	8	9	9	11	10	11	10	9	10
	P61604		0	P61604	16	16	16	10 kDa heat shock protein, mitochondrial	HSPE1	sp|P61604|CH10_HUMAN 10 kDa heat shock protein, mitochondrial OS=Homo sapiens OX=9606 GN=HSPE1 PE=1 SV=2	1	16	16	16	1	1	1	1	1	0	1	2	0	1	1	2	2	2	1	4	0	1	1	1	1	2	2	2	1	1	1	1	1	0	1	2	0	1	1
	P61626	0.0675229	-10.9978	P61626	7	7	7	Lysozyme C	LYZ	sp|P61626|LYSC_HUMAN Lysozyme C OS=Homo sapiens OX=9606 GN=LYZ PE=1 SV=1	1	7	7	7	2	0	0	1	0	1	0	0	0	0	1	1	5	1	1	0	2	2	1	7	0	1	0	1	2	0	0	1	0	1	0	0	0	0	1
	P61956;P61956-2;Q6EEV6	0.6645970575758993	-0.120832	P61956;P61956-2	3;3;1	3;3;1	2;2;0	Small ubiquitin-related modifier 2	SUMO2	sp|P61956|SUMO2_HUMAN Small ubiquitin-related modifier 2 OS=Homo sapiens OX=9606 GN=SUMO2 PE=1 SV=3;sp|P61956-2|SUMO2_HUMAN Isoform 2 of Small ubiquitin-related modifier 2 OS=Homo sapiens OX=9606 GN=SUMO2	3	3	3	2	3	2	2	2	2	3	3	2	2	2	2	2	2	2	3	3	2	3	2	3	2	3	2	3	3	2	2	2	2	3	3	2	2	2	2
	P61978-3;P61978;P61978-2	0.4443653667634567	0.2513161548504712	P61978-3;P61978;P61978-2	39;37;37	39;37;37	39;37;37	Heterogeneous nuclear ribonucleoprotein K	HNRNPK	sp|P61978-3|HNRPK_HUMAN Isoform 3 of Heterogeneous nuclear ribonucleoprotein K OS=Homo sapiens OX=9606 GN=HNRNPK;sp|P61978|HNRPK_HUMAN Heterogeneous nuclear ribonucleoprotein K OS=Homo sapiens OX=9606 GN=HNRNPK PE=1 SV=1;sp|P61978-2|HNRPK_HUMAN Isoform 2 o	3	39	39	39	21	14	17	17	12	11	18	18	12	12	9	14	19	15	13	16	17	15	13	22	13	20	13	20	21	14	17	17	12	11	18	18	12	12	9
	P61981	0.43658806102038167	-3.76419	P61981	16	12	12	14-3-3 protein gamma;14-3-3 protein gamma, N-terminally processed	YWHAG	sp|P61981|1433G_HUMAN 14-3-3 protein gamma OS=Homo sapiens OX=9606 GN=YWHAG PE=1 SV=2	1	16	12	12	3	2	3	2	1	0	2	1	1	0	2	1	3	0	3	4	2	2	1	5	4	5	2	5	2	0	2	1	1	0	0	0	1	0	1
	P62081	0.0532027	-0.158893	P62081	19	19	19	Small ribosomal subunit protein eS7	RPS7	sp|P62081|RS7_HUMAN Small ribosomal subunit protein eS7 OS=Homo sapiens OX=9606 GN=RPS7 PE=1 SV=1	1	19	19	19	10	7	7	7	8	6	8	11	6	7	7	6	6	7	5	9	9	9	10	12	7	9	6	11	10	7	7	7	8	6	8	11	6	7	7
	P62136;P62136-2;P62136-3	0.2031227252689207	-6.68542	P62136;P62136-2	7;5;3	7;5;3	6;4;3	Serine/threonine-protein phosphatase PP1-alpha catalytic subunit	PPP1CA	sp|P62136|PP1A_HUMAN Serine/threonine-protein phosphatase PP1-alpha catalytic subunit OS=Homo sapiens OX=9606 GN=PPP1CA PE=1 SV=1;sp|P62136-2|PP1A_HUMAN Isoform 2 of Serine/threonine-protein phosphatase PP1-alpha catalytic subunit OS=Homo sapiens OX=9606 G	3	7	7	6	3	1	3	0	1	0	0	1	0	0	2	0	1	0	0	0	0	2	2	2	0	2	0	0	3	1	3	0	1	0	0	1	0	0	2
	P62191;P62191-2	0.4365880610203816	-3.4431	P62191;P62191-2	20;18	20;18	20;18	26S proteasome regulatory subunit 4	PSMC1	sp|P62191|PRS4_HUMAN 26S proteasome regulatory subunit 4 OS=Homo sapiens OX=9606 GN=PSMC1 PE=1 SV=1;sp|P62191-2|PRS4_HUMAN Isoform 2 of 26S proteasome regulatory subunit 4 OS=Homo sapiens OX=9606 GN=PSMC1	2	20	20	20	2	1	2	1	0	1	2	0	0	0	1	2	1	1	2	2	1	0	1	2	2	2	1	2	2	1	2	1	0	1	2	0	0	0	1
	P62241	0.0092714	0.19274229674213217	P62241	16	16	16	Small ribosomal subunit protein eS8	RPS8	sp|P62241|RS8_HUMAN Small ribosomal subunit protein eS8 OS=Homo sapiens OX=9606 GN=RPS8 PE=1 SV=2	1	16	16	16	10	5	5	5	7	8	9	6	6	7	8	7	9	7	9	7	6	10	10	10	6	8	5	10	10	5	5	5	7	8	9	6	6	7	8
	P62244	0.5944911557283403	-0.09151	P62244	10	10	10	Small ribosomal subunit protein uS8	RPS15A	sp|P62244|RS15A_HUMAN Small ribosomal subunit protein uS8 OS=Homo sapiens OX=9606 GN=RPS15A PE=1 SV=2	1	10	10	10	1	2	2	2	2	2	1	2	2	2	2	2	1	2	2	2	2	3	3	2	2	3	2	2	1	2	2	2	2	2	1	2	2	2	2
	P62249	0.7590758633003074	-0.0282976	P62249	10	10	10	Small ribosomal subunit protein uS9	RPS16	sp|P62249|RS16_HUMAN Small ribosomal subunit protein uS9 OS=Homo sapiens OX=9606 GN=RPS16 PE=1 SV=2	1	10	10	10	4	1	2	1	4	3	3	4	2	2	2	3	3	3	3	4	3	4	5	5	3	3	4	4	4	1	2	1	4	3	3	4	2	2	2
	P62258;P62258-2	0.41314083831518156	-0.210097	P62258;P62258-2	18;14	16;12	16;12	14-3-3 protein epsilon	YWHAE	sp|P62258|1433E_HUMAN 14-3-3 protein epsilon OS=Homo sapiens OX=9606 GN=YWHAE PE=1 SV=1;sp|P62258-2|1433E_HUMAN Isoform SV of 14-3-3 protein epsilon OS=Homo sapiens OX=9606 GN=YWHAE	2	18	16	16	4	4	4	4	2	4	6	4	3	3	4	3	5	4	4	4	5	4	4	4	6	5	4	6	4	3	4	4	2	4	5	4	3	3	4
	P62263	0.8925904559185533	0.023267540324390268	P62263	10	10	10	Small ribosomal subunit protein uS11	RPS14	sp|P62263|RS14_HUMAN Small ribosomal subunit protein uS11 OS=Homo sapiens OX=9606 GN=RPS14 PE=1 SV=3	1	10	10	10	8	8	6	6	8	8	8	7	6	7	7	7	7	8	7	6	7	9	8	8	6	6	7	8	8	8	6	6	8	8	8	7	6	7	7
	P62266	0.05626	-10.733	P62266	10	10	10	Small ribosomal subunit protein uS12	RPS23	sp|P62266|RS23_HUMAN Small ribosomal subunit protein uS12 OS=Homo sapiens OX=9606 GN=RPS23 PE=1 SV=3	1	10	10	10	4	1	1	2	2	2	1	1	1	1	2	2	3	1	2	2	2	3	2	4	2	2	2	2	4	1	1	2	2	2	1	1	1	1	2
	P62269	0.0793104	-0.483788	P62269	20	20	20	Small ribosomal subunit protein uS13	RPS18	sp|P62269|RS18_HUMAN Small ribosomal subunit protein uS13 OS=Homo sapiens OX=9606 GN=RPS18 PE=1 SV=3	1	20	20	20	5	2	4	1	4	5	5	6	3	5	3	5	5	4	3	5	5	7	4	8	2	5	3	7	5	2	4	1	4	5	5	6	3	5	3
	P62273;P62273-2	0.2033098272696573	-7.04016	P62273;P62273-2	4;3	4;3	4;3	Small ribosomal subunit protein uS14	RPS29	sp|P62273|RS29_HUMAN Small ribosomal subunit protein uS14 OS=Homo sapiens OX=9606 GN=RPS29 PE=1 SV=2;sp|P62273-2|RS29_HUMAN Isoform 2 of Small ribosomal subunit protein uS14 OS=Homo sapiens OX=9606 GN=RPS29	2	4	4	4	2	0	1	0	0	2	1	1	0	0	1	1	0	1	1	1	2	1	1	2	2	1	0	2	2	0	1	0	0	2	1	1	0	0	1
	P62277	0.47295669806835094	0.16562213889841004	P62277	13	13	13	Small ribosomal subunit protein uS15	RPS13	sp|P62277|RS13_HUMAN Small ribosomal subunit protein uS15 OS=Homo sapiens OX=9606 GN=RPS13 PE=1 SV=2	1	13	13	13	10	5	10	7	10	9	9	8	10	8	9	9	11	10	9	9	9	9	10	12	7	8	8	11	10	5	10	7	10	9	9	8	10	8	9
	P62280	0.25625245190295975	-0.272868	P62280	17	17	17	Small ribosomal subunit protein uS17	RPS11	sp|P62280|RS11_HUMAN Small ribosomal subunit protein uS17 OS=Homo sapiens OX=9606 GN=RPS11 PE=1 SV=3	1	17	17	17	11	6	6	5	7	10	7	8	6	6	9	6	6	7	8	7	8	10	10	10	7	7	8	10	11	6	6	5	7	10	7	8	6	6	9
	P62304	0.39350724918015345	4.311027045457783	P62304	3	3	3	Small nuclear ribonucleoprotein E	SNRPE	sp|P62304|RUXE_HUMAN Small nuclear ribonucleoprotein E OS=Homo sapiens OX=9606 GN=SNRPE PE=1 SV=1	1	3	3	3	3	3	2	2	2	2	3	2	2	2	2	2	2	2	2	3	3	2	1	2	2	2	2	3	3	3	2	2	2	2	3	2	2	2	2
	P62314	0.43658806102038167	-3.40893	P62314	5	5	5	Small nuclear ribonucleoprotein Sm D1	SNRPD1	sp|P62314|SMD1_HUMAN Small nuclear ribonucleoprotein Sm D1 OS=Homo sapiens OX=9606 GN=SNRPD1 PE=1 SV=1	1	5	5	5	1	2	3	1	0	0	1	0	0	1	0	0	3	1	2	0	1	1	1	3	0	1	1	3	1	2	3	1	0	0	1	0	0	1	0
	P62316;P62316-2	0.3631816429533702	-0.597008	P62316;P62316-2	10;7	10;7	10;7	Small nuclear ribonucleoprotein Sm D2	SNRPD2	sp|P62316|SMD2_HUMAN Small nuclear ribonucleoprotein Sm D2 OS=Homo sapiens OX=9606 GN=SNRPD2 PE=1 SV=1;sp|P62316-2|SMD2_HUMAN Isoform 2 of Small nuclear ribonucleoprotein Sm D2 OS=Homo sapiens OX=9606 GN=SNRPD2	2	10	10	10	7	4	5	4	4	3	6	5	5	3	1	3	7	6	6	8	4	3	5	9	4	6	7	7	7	4	5	4	4	3	6	5	5	3	1
	P62318;P62318-2	0.7404905250805054	-0.130913	P62318;P62318-2	6;6	6;6	6;6	Small nuclear ribonucleoprotein Sm D3	SNRPD3	sp|P62318|SMD3_HUMAN Small nuclear ribonucleoprotein Sm D3 OS=Homo sapiens OX=9606 GN=SNRPD3 PE=1 SV=1;sp|P62318-2|SMD3_HUMAN Isoform 2 of Small nuclear ribonucleoprotein Sm D3 OS=Homo sapiens OX=9606 GN=SNRPD3	2	6	6	6	5	3	4	5	4	3	3	3	2	3	3	3	5	3	3	4	3	3	5	5	3	3	4	5	5	3	4	5	4	3	3	3	2	3	3
	P62424	0.3792080749184158	-0.0798143	P62424	26	26	26	Large ribosomal subunit protein eL8	RPL7A	sp|P62424|RL7A_HUMAN Large ribosomal subunit protein eL8 OS=Homo sapiens OX=9606 GN=RPL7A PE=1 SV=2	1	26	26	26	11	6	5	4	7	10	9	10	7	10	10	9	8	11	9	10	11	16	14	18	8	12	7	14	11	6	5	4	7	10	9	10	7	10	10
	P62495;P62495-2		0	P62495;P62495-2	8;7	8;7	8;7	Eukaryotic peptide chain release factor subunit 1	ETF1	sp|P62495|ERF1_HUMAN Eukaryotic peptide chain release factor subunit 1 OS=Homo sapiens OX=9606 GN=ETF1 PE=1 SV=3;sp|P62495-2|ERF1_HUMAN Isoform 2 of Eukaryotic peptide chain release factor subunit 1 OS=Homo sapiens OX=9606 GN=ETF1	2	8	8	8	0	2	1	0	0	1	2	0	0	0	0	0	1	0	0	1	0	1	0	0	0	1	0	0	0	2	1	0	0	1	2	0	0	0	0
	P62701;Q8TD47;P22090	0.6390626952205446	-0.117321	P62701	25;10;7	25;10;7	25;10;7	Small ribosomal subunit protein eS4, X isoform	RPS4X	sp|P62701|RS4X_HUMAN Small ribosomal subunit protein eS4, X isoform OS=Homo sapiens OX=9606 GN=RPS4X PE=1 SV=2	3	25	25	25	7	2	3	3	4	6	7	7	3	8	5	5	12	7	6	5	6	12	9	13	3	6	2	12	7	2	3	3	4	6	7	7	3	8	5
	P62750	0.197131	-0.193841	P62750	22	22	22	Large ribosomal subunit protein uL23	RPL23A	sp|P62750|RL23A_HUMAN Large ribosomal subunit protein uL23 OS=Homo sapiens OX=9606 GN=RPL23A PE=1 SV=1	1	22	22	22	16	12	14	12	15	14	15	16	14	13	16	14	10	14	15	17	14	18	16	18	11	13	14	17	16	12	14	12	15	14	15	16	14	13	16
	P62753	0.25742208458367916	-0.141263	P62753	23	23	23	Small ribosomal subunit protein eS6	RPS6	sp|P62753|RS6_HUMAN Small ribosomal subunit protein eS6 OS=Homo sapiens OX=9606 GN=RPS6 PE=1 SV=1	1	23	23	23	7	2	2	3	4	9	7	8	5	6	9	7	6	6	8	8	7	9	9	11	5	5	4	10	7	2	2	3	4	9	7	8	5	6	9
	P62805	0.1725075718916845	0.47570713404343223	P62805	21	21	21	Histone H4	H4C1	sp|P62805|H4_HUMAN Histone H4 OS=Homo sapiens OX=9606 GN=H4C1 PE=1 SV=2	1	21	21	21	20	17	17	15	16	17	17	17	18	17	16	17	20	19	17	16	18	18	17	20	16	19	17	20	20	17	17	15	16	17	17	17	18	17	16
	P62807	0.3323207329703687	0.20181179744232125	P62807	21	21	0	Histone H2B type 1-C/E/F/G/I	H2BC4	sp|P62807|H2B1C_HUMAN Histone H2B type 1-C/E/F/G/I OS=Homo sapiens OX=9606 GN=H2BC4 PE=1 SV=4	1	21	21	0	16	12	15	15	15	15	18	18	15	14	17	17	16	15	17	19	18	16	16	17	16	17	15	18	16	12	15	15	15	15	18	18	15	14	17
	P62826	0.735855	-0.0365516	P62826	18	18	18	GTP-binding nuclear protein Ran	RAN	sp|P62826|RAN_HUMAN GTP-binding nuclear protein Ran OS=Homo sapiens OX=9606 GN=RAN PE=1 SV=3	1	18	18	18	10	6	8	5	5	5	9	8	7	6	7	7	7	5	8	8	6	7	10	10	7	8	8	10	10	6	8	5	5	5	9	8	7	6	7
	P62829	0.43300455138459654	-0.183275	P62829	13	13	13	Large ribosomal subunit protein uL14	RPL23	sp|P62829|RL23_HUMAN Large ribosomal subunit protein uL14 OS=Homo sapiens OX=9606 GN=RPL23 PE=1 SV=1	1	13	13	13	10	3	7	3	10	9	8	7	3	6	6	7	8	7	7	7	9	9	6	10	8	9	6	9	10	3	7	3	10	9	8	7	3	6	6
	P62841	5.077990347745974e-11	-15.241	P62841	12	12	12	Small ribosomal subunit protein uS19	RPS15	sp|P62841|RS15_HUMAN Small ribosomal subunit protein uS19 OS=Homo sapiens OX=9606 GN=RPS15 PE=1 SV=2	1	12	12	12	2	0	1	1	1	2	1	2	1	1	1	1	1	1	1	1	2	2	2	2	1	1	1	2	2	0	1	1	1	2	1	2	1	1	1
	P62847;P62847-2;P62847-3;P62847-4	0.6593506533609367	0.14311281268408926	P62847;P62847-2;P62847-3;P62847-4	7;7;7;7	7;7;7;7	7;7;7;7	Small ribosomal subunit protein eS24	RPS24	sp|P62847|RS24_HUMAN Small ribosomal subunit protein eS24 OS=Homo sapiens OX=9606 GN=RPS24 PE=1 SV=1;sp|P62847-2|RS24_HUMAN Isoform 2 of Small ribosomal subunit protein eS24 OS=Homo sapiens OX=9606 GN=RPS24;sp|P62847-3|RS24_HUMAN Isoform 3 of Small ribosom	4	7	7	7	2	2	3	2	2	2	2	3	2	2	3	3	3	3	3	3	2	3	2	3	2	3	3	3	2	2	3	2	2	2	2	3	2	2	3
	P62851	0.7697279008653651	0.0707689	P62851	8	8	8	Small ribosomal subunit protein eS25	RPS25	sp|P62851|RS25_HUMAN Small ribosomal subunit protein eS25 OS=Homo sapiens OX=9606 GN=RPS25 PE=1 SV=1	1	8	8	8	5	3	4	4	3	3	5	4	4	3	4	4	4	4	5	4	3	5	5	5	4	3	4	5	5	3	4	4	3	3	5	4	4	3	4
	P62857	0.5911188788211608	0.16808524085254106	P62857	8	8	8	Small ribosomal subunit protein eS28	RPS28	sp|P62857|RS28_HUMAN Small ribosomal subunit protein eS28 OS=Homo sapiens OX=9606 GN=RPS28 PE=1 SV=1	1	8	8	8	6	3	3	3	6	4	5	5	5	6	5	7	5	7	6	6	5	6	6	8	5	4	5	7	6	3	3	3	6	4	5	5	5	6	5
	P62861	0.7930060123603592	0.0819861	P62861	5	5	5	Ubiquitin-like FUBI-ribosomal protein eS30 fusion protein;Ubiquitin-like protein FUBI;Small ribosomal subunit protein eS30	FAU	sp|P62861|RS30_HUMAN Ubiquitin-like FUBI-ribosomal protein eS30 fusion protein OS=Homo sapiens OX=9606 GN=FAU PE=1 SV=2	1	5	5	5	3	1	4	3	4	4	4	4	4	3	2	4	1	4	4	4	4	4	4	4	3	4	4	4	3	1	4	3	4	4	4	4	4	3	2
	P62875	0.0524824	-11.233	P62875	3	3	3	DNA-directed RNA polymerases I, II, and III subunit RPABC5	POLR2L	sp|P62875|RPAB5_HUMAN DNA-directed RNA polymerases I, II, and III subunit RPABC5 OS=Homo sapiens OX=9606 GN=POLR2L PE=1 SV=1	1	3	3	3	2	1	3	2	2	1	2	2	1	1	1	1	1	1	1	1	2	1	2	2	1	1	1	3	2	1	3	2	2	1	2	2	1	1	1
	P62877	0.052211	-10.4638	P62877	2	2	2	E3 ubiquitin-protein ligase RBX1;E3 ubiquitin-protein ligase RBX1, N-terminally processed	RBX1	sp|P62877|RBX1_HUMAN E3 ubiquitin-protein ligase RBX1 OS=Homo sapiens OX=9606 GN=RBX1 PE=1 SV=1	1	2	2	2	1	0	0	0	1	1	1	1	0	0	1	0	0	0	1	1	1	2	1	1	1	2	1	2	1	0	0	0	1	1	1	1	0	0	1
	P62891;Q59GN2		0	P62891;Q59GN2	1;1	1;1	1;1	Large ribosomal subunit protein eL39;Putative ribosomal protein eL39-like 5	RPL39;RPL39P5	sp|P62891|RL39_HUMAN Large ribosomal subunit protein eL39 OS=Homo sapiens OX=9606 GN=RPL39 PE=1 SV=2;sp|Q59GN2|R39L5_HUMAN Putative ribosomal protein eL39-like 5 OS=Homo sapiens OX=9606 GN=RPL39P5 PE=5 SV=2	2	1	1	1	1	1	1	1	1	1	1	1	1	1	0	1	1	1	1	1	1	1	1	1	1	1	1	1	1	1	1	1	1	1	1	1	1	1	0
	P62899;P62899-3;P62899-2	0.0856251	-0.391117	P62899;P62899-3;P62899-2	17;16;16	17;16;16	17;16;16	Large ribosomal subunit protein eL31	RPL31	sp|P62899|RL31_HUMAN Large ribosomal subunit protein eL31 OS=Homo sapiens OX=9606 GN=RPL31 PE=1 SV=1;sp|P62899-3|RL31_HUMAN Isoform 3 of Large ribosomal subunit protein eL31 OS=Homo sapiens OX=9606 GN=RPL31;sp|P62899-2|RL31_HUMAN Isoform 2 of Large ribosom	3	17	17	17	11	4	6	7	6	6	8	12	6	5	6	9	5	8	9	10	9	10	10	14	6	8	6	13	11	4	6	7	6	6	8	12	6	5	6
	P62906	0.5149422455064708	-0.0809882	P62906	19	19	19	Large ribosomal subunit protein uL1	RPL10A	sp|P62906|RL10A_HUMAN Large ribosomal subunit protein uL1 OS=Homo sapiens OX=9606 GN=RPL10A PE=1 SV=2	1	19	19	19	10	5	8	6	8	8	9	7	7	8	7	9	7	8	10	8	10	10	8	10	8	9	8	10	10	5	8	6	8	8	9	7	7	8	7
	P62910	0.045087	-0.920853	P62910	13	13	13	Large ribosomal subunit protein eL32	RPL32	sp|P62910|RL32_HUMAN Large ribosomal subunit protein eL32 OS=Homo sapiens OX=9606 GN=RPL32 PE=1 SV=2	1	13	13	13	5	2	2	3	3	3	8	6	2	3	4	2	7	6	5	3	3	5	8	9	3	7	1	8	5	2	2	3	3	3	8	6	2	3	4
	P62913;P62913-2	0.0321082	-0.234929	P62913;P62913-2	9;9	9;9	9;9	Large ribosomal subunit protein uL5	RPL11	sp|P62913|RL11_HUMAN Large ribosomal subunit protein uL5 OS=Homo sapiens OX=9606 GN=RPL11 PE=1 SV=2;sp|P62913-2|RL11_HUMAN Isoform 2 of Large ribosomal subunit protein uL5 OS=Homo sapiens OX=9606 GN=RPL11	2	9	9	9	3	2	2	2	2	2	3	3	2	2	3	2	3	2	3	2	3	3	3	3	3	2	3	3	3	2	2	2	2	2	3	3	2	2	3
	P62917	0.28938572920210115	-0.154264	P62917	30	30	30	Large ribosomal subunit protein uL2	RPL8	sp|P62917|RL8_HUMAN Large ribosomal subunit protein uL2 OS=Homo sapiens OX=9606 GN=RPL8 PE=1 SV=2	1	30	30	30	14	5	9	11	7	11	13	13	6	8	12	7	5	8	9	10	10	11	12	16	11	9	11	15	14	5	9	11	7	11	13	13	6	8	12
	P62937;P62937-2;F5H284;Q9Y536;P0DN26;A0A0B4J2A2;A0A075B767;A0A075B759;P0DN37	0.891278	0.0250162	P62937	19;9;3;3;3;3;3;3;2	19;9;3;3;3;3;3;3;2	19;9;3;3;3;3;3;3;2	Peptidyl-prolyl cis-trans isomerase A;Peptidyl-prolyl cis-trans isomerase A, N-terminally processed	PPIA	sp|P62937|PPIA_HUMAN Peptidyl-prolyl cis-trans isomerase A OS=Homo sapiens OX=9606 GN=PPIA PE=1 SV=2	9	19	19	19	14	13	14	13	14	12	14	14	13	13	14	14	11	16	13	18	14	14	11	17	13	15	13	15	14	13	14	13	14	12	14	14	13	13	14
	P62942;Q5VVH2	0.33478159691304366	-0.34876	P62942	8;2	8;2	8;2	Peptidyl-prolyl cis-trans isomerase FKBP1A	FKBP1A	sp|P62942|FKB1A_HUMAN Peptidyl-prolyl cis-trans isomerase FKBP1A OS=Homo sapiens OX=9606 GN=FKBP1A PE=1 SV=2	2	8	8	8	3	1	2	3	1	1	2	3	2	2	3	3	2	1	1	4	3	3	3	4	3	2	3	4	3	1	2	3	1	1	2	3	2	2	3
	P62993;P62993-2	0.43658806102038156	-3.5881	P62993;P62993-2	12;7	12;7	12;7	Growth factor receptor-bound protein 2	GRB2	sp|P62993|GRB2_HUMAN Growth factor receptor-bound protein 2 OS=Homo sapiens OX=9606 GN=GRB2 PE=1 SV=1;sp|P62993-2|GRB2_HUMAN Isoform 2 of Growth factor receptor-bound protein 2 OS=Homo sapiens OX=9606 GN=GRB2	2	12	12	12	2	0	2	1	0	1	1	1	0	0	0	0	2	0	1	1	1	1	0	2	0	1	1	1	2	0	2	1	0	1	1	1	0	0	0
	P62995;P62995-3	0.28606970429528367	0.35097867160329166	P62995;P62995-3	12;11	12;11	12;11	Transformer-2 protein homolog beta	TRA2B	sp|P62995|TRA2B_HUMAN Transformer-2 protein homolog beta OS=Homo sapiens OX=9606 GN=TRA2B PE=1 SV=1;sp|P62995-3|TRA2B_HUMAN Isoform 3 of Transformer-2 protein homolog beta OS=Homo sapiens OX=9606 GN=TRA2B	2	12	12	12	5	2	4	3	2	3	3	4	3	2	2	2	5	3	4	4	2	2	2	6	1	2	2	6	5	2	4	3	2	3	3	4	3	2	2
	P63104;P63104-2	0.13067272071720887	-0.376934	P63104;P63104-2	26;15	26;15	21;11	14-3-3 protein zeta/delta	YWHAZ	sp|P63104|1433Z_HUMAN 14-3-3 protein zeta/delta OS=Homo sapiens OX=9606 GN=YWHAZ PE=1 SV=1;sp|P63104-2|1433Z_HUMAN Isoform 2 of 14-3-3 protein zeta/delta OS=Homo sapiens OX=9606 GN=YWHAZ	2	26	26	21	8	6	5	5	4	7	6	6	5	4	5	5	7	5	7	8	8	8	6	10	8	10	5	14	8	6	5	5	4	7	6	6	5	4	5
	P63165;P63165-2;G2XKQ0	0.863899	0.021812077209290237	P63165;P63165-2	5;3;2	5;3;2	5;3;2	Small ubiquitin-related modifier 1	SUMO1	sp|P63165|SUMO1_HUMAN Small ubiquitin-related modifier 1 OS=Homo sapiens OX=9606 GN=SUMO1 PE=1 SV=1;sp|P63165-2|SUMO1_HUMAN Isoform 2 of Small ubiquitin-related modifier 1 OS=Homo sapiens OX=9606 GN=SUMO1	3	5	5	5	4	3	3	3	2	1	3	3	1	2	2	1	2	3	3	3	2	2	4	3	3	2	3	4	4	3	3	3	2	1	3	3	1	2	2
	P63173	0.2701866562131568	-5.34	P63173	7	7	7	Large ribosomal subunit protein eL38	RPL38	sp|P63173|RL38_HUMAN Large ribosomal subunit protein eL38 OS=Homo sapiens OX=9606 GN=RPL38 PE=1 SV=2	1	7	7	7	3	2	2	2	4	2	2	2	1	2	2	2	2	2	2	2	3	2	2	3	2	2	2	2	3	2	2	2	4	2	2	2	1	2	2
	P63208;P63208-2	0.572674	0.1586442964888093	P63208;P63208-2	13;8	13;8	13;8	S-phase kinase-associated protein 1	SKP1	sp|P63208|SKP1_HUMAN S-phase kinase-associated protein 1 OS=Homo sapiens OX=9606 GN=SKP1 PE=1 SV=2;sp|P63208-2|SKP1_HUMAN Isoform 2 of S-phase kinase-associated protein 1 OS=Homo sapiens OX=9606 GN=SKP1	2	13	13	13	6	3	6	6	6	7	6	6	9	6	6	6	6	6	6	7	8	6	5	7	7	9	5	7	6	3	6	6	6	7	6	6	9	6	6
	P63220	0.7638058476621605	-1.75426	P63220	12	12	12	Small ribosomal subunit protein eS21	RPS21	sp|P63220|RS21_HUMAN Small ribosomal subunit protein eS21 OS=Homo sapiens OX=9606 GN=RPS21 PE=1 SV=1	1	12	12	12	4	1	2	2	1	1	1	1	1	1	2	1	1	1	1	1	2	1	2	3	3	3	3	4	4	1	2	2	1	1	1	1	1	1	2
	P63241;P63241-2;Q6IS14;Q9GZV4	0.9728297692968787	0.00475929	P63241;P63241-2;Q6IS14	15;13;9;6	15;13;9;6	15;13;9;6	Eukaryotic translation initiation factor 5A-1;Eukaryotic translation initiation factor 5A-1-like	EIF5A;EIF5AL1	sp|P63241|IF5A1_HUMAN Eukaryotic translation initiation factor 5A-1 OS=Homo sapiens OX=9606 GN=EIF5A PE=1 SV=2;sp|P63241-2|IF5A1_HUMAN Isoform 2 of Eukaryotic translation initiation factor 5A-1 OS=Homo sapiens OX=9606 GN=EIF5A;sp|Q6IS14|IF5AL_HUMAN Eukaryo	4	15	15	15	7	5	6	5	5	7	6	6	4	3	6	6	6	6	7	5	6	6	6	6	7	6	5	8	7	5	6	5	5	7	6	6	4	3	6
	P63261	0.6110189629203004	-0.192494	P63261	43	43	2	Actin, cytoplasmic 2;Actin, cytoplasmic 2, N-terminally processed	ACTG1	sp|P63261|ACTG_HUMAN Actin, cytoplasmic 2 OS=Homo sapiens OX=9606 GN=ACTG1 PE=1 SV=1	1	43	43	2	16	13	13	17	8	10	11	11	7	7	10	10	16	13	14	12	13	11	10	19	15	15	13	17	16	13	13	17	8	10	11	11	7	7	10
	P63272	0.43658806102038156	-3.1884	P63272	2	2	2	Transcription elongation factor SPT4	SUPT4H1	sp|P63272|SPT4H_HUMAN Transcription elongation factor SPT4 OS=Homo sapiens OX=9606 GN=SUPT4H1 PE=1 SV=1	1	2	2	2	1	0	1	1	0	0	0	1	0	0	0	0	0	0	0	1	0	0	0	1	0	0	1	1	1	0	1	1	0	0	0	1	0	0	0
	P63279	0.20323605499057357	-7.29626	P63279	6	6	6	SUMO-conjugating enzyme UBC9	UBE2I	sp|P63279|UBC9_HUMAN SUMO-conjugating enzyme UBC9 OS=Homo sapiens OX=9606 GN=UBE2I PE=1 SV=1	1	6	6	6	2	1	1	1	1	1	1	1	1	1	1	1	1	1	2	2	1	1	1	2	1	1	1	2	2	1	1	1	1	1	1	1	1	1	1
	P67809;Q9Y2T7	0.8922391408211771	0.042461317913996766	P67809	28;6	19;0	19;0	Y-box-binding protein 1	YBX1	sp|P67809|YBOX1_HUMAN Y-box-binding protein 1 OS=Homo sapiens OX=9606 GN=YBX1 PE=1 SV=3	2	28	19	19	4	3	3	3	3	3	4	4	3	4	4	5	5	6	6	8	5	6	6	7	4	5	3	8	1	2	1	1	2	2	1	2	2	2	2
	P67870	0.011545925375398123	0.5250476490523432	P67870	4	4	4	Casein kinase II subunit beta	CSNK2B	sp|P67870|CSK2B_HUMAN Casein kinase II subunit beta OS=Homo sapiens OX=9606 GN=CSNK2B PE=1 SV=1	1	4	4	4	3	1	2	1	1	2	2	2	1	1	2	1	2	2	3	2	2	1	3	2	1	1	1	2	3	1	2	1	1	2	2	2	1	1	2
	P68032;P62736;P63267;P68133	0.8311361818742342	-0.111463	P68032;P62736;P63267;P68133	27;26;26;24	3;3;3;3	3;3;3;3	Actin, alpha cardiac muscle 1;Actin, alpha cardiac muscle 1, intermediate form;Actin, aortic smooth muscle;Actin, aortic smooth muscle, intermediate form;Actin, gamma-enteric smooth muscle;Actin, gamma-enteric smooth muscle, intermediate form;Actin, alpha skeletal muscle;Actin, alpha skeletal muscle, intermediate form	ACTC1;ACTA2;ACTG2;ACTA1	sp|P68032|ACTC_HUMAN Actin, alpha cardiac muscle 1 OS=Homo sapiens OX=9606 GN=ACTC1 PE=1 SV=1;sp|P62736|ACTA_HUMAN Actin, aortic smooth muscle OS=Homo sapiens OX=9606 GN=ACTA2 PE=1 SV=1;sp|P63267|ACTH_HUMAN Actin, gamma-enteric smooth muscle OS=Homo sapien	4	27	3	3	10	10	10	13	7	8	9	9	6	6	9	9	10	10	10	10	9	9	9	12	11	10	8	11	1	1	1	2	1	1	1	1	1	1	1
	P68036;P68036-3;P68036-2;A0A1B0GUS4	0.20336403348246315	-7.17021	P68036;P68036-3;P68036-2	7;7;5;2	7;7;5;2	7;7;5;2	Ubiquitin-conjugating enzyme E2 L3	UBE2L3	sp|P68036|UB2L3_HUMAN Ubiquitin-conjugating enzyme E2 L3 OS=Homo sapiens OX=9606 GN=UBE2L3 PE=1 SV=1;sp|P68036-3|UB2L3_HUMAN Isoform 3 of Ubiquitin-conjugating enzyme E2 L3 OS=Homo sapiens OX=9606 GN=UBE2L3;sp|P68036-2|UB2L3_HUMAN Isoform 2 of Ubiquitin-co	4	7	7	7	1	0	1	1	0	0	3	3	0	0	0	2	1	1	1	3	1	1	2	3	1	2	0	3	1	0	1	1	0	0	3	3	0	0	0
	P68104;Q5VTE0	0.010981797809045582	0.3997641551100308	P68104;Q5VTE0	33;32	33;32	18;18	Elongation factor 1-alpha 1;Putative elongation factor 1-alpha-like 3	EEF1A1;EEF1A1P5	sp|P68104|EF1A1_HUMAN Elongation factor 1-alpha 1 OS=Homo sapiens OX=9606 GN=EEF1A1 PE=1 SV=1;sp|Q5VTE0|EF1A3_HUMAN Putative elongation factor 1-alpha-like 3 OS=Homo sapiens OX=9606 GN=EEF1A1P5 PE=5 SV=1	2	33	33	18	13	9	9	9	9	10	9	11	8	9	11	8	14	12	12	12	8	11	9	11	11	10	10	12	13	9	9	9	9	10	9	11	8	9	11
	P68363;Q71U36;Q71U36-2;P68363-2;P0DPH8;P0DPH7;Q6PEY2;P0DPH7-2;Q9NY65;Q9NY65-2;A6NHL2;A6NHL2-2	0.036116051179231216	0.462259	P68363;Q71U36;Q71U36-2;P68363-2;P0DPH8;P0DPH7	24;22;22;20;12;12;10;10;7;7;2;2	24;22;22;20;12;12;10;10;7;7;2;2	1;1;1;1;0;0;0;0;0;0;0;0	Tubulin alpha-1B chain;Detyrosinated tubulin alpha-1B chain;Tubulin alpha-1A chain;Detyrosinated tubulin alpha-1A chain;Tubulin alpha-3D chain;Detyrosinated tubulin alpha-3D chain;Tubulin alpha-3C chain;Detyrosinated tubulin alpha-3C chain	TUBA1B;TUBA1A;TUBA3D;TUBA3C	sp|P68363|TBA1B_HUMAN Tubulin alpha-1B chain OS=Homo sapiens OX=9606 GN=TUBA1B PE=1 SV=1;sp|Q71U36|TBA1A_HUMAN Tubulin alpha-1A chain OS=Homo sapiens OX=9606 GN=TUBA1A PE=1 SV=1;sp|Q71U36-2|TBA1A_HUMAN Isoform 2 of Tubulin alpha-1A chain OS=Homo sapiens OX	12	24	24	1	4	3	3	5	6	5	6	5	6	6	5	5	7	6	6	6	6	5	6	7	5	5	5	6	4	3	3	5	6	5	6	5	6	6	5
	P68371;Q3ZCM7	0.9859242544710469	0.00512451	P68371	29;5	29;5	2;0	Tubulin beta-4B chain	TUBB4B	sp|P68371|TBB4B_HUMAN Tubulin beta-4B chain OS=Homo sapiens OX=9606 GN=TUBB4B PE=1 SV=1	2	29	29	2	8	6	4	7	5	7	6	6	4	7	4	7	14	10	8	10	5	7	7	13	7	6	4	9	8	6	4	7	5	7	6	6	4	7	4
	P68400;Q8NEV1;P68400-2	0.7133639178909625	2.3493856070147867	P68400;Q8NEV1;P68400-2	8;7;4	8;7;4	8;7;4	Casein kinase II subunit alpha;Casein kinase II subunit alpha 3	CSNK2A1;CSNK2A3	sp|P68400|CSK21_HUMAN Casein kinase II subunit alpha OS=Homo sapiens OX=9606 GN=CSNK2A1 PE=1 SV=1;sp|Q8NEV1|CSK23_HUMAN Casein kinase II subunit alpha 3 OS=Homo sapiens OX=9606 GN=CSNK2A3 PE=1 SV=2;sp|P68400-2|CSK21_HUMAN Isoform 2 of Casein kinase II subu	3	8	8	8	2	1	0	0	1	1	2	2	0	2	2	0	4	1	2	1	1	1	2	4	0	1	0	4	2	1	0	0	1	1	2	2	0	2	2
	P68431;P84243;Q71DI3;Q16695;Q6NXT2	0.4786364420429203	0.2087826042304357	P68431;P84243;Q71DI3;Q16695;Q6NXT2	13;13;13;11;9	13;13;13;11;9	5;5;5;3;1	Histone H3.1;Histone H3.3;Histone H3.2;Histone H3.1t;Histone H3.3C	H3C1;H3-3A;H3C15;H3-4;H3-5	sp|P68431|H31_HUMAN Histone H3.1 OS=Homo sapiens OX=9606 GN=H3C1 PE=1 SV=2;sp|P84243|H33_HUMAN Histone H3.3 OS=Homo sapiens OX=9606 GN=H3-3A PE=1 SV=2;sp|Q71DI3|H32_HUMAN Histone H3.2 OS=Homo sapiens OX=9606 GN=H3C15 PE=1 SV=3;sp|Q16695|H31T_HUMAN Histone	5	13	13	5	9	7	9	6	9	9	8	8	9	8	8	11	8	10	9	7	9	8	8	9	8	10	8	9	9	7	9	6	9	9	8	8	9	8	8
	P68871;P02042	0.4365880610203816	-4.01415	P68871;P02042	6;4	4;2	4;2	Hemoglobin subunit beta;LVV-hemorphin-7;Spinorphin;Hemoglobin subunit delta	HBB;HBD	sp|P68871|HBB_HUMAN Hemoglobin subunit beta OS=Homo sapiens OX=9606 GN=HBB PE=1 SV=2;sp|P02042|HBD_HUMAN Hemoglobin subunit delta OS=Homo sapiens OX=9606 GN=HBD PE=1 SV=2	2	6	4	4	1	0	0	0	0	0	0	0	0	0	0	0	3	0	0	0	0	0	1	6	0	0	0	0	1	0	0	0	0	0	0	0	0	0	0
	P78316;P78316-2	0.9639285211809541	0.00725948	P78316;P78316-2	42;38	42;38	42;38	Nucleolar protein 14	NOP14	sp|P78316|NOP14_HUMAN Nucleolar protein 14 OS=Homo sapiens OX=9606 GN=NOP14 PE=1 SV=3;sp|P78316-2|NOP14_HUMAN Isoform 2 of Nucleolar protein 14 OS=Homo sapiens OX=9606 GN=NOP14	2	42	42	42	37	20	23	20	30	33	34	32	23	30	31	30	26	28	34	32	33	36	35	38	28	32	29	39	37	20	23	20	30	33	34	32	23	30	31
	P78332;P78332-3;P78332-2	0.0614458	-9.74987	P78332;P78332-3;P78332-2	24;12;12	24;12;12	23;12;11	RNA-binding protein 6	RBM6	sp|P78332|RBM6_HUMAN RNA-binding protein 6 OS=Homo sapiens OX=9606 GN=RBM6 PE=1 SV=5;sp|P78332-3|RBM6_HUMAN Isoform 3 of RNA-binding protein 6 OS=Homo sapiens OX=9606 GN=RBM6;sp|P78332-2|RBM6_HUMAN Isoform 2 of RNA-binding protein 6 OS=Homo sapiens OX=9606	3	24	24	23	13	7	8	7	2	1	2	2	1	1	2	2	3	2	4	4	4	4	2	7	2	2	1	10	13	7	8	7	2	1	2	2	1	1	2
	P78345	0.2797615229957377	-4.96446	P78345	6	6	6	Ribonuclease P protein subunit p38	RPP38	sp|P78345|RPP38_HUMAN Ribonuclease P protein subunit p38 OS=Homo sapiens OX=9606 GN=RPP38 PE=1 SV=2	1	6	6	6	5	1	1	1	2	3	3	3	2	1	3	3	0	0	2	2	4	5	4	5	3	4	2	5	5	1	1	1	2	3	3	3	2	1	3
	P78346;P78346-2	0.4365880610203816	-3.49662	P78346;P78346-2	4;4	4;4	4;4	Ribonuclease P protein subunit p30	RPP30	sp|P78346|RPP30_HUMAN Ribonuclease P protein subunit p30 OS=Homo sapiens OX=9606 GN=RPP30 PE=1 SV=1;sp|P78346-2|RPP30_HUMAN Isoform 2 of Ribonuclease P protein subunit p30 OS=Homo sapiens OX=9606 GN=RPP30	2	4	4	4	1	1	1	1	1	1	1	2	1	1	1	1	0	1	1	1	1	2	2	1	1	2	1	3	1	1	1	1	1	1	1	2	1	1	1
	P78347;P78347-2;P78347-4;P78347-3;P78347-5	0.574097	-0.117941	P78347;P78347-2;P78347-4;P78347-3	25;25;25;25;7	25;25;25;25;7	25;25;25;25;7	General transcription factor II-I	GTF2I	sp|P78347|GTF2I_HUMAN General transcription factor II-I OS=Homo sapiens OX=9606 GN=GTF2I PE=1 SV=2;sp|P78347-2|GTF2I_HUMAN Isoform 2 of General transcription factor II-I OS=Homo sapiens OX=9606 GN=GTF2I;sp|P78347-4|GTF2I_HUMAN Isoform 4 of General transcri	5	25	25	25	5	0	1	1	3	4	6	4	3	2	5	1	5	3	7	5	3	5	5	8	0	4	2	10	5	0	1	1	3	4	6	4	3	2	5
	P78371;P78371-2	0.2324181382140779	-5.02753	P78371;P78371-2	37;33	37;33	37;33	T-complex protein 1 subunit beta	CCT2	sp|P78371|TCPB_HUMAN T-complex protein 1 subunit beta OS=Homo sapiens OX=9606 GN=CCT2 PE=1 SV=4;sp|P78371-2|TCPB_HUMAN Isoform 2 of T-complex protein 1 subunit beta OS=Homo sapiens OX=9606 GN=CCT2	2	37	37	37	7	3	5	8	2	2	2	3	1	2	2	1	3	2	2	4	2	3	4	4	6	8	5	9	7	3	5	8	2	2	2	3	1	2	2
	P78527;P78527-2	0.014221738589938426	0.5991670683183408	P78527;P78527-2	38;37	38;37	38;37	DNA-dependent protein kinase catalytic subunit	PRKDC	sp|P78527|PRKDC_HUMAN DNA-dependent protein kinase catalytic subunit OS=Homo sapiens OX=9606 GN=PRKDC PE=1 SV=3;sp|P78527-2|PRKDC_HUMAN Isoform 2 of DNA-dependent protein kinase catalytic subunit OS=Homo sapiens OX=9606 GN=PRKDC	2	38	38	38	8	2	2	3	10	14	16	17	9	10	15	8	18	15	18	16	10	14	14	20	10	12	9	28	8	2	2	3	10	14	16	17	9	10	15
	P80511	0.4365880610203816	-3.47944	P80511	2	2	2	Protein S100-A12;Calcitermin	S100A12	sp|P80511|S10AC_HUMAN Protein S100-A12 OS=Homo sapiens OX=9606 GN=S100A12 PE=1 SV=2	1	2	2	2	0	0	0	0	0	0	0	0	0	0	0	0	2	0	0	0	0	0	0	2	0	0	0	0	0	0	0	0	0	0	0	0	0	0	0
	P81605	0.6002300584482113	0.4252788799929803	P81605	10	10	2	Dermcidin;Survival-promoting peptide;DCD-1	DCD	sp|P81605|DCD_HUMAN Dermcidin OS=Homo sapiens OX=9606 GN=DCD PE=1 SV=2	1	10	10	2	4	2	4	4	4	4	4	9	4	2	9	4	3	4	4	7	4	4	4	4	3	3	3	5	4	2	4	4	4	4	4	9	4	2	9
	P82970	0.6691182882196325	0.11773924133371949	P82970	5	5	5	High mobility group nucleosome-binding domain-containing protein 5	HMGN5	sp|P82970|HMGN5_HUMAN High mobility group nucleosome-binding domain-containing protein 5 OS=Homo sapiens OX=9606 GN=HMGN5 PE=1 SV=1	1	5	5	5	2	2	2	2	2	2	2	2	2	2	2	2	2	2	2	2	2	2	2	2	2	2	2	2	2	2	2	2	2	2	2	2	2	2	2
	P82979	0.950625	0.0162952	P82979	18	18	18	SAP domain-containing ribonucleoprotein	SARNP	sp|P82979|SARNP_HUMAN SAP domain-containing ribonucleoprotein OS=Homo sapiens OX=9606 GN=SARNP PE=1 SV=3	1	18	18	18	9	6	10	8	2	3	9	7	5	5	5	7	5	7	9	10	5	6	7	9	6	9	6	10	9	6	10	8	2	3	9	7	5	5	5
	P83731	0.9712304505524398	0.011247255154989588	P83731	9	9	9	Large ribosomal subunit protein eL24	RPL24	sp|P83731|RL24_HUMAN Large ribosomal subunit protein eL24 OS=Homo sapiens OX=9606 GN=RPL24 PE=1 SV=1	1	9	9	9	3	2	3	2	2	3	3	3	3	3	3	3	2	3	3	3	3	3	3	3	2	3	3	3	3	2	3	2	2	3	3	3	3	3	3
	P83881	0.2034277528098853	-7.60243	P83881	8	8	2	Large ribosomal subunit protein eL42	RPL36A	sp|P83881|RL36A_HUMAN Large ribosomal subunit protein eL42 OS=Homo sapiens OX=9606 GN=RPL36A PE=1 SV=2	1	8	8	2	2	0	0	1	1	2	2	1	0	0	0	1	1	2	2	2	1	0	2	3	1	2	1	3	2	0	0	1	1	2	2	1	0	0	0
	P83916	0.7803074775100274	-0.0598501	P83916	9	8	8	Chromobox protein homolog 1	CBX1	sp|P83916|CBX1_HUMAN Chromobox protein homolog 1 OS=Homo sapiens OX=9606 GN=CBX1 PE=1 SV=1	1	9	8	8	7	4	5	5	6	6	6	7	6	7	7	7	7	8	7	8	6	7	7	8	7	7	6	7	6	3	5	5	5	5	5	6	5	6	6
	P84090	0.9908857441725207	0.00685843	P84090	7	7	7	Enhancer of rudimentary homolog	ERH	sp|P84090|ERH_HUMAN Enhancer of rudimentary homolog OS=Homo sapiens OX=9606 GN=ERH PE=1 SV=1	1	7	7	7	4	3	3	3	3	3	3	3	3	3	3	3	3	3	3	3	5	4	3	5	4	3	3	3	4	3	3	3	3	3	3	3	3	3	3
	P84098	0.00833756	-0.62528	P84098	19	19	19	Large ribosomal subunit protein eL19	RPL19	sp|P84098|RL19_HUMAN Large ribosomal subunit protein eL19 OS=Homo sapiens OX=9606 GN=RPL19 PE=1 SV=1	1	19	19	19	8	1	3	3	4	7	7	7	4	4	6	5	1	4	8	6	7	6	8	9	7	7	8	10	8	1	3	3	4	7	7	7	4	4	6
	P84103;P84103-2	0.8517165985486321	0.0671176	P84103;P84103-2	14;14	14;14	13;13	Serine/arginine-rich splicing factor 3	SRSF3	sp|P84103|SRSF3_HUMAN Serine/arginine-rich splicing factor 3 OS=Homo sapiens OX=9606 GN=SRSF3 PE=1 SV=1;sp|P84103-2|SRSF3_HUMAN Isoform 2 of Serine/arginine-rich splicing factor 3 OS=Homo sapiens OX=9606 GN=SRSF3	2	14	14	13	10	6	7	6	6	6	7	7	7	5	8	6	7	8	9	11	8	9	10	10	5	5	7	10	10	6	7	6	6	6	7	7	7	5	8
	P98088	0.43658806102038167	-4.95732	P98088	15	15	15	Mucin-5AC	MUC5AC	sp|P98088|MUC5A_HUMAN Mucin-5AC OS=Homo sapiens OX=9606 GN=MUC5AC PE=1 SV=4	1	15	15	15	0	0	0	0	0	0	0	0	0	0	0	0	3	0	1	0	1	0	0	15	0	0	0	1	0	0	0	0	0	0	0	0	0	0	0
	P98175-5;P98175;P98175-2;P98175-3;P98175-4	0.8519582909182808	-1.16376	P98175-5;P98175;P98175-2;P98175-3;P98175-4	25;24;24;22;22	25;24;24;22;22	24;23;23;21;21	RNA-binding protein 10	RBM10	sp|P98175-5|RBM10_HUMAN Isoform 5 of RNA-binding protein 10 OS=Homo sapiens OX=9606 GN=RBM10;sp|P98175|RBM10_HUMAN RNA-binding protein 10 OS=Homo sapiens OX=9606 GN=RBM10 PE=1 SV=3;sp|P98175-2|RBM10_HUMAN Isoform 2 of RNA-binding protein 10 OS=Homo sapiens	5	25	25	24	6	3	1	2	1	3	7	2	1	2	2	3	2	5	3	7	1	5	3	6	2	5	3	8	6	3	1	2	1	3	7	2	1	2	2
	P98179	0.5138882062432523	-0.251648	P98179	8	8	8	RNA-binding protein 3	RBM3	sp|P98179|RBM3_HUMAN RNA-binding protein 3 OS=Homo sapiens OX=9606 GN=RBM3 PE=1 SV=1	1	8	8	8	5	4	4	4	4	2	4	4	3	3	4	4	3	4	4	4	5	4	4	5	4	4	3	5	5	4	4	4	4	2	4	4	3	3	4
	Q00341;Q00341-2	0.4032852477351811	3.8244849144013564	Q00341;Q00341-2	37;34	37;34	37;34	Vigilin	HDLBP	sp|Q00341|VIGLN_HUMAN Vigilin OS=Homo sapiens OX=9606 GN=HDLBP PE=1 SV=3;sp|Q00341-2|VIGLN_HUMAN Isoform 2 of Vigilin OS=Homo sapiens OX=9606 GN=HDLBP	2	37	37	37	2	1	2	2	3	2	3	3	2	2	2	3	3	3	2	3	1	2	3	3	3	2	3	2	2	1	2	2	3	2	3	3	2	2	2
	Q00403		0	Q00403	3	3	3	Transcription initiation factor IIB	GTF2B	sp|Q00403|TF2B_HUMAN Transcription initiation factor IIB OS=Homo sapiens OX=9606 GN=GTF2B PE=1 SV=1	1	3	3	3	1	1	1	1	0	1	1	1	0	1	1	1	1	1	1	1	1	1	1	1	1	2	1	2	1	1	1	1	0	1	1	1	0	1	1
	Q00688		0	Q00688	13	13	13	Peptidyl-prolyl cis-trans isomerase FKBP3	FKBP3	sp|Q00688|FKBP3_HUMAN Peptidyl-prolyl cis-trans isomerase FKBP3 OS=Homo sapiens OX=9606 GN=FKBP3 PE=1 SV=1	1	13	13	13	1	1	2	2	1	1	1	1	1	0	1	1	1	1	1	1	1	1	1	1	1	1	1	1	1	1	2	2	1	1	1	1	1	0	1
	Q00839	0.1296782531700073	0.19335193960975516	Q00839	46	46	4	Heterogeneous nuclear ribonucleoprotein U	HNRNPU	sp|Q00839|HNRPU_HUMAN Heterogeneous nuclear ribonucleoprotein U OS=Homo sapiens OX=9606 GN=HNRNPU PE=1 SV=6	1	46	46	4	30	22	23	23	28	27	27	31	26	25	25	25	28	27	28	27	28	28	31	30	27	32	30	35	30	22	23	23	28	27	27	31	26	25	25
	Q00839-2	0.43658806102038167	-4.47341	Q00839-2	44	2	2	Heterogeneous nuclear ribonucleoprotein U	HNRNPU	sp|Q00839-2|HNRPU_HUMAN Isoform 2 of Heterogeneous nuclear ribonucleoprotein U OS=Homo sapiens OX=9606 GN=HNRNPU	1	44	2	2	30	21	22	22	27	27	25	31	26	25	25	25	28	27	28	26	28	27	31	30	26	32	29	34	2	0	1	1	1	1	0	2	1	1	1
	Q01085;Q01085-2;P31483-2;P31483;P31483-3		0	Q01085;Q01085-2;P31483-2	8;8;4;3;2	8;8;4;3;2	8;8;4;3;2	Nucleolysin TIAR;Cytotoxic granule associated RNA binding protein TIA1	TIAL1;TIA1	sp|Q01085|TIAR_HUMAN Nucleolysin TIAR OS=Homo sapiens OX=9606 GN=TIAL1 PE=1 SV=1;sp|Q01085-2|TIAR_HUMAN Isoform 2 of Nucleolysin TIAR OS=Homo sapiens OX=9606 GN=TIAL1;sp|P31483-2|TIA1_HUMAN Isoform Short of Cytotoxic granule associated RNA binding protein	5	8	8	8	1	0	0	0	0	0	1	0	0	0	0	0	1	2	1	1	1	0	0	1	1	1	0	2	1	0	0	0	0	0	1	0	0	0	0
	Q01105-2	0.1068614800418114	-0.202825	Q01105-2	13	13	1	Protein SET	SET	sp|Q01105-2|SET_HUMAN Isoform 2 of Protein SET OS=Homo sapiens OX=9606 GN=SET	1	13	13	1	4	4	6	5	3	3	5	4	4	3	3	3	4	3	3	3	3	3	5	5	3	4	3	6	4	4	6	5	3	3	5	4	4	3	3
	Q01130;Q01130-2	0.7833115835777411	-0.0702152	Q01130;Q01130-2	22;21	22;21	19;18	Serine/arginine-rich splicing factor 2	SRSF2	sp|Q01130|SRSF2_HUMAN Serine/arginine-rich splicing factor 2 OS=Homo sapiens OX=9606 GN=SRSF2 PE=1 SV=4;sp|Q01130-2|SRSF2_HUMAN Isoform 2 of Serine/arginine-rich splicing factor 2 OS=Homo sapiens OX=9606 GN=SRSF2	2	22	22	19	15	9	13	9	11	11	11	13	9	10	9	11	13	11	13	15	10	11	11	14	10	11	10	13	15	9	13	9	11	11	11	13	9	10	9
	Q01167;Q01167-2;Q01167-3	0.20311713407645743	-6.62189	Q01167;Q01167-2	8;8;1	8;8;1	8;8;1	Forkhead box protein K2	FOXK2	sp|Q01167|FOXK2_HUMAN Forkhead box protein K2 OS=Homo sapiens OX=9606 GN=FOXK2 PE=1 SV=3;sp|Q01167-2|FOXK2_HUMAN Isoform 2 of Forkhead box protein K2 OS=Homo sapiens OX=9606 GN=FOXK2	3	8	8	8	2	0	0	0	0	1	3	1	0	0	1	1	0	1	3	4	1	1	2	3	1	2	1	3	2	0	0	0	0	1	3	1	0	0	1
	Q01469;A8MUU1	0.4753851554655247	-0.219397	Q01469	16;2	16;2	16;2	Fatty acid-binding protein 5	FABP5	sp|Q01469|FABP5_HUMAN Fatty acid-binding protein 5 OS=Homo sapiens OX=9606 GN=FABP5 PE=1 SV=3	2	16	16	16	9	4	10	9	6	6	6	7	4	4	6	7	6	6	7	6	6	5	8	9	10	6	6	9	9	4	10	9	6	6	6	7	4	4	6
	Q01658	2.473233825410787e-12	-15.451	Q01658	6	6	6	Protein Dr1	DR1	sp|Q01658|NC2B_HUMAN Protein Dr1 OS=Homo sapiens OX=9606 GN=DR1 PE=1 SV=1	1	6	6	6	3	1	3	2	2	2	3	3	1	1	1	2	0	1	2	3	2	2	3	3	1	4	1	3	3	1	3	2	2	2	3	3	1	1	1
	Q01780;Q01780-2	0.37682868589754076	-0.117191	Q01780;Q01780-2	34;30	34;30	34;30	Exosome complex component 10	EXOSC10	sp|Q01780|EXOSX_HUMAN Exosome complex component 10 OS=Homo sapiens OX=9606 GN=EXOSC10 PE=1 SV=2;sp|Q01780-2|EXOSX_HUMAN Isoform 2 of Exosome complex component 10 OS=Homo sapiens OX=9606 GN=EXOSC10	2	34	34	34	19	4	5	6	20	23	27	23	18	16	25	19	19	18	21	22	23	24	24	27	23	24	24	30	19	4	5	6	20	23	27	23	18	16	25
	Q01831;Q01831-2	0.3320506474895483	0.14607726487689376	Q01831;Q01831-2	5;4	5;4	5;4	DNA repair protein complementing XP-C cells	XPC	sp|Q01831|XPC_HUMAN DNA repair protein complementing XP-C cells OS=Homo sapiens OX=9606 GN=XPC PE=1 SV=4;sp|Q01831-2|XPC_HUMAN Isoform 2 of DNA repair protein complementing XP-C cells OS=Homo sapiens OX=9606 GN=XPC	2	5	5	5	2	2	2	1	3	3	3	3	2	2	2	2	1	1	3	3	3	4	2	3	2	3	2	5	2	2	2	1	3	3	3	3	2	2	2
	Q01844;Q01844-6;Q01844-3;Q01844-5;Q01844-2;Q01844-4	0.9330027751939145	0.019730469116741034	Q01844;Q01844-6;Q01844-3;Q01844-5;Q01844-2	9;9;9;9;8;1	9;9;9;9;8;1	9;9;9;9;8;1	RNA-binding protein EWS	EWSR1	sp|Q01844|EWS_HUMAN RNA-binding protein EWS OS=Homo sapiens OX=9606 GN=EWSR1 PE=1 SV=1;sp|Q01844-6|EWS_HUMAN Isoform 6 of RNA-binding protein EWS OS=Homo sapiens OX=9606 GN=EWSR1;sp|Q01844-3|EWS_HUMAN Isoform 3 of RNA-binding protein EWS OS=Homo sapiens OX	6	9	9	9	6	6	6	6	4	5	5	5	4	5	5	5	6	4	5	5	4	5	5	6	4	5	5	7	6	6	6	6	4	5	5	5	4	5	5
	Q02413;Q02413-2	0.0876136	-1.65949	Q02413	20;3	20;3	20;3	Desmoglein-1	DSG1	sp|Q02413|DSG1_HUMAN Desmoglein-1 OS=Homo sapiens OX=9606 GN=DSG1 PE=1 SV=2	2	20	20	20	12	2	8	11	10	13	4	3	3	2	9	3	18	8	6	0	6	7	9	16	5	0	2	12	12	2	8	11	10	13	4	3	3	2	9
	Q02543	0.052778029368451516	-10.1396	Q02543	11	11	11	Large ribosomal subunit protein eL20	RPL18A	sp|Q02543|RL18A_HUMAN Large ribosomal subunit protein eL20 OS=Homo sapiens OX=9606 GN=RPL18A PE=1 SV=2	1	11	11	11	0	0	0	0	0	1	1	1	0	0	1	0	0	0	0	0	2	0	2	3	0	1	0	1	0	0	0	0	0	1	1	1	0	0	1
	Q02750;Q02750-2		0	Q02750;Q02750-2	7;6	7;6	5;4	Dual specificity mitogen-activated protein kinase kinase 1	MAP2K1	sp|Q02750|MP2K1_HUMAN Dual specificity mitogen-activated protein kinase kinase 1 OS=Homo sapiens OX=9606 GN=MAP2K1 PE=1 SV=2;sp|Q02750-2|MP2K1_HUMAN Isoform 2 of Dual specificity mitogen-activated protein kinase kinase 1 OS=Homo sapiens OX=9606 GN=MAP2K1	2	7	7	5	1	0	1	1	0	0	1	1	0	0	0	0	1	2	2	2	0	1	0	1	1	1	1	2	1	0	1	1	0	0	1	1	0	0	0
	Q02790	0.20353997148551908	-6.59855	Q02790	36	36	36	Peptidyl-prolyl cis-trans isomerase FKBP4;Peptidyl-prolyl cis-trans isomerase FKBP4, N-terminally processed	FKBP4	sp|Q02790|FKBP4_HUMAN Peptidyl-prolyl cis-trans isomerase FKBP4 OS=Homo sapiens OX=9606 GN=FKBP4 PE=1 SV=3	1	36	36	36	5	1	3	6	1	1	1	0	0	0	0	0	1	2	2	2	1	0	2	2	5	5	6	7	5	1	3	6	1	1	1	0	0	0	0
	Q02878	0.053165299997756675	-0.48125	Q02878	29	29	29	Large ribosomal subunit protein eL6	RPL6	sp|Q02878|RL6_HUMAN Large ribosomal subunit protein eL6 OS=Homo sapiens OX=9606 GN=RPL6 PE=1 SV=3	1	29	29	29	15	6	9	9	10	13	13	16	9	13	13	12	12	11	12	13	12	14	14	15	12	12	11	14	15	6	9	9	10	13	13	16	9	13	13
	Q02880;Q02880-2	0.0647379	0.20200300976667407	Q02880;Q02880-2	27;27	18;18	18;18	DNA topoisomerase 2-beta	TOP2B	sp|Q02880|TOP2B_HUMAN DNA topoisomerase 2-beta OS=Homo sapiens OX=9606 GN=TOP2B PE=1 SV=3;sp|Q02880-2|TOP2B_HUMAN Isoform Beta-1 of DNA topoisomerase 2-beta OS=Homo sapiens OX=9606 GN=TOP2B	2	27	18	18	7	4	4	5	9	11	14	12	6	8	12	8	12	12	11	13	11	11	16	11	5	10	6	19	7	4	4	5	8	9	12	10	6	8	10
	Q03164;Q03164-2;Q03164-3	0.20331045492894276	-6.68448	Q03164;Q03164-2;Q03164-3	18;18;18	18;18;18	18;18;18	Histone-lysine N-methyltransferase 2A;MLL cleavage product N320;MLL cleavage product C180	KMT2A	sp|Q03164|KMT2A_HUMAN Histone-lysine N-methyltransferase 2A OS=Homo sapiens OX=9606 GN=KMT2A PE=1 SV=5;sp|Q03164-2|KMT2A_HUMAN Isoform 2 of Histone-lysine N-methyltransferase 2A OS=Homo sapiens OX=9606 GN=KMT2A;sp|Q03164-3|KMT2A_HUMAN Isoform 3 of Histone-	3	18	18	18	2	0	0	1	2	1	2	3	1	1	0	2	1	3	3	2	1	3	1	4	2	3	0	6	2	0	0	1	2	1	2	3	1	1	0
	Q03188;Q03188-2	0.881521	0.0085964	Q03188;Q03188-2	13;11	13;11	13;11	Centromere protein C	CENPC	sp|Q03188|CENPC_HUMAN Centromere protein C OS=Homo sapiens OX=9606 GN=CENPC PE=1 SV=2;sp|Q03188-2|CENPC_HUMAN Isoform 2 of Centromere protein C OS=Homo sapiens OX=9606 GN=CENPC	2	13	13	13	9	4	4	3	6	6	7	9	6	4	5	5	2	7	5	9	3	9	7	10	4	7	4	11	9	4	4	3	6	6	7	9	6	4	5
	Q03252	0.31960747899636777	-5.98374	Q03252	42	38	38	Lamin-B2	LMNB2	sp|Q03252|LMNB2_HUMAN Lamin-B2 OS=Homo sapiens OX=9606 GN=LMNB2 PE=1 SV=4	1	42	38	38	6	0	1	0	1	2	4	4	1	1	2	2	6	3	7	9	4	2	4	7	2	1	2	7	5	0	1	0	1	2	4	3	1	1	2
	Q03701	0.6054870467117336	-0.0603525	Q03701	39	39	39	CCAAT/enhancer-binding protein zeta	CEBPZ	sp|Q03701|CEBPZ_HUMAN CCAAT/enhancer-binding protein zeta OS=Homo sapiens OX=9606 GN=CEBPZ PE=1 SV=3	1	39	39	39	26	22	19	18	18	27	26	28	13	21	23	18	26	23	22	19	25	26	28	31	15	20	13	35	26	22	19	18	18	27	26	28	13	21	23
	Q04323;Q04323-2	0.43658806102038156	-3.20404	Q04323;Q04323-2	11;10	11;10	11;10	UBX domain-containing protein 1	UBXN1	sp|Q04323|UBXN1_HUMAN UBX domain-containing protein 1 OS=Homo sapiens OX=9606 GN=UBXN1 PE=1 SV=2;sp|Q04323-2|UBXN1_HUMAN Isoform 2 of UBX domain-containing protein 1 OS=Homo sapiens OX=9606 GN=UBXN1	2	11	11	11	1	1	0	0	0	1	2	1	0	0	0	1	1	1	1	2	1	1	1	2	0	1	0	2	1	1	0	0	0	1	2	1	0	0	0
	Q04637-4;Q04637;Q04637-3;Q04637-8;Q04637-5;Q04637-9;Q04637-6;Q04637-7	0.0476635	0.3266836766225847	Q04637-4;Q04637;Q04637-3;Q04637-8;Q04637-5;Q04637-9;Q04637-6;Q04637-7	51;50;50;50;50;50;48;48	51;50;50;50;50;50;48;48	49;48;48;48;48;48;46;46	Eukaryotic translation initiation factor 4 gamma 1	EIF4G1	sp|Q04637-4|IF4G1_HUMAN Isoform C of Eukaryotic translation initiation factor 4 gamma 1 OS=Homo sapiens OX=9606 GN=EIF4G1;sp|Q04637|IF4G1_HUMAN Eukaryotic translation initiation factor 4 gamma 1 OS=Homo sapiens OX=9606 GN=EIF4G1 PE=1 SV=4;sp|Q04637-3|IF4G1	8	51	51	49	6	4	4	3	3	3	4	2	3	4	3	3	6	4	6	8	3	4	3	5	5	6	6	9	6	4	4	3	3	3	4	2	3	4	3
	Q04760;Q04760-2	0.052372310723432416	-10.2544	Q04760;Q04760-2	11;11	11;11	11;11	Lactoylglutathione lyase	GLO1	sp|Q04760|LGUL_HUMAN Lactoylglutathione lyase OS=Homo sapiens OX=9606 GN=GLO1 PE=1 SV=4;sp|Q04760-2|LGUL_HUMAN Isoform 2 of Lactoylglutathione lyase OS=Homo sapiens OX=9606 GN=GLO1	2	11	11	11	2	1	2	1	1	0	1	2	0	0	0	1	2	1	1	2	2	1	2	2	0	3	2	2	2	1	2	1	1	0	1	2	0	0	0
	Q04837	0.4365880610203816	-3.3655	Q04837	15	15	15	Single-stranded DNA-binding protein, mitochondrial	SSBP1	sp|Q04837|SSBP_HUMAN Single-stranded DNA-binding protein, mitochondrial OS=Homo sapiens OX=9606 GN=SSBP1 PE=1 SV=1	1	15	15	15	0	0	0	0	0	0	0	0	0	0	0	0	1	1	0	2	0	0	0	2	0	1	0	0	0	0	0	0	0	0	0	0	0	0	0
	Q04917	0.43658806102038156	-3.63234	Q04917	12	9	9	14-3-3 protein eta	YWHAH	sp|Q04917|1433F_HUMAN 14-3-3 protein eta OS=Homo sapiens OX=9606 GN=YWHAH PE=1 SV=4	1	12	9	9	3	3	2	3	0	0	3	1	0	1	1	1	2	1	2	4	2	1	1	3	3	3	2	3	3	2	2	3	0	0	2	1	0	1	1
	Q05519	0.20312916003940434	-7.51145	Q05519	13	13	1	Serine/arginine-rich splicing factor 11	SRSF11	sp|Q05519|SRS11_HUMAN Serine/arginine-rich splicing factor 11 OS=Homo sapiens OX=9606 GN=SRSF11 PE=1 SV=1	1	13	13	1	2	1	1	1	1	1	1	1	1	0	1	1	2	1	2	3	0	1	2	2	2	1	2	4	2	1	1	1	1	1	1	1	1	0	1
	Q05639		0	Q05639	24	9	9	Elongation factor 1-alpha 2	EEF1A2	sp|Q05639|EF1A2_HUMAN Elongation factor 1-alpha 2 OS=Homo sapiens OX=9606 GN=EEF1A2 PE=1 SV=1	1	24	9	9	9	6	7	7	7	7	7	8	5	6	8	6	8	7	8	7	6	8	7	8	9	8	8	10	1	0	0	0	0	0	0	0	0	0	0
	Q06265;Q06265-2;Q06265-3;Q06265-4	0.057791	-11.2759	Q06265;Q06265-2;Q06265-3;Q06265-4	5;5;5;5	5;5;5;5	5;5;5;5	Exosome complex component RRP45	EXOSC9	sp|Q06265|EXOS9_HUMAN Exosome complex component RRP45 OS=Homo sapiens OX=9606 GN=EXOSC9 PE=1 SV=3;sp|Q06265-2|EXOS9_HUMAN Isoform 2 of Exosome complex component RRP45 OS=Homo sapiens OX=9606 GN=EXOSC9;sp|Q06265-3|EXOS9_HUMAN Isoform 3 of Exosome complex co	4	5	5	5	3	1	1	1	3	3	4	3	1	1	2	2	2	2	4	3	2	4	3	4	4	3	3	5	3	1	1	1	3	3	4	3	1	1	2
	Q06323;Q06323-2;Q06323-3	0.20326935996797788	-7.27009	Q06323;Q06323-2;Q06323-3	17;16;16	17;16;16	17;16;16	Proteasome activator complex subunit 1	PSME1	sp|Q06323|PSME1_HUMAN Proteasome activator complex subunit 1 OS=Homo sapiens OX=9606 GN=PSME1 PE=1 SV=1;sp|Q06323-2|PSME1_HUMAN Isoform 2 of Proteasome activator complex subunit 1 OS=Homo sapiens OX=9606 GN=PSME1;sp|Q06323-3|PSME1_HUMAN Isoform 3 of Protea	3	17	17	17	3	1	3	3	0	0	1	1	0	0	0	0	1	1	3	2	1	0	2	3	2	1	1	3	3	1	3	3	0	0	1	1	0	0	0
	Q06830	0.47805226303869686	-0.21586	Q06830	23	23	20	Peroxiredoxin-1	PRDX1	sp|Q06830|PRDX1_HUMAN Peroxiredoxin-1 OS=Homo sapiens OX=9606 GN=PRDX1 PE=1 SV=1	1	23	23	20	17	14	17	17	16	15	17	16	16	15	15	16	16	16	16	16	15	15	17	17	15	16	14	16	17	14	17	17	16	15	17	16	16	15	15
	Q07020;Q07020-2	0.0813422	-0.282035	Q07020;Q07020-2	10;10	10;10	10;10	Large ribosomal subunit protein eL18	RPL18	sp|Q07020|RL18_HUMAN Large ribosomal subunit protein eL18 OS=Homo sapiens OX=9606 GN=RPL18 PE=1 SV=2;sp|Q07020-2|RL18_HUMAN Isoform 2 of Large ribosomal subunit protein eL18 OS=Homo sapiens OX=9606 GN=RPL18	2	10	10	10	6	4	2	2	3	4	4	6	3	3	4	3	5	6	4	3	5	6	7	7	5	5	3	6	6	4	2	2	3	4	4	6	3	3	4
	Q07021	0.6640261448234134	-0.201466	Q07021	12	12	12	Complement component 1 Q subcomponent-binding protein, mitochondrial	C1QBP	sp|Q07021|C1QBP_HUMAN Complement component 1 Q subcomponent-binding protein, mitochondrial OS=Homo sapiens OX=9606 GN=C1QBP PE=1 SV=1	1	12	12	12	4	3	3	4	3	4	4	3	4	4	3	4	2	3	4	5	4	4	4	4	2	2	2	4	4	3	3	4	3	4	4	3	4	4	3
	Q07666;Q07666-3;Q07666-2;Q5VWX1	0.5487751503944329	0.0353577	Q07666;Q07666-3;Q07666-2	17;15;13;1	17;15;13;1	16;14;12;0	KH domain-containing, RNA-binding, signal transduction-associated protein 1	KHDRBS1	sp|Q07666|KHDR1_HUMAN KH domain-containing, RNA-binding, signal transduction-associated protein 1 OS=Homo sapiens OX=9606 GN=KHDRBS1 PE=1 SV=1;sp|Q07666-3|KHDR1_HUMAN Isoform 3 of KH domain-containing, RNA-binding, signal transduction-associated protein 1	4	17	17	16	13	10	13	11	9	9	11	10	7	10	8	11	10	10	10	10	9	11	11	11	11	9	10	11	13	10	13	11	9	9	11	10	7	10	8
	Q07955;Q07955-3;Q07955-2	0.9333048059509705	0.020446707557479016	Q07955;Q07955-3;Q07955-2	30;26;26	30;26;26	29;25;25	Serine/arginine-rich splicing factor 1	SRSF1	sp|Q07955|SRSF1_HUMAN Serine/arginine-rich splicing factor 1 OS=Homo sapiens OX=9606 GN=SRSF1 PE=1 SV=2;sp|Q07955-3|SRSF1_HUMAN Isoform ASF-3 of Serine/arginine-rich splicing factor 1 OS=Homo sapiens OX=9606 GN=SRSF1;sp|Q07955-2|SRSF1_HUMAN Isoform ASF-2 o	3	30	30	29	16	10	12	12	11	7	12	12	8	9	10	9	12	12	16	11	11	11	11	17	8	11	8	16	16	10	12	12	11	7	12	12	8	9	10
	Q08170	0.0611211	-9.39345	Q08170	14	12	11	Serine/arginine-rich splicing factor 4	SRSF4	sp|Q08170|SRSF4_HUMAN Serine/arginine-rich splicing factor 4 OS=Homo sapiens OX=9606 GN=SRSF4 PE=1 SV=2	1	14	12	11	5	1	2	3	2	3	5	4	3	2	2	3	3	3	4	5	4	4	5	5	3	4	3	4	4	0	1	2	1	2	4	3	2	1	1
	Q08188	0.8430601374963822	1.2071015390691664	Q08188	16	16	16	Protein-glutamine gamma-glutamyltransferase E;Protein-glutamine gamma-glutamyltransferase E 50 kDa catalytic chain;Protein-glutamine gamma-glutamyltransferase E 27 kDa non-catalytic chain	TGM3	sp|Q08188|TGM3_HUMAN Protein-glutamine gamma-glutamyltransferase E OS=Homo sapiens OX=9606 GN=TGM3 PE=1 SV=4	1	16	16	16	2	0	1	1	1	0	0	1	0	0	1	0	12	0	1	0	0	0	0	4	1	0	0	2	2	0	1	1	1	0	0	1	0	0	1
	Q08211;Q08211-2	0.023779161284116612	0.25197017358867413	Q08211	32;3	32;3	32;3	ATP-dependent RNA helicase A	DHX9	sp|Q08211|DHX9_HUMAN ATP-dependent RNA helicase A OS=Homo sapiens OX=9606 GN=DHX9 PE=1 SV=4	2	32	32	32	16	6	9	11	9	12	11	13	7	10	12	10	17	10	15	11	10	12	12	16	12	14	11	16	16	6	9	11	9	12	11	13	7	10	12
	Q08554;Q08554-2	0.11830516263710497	-1.67429	Q08554;Q08554-2	23;23	23;23	23;23	Desmocollin-1	DSC1	sp|Q08554|DSC1_HUMAN Desmocollin-1 OS=Homo sapiens OX=9606 GN=DSC1 PE=1 SV=2;sp|Q08554-2|DSC1_HUMAN Isoform 1B of Desmocollin-1 OS=Homo sapiens OX=9606 GN=DSC1	2	23	23	23	10	2	11	11	10	10	5	4	3	3	10	8	19	8	9	1	10	6	11	15	9	3	4	10	10	2	11	11	10	10	5	4	3	3	10
	Q08752		0	Q08752	14	14	14	Peptidyl-prolyl cis-trans isomerase D	PPID	sp|Q08752|PPID_HUMAN Peptidyl-prolyl cis-trans isomerase D OS=Homo sapiens OX=9606 GN=PPID PE=1 SV=3	1	14	14	14	1	1	2	0	1	2	0	1	1	0	0	0	1	1	3	2	0	1	1	1	1	1	1	1	1	1	2	0	1	2	0	1	1	0	0
	Q08945	0.36855955466798584	0.0968892	Q08945	31	31	31	FACT complex subunit SSRP1	SSRP1	sp|Q08945|SSRP1_HUMAN FACT complex subunit SSRP1 OS=Homo sapiens OX=9606 GN=SSRP1 PE=1 SV=1	1	31	31	31	23	20	21	17	16	21	20	19	12	15	23	14	23	18	20	16	20	20	26	25	15	18	16	24	23	20	21	17	16	21	20	19	12	15	23
	Q08J23;Q08J23-2;Q08J23-3	0.046344480554088886	-0.446333	Q08J23;Q08J23-2;Q08J23-3	18;16;13	18;16;13	18;16;13	RNA cytosine C(5)-methyltransferase NSUN2	NSUN2	sp|Q08J23|NSUN2_HUMAN RNA cytosine C(5)-methyltransferase NSUN2 OS=Homo sapiens OX=9606 GN=NSUN2 PE=1 SV=2;sp|Q08J23-2|NSUN2_HUMAN Isoform 2 of RNA cytosine C(5)-methyltransferase NSUN2 OS=Homo sapiens OX=9606 GN=NSUN2;sp|Q08J23-3|NSUN2_HUMAN Isoform 3 of	3	18	18	18	5	0	2	1	5	6	7	7	3	3	6	3	7	4	5	7	5	7	7	7	5	8	5	8	5	0	2	1	5	6	7	7	3	3	6
	Q09028;Q09028-3;Q09028-2;Q09028-4	0.3359387916598889	0.12158773218603613	Q09028;Q09028-3;Q09028-2;Q09028-4	14;14;10;9	14;14;10;9	8;8;4;3	Histone-binding protein RBBP4	RBBP4	sp|Q09028|RBBP4_HUMAN Histone-binding protein RBBP4 OS=Homo sapiens OX=9606 GN=RBBP4 PE=1 SV=3;sp|Q09028-3|RBBP4_HUMAN Isoform 3 of Histone-binding protein RBBP4 OS=Homo sapiens OX=9606 GN=RBBP4;sp|Q09028-2|RBBP4_HUMAN Isoform 2 of Histone-binding protein	4	14	14	8	4	2	3	3	3	3	7	6	3	2	4	3	7	5	4	6	4	5	4	6	3	5	3	8	4	2	3	3	3	3	7	6	3	2	4
	Q09666;Q09666-2	0.4365880610203816	-4.00052	Q09666	279;1	279;1	279;1	Neuroblast differentiation-associated protein AHNAK	AHNAK	sp|Q09666|AHNK_HUMAN Neuroblast differentiation-associated protein AHNAK OS=Homo sapiens OX=9606 GN=AHNAK PE=1 SV=2	2	279	279	279	1	0	0	2	0	0	0	0	0	0	0	0	2	0	0	3	0	0	0	19	2	2	0	3	1	0	0	2	0	0	0	0	0	0	0
	;709553;709554;709555;709556;709557;709558;709559;709560;709561;709562;709563;709564;709565;709566;709567;709568;709569;709570;709571;709572;709573;709574;709575;709576;709577;715074;715075;715076;715077;715078;715079;715080;715081;715082;715083;715084;715085;715086;715256;715257;715258;715259;715260;715261;715262;715263;715264;715265;715266;715267;715268;715269;715270;715271;715272;715273;715274…	13658;13659;13660;13661;13662;13663;13664;13665;13666;13667;13668;13693;13694;13695;13696;13697;13698;13699;13700;13701;13702;13703;13704;13705;13706;13707;13708;13709;13710;13711;13712;13713;13714;13715;13716;13717;13718;13719;13720;13721;13722;13723;13724;13725;13726;13727;13728;13729;13730;13731;13732;13733;13734;13735;13736;13737;13738;13739;13740;13741;13742;13743;13744;13745;13746;13747;137…
	380;681381;681382;681383;681384;681385;681386;681387;681388;681389;681390;681391;681392;681393;681394;681395;681396;681397;681398;681399;681400;681401;681402;681403;681404;681405;681406;681407;681408;681409;681410;681411;681412;681413;681414;681415;681416;681417;681418;681419;681420;681421;681422;681423;681424;681425;681426;681427;681428;681429;681441;681442;681443;681444;681445;681446;681447;681…	13661;13702;13712;13739;13753;13788;13800;15016;15017;15035;15051;15305;16373;16380;16382;16403;16414;16446;16922;16941;17559;18625;18648;25141;27524;35161;49726;49742;50431;50452;50634;52135;52874;63975;73935;91276;135421;154458;178439;184980;185460;187468;187555;187563;187588;187590;187606;187628;187680;187709;187745;187757;187761;192412;197566;197588;197601;197632;197656;197660;197684;197708;1…	1451;1452;1453;1454;1455;1456;1457;1458;1459;1460;1461;1462;1463;1464;1465;1466;1467;1468;1469;1470;1471;1472;1473;1474;1475;1476;1477;1478	248;502;571;699;808;820;887;989;1185;1188;1325;1352;1581;1620;1783;2253;2455;2581;2965;3032;3160;3233;3295;3417;3902;4131;4521;5550	-1;-1	;	FALSE	0	0	0	0	0	0	0	0	0	0	0	0	16.002067812650534	10.258212677548805	9.744295669055036	0	10.190318547941816
	Q12788	0.7354439458384829	0.0689896	Q12788	8	8	8	Transducin beta-like protein 3	TBL3	sp|Q12788|TBL3_HUMAN Transducin beta-like protein 3 OS=Homo sapiens OX=9606 GN=TBL3 PE=1 SV=2	1	8	8	8	6	4	5	4	5	5	5	6	4	4	5	5	7	5	5	5	5	5	6	6	3	5	5	7	6	4	5	4	5	5	5	6	4	4	5
	Q12830;Q12830-4;Q12830-2	0.33249797770876416	-4.26494	Q12830;Q12830-4;Q12830-2	23;23;23	23;23;23	23;23;23	Nucleosome-remodeling factor subunit BPTF	BPTF	sp|Q12830|BPTF_HUMAN Nucleosome-remodeling factor subunit BPTF OS=Homo sapiens OX=9606 GN=BPTF PE=1 SV=3;sp|Q12830-4|BPTF_HUMAN Isoform 4 of Nucleosome-remodeling factor subunit BPTF OS=Homo sapiens OX=9606 GN=BPTF;sp|Q12830-2|BPTF_HUMAN Isoform 2 of Nucle	3	23	23	23	7	0	2	1	4	5	8	4	2	1	4	5	1	5	4	7	2	5	7	9	5	5	5	12	7	0	2	1	4	5	8	4	2	1	4
	Q12834	0.7113972707744988	-2.33629	Q12834	7	7	7	Cell division cycle protein 20 homolog	CDC20	sp|Q12834|CDC20_HUMAN Cell division cycle protein 20 homolog OS=Homo sapiens OX=9606 GN=CDC20 PE=1 SV=2	1	7	7	7	2	2	2	2	1	2	2	2	1	1	2	1	0	1	1	2	1	2	2	2	2	2	1	1	2	2	2	2	1	2	2	2	1	1	2
	Q12872;Q12872-2	0.2805797488854388	-4.56086	Q12872;Q12872-2	7;7	7;7	7;7	Splicing factor, suppressor of white-apricot homolog	SFSWAP	sp|Q12872|SFSWA_HUMAN Splicing factor, suppressor of white-apricot homolog OS=Homo sapiens OX=9606 GN=SFSWAP PE=1 SV=3;sp|Q12872-2|SFSWA_HUMAN Isoform 2 of Splicing factor, suppressor of white-apricot homolog OS=Homo sapiens OX=9606 GN=SFSWAP	2	7	7	7	2	1	1	2	1	2	2	2	1	2	2	2	0	2	2	3	2	2	2	2	2	2	2	2	2	1	1	2	1	2	2	2	1	2	2
	Q12874	0.0482148	0.2746849402930138	Q12874	19	19	19	Splicing factor 3A subunit 3	SF3A3	sp|Q12874|SF3A3_HUMAN Splicing factor 3A subunit 3 OS=Homo sapiens OX=9606 GN=SF3A3 PE=1 SV=1	1	19	19	19	5	3	3	3	3	3	5	3	3	3	3	4	2	4	3	5	2	4	3	7	3	5	4	7	5	3	3	3	3	3	5	3	3	3	3
	Q12888;Q12888-3;Q12888-2	0.43658806102038156	-3.32118	Q12888;Q12888-3;Q12888-2	26;26;26	26;26;26	26;26;26	TP53-binding protein 1	TP53BP1	sp|Q12888|TP53B_HUMAN TP53-binding protein 1 OS=Homo sapiens OX=9606 GN=TP53BP1 PE=1 SV=2;sp|Q12888-3|TP53B_HUMAN Isoform 3 of TP53-binding protein 1 OS=Homo sapiens OX=9606 GN=TP53BP1;sp|Q12888-2|TP53B_HUMAN Isoform 2 of TP53-binding protein 1 OS=Homo sap	3	26	26	26	3	1	0	0	0	0	0	0	0	0	0	0	1	1	2	1	1	0	1	4	3	5	3	7	3	1	0	0	0	0	0	0	0	0	0
	Q12905	0.052098	0.21826160179164944	Q12905	15	15	15	Interleukin enhancer-binding factor 2	ILF2	sp|Q12905|ILF2_HUMAN Interleukin enhancer-binding factor 2 OS=Homo sapiens OX=9606 GN=ILF2 PE=1 SV=2	1	15	15	15	9	7	7	6	10	11	13	12	7	11	11	10	12	8	9	11	11	10	11	13	9	11	9	13	9	7	7	6	10	11	13	12	7	11	11
	Q12906;Q12906-5;Q12906-2;Q12906-3	0.47798041626440263	3.410669664018025	Q12906;Q12906-5;Q12906-2;Q12906-3	54;47;47;47	1;1;1;1	1;1;1;1	Interleukin enhancer-binding factor 3	ILF3	sp|Q12906|ILF3_HUMAN Interleukin enhancer-binding factor 3 OS=Homo sapiens OX=9606 GN=ILF3 PE=1 SV=3;sp|Q12906-5|ILF3_HUMAN Isoform 5 of Interleukin enhancer-binding factor 3 OS=Homo sapiens OX=9606 GN=ILF3;sp|Q12906-2|ILF3_HUMAN Isoform 2 of Interleukin e	4	54	1	1	42	30	33	31	40	41	43	41	39	40	42	44	37	37	44	41	42	42	44	49	33	44	39	49	1	1	1	1	1	1	1	1	1	1	1
	Q12906-7;Q12906-4;Q12906-6	0.010781506629780151	0.28425237757736355	Q12906-7;Q12906-4;Q12906-6	56;49;49	56;49;49	3;3;3	Interleukin enhancer-binding factor 3	ILF3	sp|Q12906-7|ILF3_HUMAN Isoform 7 of Interleukin enhancer-binding factor 3 OS=Homo sapiens OX=9606 GN=ILF3;sp|Q12906-4|ILF3_HUMAN Isoform 4 of Interleukin enhancer-binding factor 3 OS=Homo sapiens OX=9606 GN=ILF3;sp|Q12906-6|ILF3_HUMAN Isoform 6 of Interleu	3	56	56	3	43	31	34	31	41	42	43	43	40	41	43	45	38	38	45	41	44	44	45	51	34	45	40	51	43	31	34	31	41	42	43	43	40	41	43
	Q12972;Q12972-2;Q12972-3	0.2785726342318863	-5.01048	Q12972;Q12972-2	14;14;4	14;14;4	14;14;4	Nuclear inhibitor of protein phosphatase 1;Activator of RNA decay	PPP1R8	sp|Q12972|PP1R8_HUMAN Nuclear inhibitor of protein phosphatase 1 OS=Homo sapiens OX=9606 GN=PPP1R8 PE=1 SV=2;sp|Q12972-2|PP1R8_HUMAN Isoform Beta of Nuclear inhibitor of protein phosphatase 1 OS=Homo sapiens OX=9606 GN=PPP1R8	3	14	14	14	4	4	2	4	3	3	5	3	2	0	2	4	1	3	3	5	4	3	2	6	3	2	3	7	4	4	2	4	3	3	5	3	2	0	2
	Q12996;Q12996-2;Q12996-3	0.20311478581802794	-7.4982	Q12996;Q12996-2	6;3;2	6;3;2	6;3;2	Cleavage stimulation factor subunit 3	CSTF3	sp|Q12996|CSTF3_HUMAN Cleavage stimulation factor subunit 3 OS=Homo sapiens OX=9606 GN=CSTF3 PE=1 SV=1;sp|Q12996-2|CSTF3_HUMAN Isoform 2 of Cleavage stimulation factor subunit 3 OS=Homo sapiens OX=9606 GN=CSTF3	3	6	6	6	2	1	1	1	1	1	1	2	1	1	1	1	1	3	2	3	1	2	1	2	1	2	2	3	2	1	1	1	1	1	1	2	1	1	1
	Q13111;Q13111-2;Q13111-3	0.5487839373730218	-0.0532733	Q13111;Q13111-2;Q13111-3	14;11;11	14;11;11	14;11;11	Chromatin assembly factor 1 subunit A	CHAF1A	sp|Q13111|CAF1A_HUMAN Chromatin assembly factor 1 subunit A OS=Homo sapiens OX=9606 GN=CHAF1A PE=1 SV=3;sp|Q13111-2|CAF1A_HUMAN Isoform 2 of Chromatin assembly factor 1 subunit A OS=Homo sapiens OX=9606 GN=CHAF1A;sp|Q13111-3|CAF1A_HUMAN Isoform 3 of Chroma	3	14	14	14	6	3	2	3	7	6	10	6	5	4	6	6	3	4	6	7	6	7	8	9	5	5	4	9	6	3	2	3	7	6	10	6	5	4	6
	Q13112	0.8419263473941853	-1.33879	Q13112	7	7	7	Chromatin assembly factor 1 subunit B	CHAF1B	sp|Q13112|CAF1B_HUMAN Chromatin assembly factor 1 subunit B OS=Homo sapiens OX=9606 GN=CHAF1B PE=1 SV=1	1	7	7	7	4	1	0	2	3	3	5	3	2	1	3	4	1	2	4	3	1	4	4	6	4	2	4	6	4	1	0	2	3	3	5	3	2	1	3
	Q13123	0.7470573047360164	0.028237313978141998	Q13123	24	24	24	Protein Red	IK	sp|Q13123|RED_HUMAN Protein Red OS=Homo sapiens OX=9606 GN=IK PE=1 SV=3	1	24	24	24	17	9	9	9	9	13	14	15	9	8	11	11	9	8	15	14	11	13	14	20	14	12	11	20	17	9	9	9	9	13	14	15	9	8	11
	Q13126;Q13126-4;Q13126-3;Q13126-2;Q13126-7;Q13126-6;Q13126-5	0.43658806102038156	-3.66257	Q13126;Q13126-4;Q13126-3;Q13126-2;Q13126-7;Q13126-6;Q13126-5	6;4;4;4;3;3;3	6;4;4;4;3;3;3	6;4;4;4;3;3;3	S-methyl-5-thioadenosine phosphorylase	MTAP	sp|Q13126|MTAP_HUMAN S-methyl-5-thioadenosine phosphorylase OS=Homo sapiens OX=9606 GN=MTAP PE=1 SV=2;sp|Q13126-4|MTAP_HUMAN Isoform 4 of S-methyl-5-thioadenosine phosphorylase OS=Homo sapiens OX=9606 GN=MTAP;sp|Q13126-3|MTAP_HUMAN Isoform 3 of S-methyl-	7	6	6	6	2	1	2	1	2	0	1	2	1	1	1	1	3	1	1	1	1	1	1	3	1	3	1	3	2	1	2	1	2	0	1	2	1	1	1
	Q13151	0.7820516370591087	-0.0401467	Q13151	13	13	13	Heterogeneous nuclear ribonucleoprotein A0	HNRNPA0	sp|Q13151|ROA0_HUMAN Heterogeneous nuclear ribonucleoprotein A0 OS=Homo sapiens OX=9606 GN=HNRNPA0 PE=1 SV=1	1	13	13	13	12	8	9	9	8	9	10	11	7	9	9	10	11	10	8	11	11	12	8	12	9	11	8	12	12	8	9	9	8	9	10	11	7	9	9
	Q13162	0.43658806102038167	-3.39925	Q13162	12	10	10	Peroxiredoxin-4	PRDX4	sp|Q13162|PRDX4_HUMAN Peroxiredoxin-4 OS=Homo sapiens OX=9606 GN=PRDX4 PE=1 SV=1	1	12	10	10	2	2	2	2	2	2	3	2	2	2	2	2	2	2	2	2	2	4	2	3	1	2	1	4	0	0	0	0	0	0	1	0	0	0	0
	Q13177;O75914;O75914-3;O75914-2;O75914-4	0.0521918	-10.0522	Q13177	18;4;4;4;4	18;4;4;4;4	18;4;4;4;4	Serine/threonine-protein kinase PAK 2;PAK-2p27;PAK-2p34	PAK2	sp|Q13177|PAK2_HUMAN Serine/threonine-protein kinase PAK 2 OS=Homo sapiens OX=9606 GN=PAK2 PE=1 SV=3	5	18	18	18	2	0	1	1	1	0	1	0	0	0	0	0	0	0	2	3	2	2	0	2	1	2	1	3	2	0	1	1	1	0	1	0	0	0	0
	Q13185	0.4395904143906804	0.13617426619920536	Q13185	10	10	9	Chromobox protein homolog 3	CBX3	sp|Q13185|CBX3_HUMAN Chromobox protein homolog 3 OS=Homo sapiens OX=9606 GN=CBX3 PE=1 SV=4	1	10	10	9	6	6	6	5	7	6	8	7	7	6	6	7	5	8	8	8	5	7	7	8	7	8	8	8	6	6	6	5	7	6	8	7	7	6	6
	Q13200;Q13200-3;Q13200-2	0.4365880610203816	-3.58827	Q13200	21;9;8	21;9;8	21;9;8	26S proteasome non-ATPase regulatory subunit 2	PSMD2	sp|Q13200|PSMD2_HUMAN 26S proteasome non-ATPase regulatory subunit 2 OS=Homo sapiens OX=9606 GN=PSMD2 PE=1 SV=3	3	21	21	21	2	0	0	0	0	1	0	0	0	0	0	0	1	0	1	0	0	1	1	2	2	0	1	3	2	0	0	0	0	1	0	0	0	0	0
	Q13206	0.2465537403145153	0.13363300386990673	Q13206	33	33	33	Probable ATP-dependent RNA helicase DDX10	DDX10	sp|Q13206|DDX10_HUMAN Probable ATP-dependent RNA helicase DDX10 OS=Homo sapiens OX=9606 GN=DDX10 PE=1 SV=2	1	33	33	33	21	16	17	16	15	26	24	23	13	16	23	18	15	17	20	18	21	26	22	26	17	20	17	27	21	16	17	16	15	26	24	23	13	16	23
	Q13242	0.7204666277687355	-0.18879	Q13242	23	22	22	Serine/arginine-rich splicing factor 9	SRSF9	sp|Q13242|SRSF9_HUMAN Serine/arginine-rich splicing factor 9 OS=Homo sapiens OX=9606 GN=SRSF9 PE=1 SV=1	1	23	22	22	16	11	11	9	5	4	9	10	5	6	3	8	10	10	11	13	7	9	5	14	3	8	4	13	15	10	10	8	4	3	8	9	4	5	2
	Q13243;Q13243-3;Q13243-2	0.8423142587173972	-0.0369413	Q13243;Q13243-3;Q13243-2	18;16;10	18;16;10	16;14;9	Serine/arginine-rich splicing factor 5	SRSF5	sp|Q13243|SRSF5_HUMAN Serine/arginine-rich splicing factor 5 OS=Homo sapiens OX=9606 GN=SRSF5 PE=1 SV=1;sp|Q13243-3|SRSF5_HUMAN Isoform SRP40-4 of Serine/arginine-rich splicing factor 5 OS=Homo sapiens OX=9606 GN=SRSF5;sp|Q13243-2|SRSF5_HUMAN Isoform SRP40	3	18	18	16	11	7	9	8	9	5	10	12	8	6	7	10	6	9	8	13	10	11	9	13	8	9	8	11	11	7	9	8	9	5	10	12	8	6	7
	Q13247;Q13247-3;Q13247-2	0.0722736	-9.85664	Q13247;Q13247-3	12;12;2	10;10;2	10;10;2	Serine/arginine-rich splicing factor 6	SRSF6	sp|Q13247|SRSF6_HUMAN Serine/arginine-rich splicing factor 6 OS=Homo sapiens OX=9606 GN=SRSF6 PE=1 SV=2;sp|Q13247-3|SRSF6_HUMAN Isoform SRP55-3 of Serine/arginine-rich splicing factor 6 OS=Homo sapiens OX=9606 GN=SRSF6	3	12	10	10	7	2	4	4	2	4	5	6	2	3	2	3	4	5	6	8	4	6	6	6	2	6	2	5	6	1	3	3	1	3	4	5	1	2	1
	Q13263;Q13263-2	0.0323747	0.3217495642713679	Q13263;Q13263-2	40;38	40;38	40;38	Transcription intermediary factor 1-beta	TRIM28	sp|Q13263|TIF1B_HUMAN Transcription intermediary factor 1-beta OS=Homo sapiens OX=9606 GN=TRIM28 PE=1 SV=5;sp|Q13263-2|TIF1B_HUMAN Isoform 2 of Transcription intermediary factor 1-beta OS=Homo sapiens OX=9606 GN=TRIM28	2	40	40	40	24	18	15	17	21	20	22	22	17	16	17	21	19	18	22	23	25	23	23	26	22	26	22	28	24	18	15	17	21	20	22	22	17	16	17
	Q13268;Q13268-2	0.8436731358882751	1.3254344327536502	Q13268;Q13268-2	9;8	9;8	9;8	Dehydrogenase/reductase SDR family member 2, mitochondrial	DHRS2	sp|Q13268|DHRS2_HUMAN Dehydrogenase/reductase SDR family member 2, mitochondrial OS=Homo sapiens OX=9606 GN=DHRS2 PE=1 SV=4;sp|Q13268-2|DHRS2_HUMAN Isoform 2 of Dehydrogenase/reductase SDR family member 2, mitochondrial OS=Homo sapiens OX=9606 GN=DHRS2	2	9	9	9	1	0	0	0	0	0	0	1	1	2	0	1	1	0	0	1	1	2	0	1	1	0	0	1	1	0	0	0	0	0	0	1	1	2	0
	Q13283;Q13283-2	0.49468392705769126	0.1894677004312051	Q13283	32;11	32;11	28;9	Ras GTPase-activating protein-binding protein 1	G3BP1	sp|Q13283|G3BP1_HUMAN Ras GTPase-activating protein-binding protein 1 OS=Homo sapiens OX=9606 GN=G3BP1 PE=1 SV=1	2	32	32	28	7	4	5	7	3	3	4	6	3	4	5	4	7	8	7	8	8	8	6	11	5	9	6	13	7	4	5	7	3	3	4	6	3	4	5
	Q13310;Q13310-2;Q13310-3;P0CB38		0	Q13310;Q13310-2;Q13310-3	33;33;33;2	18;18;18;1	17;17;17;1	Polyadenylate-binding protein 4	PABPC4	sp|Q13310|PABP4_HUMAN Polyadenylate-binding protein 4 OS=Homo sapiens OX=9606 GN=PABPC4 PE=1 SV=1;sp|Q13310-2|PABP4_HUMAN Isoform 2 of Polyadenylate-binding protein 4 OS=Homo sapiens OX=9606 GN=PABPC4;sp|Q13310-3|PABP4_HUMAN Isoform 3 of Polyadenylate-bind	4	33	18	17	3	0	1	1	1	1	1	2	1	1	1	1	6	2	5	2	1	1	2	2	2	2	1	2	1	0	0	0	0	0	0	0	0	0	0
	Q13416	0.7572260370347743	-2.06369	Q13416	3	3	3	Origin recognition complex subunit 2	ORC2	sp|Q13416|ORC2_HUMAN Origin recognition complex subunit 2 OS=Homo sapiens OX=9606 GN=ORC2 PE=1 SV=2	1	3	3	3	1	1	0	1	2	1	2	1	2	1	1	2	1	1	1	2	2	2	1	1	1	1	0	2	1	1	0	1	2	1	2	1	2	1	1
	Q13426;Q13426-2;Q13426-3		0	Q13426;Q13426-2;Q13426-3	8;7;5	8;7;5	8;7;5	DNA repair protein XRCC4;Protein XRCC4, C-terminus	XRCC4	sp|Q13426|XRCC4_HUMAN DNA repair protein XRCC4 OS=Homo sapiens OX=9606 GN=XRCC4 PE=1 SV=2;sp|Q13426-2|XRCC4_HUMAN Isoform 2 of DNA repair protein XRCC4 OS=Homo sapiens OX=9606 GN=XRCC4;sp|Q13426-3|XRCC4_HUMAN Isoform 3 of DNA repair protein XRCC4 OS=Homo s	3	8	8	8	2	0	0	0	0	0	0	0	0	0	0	0	0	0	1	1	0	0	0	1	1	1	1	2	2	0	0	0	0	0	0	0	0	0	0
	Q13428-3;Q13428;Q13428-4;Q13428-8;Q13428-2;Q13428-5	0.015662583474330014	0.18445619275944836	Q13428-3;Q13428;Q13428-4;Q13428-8;Q13428-2;Q13428-5	73;72;72;69;68;44	73;72;72;69;68;44	6;6;6;6;6;0	Treacle protein	TCOF1	sp|Q13428-3|TCOF_HUMAN Isoform 3 of Treacle protein OS=Homo sapiens OX=9606 GN=TCOF1;sp|Q13428|TCOF_HUMAN Treacle protein OS=Homo sapiens OX=9606 GN=TCOF1 PE=1 SV=3;sp|Q13428-4|TCOF_HUMAN Isoform 4 of Treacle protein OS=Homo sapiens OX=9606 GN=TCOF1;sp|Q13	6	73	73	6	68	38	51	48	36	40	38	41	32	33	40	43	30	32	39	45	44	45	48	61	49	43	41	60	68	38	51	48	36	40	38	41	32	33	40
	Q13428-7;Q13428-6	0.0112877	0.30591249249332364	Q13428-7;Q13428-6	70;69	3;3	3;3	Treacle protein	TCOF1	sp|Q13428-7|TCOF_HUMAN Isoform 7 of Treacle protein OS=Homo sapiens OX=9606 GN=TCOF1;sp|Q13428-6|TCOF_HUMAN Isoform 6 of Treacle protein OS=Homo sapiens OX=9606 GN=TCOF1	2	70	3	3	65	37	49	47	35	37	37	39	31	33	38	41	28	30	36	43	41	43	46	57	46	41	38	57	3	3	3	3	3	2	3	3	3	3	2
	Q13435	0.9020065957595917	-0.0140365	Q13435	66	66	66	Splicing factor 3B subunit 2	SF3B2	sp|Q13435|SF3B2_HUMAN Splicing factor 3B subunit 2 OS=Homo sapiens OX=9606 GN=SF3B2 PE=1 SV=2	1	66	66	66	27	12	16	18	22	27	37	31	19	14	20	21	17	26	34	36	23	31	25	42	23	33	24	47	27	12	16	18	22	27	37	31	19	14	20
	Q13442	0.8490092366049684	-0.0448711	Q13442	14	14	14	28 kDa heat- and acid-stable phosphoprotein	PDAP1	sp|Q13442|HAP28_HUMAN 28 kDa heat- and acid-stable phosphoprotein OS=Homo sapiens OX=9606 GN=PDAP1 PE=1 SV=1	1	14	14	14	6	4	5	4	4	4	7	5	4	5	5	7	5	6	6	5	6	6	6	8	4	5	6	7	6	4	5	4	4	4	7	5	4	5	5
	Q13451;Q13451-2	0.20311362138844316	-7.77405	Q13451	19;6	19;6	19;6	Peptidyl-prolyl cis-trans isomerase FKBP5	FKBP5	sp|Q13451|FKBP5_HUMAN Peptidyl-prolyl cis-trans isomerase FKBP5 OS=Homo sapiens OX=9606 GN=FKBP5 PE=1 SV=2	2	19	19	19	2	1	1	1	1	1	2	1	1	1	1	1	1	2	3	3	1	2	1	3	3	3	2	5	2	1	1	1	1	1	2	1	1	1	1
	Q13523	0.45381048324477213	0.205503	Q13523	16	16	16	Serine/threonine-protein kinase PRP4 homolog	PRPF4B	sp|Q13523|PRP4K_HUMAN Serine/threonine-protein kinase PRP4 homolog OS=Homo sapiens OX=9606 GN=PRP4K PE=1 SV=3	1	16	16	16	6	3	5	4	6	3	5	6	4	3	3	3	2	6	6	7	7	5	6	5	5	4	5	6	6	3	5	4	6	3	5	6	4	3	3
	Q13526;O15428	0.4365880610203816	-3.26189	Q13526	7;1	7;1	7;1	Peptidyl-prolyl cis-trans isomerase NIMA-interacting 1	PIN1	sp|Q13526|PIN1_HUMAN Peptidyl-prolyl cis-trans isomerase NIMA-interacting 1 OS=Homo sapiens OX=9606 GN=PIN1 PE=1 SV=1	2	7	7	7	0	0	1	0	0	0	3	0	0	0	0	0	2	0	0	1	0	0	0	3	0	2	0	2	0	0	1	0	0	0	3	0	0	0	0
	Q13573	0.7760046821291614	-0.0476879	Q13573	31	31	31	SNW domain-containing protein 1	SNW1	sp|Q13573|SNW1_HUMAN SNW domain-containing protein 1 OS=Homo sapiens OX=9606 GN=SNW1 PE=1 SV=1	1	31	31	31	18	10	15	14	12	13	17	16	11	9	12	12	10	15	15	21	12	13	15	22	14	16	12	25	18	10	15	14	12	13	17	16	11	9	12
	Q13601;Q13601-2	0.11794366697814772	0.2915780200228326	Q13601;Q13601-2	21;16	21;16	21;16	KRR1 small subunit processome component homolog	KRR1	sp|Q13601|KRR1_HUMAN KRR1 small subunit processome component homolog OS=Homo sapiens OX=9606 GN=KRR1 PE=1 SV=4;sp|Q13601-2|KRR1_HUMAN Isoform 2 of KRR1 small subunit processome component homolog OS=Homo sapiens OX=9606 GN=KRR1	2	21	21	21	16	11	12	15	15	16	17	17	15	14	15	13	17	14	16	15	17	17	18	18	15	16	13	17	16	11	12	15	15	16	17	17	15	14	15
	Q13823	0.2620790238131241	-0.161208	Q13823	30	30	30	Nucleolar GTP-binding protein 2	GNL2	sp|Q13823|NOG2_HUMAN Nucleolar GTP-binding protein 2 OS=Homo sapiens OX=9606 GN=GNL2 PE=1 SV=1	1	30	30	30	19	8	11	8	16	19	18	20	14	13	17	14	14	16	19	18	20	21	20	21	15	20	15	24	19	8	11	8	16	19	18	20	14	13	17
	Q13838;Q13838-2	0.4365880610203816	-3.89919	Q13838;Q13838-2	12;12	12;12	7;7	Spliceosome RNA helicase DDX39B	DDX39B	sp|Q13838|DX39B_HUMAN Spliceosome RNA helicase DDX39B OS=Homo sapiens OX=9606 GN=DDX39B PE=1 SV=1;sp|Q13838-2|DX39B_HUMAN Isoform 2 of Spliceosome RNA helicase DDX39B OS=Homo sapiens OX=9606 GN=DDX39B	2	12	12	7	1	1	1	2	1	1	1	1	1	1	1	1	1	1	2	1	1	1	2	2	1	2	1	4	1	1	1	2	1	1	1	1	1	1	1
	Q13867	0.43658806102038167	-3.15102	Q13867	10	10	10	Bleomycin hydrolase	BLMH	sp|Q13867|BLMH_HUMAN Bleomycin hydrolase OS=Homo sapiens OX=9606 GN=BLMH PE=1 SV=1	1	10	10	10	0	0	3	1	2	1	0	0	0	0	0	0	9	2	1	1	0	0	2	4	0	0	0	2	0	0	3	1	2	1	0	0	0	0	0
	Q13868;Q13868-3;Q13868-2	0.7084573673964891	-2.48713	Q13868;Q13868-3;Q13868-2	5;5;4	5;5;4	5;5;4	Exosome complex component RRP4	EXOSC2	sp|Q13868|EXOS2_HUMAN Exosome complex component RRP4 OS=Homo sapiens OX=9606 GN=EXOSC2 PE=1 SV=2;sp|Q13868-3|EXOS2_HUMAN Isoform 3 of Exosome complex component RRP4 OS=Homo sapiens OX=9606 GN=EXOSC2;sp|Q13868-2|EXOS2_HUMAN Isoform 2 of Exosome complex comp	3	5	5	5	1	0	0	0	0	1	1	1	1	0	2	0	1	0	1	1	1	1	2	4	1	1	0	3	1	0	0	0	0	1	1	1	1	0	2
	Q13895	0.3168007347870376	-0.277419	Q13895	13	13	13	Bystin	BYSL	sp|Q13895|BYST_HUMAN Bystin OS=Homo sapiens OX=9606 GN=BYSL PE=1 SV=3	1	13	13	13	7	5	5	4	6	9	9	10	4	6	6	7	7	6	7	7	8	9	10	8	7	6	7	8	7	5	5	4	6	9	9	10	4	6	6
	Q14004;Q14004-2	0.4365880610203816	-3.39937	Q14004;Q14004-2	4;4	3;3	3;3	Cyclin-dependent kinase 13	CDK13	sp|Q14004|CDK13_HUMAN Cyclin-dependent kinase 13 OS=Homo sapiens OX=9606 GN=CDK13 PE=1 SV=2;sp|Q14004-2|CDK13_HUMAN Isoform 2 of Cyclin-dependent kinase 13 OS=Homo sapiens OX=9606 GN=CDK13	2	4	3	3	0	0	0	0	1	1	1	2	0	1	0	1	0	1	2	1	0	0	1	2	1	2	0	2	0	0	0	0	1	1	1	2	0	1	0
	Q14008;Q14008-2;Q14008-3	0.4365880610203816	-3.19541	Q14008;Q14008-2;Q14008-3	40;40;40	40;40;40	40;40;40	Cytoskeleton-associated protein 5	CKAP5	sp|Q14008|CKAP5_HUMAN Cytoskeleton-associated protein 5 OS=Homo sapiens OX=9606 GN=CKAP5 PE=1 SV=3;sp|Q14008-2|CKAP5_HUMAN Isoform 2 of Cytoskeleton-associated protein 5 OS=Homo sapiens OX=9606 GN=CKAP5;sp|Q14008-3|CKAP5_HUMAN Isoform 3 of Cytoskeleton-ass	3	40	40	40	0	0	1	2	0	0	1	0	1	0	1	0	0	1	2	1	0	0	1	2	0	2	0	2	0	0	1	2	0	0	1	0	1	0	1
	Q14011;Q14011-2;Q14011-3	0.5685037669429815	-0.181491	Q14011;Q14011-2	10;6;3	10;6;3	10;6;3	Cold-inducible RNA-binding protein	CIRBP	sp|Q14011|CIRBP_HUMAN Cold-inducible RNA-binding protein OS=Homo sapiens OX=9606 GN=CIRBP PE=1 SV=1;sp|Q14011-2|CIRBP_HUMAN Isoform 2 of Cold-inducible RNA-binding protein OS=Homo sapiens OX=9606 GN=CIRBP	3	10	10	10	7	5	4	4	5	7	7	5	5	6	6	7	7	6	7	7	7	7	7	7	6	6	5	7	7	5	4	4	5	7	7	5	5	6	6
	Q14019	0.20321506226274919	-6.15143	Q14019	8	8	8	Coactosin-like protein	COTL1	sp|Q14019|COTL1_HUMAN Coactosin-like protein OS=Homo sapiens OX=9606 GN=COTL1 PE=1 SV=3	1	8	8	8	3	0	0	1	0	0	0	0	0	0	0	0	0	0	0	0	0	1	2	2	0	1	1	3	3	0	0	1	0	0	0	0	0	0	0
	Q14103;Q14103-3	0.659457	-0.0976357	Q14103;Q14103-3	21;21	19;19	2;2	Heterogeneous nuclear ribonucleoprotein D0	HNRNPD	sp|Q14103|HNRPD_HUMAN Heterogeneous nuclear ribonucleoprotein D0 OS=Homo sapiens OX=9606 GN=HNRNPD PE=1 SV=1;sp|Q14103-3|HNRPD_HUMAN Isoform 3 of Heterogeneous nuclear ribonucleoprotein D0 OS=Homo sapiens OX=9606 GN=HNRNPD	2	21	19	2	15	9	11	10	14	10	15	16	11	10	11	13	13	14	13	15	13	13	12	17	15	18	13	18	13	8	10	9	12	8	13	14	9	9	10
	Q14137;Q14137-2	0.8109190307731693	0.0408434	Q14137;Q14137-2	17;15	17;15	17;15	Ribosome biogenesis protein BOP1	BOP1	sp|Q14137|BOP1_HUMAN Ribosome biogenesis protein BOP1 OS=Homo sapiens OX=9606 GN=BOP1 PE=1 SV=2;sp|Q14137-2|BOP1_HUMAN Isoform 2 of Ribosome biogenesis protein BOP1 OS=Homo sapiens OX=9606 GN=BOP1	2	17	17	17	6	6	6	5	7	11	10	9	5	10	9	7	12	10	10	6	9	13	13	12	6	9	7	13	6	6	6	5	7	11	10	9	5	10	9
	Q14152;Q14152-2	0.3527648446219461	-5.6559	Q14152;Q14152-2	67;62	67;62	67;62	Eukaryotic translation initiation factor 3 subunit A	EIF3A	sp|Q14152|EIF3A_HUMAN Eukaryotic translation initiation factor 3 subunit A OS=Homo sapiens OX=9606 GN=EIF3A PE=1 SV=1;sp|Q14152-2|EIF3A_HUMAN Isoform 2 of Eukaryotic translation initiation factor 3 subunit A OS=Homo sapiens OX=9606 GN=EIF3A	2	67	67	67	6	3	5	5	1	0	1	1	0	0	2	1	1	1	2	5	1	3	2	5	5	4	5	8	6	3	5	5	1	0	1	1	0	0	2
	Q14157-1;Q14157-4		0	Q14157-1;Q14157-4	28;27	28;27	1;1	Ubiquitin-associated protein 2-like	UBAP2L	sp|Q14157-1|UBP2L_HUMAN Isoform 2 of Ubiquitin-associated protein 2-like OS=Homo sapiens OX=9606 GN=UBAP2L;sp|Q14157-4|UBP2L_HUMAN Isoform 4 of Ubiquitin-associated protein 2-like OS=Homo sapiens OX=9606 GN=UBAP2L	2	28	28	1	2	2	3	3	1	0	1	1	0	1	1	1	2	1	2	3	1	1	1	1	1	2	1	2	2	2	3	3	1	0	1	1	0	1	1
	Q14186	0.4365880610203816	-3.08655	Q14186	1	1	1	Transcription factor Dp-1	TFDP1	sp|Q14186|TFDP1_HUMAN Transcription factor Dp-1 OS=Homo sapiens OX=9606 GN=TFDP1 PE=1 SV=1	1	1	1	1	1	0	0	0	0	0	0	0	0	0	0	0	0	0	0	1	0	0	1	1	0	0	0	1	1	0	0	0	0	0	0	0	0	0	0
	Q14210	0.4365880610203816	-3.54873	Q14210	2	2	2	Lymphocyte antigen 6D	LY6D	sp|Q14210|LY6D_HUMAN Lymphocyte antigen 6D OS=Homo sapiens OX=9606 GN=LY6D PE=1 SV=1	1	2	2	2	0	0	0	0	0	0	0	0	0	0	1	0	2	0	0	0	0	0	0	2	0	0	0	0	0	0	0	0	0	0	0	0	0	0	1
	Q14241;Q14241-1	0.4938217054182529	0.049004	Q14241;Q14241-1	21;20	21;20	21;20	Elongin-A	ELOA	sp|Q14241|ELOA1_HUMAN Elongin-A OS=Homo sapiens OX=9606 GN=ELOA PE=1 SV=3;sp|Q14241-1|ELOA1_HUMAN Isoform 1 of Elongin-A OS=Homo sapiens OX=9606 GN=ELOA	2	21	21	21	18	10	14	14	12	15	16	15	11	12	17	15	6	12	12	15	15	18	16	16	13	11	12	17	18	10	14	14	12	15	16	15	11	12	17
	Q14247;Q14247-3;Q14247-2	0.43658806102038167	-3.40491	Q14247;Q14247-3;Q14247-2	22;21;21	22;21;21	22;21;21	Src substrate cortactin	CTTN	sp|Q14247|SRC8_HUMAN Src substrate cortactin OS=Homo sapiens OX=9606 GN=CTTN PE=1 SV=2;sp|Q14247-3|SRC8_HUMAN Isoform 3 of Src substrate cortactin OS=Homo sapiens OX=9606 GN=CTTN;sp|Q14247-2|SRC8_HUMAN Isoform 2 of Src substrate cortactin OS=Homo sapiens O	3	22	22	22	1	2	1	2	0	0	1	1	0	0	1	0	1	1	2	1	1	0	1	2	2	2	3	3	1	2	1	2	0	0	1	1	0	0	1
	Q14320;Q9Y247	0.027105489742884906	-0.16276	Q14320	12;2	12;2	12;2	Protein FAM50A	FAM50A	sp|Q14320|FA50A_HUMAN Protein FAM50A OS=Homo sapiens OX=9606 GN=FAM50A PE=1 SV=2	2	12	12	12	6	3	1	3	2	4	5	3	2	2	3	3	0	3	5	6	4	6	6	8	4	3	2	9	6	3	1	3	2	4	5	3	2	2	3
	Q14331	0.052254	-11.3789	Q14331	5	5	5	Protein FRG1	FRG1	sp|Q14331|FRG1_HUMAN Protein FRG1 OS=Homo sapiens OX=9606 GN=FRG1 PE=1 SV=1	1	5	5	5	4	1	1	1	1	2	2	1	1	0	1	1	2	1	1	1	1	2	2	4	2	2	1	3	4	1	1	1	1	2	2	1	1	0	1
	Q14493;Q14493-2	0.34276843533222706	-6.33445	Q14493;Q14493-2	8;7	8;7	8;7	Histone RNA hairpin-binding protein	SLBP	sp|Q14493|SLBP_HUMAN Histone RNA hairpin-binding protein OS=Homo sapiens OX=9606 GN=SLBP PE=1 SV=1;sp|Q14493-2|SLBP_HUMAN Isoform 2 of Histone RNA hairpin-binding protein OS=Homo sapiens OX=9606 GN=SLBP	2	8	8	8	6	0	2	1	4	2	3	3	2	0	1	0	1	2	3	4	1	4	5	6	1	2	2	7	6	0	2	1	4	2	3	3	2	0	1
	Q14498;Q14498-2;Q14498-3;Q86U06;Q86U06-2;Q86U06-4;Q86U06-3;Q86U06-5	0.3686442924948326	0.16198195311597097	Q14498;Q14498-2;Q14498-3	16;16;15;1;1;1;1;1	16;16;15;1;1;1;1;1	16;16;15;1;1;1;1;1	RNA-binding protein 39	RBM39	sp|Q14498|RBM39_HUMAN RNA-binding protein 39 OS=Homo sapiens OX=9606 GN=RBM39 PE=1 SV=2;sp|Q14498-2|RBM39_HUMAN Isoform 2 of RNA-binding protein 39 OS=Homo sapiens OX=9606 GN=RBM39;sp|Q14498-3|RBM39_HUMAN Isoform 3 of RNA-binding protein 39 OS=Homo sapiens	8	16	16	16	3	2	2	2	2	3	4	3	2	3	2	2	4	4	4	4	2	3	3	4	2	3	2	6	3	2	2	2	2	3	4	3	2	3	2
	Q14527;Q14527-2	0.20315179333724792	-6.65109	Q14527;Q14527-2	6;5	6;5	6;5	Helicase-like transcription factor	HLTF	sp|Q14527|HLTF_HUMAN Helicase-like transcription factor OS=Homo sapiens OX=9606 GN=HLTF PE=1 SV=2;sp|Q14527-2|HLTF_HUMAN Isoform 2 of Helicase-like transcription factor OS=Homo sapiens OX=9606 GN=HLTF	2	6	6	6	2	1	0	1	4	3	3	3	1	0	1	1	0	2	3	4	1	1	2	3	1	3	0	6	2	1	0	1	4	3	3	3	1	0	1
	Q14562		0	Q14562	4	4	4	ATP-dependent RNA helicase DHX8	DHX8	sp|Q14562|DHX8_HUMAN ATP-dependent RNA helicase DHX8 OS=Homo sapiens OX=9606 GN=DHX8 PE=1 SV=1	1	4	4	4	2	0	1	0	1	1	1	1	0	0	0	0	0	1	2	1	0	1	1	1	0	1	1	2	2	0	1	0	1	1	1	1	0	0	0
	Q14574;Q14574-2	0.20311142136425095	-7.53687	Q14574;Q14574-2	5;5	5;5	5;5	Desmocollin-3	DSC3	sp|Q14574|DSC3_HUMAN Desmocollin-3 OS=Homo sapiens OX=9606 GN=DSC3 PE=1 SV=3;sp|Q14574-2|DSC3_HUMAN Isoform 3B of Desmocollin-3 OS=Homo sapiens OX=9606 GN=DSC3	2	5	5	5	0	0	1	0	0	0	0	0	0	0	0	0	5	0	0	0	0	0	2	2	0	0	0	0	0	0	1	0	0	0	0	0	0	0	0
	Q14669-3;Q14669;Q14669-2;Q14669-4	0.8156786508245761	0.0625815	Q14669-3;Q14669;Q14669-2	19;15;15;7	19;15;15;7	19;15;15;7	E3 ubiquitin-protein ligase TRIP12	TRIP12	sp|Q14669-3|TRIPC_HUMAN Isoform 3 of E3 ubiquitin-protein ligase TRIP12 OS=Homo sapiens OX=9606 GN=TRIP12;sp|Q14669|TRIPC_HUMAN E3 ubiquitin-protein ligase TRIP12 OS=Homo sapiens OX=9606 GN=TRIP12 PE=1 SV=1;sp|Q14669-2|TRIPC_HUMAN Isoform 2 of E3 ubiquitin	4	19	19	19	6	0	1	0	2	5	6	5	2	3	4	4	1	2	3	5	3	7	8	8	4	3	3	7	6	0	1	0	2	5	6	5	2	3	4
	Q14676;Q14676-2;Q14676-3;Q14676-4	0.021661602544847777	0.5649502707913321	Q14676;Q14676-2;Q14676-3	47;44;38;19	47;44;38;19	47;44;38;19	Mediator of DNA damage checkpoint protein 1	MDC1	sp|Q14676|MDC1_HUMAN Mediator of DNA damage checkpoint protein 1 OS=Homo sapiens OX=9606 GN=MDC1 PE=1 SV=3;sp|Q14676-2|MDC1_HUMAN Isoform 2 of Mediator of DNA damage checkpoint protein 1 OS=Homo sapiens OX=9606 GN=MDC1;sp|Q14676-3|MDC1_HUMAN Isoform 3 of M	4	47	47	47	25	17	17	18	24	23	29	24	24	21	25	30	13	21	27	28	23	24	25	32	25	29	23	36	25	17	17	18	24	23	29	24	24	21	25
	Q14683	0.3409210079132372	0.10493364955003237	Q14683	63	63	63	Structural maintenance of chromosomes protein 1A	SMC1A	sp|Q14683|SMC1A_HUMAN Structural maintenance of chromosomes protein 1A OS=Homo sapiens OX=9606 GN=SMC1A PE=1 SV=2	1	63	63	63	23	9	10	11	20	26	30	26	14	15	25	20	21	19	24	25	16	27	27	31	24	24	20	36	23	9	10	11	20	26	30	26	14	15	25
	Q14684;Q14684-2	0.8337621737591868	-0.0280952	Q14684;Q14684-2	62;62	62;62	62;62	Ribosomal RNA processing protein 1 homolog B	RRP1B	sp|Q14684|RRP1B_HUMAN Ribosomal RNA processing protein 1 homolog B OS=Homo sapiens OX=9606 GN=RRP1B PE=1 SV=3;sp|Q14684-2|RRP1B_HUMAN Isoform 2 of Ribosomal RNA processing protein 1 homolog B OS=Homo sapiens OX=9606 GN=RRP1B	2	62	62	62	54	37	38	37	47	48	53	50	36	41	44	42	31	39	44	45	45	49	50	50	44	47	38	52	54	37	38	37	47	48	53	50	36	41	44
	Q14690	0.7161325366114446	0.0576556	Q14690	42	42	42	Protein RRP5 homolog	PDCD11	sp|Q14690|RRP5_HUMAN Protein RRP5 homolog OS=Homo sapiens OX=9606 GN=PDCD11 PE=1 SV=3	1	42	42	42	24	21	20	21	21	29	27	30	21	24	25	20	33	25	25	21	27	29	31	32	17	26	17	35	24	21	20	21	21	29	27	30	21	24	25
	Q14692	0.9654759374903746	-0.00686456	Q14692	41	41	41	Ribosome biogenesis protein BMS1 homolog	BMS1	sp|Q14692|BMS1_HUMAN Ribosome biogenesis protein BMS1 homolog OS=Homo sapiens OX=9606 GN=BMS1 PE=1 SV=1	1	41	41	41	31	23	25	24	25	29	32	30	18	24	28	21	25	28	28	27	29	33	30	32	23	29	25	34	31	23	25	24	25	29	32	30	18	24	28
	Q14781	0.43658806102038156	-3.51227	Q14781	1	1	1	Chromobox protein homolog 2	CBX2	sp|Q14781|CBX2_HUMAN Chromobox protein homolog 2 OS=Homo sapiens OX=9606 GN=CBX2 PE=1 SV=2	1	1	1	1	1	1	0	1	1	1	1	1	1	1	1	1	1	1	1	1	1	1	1	1	1	1	1	1	1	1	0	1	1	1	1	1	1	1	1
	Q14807;Q14807-2	0.2581543077312869	-5.13995	Q14807;Q14807-2	9;9	9;9	9;9	Kinesin-like protein KIF22	KIF22	sp|Q14807|KIF22_HUMAN Kinesin-like protein KIF22 OS=Homo sapiens OX=9606 GN=KIF22 PE=1 SV=5;sp|Q14807-2|KIF22_HUMAN Isoform 2 of Kinesin-like protein KIF22 OS=Homo sapiens OX=9606 GN=KIF22	2	9	9	9	5	1	1	2	7	4	5	4	2	4	1	3	1	2	3	3	3	3	5	4	4	4	2	6	5	1	1	2	7	4	5	4	2	4	1
	Q14839;Q14839-2;Q8TDI0	0.2595464398883007	-0.459385	Q14839;Q14839-2	35;35;7	35;35;7	30;30;2	Chromodomain-helicase-DNA-binding protein 4	CHD4	sp|Q14839|CHD4_HUMAN Chromodomain-helicase-DNA-binding protein 4 OS=Homo sapiens OX=9606 GN=CHD4 PE=1 SV=2;sp|Q14839-2|CHD4_HUMAN Isoform 2 of Chromodomain-helicase-DNA-binding protein 4 OS=Homo sapiens OX=9606 GN=CHD4	3	35	35	30	9	0	3	1	7	9	11	10	3	5	8	6	9	9	9	9	8	11	9	16	7	10	7	19	9	0	3	1	7	9	11	10	3	5	8
	Q14847;Q14847-2;Q14847-3	0.285591	5.044193351874653	Q14847;Q14847-2;Q14847-3	16;15;11	16;15;11	16;15;11	LIM and SH3 domain protein 1	LASP1	sp|Q14847|LASP1_HUMAN LIM and SH3 domain protein 1 OS=Homo sapiens OX=9606 GN=LASP1 PE=1 SV=2;sp|Q14847-2|LASP1_HUMAN Isoform 2 of LIM and SH3 domain protein 1 OS=Homo sapiens OX=9606 GN=LASP1;sp|Q14847-3|LASP1_HUMAN Isoform 3 of LIM and SH3 domain protein	3	16	16	16	1	0	2	0	0	0	0	1	0	2	0	1	2	1	2	3	0	1	0	1	0	1	0	1	1	0	2	0	0	0	0	1	0	2	0
	Q14966;Q14966-3;Q14966-5;Q14966-4;Q14966-2;Q14966-6	0.3295560721350653	-4.18561	Q14966;Q14966-3;Q14966-5	22;21;14;9;7;7	22;21;14;9;7;7	22;21;14;9;7;7	Zinc finger protein 638	ZNF638	sp|Q14966|ZN638_HUMAN Zinc finger protein 638 OS=Homo sapiens OX=9606 GN=ZNF638 PE=1 SV=2;sp|Q14966-3|ZN638_HUMAN Isoform 3 of Zinc finger protein 638 OS=Homo sapiens OX=9606 GN=ZNF638;sp|Q14966-5|ZN638_HUMAN Isoform 5 of Zinc finger protein 638 OS=Homo sa	6	22	22	22	16	8	9	10	2	2	2	5	1	2	3	1	1	2	1	5	3	3	4	5	3	4	1	12	16	8	9	10	2	2	2	5	1	2	3
	Q14974;Q14974-2	0.8741319917733931	0.044846960827793936	Q14974	21;9	21;9	21;9	Importin subunit beta-1	KPNB1	sp|Q14974|IMB1_HUMAN Importin subunit beta-1 OS=Homo sapiens OX=9606 GN=KPNB1 PE=1 SV=2	2	21	21	21	4	3	2	3	3	1	3	2	2	3	2	1	3	2	2	5	2	3	3	3	3	3	4	5	4	3	2	3	3	1	3	2	2	3	2
	Q14978-2;Q14978	0.6909010635419455	-0.0334118	Q14978-2;Q14978	59;54	59;54	6;1	Nucleolar and coiled-body phosphoprotein 1	NOLC1	sp|Q14978-2|NOLC1_HUMAN Isoform Beta of Nucleolar and coiled-body phosphoprotein 1 OS=Homo sapiens OX=9606 GN=NOLC1;sp|Q14978|NOLC1_HUMAN Nucleolar and coiled-body phosphoprotein 1 OS=Homo sapiens OX=9606 GN=NOLC1 PE=1 SV=2	2	59	59	6	43	31	43	38	32	36	38	37	30	36	34	38	33	38	39	38	37	41	38	49	40	34	35	44	43	31	43	38	32	36	38	37	30	36	34
	Q14978-3	0.6077496562536802	0.2472237327559732	Q14978-3	56	3	3	Nucleolar and coiled-body phosphoprotein 1	NOLC1	sp|Q14978-3|NOLC1_HUMAN Isoform 3 of Nucleolar and coiled-body phosphoprotein 1 OS=Homo sapiens OX=9606 GN=NOLC1	1	56	3	3	40	29	40	35	30	33	35	35	28	33	31	35	30	35	36	35	34	38	35	46	37	31	32	41	3	3	3	3	3	3	3	3	3	3	3
	Q14980-2;Q14980;Q14980-4;Q14980-3;Q14980-5	0.013926389687639432	0.4518656721749039	Q14980-2;Q14980;Q14980-4;Q14980-3	93;92;79;79;34	93;92;79;79;34	93;92;79;79;34	Nuclear mitotic apparatus protein 1	NUMA1	sp|Q14980-2|NUMA1_HUMAN Isoform 2 of Nuclear mitotic apparatus protein 1 OS=Homo sapiens OX=9606 GN=NUMA1;sp|Q14980|NUMA1_HUMAN Nuclear mitotic apparatus protein 1 OS=Homo sapiens OX=9606 GN=NUMA1 PE=1 SV=2;sp|Q14980-4|NUMA1_HUMAN Isoform 4 of Nuclear mito	5	93	93	93	28	10	10	13	21	26	35	26	19	19	23	23	23	24	38	37	24	26	20	42	20	25	24	53	28	10	10	13	21	26	35	26	19	19	23
	Q15004;Q15004-2	0.20390679559165756	-7.20136	Q15004	3;1	3;1	3;1	PCNA-associated factor	PCLAF	sp|Q15004|PAF15_HUMAN PCNA-associated factor OS=Homo sapiens OX=9606 GN=PCLAF PE=1 SV=1	2	3	3	3	2	0	0	0	0	0	0	1	0	0	0	0	0	0	0	1	0	2	0	2	0	0	0	2	2	0	0	0	0	0	0	1	0	0	0
	Q15014	0.23304042671956288	-0.0872695	Q15014	12	11	11	Mortality factor 4-like protein 2	MORF4L2	sp|Q15014|MO4L2_HUMAN Mortality factor 4-like protein 2 OS=Homo sapiens OX=9606 GN=MORF4L2 PE=1 SV=1	1	12	11	11	4	1	2	3	3	6	4	4	2	4	4	3	3	5	4	4	5	5	5	8	4	5	2	9	4	1	1	2	3	6	4	4	2	4	4
	Q15020;Q15020-4;Q15020-3;Q15020-2	0.6367289206172237	0.0604638	Q15020;Q15020-4	16;16;2;2	16;16;2;2	16;16;2;2	Squamous cell carcinoma antigen recognized by T-cells 3	SART3	sp|Q15020|SART3_HUMAN Squamous cell carcinoma antigen recognized by T-cells 3 OS=Homo sapiens OX=9606 GN=SART3 PE=1 SV=1;sp|Q15020-4|SART3_HUMAN Isoform 4 of Squamous cell carcinoma antigen recognized by T-cells 3 OS=Homo sapiens OX=9606 GN=SART3	4	16	16	16	7	2	2	3	5	8	8	7	3	5	6	6	4	5	6	9	6	7	8	8	7	7	7	9	7	2	2	3	5	8	8	7	3	5	6
	Q15022	0.463976	-0.0745914	Q15022	7	7	7	Polycomb protein SUZ12	SUZ12	sp|Q15022|SUZ12_HUMAN Polycomb protein SUZ12 OS=Homo sapiens OX=9606 GN=SUZ12 PE=1 SV=3	1	7	7	7	4	1	1	1	3	3	4	2	2	3	4	3	3	4	4	3	2	3	3	5	2	2	2	5	4	1	1	1	3	3	4	2	2	3	4
	Q15024	0.241503	-5.99112	Q15024	5	5	5	Exosome complex component RRP42	EXOSC7	sp|Q15024|EXOS7_HUMAN Exosome complex component RRP42 OS=Homo sapiens OX=9606 GN=EXOSC7 PE=1 SV=3	1	5	5	5	1	0	0	0	3	2	3	3	1	3	3	2	4	2	2	2	2	3	2	3	1	3	1	4	1	0	0	0	3	2	3	3	1	3	3
	Q15029;Q15029-3;Q15029-2	0.9906989863844866	-0.0015966	Q15029;Q15029-3;Q15029-2	25;25;24	23;23;22	23;23;22	116 kDa U5 small nuclear ribonucleoprotein component	EFTUD2	sp|Q15029|U5S1_HUMAN 116 kDa U5 small nuclear ribonucleoprotein component OS=Homo sapiens OX=9606 GN=EFTUD2 PE=1 SV=1;sp|Q15029-3|U5S1_HUMAN Isoform 3 of 116 kDa U5 small nuclear ribonucleoprotein component OS=Homo sapiens OX=9606 GN=EFTUD2;sp|Q15029-2|U5S	3	25	23	23	5	0	2	2	5	2	7	7	5	3	5	4	7	7	6	6	7	4	4	9	5	7	5	10	5	0	2	2	5	2	7	7	5	3	5
	Q15046;Q15046-2	0.4365880610203816	-3.49615	Q15046;Q15046-2	20;18	20;18	20;18	Lysine--tRNA ligase	KARS1	sp|Q15046|SYK_HUMAN Lysine--tRNA ligase OS=Homo sapiens OX=9606 GN=KARS1 PE=1 SV=3;sp|Q15046-2|SYK_HUMAN Isoform Mitochondrial of Lysine--tRNA ligase OS=Homo sapiens OX=9606 GN=KARS1	2	20	20	20	2	2	2	2	1	1	1	1	1	1	1	1	1	1	1	2	1	1	2	1	2	2	2	2	2	2	2	2	1	1	1	1	1	1	1
	Q15050;Q8N960;Q8N960-2	0.806724	-0.0293203	Q15050	36;1;1	36;1;1	36;1;1	Ribosome biogenesis regulatory protein homolog	RRS1	sp|Q15050|RRS1_HUMAN Ribosome biogenesis regulatory protein homolog OS=Homo sapiens OX=9606 GN=RRS1 PE=1 SV=2	3	36	36	36	29	16	23	19	23	28	26	26	18	22	22	26	18	23	24	26	27	26	29	29	23	24	21	31	29	16	23	19	23	28	26	26	18	22	22
	Q15054;Q15054-3;Q15054-2	0.6541418646720163	0.0750702	Q15054;Q15054-3;Q15054-2	8;8;8	8;8;8	8;8;8	DNA polymerase delta subunit 3	POLD3	sp|Q15054|DPOD3_HUMAN DNA polymerase delta subunit 3 OS=Homo sapiens OX=9606 GN=POLD3 PE=1 SV=2;sp|Q15054-3|DPOD3_HUMAN Isoform 3 of DNA polymerase delta subunit 3 OS=Homo sapiens OX=9606 GN=POLD3;sp|Q15054-2|DPOD3_HUMAN Isoform 2 of DNA polymerase delta s	3	8	8	8	3	1	1	1	3	2	3	3	2	3	2	3	1	2	4	2	2	2	3	3	3	2	2	3	3	1	1	1	3	2	3	3	2	3	2
	Q15056-2;Q15056	0.686573	0.0781828	Q15056-2;Q15056	16;15	16;15	16;15	Eukaryotic translation initiation factor 4H	EIF4H	sp|Q15056-2|IF4H_HUMAN Isoform Short of Eukaryotic translation initiation factor 4H OS=Homo sapiens OX=9606 GN=EIF4H;sp|Q15056|IF4H_HUMAN Eukaryotic translation initiation factor 4H OS=Homo sapiens OX=9606 GN=EIF4H PE=1 SV=5	2	16	16	16	5	2	4	1	2	3	5	4	4	4	4	4	5	6	4	5	3	4	3	5	3	3	2	5	5	2	4	1	2	3	5	4	4	4	4
	Q15061	0.20047714587817053	0.14913951753270638	Q15061	12	12	12	WD repeat-containing protein 43	WDR43	sp|Q15061|WDR43_HUMAN WD repeat-containing protein 43 OS=Homo sapiens OX=9606 GN=WDR43 PE=1 SV=3	1	12	12	12	12	7	8	6	6	9	9	11	7	7	10	7	9	8	11	9	8	10	12	11	8	7	9	11	12	7	8	6	6	9	9	11	7	7	10
	Q15149-4	0.43658806102038156	-3.37546	Q15149-4	222	222	2	Plectin	PLEC	sp|Q15149-4|PLEC_HUMAN Isoform 4 of Plectin OS=Homo sapiens OX=9606 GN=PLEC	1	222	222	2	7	0	4	4	0	1	0	1	0	0	0	0	7	2	2	1	0	0	0	6	2	4	1	9	7	0	4	4	0	1	0	1	0	0	0
	Q15181	0.4365880610203816	-3.46887	Q15181	22	22	22	Inorganic pyrophosphatase	PPA1	sp|Q15181|IPYR_HUMAN Inorganic pyrophosphatase OS=Homo sapiens OX=9606 GN=PPA1 PE=1 SV=2	1	22	22	22	3	0	1	2	1	0	1	0	0	0	0	0	2	1	3	2	1	0	0	5	3	3	1	4	3	0	1	2	1	0	1	0	0	0	0
	Q15185;Q15185-4;Q15185-3;Q15185-2	0.4365880610203816	-3.2276	Q15185;Q15185-4;Q15185-3	8;8;7;3	8;8;7;3	8;8;7;3	Prostaglandin E synthase 3	PTGES3	sp|Q15185|TEBP_HUMAN Prostaglandin E synthase 3 OS=Homo sapiens OX=9606 GN=PTGES3 PE=1 SV=1;sp|Q15185-4|TEBP_HUMAN Isoform 4 of Prostaglandin E synthase 3 OS=Homo sapiens OX=9606 GN=PTGES3;sp|Q15185-3|TEBP_HUMAN Isoform 3 of Prostaglandin E synthase 3 OS=H	4	8	8	8	2	0	1	0	0	1	1	0	0	0	0	1	2	1	1	2	0	1	1	2	1	1	1	1	2	0	1	0	0	1	1	0	0	0	0
	Q15233;Q15233-2	0.37505754658028456	0.1967624943742159	Q15233;Q15233-2	40;36	37;33	37;33	Non-POU domain-containing octamer-binding protein	NONO	sp|Q15233|NONO_HUMAN Non-POU domain-containing octamer-binding protein OS=Homo sapiens OX=9606 GN=NONO PE=1 SV=4;sp|Q15233-2|NONO_HUMAN Isoform 2 of Non-POU domain-containing octamer-binding protein OS=Homo sapiens OX=9606 GN=NONO	2	40	37	37	26	20	24	13	11	15	14	14	10	13	14	13	14	14	15	15	13	14	15	24	13	13	11	20	25	19	22	12	11	14	13	13	9	12	13
	Q15269	0.8560915178897299	1.0570401974967019	Q15269	4	4	4	Periodic tryptophan protein 2 homolog	PWP2	sp|Q15269|PWP2_HUMAN Periodic tryptophan protein 2 homolog OS=Homo sapiens OX=9606 GN=PWP2 PE=1 SV=2	1	4	4	4	0	0	0	0	2	2	1	2	0	1	0	1	2	1	1	0	1	3	1	1	0	1	0	1	0	0	0	0	2	2	1	2	0	1	0
	Q15287;Q15287-3;Q15287-2	0.43658806102038156	-3.47976	Q15287;Q15287-3;Q15287-2	7;6;6	7;6;6	7;6;6	RNA-binding protein with serine-rich domain 1	RNPS1	sp|Q15287|RNPS1_HUMAN RNA-binding protein with serine-rich domain 1 OS=Homo sapiens OX=9606 GN=RNPS1 PE=1 SV=1;sp|Q15287-3|RNPS1_HUMAN Isoform 3 of RNA-binding protein with serine-rich domain 1 OS=Homo sapiens OX=9606 GN=RNPS1;sp|Q15287-2|RNPS1_HUMAN Isofo	3	7	7	7	1	0	1	1	0	1	2	2	1	0	0	1	3	3	4	4	1	1	1	3	1	2	1	4	1	0	1	1	0	1	2	2	1	0	0
	Q15291;Q15291-2	0.20311159770984516	-7.0724	Q15291	5;2	5;2	5;2	Retinoblastoma-binding protein 5	RBBP5	sp|Q15291|RBBP5_HUMAN Retinoblastoma-binding protein 5 OS=Homo sapiens OX=9606 GN=RBBP5 PE=1 SV=2	2	5	5	5	1	0	0	1	2	1	3	2	1	1	1	1	0	1	0	2	1	2	2	1	2	2	1	2	1	0	0	1	2	1	3	2	1	1	1
	Q15361	0.8202010860005351	0.031078244188044835	Q15361	16	16	16	Transcription termination factor 1	TTF1	sp|Q15361|TTF1_HUMAN Transcription termination factor 1 OS=Homo sapiens OX=9606 GN=TTF1 PE=1 SV=3	1	16	16	16	13	7	11	10	10	14	13	13	9	9	8	10	3	9	9	9	13	14	12	13	8	14	7	13	13	7	11	10	10	14	13	13	9	9	8
	Q15365	0.7775187020080985	0.12986354151055934	Q15365	18	18	15	Poly(rC)-binding protein 1	PCBP1	sp|Q15365|PCBP1_HUMAN Poly(rC)-binding protein 1 OS=Homo sapiens OX=9606 GN=PCBP1 PE=1 SV=2	1	18	18	15	3	2	2	2	2	2	6	8	3	3	3	3	5	4	4	4	4	5	4	5	3	7	1	8	3	2	2	2	2	2	6	8	3	3	3
	Q15366-4;Q15366-5;Q15366-7;Q15366-8	0.0615045	-9.79681	Q15366-4;Q15366-5;Q15366-7;Q15366-8	16;16;15;15	13;13;12;12	2;2;2;2	Poly(rC)-binding protein 2	PCBP2	sp|Q15366-4|PCBP2_HUMAN Isoform 4 of Poly(rC)-binding protein 2 OS=Homo sapiens OX=9606 GN=PCBP2;sp|Q15366-5|PCBP2_HUMAN Isoform 5 of Poly(rC)-binding protein 2 OS=Homo sapiens OX=9606 GN=PCBP2;sp|Q15366-7|PCBP2_HUMAN Isoform 7 of Poly(rC)-binding protein	4	16	13	2	4	1	1	0	3	3	4	5	2	2	2	2	7	4	2	3	5	5	3	5	3	8	2	6	4	1	1	0	3	2	3	3	1	1	2
	Q15369;Q15369-2	0.6942854328414609	2.759080237419579	Q15369;Q15369-2	7;6	7;6	7;6	Elongin-C	ELOC	sp|Q15369|ELOC_HUMAN Elongin-C OS=Homo sapiens OX=9606 GN=ELOC PE=1 SV=1;sp|Q15369-2|ELOC_HUMAN Isoform 2 of Elongin-C OS=Homo sapiens OX=9606 GN=ELOC	2	7	7	7	3	0	1	0	2	1	0	1	1	1	1	2	0	1	1	1	0	1	1	3	2	1	1	1	3	0	1	0	2	1	0	1	1	1	1
	Q15370;Q15370-2	0.2970203357690455	-4.88805	Q15370;Q15370-2	9;9	9;9	9;9	Elongin-B	ELOB	sp|Q15370|ELOB_HUMAN Elongin-B OS=Homo sapiens OX=9606 GN=ELOB PE=1 SV=1;sp|Q15370-2|ELOB_HUMAN Isoform 2 of Elongin-B OS=Homo sapiens OX=9606 GN=ELOB	2	9	9	9	6	1	4	3	5	2	5	5	2	1	4	4	4	4	2	4	3	5	3	5	1	6	4	5	6	1	4	3	5	2	5	5	2	1	4
	Q15397	0.2373269756665945	-0.849643	Q15397	17	17	17	Pumilio homolog 3	PUM3	sp|Q15397|PUM3_HUMAN Pumilio homolog 3 OS=Homo sapiens OX=9606 GN=PUM3 PE=1 SV=3	1	17	17	17	7	3	3	3	5	10	5	7	2	3	7	5	7	2	3	4	7	9	11	9	4	6	5	7	7	3	3	3	5	10	5	7	2	3	7
	Q15424;Q15424-3;Q15424-4;Q15424-2;Q14151;Q14151-2	0.1589270181832783	0.3321149485666872	Q15424;Q15424-3;Q15424-4;Q15424-2	48;48;48;47;17;1	48;48;48;47;17;1	47;47;47;46;16;1	Scaffold attachment factor B1	SAFB	sp|Q15424|SAFB1_HUMAN Scaffold attachment factor B1 OS=Homo sapiens OX=9606 GN=SAFB PE=1 SV=4;sp|Q15424-3|SAFB1_HUMAN Isoform 3 of Scaffold attachment factor B1 OS=Homo sapiens OX=9606 GN=SAFB;sp|Q15424-4|SAFB1_HUMAN Isoform 4 of Scaffold attachment factor	6	48	48	47	20	16	20	12	13	12	17	15	16	10	10	13	11	14	14	16	11	13	15	18	14	14	14	22	20	16	20	12	13	12	17	15	16	10	10
	Q15427	0.4049086834059729	0.270301	Q15427	9	9	9	Splicing factor 3B subunit 4	SF3B4	sp|Q15427|SF3B4_HUMAN Splicing factor 3B subunit 4 OS=Homo sapiens OX=9606 GN=SF3B4 PE=1 SV=1	1	9	9	9	5	4	5	4	5	5	8	7	5	5	6	6	4	6	8	7	7	6	7	8	6	8	4	8	5	4	5	4	5	5	8	7	5	5	6
	Q15428	0.20312512811875696	-6.56296	Q15428	11	11	11	Splicing factor 3A subunit 2	SF3A2	sp|Q15428|SF3A2_HUMAN Splicing factor 3A subunit 2 OS=Homo sapiens OX=9606 GN=SF3A2 PE=1 SV=2	1	11	11	11	2	0	0	0	0	0	1	1	0	0	1	1	0	0	1	1	0	1	1	2	0	1	2	2	2	0	0	0	0	0	1	1	0	0	1
	Q15459;Q15459-2	0.11068757439374206	0.2527151421762639	Q15459;Q15459-2	35;29	35;29	35;29	Splicing factor 3A subunit 1	SF3A1	sp|Q15459|SF3A1_HUMAN Splicing factor 3A subunit 1 OS=Homo sapiens OX=9606 GN=SF3A1 PE=1 SV=1;sp|Q15459-2|SF3A1_HUMAN Isoform 2 of Splicing factor 3A subunit 1 OS=Homo sapiens OX=9606 GN=SF3A1	2	35	35	35	15	8	6	6	6	10	13	13	6	9	8	8	11	8	14	14	11	12	14	16	10	13	13	18	15	8	6	6	6	10	13	13	6	9	8
	Q15517	0.23587434792020726	-6.66448	Q15517	6	6	6	Corneodesmosin	CDSN	sp|Q15517|CDSN_HUMAN Corneodesmosin OS=Homo sapiens OX=9606 GN=CDSN PE=1 SV=4	1	6	6	6	4	2	4	4	4	4	3	2	2	1	4	3	5	3	3	1	4	3	4	5	4	3	1	4	4	2	4	4	4	4	3	2	2	1	4
	Q15527	0.2335553717811469	-5.52131	Q15527	3	3	3	Surfeit locus protein 2	SURF2	sp|Q15527|SURF2_HUMAN Surfeit locus protein 2 OS=Homo sapiens OX=9606 GN=SURF2 PE=1 SV=4	1	3	3	3	3	2	3	3	3	3	3	3	2	2	1	3	1	2	2	3	3	3	3	3	3	3	3	3	3	2	3	3	3	3	3	3	2	2	1
	Q15554;Q15554-4	0.2774606694902492	0.12193267245716655	Q15554	12;3	12;3	12;3	Telomeric repeat-binding factor 2	TERF2	sp|Q15554|TERF2_HUMAN Telomeric repeat-binding factor 2 OS=Homo sapiens OX=9606 GN=TERF2 PE=1 SV=3	2	12	12	12	5	1	1	1	4	5	7	6	5	4	5	5	6	4	4	6	5	7	6	5	6	4	4	5	5	1	1	1	4	5	7	6	5	4	5
	Q15555;Q15555-4;Q15555-5;Q15555-3;Q15555-2		0	Q15555;Q15555-4;Q15555-5;Q15555-3;Q15555-2	4;4;4;4;2	3;3;3;3;2	3;3;3;3;2	Microtubule-associated protein RP/EB family member 2	MAPRE2	sp|Q15555|MARE2_HUMAN Microtubule-associated protein RP/EB family member 2 OS=Homo sapiens OX=9606 GN=MAPRE2 PE=1 SV=1;sp|Q15555-4|MARE2_HUMAN Isoform 4 of Microtubule-associated protein RP/EB family member 2 OS=Homo sapiens OX=9606 GN=MAPRE2;sp|Q15555-5|M	5	4	3	3	0	0	0	0	1	2	1	0	0	1	0	0	1	1	1	2	0	0	0	1	0	0	0	1	0	0	0	0	1	1	1	0	0	1	0
	Q15637;Q15637-6;Q15637-4;Q15637-2;Q15637-3;Q15637-7	0.9037263871933654	-0.0189658	Q15637;Q15637-6;Q15637-4;Q15637-2;Q15637-3;Q15637-7	23;23;23;23;23;19	23;23;23;23;23;19	2;2;2;2;2;0	Splicing factor 1	SF1	sp|Q15637|SF01_HUMAN Splicing factor 1 OS=Homo sapiens OX=9606 GN=SF1 PE=1 SV=4;sp|Q15637-6|SF01_HUMAN Isoform 6 of Splicing factor 1 OS=Homo sapiens OX=9606 GN=SF1;sp|Q15637-4|SF01_HUMAN Isoform 4 of Splicing factor 1 OS=Homo sapiens OX=9606 GN=SF1;sp|Q15	6	23	23	2	11	9	11	10	7	7	9	9	6	7	6	7	7	6	7	10	8	8	9	12	7	9	9	13	11	9	11	10	7	7	9	9	6	7	6
	Q15648	0.4365880610203816	-3.24327	Q15648	8	8	8	Mediator of RNA polymerase II transcription subunit 1	MED1	sp|Q15648|MED1_HUMAN Mediator of RNA polymerase II transcription subunit 1 OS=Homo sapiens OX=9606 GN=MED1 PE=1 SV=4	1	8	8	8	1	0	0	0	1	0	1	1	1	0	0	1	0	1	1	2	0	0	1	2	1	1	0	3	1	0	0	0	1	0	1	1	1	0	0
	Q15649	0.2031108697440144	-7.06705	Q15649	3	3	3	Zinc finger HIT domain-containing protein 3	ZNHIT3	sp|Q15649|ZNHI3_HUMAN Zinc finger HIT domain-containing protein 3 OS=Homo sapiens OX=9606 GN=ZNHIT3 PE=1 SV=2	1	3	3	3	1	0	0	0	0	2	2	2	0	0	0	2	0	1	2	2	1	0	3	2	2	3	2	3	1	0	0	0	0	2	2	2	0	0	0
	Q15652;Q15652-2;Q15652-3		0	Q15652;Q15652-2;Q15652-3	4;4;4	4;4;4	4;4;4	Probable JmjC domain-containing histone demethylation protein 2C	JMJD1C	sp|Q15652|JHD2C_HUMAN Probable JmjC domain-containing histone demethylation protein 2C OS=Homo sapiens OX=9606 GN=JMJD1C PE=1 SV=2;sp|Q15652-2|JHD2C_HUMAN Isoform 2 of Probable JmjC domain-containing histone demethylation protein 2C OS=Homo sapiens OX=9606	3	4	4	4	1	0	0	0	0	0	2	1	0	0	1	1	0	0	0	1	0	1	1	1	0	2	1	2	1	0	0	0	0	0	2	1	0	0	1
	Q15691;Q9UPY8;Q9UPY8-2	0.311182	-4.75836	Q15691	16;2;2	16;2;2	15;2;2	Microtubule-associated protein RP/EB family member 1	MAPRE1	sp|Q15691|MARE1_HUMAN Microtubule-associated protein RP/EB family member 1 OS=Homo sapiens OX=9606 GN=MAPRE1 PE=1 SV=3	3	16	16	15	3	2	1	1	1	4	3	4	1	2	2	2	1	2	2	5	3	2	3	4	2	3	1	5	3	2	1	1	1	4	3	4	1	2	2
	Q15717;Q15717-2;Q12926;P26378;Q12926-2;P26378-4;P26378-2;P26378-5;P26378-1;P26378-3	0.3688785123398632	-5.74572	Q15717;Q15717-2	17;17;2;2;2;2;2;2;2;2	17;17;2;2;2;2;2;2;2;2	17;17;2;2;2;2;2;2;2;2	ELAV-like protein 1	ELAVL1	sp|Q15717|ELAV1_HUMAN ELAV-like protein 1 OS=Homo sapiens OX=9606 GN=ELAVL1 PE=1 SV=2;sp|Q15717-2|ELAV1_HUMAN Isoform 2 of ELAV-like protein 1 OS=Homo sapiens OX=9606 GN=ELAVL1	10	17	17	17	4	1	0	0	0	2	4	3	0	3	1	1	5	4	5	3	1	3	2	6	1	4	1	7	4	1	0	0	0	2	4	3	0	3	1
	Q15785	0.7246057607809581	2.1908718558126363	Q15785	16	16	16	Mitochondrial import receptor subunit TOM34	TOMM34	sp|Q15785|TOM34_HUMAN Mitochondrial import receptor subunit TOM34 OS=Homo sapiens OX=9606 GN=TOMM34 PE=1 SV=2	1	16	16	16	5	0	3	1	2	3	5	3	0	2	2	3	1	6	3	5	1	3	1	6	1	3	1	5	5	0	3	1	2	3	5	3	0	2	2
	Q15843	0.8425574600646651	-1.31581	Q15843	5	5	5	NEDD8	NEDD8	sp|Q15843|NEDD8_HUMAN NEDD8 OS=Homo sapiens OX=9606 GN=NEDD8 PE=1 SV=1	1	5	5	5	2	3	2	2	2	2	2	2	1	1	3	2	1	3	2	2	2	2	1	2	2	2	1	3	2	3	2	2	2	2	2	2	1	1	3
	Q16531;Q16531-2	0.43658806102038156	-3.51719	Q16531;Q16531-2	13;9	13;9	13;9	DNA damage-binding protein 1	DDB1	sp|Q16531|DDB1_HUMAN DNA damage-binding protein 1 OS=Homo sapiens OX=9606 GN=DDB1 PE=1 SV=1;sp|Q16531-2|DDB1_HUMAN Isoform 2 of DNA damage-binding protein 1 OS=Homo sapiens OX=9606 GN=DDB1	2	13	13	13	2	1	0	1	0	1	1	1	0	1	1	0	1	1	1	1	0	1	1	1	1	1	0	1	2	1	0	1	0	1	1	1	0	1	1
	Q16543	0.9165055384864407	0.011855790077010653	Q16543	20	20	20	Hsp90 co-chaperone Cdc37;Hsp90 co-chaperone Cdc37, N-terminally processed	CDC37	sp|Q16543|CDC37_HUMAN Hsp90 co-chaperone Cdc37 OS=Homo sapiens OX=9606 GN=CDC37 PE=1 SV=1	1	20	20	20	4	4	4	4	3	4	4	4	2	4	4	2	4	3	4	4	4	2	4	3	4	3	4	6	4	4	4	4	3	4	4	4	2	4	4
	Q16576;Q16576-2	0.4365880610203816	-3.42075	Q16576;Q16576-2	11;10	5;4	5;4	Histone-binding protein RBBP7	RBBP7	sp|Q16576|RBBP7_HUMAN Histone-binding protein RBBP7 OS=Homo sapiens OX=9606 GN=RBBP7 PE=1 SV=1;sp|Q16576-2|RBBP7_HUMAN Isoform 2 of Histone-binding protein RBBP7 OS=Homo sapiens OX=9606 GN=RBBP7	2	11	5	5	1	1	2	1	1	1	2	2	1	1	1	1	6	2	2	4	2	2	2	5	1	2	1	5	0	0	1	0	0	0	0	1	0	0	0
	Q16610-2;Q16610;Q16610-4;Q16610-3	0.2038363643875515	-7.20668	Q16610-2;Q16610;Q16610-4;Q16610-3	5;4;4;3	5;4;4;3	5;4;4;3	Extracellular matrix protein 1	ECM1	sp|Q16610-2|ECM1_HUMAN Isoform 2 of Extracellular matrix protein 1 OS=Homo sapiens OX=9606 GN=ECM1;sp|Q16610|ECM1_HUMAN Extracellular matrix protein 1 OS=Homo sapiens OX=9606 GN=ECM1 PE=1 SV=2;sp|Q16610-4|ECM1_HUMAN Isoform 4 of Extracellular matrix protei	4	5	5	5	0	0	0	0	0	1	0	0	0	0	0	0	4	0	0	0	0	0	2	4	0	0	0	1	0	0	0	0	0	1	0	0	0	0	0
	Q16629;Q16629-3;Q16629-2;Q16629-4	0.4214996148252528	0.26470923512765054	Q16629;Q16629-3;Q16629-2;Q16629-4	11;11;11;11	10;10;10;10	10;10;10;10	Serine/arginine-rich splicing factor 7	SRSF7	sp|Q16629|SRSF7_HUMAN Serine/arginine-rich splicing factor 7 OS=Homo sapiens OX=9606 GN=SRSF7 PE=1 SV=1;sp|Q16629-3|SRSF7_HUMAN Isoform 3 of Serine/arginine-rich splicing factor 7 OS=Homo sapiens OX=9606 GN=SRSF7;sp|Q16629-2|SRSF7_HUMAN Isoform 2 of Serine	4	11	10	10	10	5	7	5	5	6	7	7	7	7	5	8	6	8	7	10	6	8	5	9	3	8	5	8	9	4	6	4	4	5	6	6	6	6	4
	Q16630;Q16630-2;Q16630-3	0.3532257460139223	-5.91196	Q16630;Q16630-2;Q16630-3	12;12;12	12;12;12	12;12;12	Cleavage and polyadenylation specificity factor subunit 6	CPSF6	sp|Q16630|CPSF6_HUMAN Cleavage and polyadenylation specificity factor subunit 6 OS=Homo sapiens OX=9606 GN=CPSF6 PE=1 SV=2;sp|Q16630-2|CPSF6_HUMAN Isoform 2 of Cleavage and polyadenylation specificity factor subunit 6 OS=Homo sapiens OX=9606 GN=CPSF6;sp|Q1	3	12	12	12	5	4	7	4	4	2	4	3	1	0	3	2	4	2	5	4	2	1	4	7	2	4	1	5	5	4	7	4	4	2	4	3	1	0	3
	Q16637;Q16637-3;Q16637-4;Q16637-2		0	Q16637;Q16637-3;Q16637-4;Q16637-2	7;7;6;6	7;7;6;6	7;7;6;6	Survival motor neuron protein	SMN1	sp|Q16637|SMN_HUMAN Survival motor neuron protein OS=Homo sapiens OX=9606 GN=SMN1 PE=1 SV=1;sp|Q16637-3|SMN_HUMAN Isoform SMN-delta7 of Survival motor neuron protein OS=Homo sapiens OX=9606 GN=SMN1;sp|Q16637-4|SMN_HUMAN Isoform SMN-delta57 of Survival moto	4	7	7	7	0	1	0	0	0	0	1	0	0	0	0	0	1	1	0	3	0	0	0	1	0	2	0	3	0	1	0	0	0	0	1	0	0	0	0
	Q16643;Q16643-3;Q16643-2		0	Q16643;Q16643-3;Q16643-2	24;24;24	24;24;24	24;24;24	Drebrin	DBN1	sp|Q16643|DREB_HUMAN Drebrin OS=Homo sapiens OX=9606 GN=DBN1 PE=1 SV=4;sp|Q16643-3|DREB_HUMAN Isoform 3 of Drebrin OS=Homo sapiens OX=9606 GN=DBN1;sp|Q16643-2|DREB_HUMAN Isoform 2 of Drebrin OS=Homo sapiens OX=9606 GN=DBN1	3	24	24	24	2	1	2	2	0	0	0	0	0	0	0	0	0	1	1	1	0	0	0	1	2	3	2	3	2	1	2	2	0	0	0	0	0	0	0
	Q16658	0.4365880610203816	-3.70743	Q16658	9	9	9	Fascin	FSCN1	sp|Q16658|FSCN1_HUMAN Fascin OS=Homo sapiens OX=9606 GN=FSCN1 PE=1 SV=3	1	9	9	9	1	1	1	1	1	1	1	1	1	1	1	1	2	1	1	1	1	2	1	1	1	1	1	2	1	1	1	1	1	1	1	1	1	1	1
	Q16778	0.16077386429769824	0.4191415030916623	Q16778	20	3	0	Histone H2B type 2-E	H2BC21	sp|Q16778|H2B2E_HUMAN Histone H2B type 2-E OS=Homo sapiens OX=9606 GN=H2BC21 PE=1 SV=3	1	20	3	0	17	12	15	14	15	15	18	18	15	14	17	17	16	15	17	18	18	16	17	16	16	17	15	18	3	3	3	2	3	3	3	3	3	3	3
	Q1KMD3	0.4365880610203816	-3.48289	Q1KMD3	14	14	14	Heterogeneous nuclear ribonucleoprotein U-like protein 2	HNRNPUL2	sp|Q1KMD3|HNRL2_HUMAN Heterogeneous nuclear ribonucleoprotein U-like protein 2 OS=Homo sapiens OX=9606 GN=HNRNPUL2 PE=1 SV=1	1	14	14	14	2	0	1	1	0	0	2	2	0	1	0	1	0	2	0	3	1	1	0	3	0	2	1	3	2	0	1	1	0	0	2	2	0	1	0
	Q29RF7	0.2370406887597843	-6.37076	Q29RF7	25	25	25	Sister chromatid cohesion protein PDS5 homolog A	PDS5A	sp|Q29RF7|PDS5A_HUMAN Sister chromatid cohesion protein PDS5 homolog A OS=Homo sapiens OX=9606 GN=PDS5A PE=1 SV=1	1	25	25	25	8	2	1	0	3	8	6	10	1	5	6	5	4	4	8	4	5	12	10	16	10	4	8	15	8	2	1	0	3	8	6	10	1	5	6
	Q2KHR3;Q2KHR3-2	0.20319871381815424	-6.47253	Q2KHR3;Q2KHR3-2	10;10	10;10	10;10	Glutamine and serine-rich protein 1	QSER1	sp|Q2KHR3|QSER1_HUMAN Glutamine and serine-rich protein 1 OS=Homo sapiens OX=9606 GN=QSER1 PE=1 SV=3;sp|Q2KHR3-2|QSER1_HUMAN Isoform 2 of Glutamine and serine-rich protein 1 OS=Homo sapiens OX=9606 GN=QSER1	2	10	10	10	4	0	0	0	2	0	0	2	0	0	1	2	0	0	1	4	0	3	1	5	2	1	1	6	4	0	0	0	2	0	0	2	0	0	1
	Q2NL82	0.7722883156525572	0.0341221	Q2NL82	11	11	11	Pre-rRNA-processing protein TSR1 homolog	TSR1	sp|Q2NL82|TSR1_HUMAN Pre-rRNA-processing protein TSR1 homolog OS=Homo sapiens OX=9606 GN=TSR1 PE=1 SV=1	1	11	11	11	5	2	4	3	4	6	5	6	3	5	5	4	6	6	4	4	5	7	6	7	5	7	5	7	5	2	4	3	4	6	5	6	3	5	5
	Q2TAY7;Q2TAY7-2	0.43658806102038156	-3.27592	Q2TAY7	9;3	9;3	9;3	WD40 repeat-containing protein SMU1;WD40 repeat-containing protein SMU1, N-terminally processed	SMU1	sp|Q2TAY7|SMU1_HUMAN WD40 repeat-containing protein SMU1 OS=Homo sapiens OX=9606 GN=SMU1 PE=1 SV=2	2	9	9	9	2	0	1	1	0	0	3	1	0	0	1	0	2	2	0	1	1	0	1	2	0	1	1	4	2	0	1	1	0	0	3	1	0	0	1
	Q2TBE0;Q2TBE0-3;Q2TBE0-2	0.8570649147625922	-1.07622	Q2TBE0;Q2TBE0-3;Q2TBE0-2	4;4;4	4;4;4	4;4;4	CWF19-like protein 2	CWF19L2	sp|Q2TBE0|C19L2_HUMAN CWF19-like protein 2 OS=Homo sapiens OX=9606 GN=CWF19L2 PE=1 SV=4;sp|Q2TBE0-3|C19L2_HUMAN Isoform 3 of CWF19-like protein 2 OS=Homo sapiens OX=9606 GN=CWF19L2;sp|Q2TBE0-2|C19L2_HUMAN Isoform 2 of CWF19-like protein 2 OS=Homo sapiens O	3	4	4	4	2	2	2	2	2	3	2	2	0	2	2	2	0	1	2	2	0	2	2	2	2	3	1	3	2	2	2	2	2	3	2	2	0	2	2
	Q32MZ4;Q32MZ4-3;Q32MZ4-2;Q32MZ4-4	0.43658806102038156	-3.296	Q32MZ4;Q32MZ4-3;Q32MZ4-2	21;21;21;7	21;21;21;7	20;20;20;6	Leucine-rich repeat flightless-interacting protein 1	LRRFIP1	sp|Q32MZ4|LRRF1_HUMAN Leucine-rich repeat flightless-interacting protein 1 OS=Homo sapiens OX=9606 GN=LRRFIP1 PE=1 SV=2;sp|Q32MZ4-3|LRRF1_HUMAN Isoform 3 of Leucine-rich repeat flightless-interacting protein 1 OS=Homo sapiens OX=9606 GN=LRRFIP1;sp|Q32MZ4-2	4	21	21	20	1	0	0	0	0	0	0	0	0	0	0	0	0	0	0	0	0	0	1	2	1	1	0	2	1	0	0	0	0	0	0	0	0	0	0
	Q3B726	0.2762734944329812	-5.35237	Q3B726	6	6	6	DNA-directed RNA polymerase I subunit RPA43	POLR1F	sp|Q3B726|RPA43_HUMAN DNA-directed RNA polymerase I subunit RPA43 OS=Homo sapiens OX=9606 GN=POLR1F PE=1 SV=1	1	6	6	6	5	3	3	4	1	3	3	2	1	2	2	2	0	1	3	2	4	4	3	4	3	3	4	4	5	3	3	4	1	3	3	2	1	2	2
	Q4G0J3;Q4G0J3-3;Q4G0J3-2	0.0578524	-10.0559	Q4G0J3;Q4G0J3-3	13;13;5	13;13;5	13;13;5	La-related protein 7	LARP7	sp|Q4G0J3|LARP7_HUMAN La-related protein 7 OS=Homo sapiens OX=9606 GN=LARP7 PE=1 SV=1;sp|Q4G0J3-3|LARP7_HUMAN Isoform 3 of La-related protein 7 OS=Homo sapiens OX=9606 GN=LARP7	3	13	13	13	9	2	5	4	2	2	6	4	0	0	2	2	2	1	5	4	4	5	3	8	2	4	0	10	9	2	5	4	2	2	6	4	0	0	2
	Q52LJ0;Q52LJ0-1	0.28559094064520085	4.812843992587195	Q52LJ0;Q52LJ0-1	4;4	4;4	4;4	Protein FAM98B	FAM98B	sp|Q52LJ0|FA98B_HUMAN Protein FAM98B OS=Homo sapiens OX=9606 GN=FAM98B PE=1 SV=2;sp|Q52LJ0-1|FA98B_HUMAN Isoform 1 of Protein FAM98B OS=Homo sapiens OX=9606 GN=FAM98B	2	4	4	4	1	1	1	1	1	1	2	1	1	2	1	1	1	1	1	1	1	1	1	1	1	1	1	2	1	1	1	1	1	1	2	1	1	2	1
	Q53F19;Q53F19-2	0.43658806102038167	-3.22645	Q53F19;Q53F19-2	9;7	9;7	9;7	Nuclear cap-binding protein subunit 3	NCBP3	sp|Q53F19|NCBP3_HUMAN Nuclear cap-binding protein subunit 3 OS=Homo sapiens OX=9606 GN=NCBP3 PE=1 SV=2;sp|Q53F19-2|NCBP3_HUMAN Isoform 2 of Nuclear cap-binding protein subunit 3 OS=Homo sapiens OX=9606 GN=NCBP3	2	9	9	9	2	0	0	1	0	0	0	0	0	0	0	0	0	0	1	3	0	0	1	2	0	1	0	2	2	0	0	1	0	0	0	0	0	0	0
	Q53GS9;Q53GS9-3;Q53GS9-2	0.28958553460898384	-5.05183	Q53GS9;Q53GS9-3;Q53GS9-2	9;8;6	9;8;6	9;8;6	Ubiquitin carboxyl-terminal hydrolase 39	USP39	sp|Q53GS9|UBP39_HUMAN Ubiquitin carboxyl-terminal hydrolase 39 OS=Homo sapiens OX=9606 GN=USP39 PE=1 SV=2;sp|Q53GS9-3|UBP39_HUMAN Isoform 3 of Ubiquitin carboxyl-terminal hydrolase 39 OS=Homo sapiens OX=9606 GN=USP39;sp|Q53GS9-2|UBP39_HUMAN Isoform 2 of Ub	3	9	9	9	1	1	0	1	2	2	2	3	1	2	2	1	2	2	2	3	3	4	3	4	0	3	1	4	1	1	0	1	2	2	2	3	1	2	2
	Q53HL2	0.43658806102038156	-3.54036	Q53HL2	8	8	8	Borealin	CDCA8	sp|Q53HL2|BOREA_HUMAN Borealin OS=Homo sapiens OX=9606 GN=CDCA8 PE=1 SV=2	1	8	8	8	3	0	1	0	0	1	1	0	0	1	0	0	2	2	2	3	1	2	1	5	0	1	0	6	3	0	1	0	0	1	1	0	0	1	0
	Q53RT3;Q53RT3-2	0.43658806102038156	-3.33538	Q53RT3;Q53RT3-2	2;2	2;2	2;2	Retroviral-like aspartic protease 1	ASPRV1	sp|Q53RT3|APRV1_HUMAN Retroviral-like aspartic protease 1 OS=Homo sapiens OX=9606 GN=ASPRV1 PE=1 SV=1;sp|Q53RT3-2|APRV1_HUMAN Isoform 2 of Retroviral-like aspartic protease 1 OS=Homo sapiens OX=9606 GN=ASPRV1	2	2	2	2	1	0	0	1	0	0	0	0	0	0	0	0	2	1	2	0	1	0	1	2	0	0	0	0	1	0	0	1	0	0	0	0	0	0	0
	Q562F6;Q562F6-2	0.4365880610203816	-4.30066	Q562F6;Q562F6-2	3;3	3;3	3;3	Shugoshin 2	SGO2	sp|Q562F6|SGO2_HUMAN Shugoshin 2 OS=Homo sapiens OX=9606 GN=SGO2 PE=1 SV=2;sp|Q562F6-2|SGO2_HUMAN Isoform 2 of Shugoshin 2 OS=Homo sapiens OX=9606 GN=SGO2	2	3	3	3	0	0	0	1	0	0	0	0	0	0	0	0	0	0	0	0	0	2	1	1	1	0	0	3	0	0	0	1	0	0	0	0	0	0	0
	Q58FF8	0.28559094064520085	5.084911129748892	Q58FF8	13	1	1	Putative heat shock protein HSP 90-beta 2	HSP90AB2P	sp|Q58FF8|H90B2_HUMAN Putative heat shock protein HSP 90-beta 2 OS=Homo sapiens OX=9606 GN=HSP90AB2P PE=1 SV=2	1	13	1	1	8	7	7	7	6	6	8	7	3	6	6	6	7	7	8	8	6	7	6	6	8	8	8	8	1	1	1	1	1	1	1	1	0	1	1
	Q5BKY9;Q8N9E0;Q5BKY9-2	0.8222868031516253	-1.4506	Q5BKY9;Q8N9E0;Q5BKY9-2	2;2;1	2;2;1	2;2;1	Protein FAM133B;Protein FAM133A	FAM133B;FAM133A	sp|Q5BKY9|F133B_HUMAN Protein FAM133B OS=Homo sapiens OX=9606 GN=FAM133B PE=1 SV=1;sp|Q8N9E0|F133A_HUMAN Protein FAM133A OS=Homo sapiens OX=9606 GN=FAM133A PE=1 SV=1;sp|Q5BKY9-2|F133B_HUMAN Isoform 2 of Protein FAM133B OS=Homo sapiens OX=9606 GN=FAM133B	3	2	2	2	2	1	2	2	2	1	2	2	2	1	2	2	1	2	2	2	2	1	2	2	2	2	1	2	2	1	2	2	2	1	2	2	2	1	2
	Q5BKZ1;Q5BKZ1-3;Q5BKZ1-2	0.6921980723864791	2.622473273425312	Q5BKZ1	15;4;1	15;4;1	15;4;1	DBIRD complex subunit ZNF326	ZNF326	sp|Q5BKZ1|ZN326_HUMAN DBIRD complex subunit ZNF326 OS=Homo sapiens OX=9606 GN=ZNF326 PE=1 SV=2	3	15	15	15	8	5	5	2	0	2	5	5	1	4	3	2	4	4	5	3	1	3	0	7	0	1	0	7	8	5	5	2	0	2	5	5	1	4	3
	Q5C9Z4	0.459992	0.14256569390981255	Q5C9Z4	11	11	11	Nucleolar MIF4G domain-containing protein 1	NOM1	sp|Q5C9Z4|NOM1_HUMAN Nucleolar MIF4G domain-containing protein 1 OS=Homo sapiens OX=9606 GN=NOM1 PE=1 SV=1	1	11	11	11	10	5	6	5	7	7	8	8	4	6	6	6	7	7	6	6	6	8	8	10	6	6	5	10	10	5	6	5	7	7	8	8	4	6	6
	Q5HYJ3;Q5HYJ3-2;Q5HYJ3-3	0.4365880610203816	-3.12942	Q5HYJ3;Q5HYJ3-2;Q5HYJ3-3	2;1;1	2;1;1	2;1;1	Protein FAM76B	FAM76B	sp|Q5HYJ3|FA76B_HUMAN Protein FAM76B OS=Homo sapiens OX=9606 GN=FAM76B PE=1 SV=3;sp|Q5HYJ3-2|FA76B_HUMAN Isoform 2 of Protein FAM76B OS=Homo sapiens OX=9606 GN=FAM76B;sp|Q5HYJ3-3|FA76B_HUMAN Isoform 3 of Protein FAM76B OS=Homo sapiens OX=9606 GN=FAM76B	3	2	2	2	0	1	0	0	0	0	0	0	0	0	0	0	0	2	1	0	0	0	0	2	0	0	0	2	0	1	0	0	0	0	0	0	0	0	0
	Q5JTH9;Q5JTH9-2;Q5JTH9-3	0.29426879786028054	0.19681823018908773	Q5JTH9;Q5JTH9-2;Q5JTH9-3	29;29;29	29;29;29	29;29;29	RRP12-like protein	RRP12	sp|Q5JTH9|RRP12_HUMAN RRP12-like protein OS=Homo sapiens OX=9606 GN=RRP12 PE=1 SV=2;sp|Q5JTH9-2|RRP12_HUMAN Isoform 2 of RRP12-like protein OS=Homo sapiens OX=9606 GN=RRP12;sp|Q5JTH9-3|RRP12_HUMAN Isoform 3 of RRP12-like protein OS=Homo sapiens OX=9606 GN=	3	29	29	29	21	11	13	11	12	20	19	21	13	16	17	13	16	18	18	14	20	20	19	20	15	17	15	23	21	11	13	11	12	20	19	21	13	16	17
	Q5QJE6	0.2877808638510762	0.0867747	Q5QJE6	46	46	46	Deoxynucleotidyltransferase terminal-interacting protein 2	DNTTIP2	sp|Q5QJE6|TDIF2_HUMAN Deoxynucleotidyltransferase terminal-interacting protein 2 OS=Homo sapiens OX=9606 GN=DNTTIP2 PE=1 SV=2	1	46	46	46	30	14	16	21	37	38	42	39	33	34	35	38	28	38	37	40	38	40	42	42	36	33	35	42	30	14	16	21	37	38	42	39	33	34	35
	Q5RKV6	0.2677683873611293	-5.74145	Q5RKV6	5	5	5	Exosome complex component MTR3	EXOSC6	sp|Q5RKV6|EXOS6_HUMAN Exosome complex component MTR3 OS=Homo sapiens OX=9606 GN=EXOSC6 PE=1 SV=1	1	5	5	5	2	1	1	1	2	3	3	3	1	2	2	3	2	2	4	2	4	4	2	4	3	2	2	4	2	1	1	1	2	3	3	3	1	2	2
	Q5SSJ5;Q5SSJ5-2;Q5SSJ5-3;Q5SSJ5-5	0.0885806	0.16343849707662272	Q5SSJ5;Q5SSJ5-2;Q5SSJ5-3	33;27;24;7	33;27;24;7	33;27;24;7	Heterochromatin protein 1-binding protein 3	HP1BP3	sp|Q5SSJ5|HP1B3_HUMAN Heterochromatin protein 1-binding protein 3 OS=Homo sapiens OX=9606 GN=HP1BP3 PE=1 SV=1;sp|Q5SSJ5-2|HP1B3_HUMAN Isoform 2 of Heterochromatin protein 1-binding protein 3 OS=Homo sapiens OX=9606 GN=HP1BP3;sp|Q5SSJ5-3|HP1B3_HUMAN Isoform	4	33	33	33	21	10	14	11	18	23	23	25	16	20	23	18	19	19	19	19	22	26	25	27	16	21	17	24	21	10	14	11	18	23	23	25	16	20	23
	Q5T200;Q5T200-2	0.2031525555859484	-6.98067	Q5T200;Q5T200-2	9;9	9;9	9;9	Zinc finger CCCH domain-containing protein 13	ZC3H13	sp|Q5T200|ZC3HD_HUMAN Zinc finger CCCH domain-containing protein 13 OS=Homo sapiens OX=9606 GN=ZC3H13 PE=1 SV=1;sp|Q5T200-2|ZC3HD_HUMAN Isoform 2 of Zinc finger CCCH domain-containing protein 13 OS=Homo sapiens OX=9606 GN=ZC3H13	2	9	9	9	1	0	0	0	1	0	1	1	0	0	0	1	0	1	1	1	0	2	1	2	0	1	1	2	1	0	0	0	1	0	1	1	0	0	0
	Q5T3I0;Q5T3I0-3;Q5T3I0-2	0.5668782221057855	-0.0388646	Q5T3I0;Q5T3I0-3	30;29;5	30;29;5	30;29;5	G patch domain-containing protein 4	GPATCH4	sp|Q5T3I0|GPTC4_HUMAN G patch domain-containing protein 4 OS=Homo sapiens OX=9606 GN=GPATCH4 PE=1 SV=2;sp|Q5T3I0-3|GPTC4_HUMAN Isoform 3 of G patch domain-containing protein 4 OS=Homo sapiens OX=9606 GN=GPATCH4	3	30	30	30	26	17	23	18	20	19	20	21	18	20	22	19	20	23	20	23	22	22	23	27	21	22	21	26	26	17	23	18	20	19	20	21	18	20	22
	Q5T3J3;Q5T3J3-2	0.0522107	-10.5518	Q5T3J3;Q5T3J3-2	5;3	5;3	5;3	Ligand-dependent nuclear receptor-interacting factor 1	LRIF1	sp|Q5T3J3|LRIF1_HUMAN Ligand-dependent nuclear receptor-interacting factor 1 OS=Homo sapiens OX=9606 GN=LRIF1 PE=1 SV=1;sp|Q5T3J3-2|LRIF1_HUMAN Isoform 2 of Ligand-dependent nuclear receptor-interacting factor 1 OS=Homo sapiens OX=9606 GN=LRIF1	2	5	5	5	1	0	1	1	0	1	3	1	0	1	1	1	1	1	1	1	0	2	2	2	1	1	1	3	1	0	1	1	0	1	3	1	0	1	1
	Q5T8P6-2;Q5T8P6-3;Q5T8P6;Q5T8P6-5;Q5T8P6-4;Q5T8P6-6	0.20324461229137605	-7.11114	Q5T8P6-2;Q5T8P6-3;Q5T8P6;Q5T8P6-5;Q5T8P6-4	23;22;21;18;16;4	23;22;21;18;16;4	22;21;20;17;15;4	RNA-binding protein 26	RBM26	sp|Q5T8P6-2|RBM26_HUMAN Isoform 2 of RNA-binding protein 26 OS=Homo sapiens OX=9606 GN=RBM26;sp|Q5T8P6-3|RBM26_HUMAN Isoform 3 of RNA-binding protein 26 OS=Homo sapiens OX=9606 GN=RBM26;sp|Q5T8P6|RBM26_HUMAN RNA-binding protein 26 OS=Homo sapiens OX=9606 G	6	23	23	22	4	1	1	2	1	1	2	2	1	1	0	2	1	1	2	4	1	1	2	3	2	2	2	5	4	1	1	2	1	1	2	2	1	1	0
	Q5TEC6	0.8033829198705186	1.5238648318902812	Q5TEC6	10	2	2	Histone H3-7	H3-7	sp|Q5TEC6|H37_HUMAN Histone H3-7 OS=Homo sapiens OX=9606 GN=H3-7 PE=1 SV=1	1	10	2	2	5	3	4	3	5	4	5	4	5	4	3	6	5	6	5	4	5	4	4	6	4	6	5	6	0	0	0	0	0	0	0	0	1	1	0
	Q5UIP0;Q5UIP0-2	0.053194476565981676	0.40340673104739366	Q5UIP0;Q5UIP0-2	36;36	36;36	36;36	Telomere-associated protein RIF1	RIF1	sp|Q5UIP0|RIF1_HUMAN Telomere-associated protein RIF1 OS=Homo sapiens OX=9606 GN=RIF1 PE=1 SV=2;sp|Q5UIP0-2|RIF1_HUMAN Isoform 2 of Telomere-associated protein RIF1 OS=Homo sapiens OX=9606 GN=RIF1	2	36	36	36	15	6	7	7	13	14	19	13	10	11	12	16	6	14	17	19	14	17	18	23	13	16	13	24	15	6	7	7	13	14	19	13	10	11	12
	Q5VT52;Q5VT52-2;Q5VT52-3;Q5VT52-5	0.052218	-9.38479	Q5VT52;Q5VT52-2;Q5VT52-3;Q5VT52-5	19;19;19;11	19;19;19;11	19;19;19;11	Regulation of nuclear pre-mRNA domain-containing protein 2	RPRD2	sp|Q5VT52|RPRD2_HUMAN Regulation of nuclear pre-mRNA domain-containing protein 2 OS=Homo sapiens OX=9606 GN=RPRD2 PE=1 SV=1;sp|Q5VT52-2|RPRD2_HUMAN Isoform 2 of Regulation of nuclear pre-mRNA domain-containing protein 2 OS=Homo sapiens OX=9606 GN=RPRD2;sp|	4	19	19	19	4	0	0	1	1	0	4	2	0	0	1	1	0	1	2	4	2	1	3	4	3	4	3	7	4	0	0	1	1	0	4	2	0	0	1
	Q5VTL8;Q5VTL8-2	0.4365880610203816	-3.23489	Q5VTL8	5;2	5;2	5;2	Pre-mRNA-splicing factor 38B	PRPF38B	sp|Q5VTL8|PR38B_HUMAN Pre-mRNA-splicing factor 38B OS=Homo sapiens OX=9606 GN=PRPF38B PE=1 SV=1	2	5	5	5	0	0	0	1	0	2	2	1	0	1	1	1	1	1	1	1	0	0	1	2	1	1	0	2	0	0	0	1	0	2	2	1	0	1	1
	Q5VTR2	0.5572755028026026	0.0994932	Q5VTR2	17	15	15	E3 ubiquitin-protein ligase BRE1A	RNF20	sp|Q5VTR2|BRE1A_HUMAN E3 ubiquitin-protein ligase BRE1A OS=Homo sapiens OX=9606 GN=RNF20 PE=1 SV=2	1	17	15	15	5	1	1	2	3	5	7	6	2	2	2	2	2	4	4	5	3	4	4	8	5	8	4	9	5	1	1	2	3	5	7	6	2	2	2
	Q5VUA4;Q5VUA4-2		0	Q5VUA4;Q5VUA4-2	2;1	2;1	2;1	Zinc finger protein 318	ZNF318	sp|Q5VUA4|ZN318_HUMAN Zinc finger protein 318 OS=Homo sapiens OX=9606 GN=ZNF318 PE=1 SV=2;sp|Q5VUA4-2|ZN318_HUMAN Isoform 2 of Zinc finger protein 318 OS=Homo sapiens OX=9606 GN=ZNF318	2	2	2	2	0	0	0	0	0	0	0	0	0	0	0	0	0	0	0	0	0	0	0	0	2	0	0	2	0	0	0	0	0	0	0	0	0	0	0
	Q5VWQ0;Q5VWQ0-4	0.4365880610203816	-3.48448	Q5VWQ0;Q5VWQ0-4	3;3	3;3	3;3	Lysine-specific demethylase 9	RSBN1	sp|Q5VWQ0|RSBN1_HUMAN Lysine-specific demethylase 9 OS=Homo sapiens OX=9606 GN=RSBN1 PE=1 SV=2;sp|Q5VWQ0-4|RSBN1_HUMAN Isoform 4 of Lysine-specific demethylase 9 OS=Homo sapiens OX=9606 GN=RSBN1	2	3	3	3	0	0	0	0	0	1	1	1	0	0	1	0	0	0	1	0	1	0	1	2	0	1	0	2	0	0	0	0	0	1	1	1	0	0	1
	Q5VZL5;Q5VZL5-2;Q5VZL5-4;Q5VZL5-3		0	Q5VZL5;Q5VZL5-2;Q5VZL5-4;Q5VZL5-3	10;10;9;5	10;10;9;5	10;10;9;5	Zinc finger MYM-type protein 4	ZMYM4	sp|Q5VZL5|ZMYM4_HUMAN Zinc finger MYM-type protein 4 OS=Homo sapiens OX=9606 GN=ZMYM4 PE=1 SV=1;sp|Q5VZL5-2|ZMYM4_HUMAN Isoform 2 of Zinc finger MYM-type protein 4 OS=Homo sapiens OX=9606 GN=ZMYM4;sp|Q5VZL5-4|ZMYM4_HUMAN Isoform 4 of Zinc finger MYM-type p	4	10	10	10	0	0	0	0	1	1	1	2	2	1	1	1	2	2	2	2	2	1	0	1	1	1	1	3	0	0	0	0	1	1	1	2	2	1	1
	Q66PJ3;Q66PJ3-2;Q66PJ3-7;Q66PJ3-3;Q66PJ3-9;Q66PJ3-1;Q66PJ3-10;Q66PJ3-4;Q66PJ3-5	0.0968248	-0.303162	Q66PJ3;Q66PJ3-2;Q66PJ3-7;Q66PJ3-3;Q66PJ3-9;Q66PJ3-1;Q66PJ3-10;Q66PJ3-4	8;8;8;8;8;8;7;7;3	8;8;8;8;8;8;7;7;3	8;8;8;8;8;8;7;7;3	ADP-ribosylation factor-like protein 6-interacting protein 4	ARL6IP4	sp|Q66PJ3|AR6P4_HUMAN ADP-ribosylation factor-like protein 6-interacting protein 4 OS=Homo sapiens OX=9606 GN=ARL6IP4 PE=1 SV=3;sp|Q66PJ3-2|AR6P4_HUMAN Isoform 2 of ADP-ribosylation factor-like protein 6-interacting protein 4 OS=Homo sapiens OX=9606 GN=ARL	9	8	8	8	5	2	5	2	3	3	3	4	2	4	3	3	3	3	3	3	3	4	4	4	5	4	4	5	5	2	5	2	3	3	3	4	2	4	3
	Q68CP9;Q68CP9-3	0.8382745826835651	-1.2504	Q68CP9;Q68CP9-3	4;4	4;4	4;4	AT-rich interactive domain-containing protein 2	ARID2	sp|Q68CP9|ARID2_HUMAN AT-rich interactive domain-containing protein 2 OS=Homo sapiens OX=9606 GN=ARID2 PE=1 SV=2;sp|Q68CP9-3|ARID2_HUMAN Isoform 2 of AT-rich interactive domain-containing protein 2 OS=Homo sapiens OX=9606 GN=ARID2	2	4	4	4	2	0	0	0	1	2	3	2	0	2	2	2	1	1	2	2	2	1	3	4	2	2	2	3	2	0	0	0	1	2	3	2	0	2	2
	Q68CQ4	0.32085841543999855	0.14848126664978523	Q68CQ4	17	17	17	U3 small nucleolar RNA-associated protein 25 homolog	UTP25	sp|Q68CQ4|UTP25_HUMAN U3 small nucleolar RNA-associated protein 25 homolog OS=Homo sapiens OX=9606 GN=UTP25 PE=1 SV=2	1	17	17	17	10	7	9	6	7	10	9	10	6	8	9	8	5	8	9	8	8	9	12	11	6	9	6	11	10	7	9	6	7	10	9	10	6	8	9
	Q68D10;Q68D10-2;Q68D10-3	0.7486715529046379	0.0378954	Q68D10;Q68D10-2;Q68D10-3	20;20;10	20;20;10	20;20;10	Protein SPT2 homolog	SPTY2D1	sp|Q68D10|SPT2_HUMAN Protein SPT2 homolog OS=Homo sapiens OX=9606 GN=SPTY2D1 PE=1 SV=3;sp|Q68D10-2|SPT2_HUMAN Isoform 2 of Protein SPT2 homolog OS=Homo sapiens OX=9606 GN=SPTY2D1;sp|Q68D10-3|SPT2_HUMAN Isoform 3 of Protein SPT2 homolog OS=Homo sapiens OX=9	3	20	20	20	14	7	8	9	13	12	12	12	11	12	12	12	10	11	13	13	12	16	13	16	8	10	10	16	14	7	8	9	13	12	12	12	11	12	12
	Q69YH5;Q69YH5-2	0.35166654451201484	-5.56067	Q69YH5	13;1	13;1	13;1	Cell division cycle-associated protein 2	CDCA2	sp|Q69YH5|CDCA2_HUMAN Cell division cycle-associated protein 2 OS=Homo sapiens OX=9606 GN=CDCA2 PE=1 SV=2	2	13	13	13	4	1	0	1	2	2	5	2	0	1	2	2	1	2	3	6	1	2	3	3	4	4	3	5	4	1	0	1	2	2	5	2	0	1	2
	Q6DD87	0.45953896929977817	-0.294048	Q6DD87	6	6	6	Zinc finger protein 787	ZNF787	sp|Q6DD87|ZN787_HUMAN Zinc finger protein 787 OS=Homo sapiens OX=9606 GN=ZNF787 PE=1 SV=4	1	6	6	6	5	2	2	0	2	2	4	4	2	2	3	2	2	3	3	6	3	3	4	6	2	2	2	4	5	2	2	0	2	2	4	4	2	2	3
	Q6DKI1;Q6DKI1-2	0.5801881087167022	-0.0542221	Q6DKI1	15;7	15;7	15;7	Ribosomal protein uL30-like	RPL7L1	sp|Q6DKI1|RL7L_HUMAN Ribosomal protein uL30-like OS=Homo sapiens OX=9606 GN=RPL7L1 PE=1 SV=2	2	15	15	15	12	6	10	8	11	12	11	9	8	9	11	8	8	8	12	11	10	12	12	13	8	11	7	12	12	6	10	8	11	12	11	9	8	9	11
	Q6FI13;Q16777	0.5545643348045106	0.1519827225121979	Q6FI13;Q16777	20;19	8;8	6;6	Histone H2A type 2-A;Histone H2A type 2-C	H2AC18;H2AC20	sp|Q6FI13|H2A2A_HUMAN Histone H2A type 2-A OS=Homo sapiens OX=9606 GN=H2AC18 PE=1 SV=3;sp|Q16777|H2A2C_HUMAN Histone H2A type 2-C OS=Homo sapiens OX=9606 GN=H2AC20 PE=1 SV=4	2	20	8	6	19	14	17	17	16	16	17	17	14	14	18	16	12	16	17	18	15	16	20	20	14	16	13	18	7	6	6	8	7	8	7	7	5	6	8
	Q6FI81;Q6FI81-3;Q6FI81-2	0.20311071827431204	-8.11477	Q6FI81;Q6FI81-3	11;10;1	11;10;1	11;10;1	Anamorsin	CIAPIN1	sp|Q6FI81|CPIN1_HUMAN Anamorsin OS=Homo sapiens OX=9606 GN=CIAPIN1 PE=1 SV=2;sp|Q6FI81-3|CPIN1_HUMAN Isoform 3 of Anamorsin OS=Homo sapiens OX=9606 GN=CIAPIN1	3	11	11	11	2	1	0	1	1	1	1	0	1	1	0	1	0	1	1	1	0	2	1	2	1	2	1	2	2	1	0	1	1	1	1	0	1	1	0
	Q6KC79;Q6KC79-2;Q6KC79-3	0.044990240107163106	0.3754047191145222	Q6KC79;Q6KC79-2;Q6KC79-3	9;9;7	9;9;7	9;9;7	Nipped-B-like protein	NIPBL	sp|Q6KC79|NIPBL_HUMAN Nipped-B-like protein OS=Homo sapiens OX=9606 GN=NIPBL PE=1 SV=2;sp|Q6KC79-2|NIPBL_HUMAN Isoform 2 of Nipped-B-like protein OS=Homo sapiens OX=9606 GN=NIPBL;sp|Q6KC79-3|NIPBL_HUMAN Isoform 3 of Nipped-B-like protein OS=Homo sapiens OX	3	9	9	9	3	0	2	1	2	2	3	2	2	2	3	3	0	2	5	3	3	2	3	2	2	2	3	6	3	0	2	1	2	2	3	2	2	2	3
	Q6NTE8;Q6NTE8-3;Q6NTE8-2	0.4365880610203816	-3.26545	Q6NTE8;Q6NTE8-3;Q6NTE8-2	2;2;1	2;2;1	2;2;1	MRN complex-interacting protein	MRNIP	sp|Q6NTE8|MRNIP_HUMAN MRN complex-interacting protein OS=Homo sapiens OX=9606 GN=MRNIP PE=1 SV=2;sp|Q6NTE8-3|MRNIP_HUMAN Isoform 3 of MRN complex-interacting protein OS=Homo sapiens OX=9606 GN=MRNIP;sp|Q6NTE8-2|MRNIP_HUMAN Isoform 2 of MRN complex-interact	3	2	2	2	1	1	1	1	0	1	0	2	0	0	0	0	0	0	0	1	1	2	1	1	0	1	1	2	1	1	1	1	0	1	0	2	0	0	0
	Q6NW34;Q6NW34-2	1.7635169213818013e-09	-13.8281	Q6NW34;Q6NW34-2	3;3	3;3	3;3	Nucleolus and neural progenitor protein	NEPRO	sp|Q6NW34|NEPRO_HUMAN Nucleolus and neural progenitor protein OS=Homo sapiens OX=9606 GN=NEPRO PE=1 SV=3;sp|Q6NW34-2|NEPRO_HUMAN Isoform 2 of Nucleolus and neural progenitor protein OS=Homo sapiens OX=9606 GN=NEPRO	2	3	3	3	2	0	1	2	2	2	2	2	1	1	1	2	1	2	0	2	2	3	2	3	2	2	2	3	2	0	1	2	2	2	2	2	1	1	1
	Q6NZY4;Q6NZY4-2	0.7134053657678252	0.0785106	Q6NZY4;Q6NZY4-2	16;12	16;12	16;12	Zinc finger CCHC domain-containing protein 8	ZCCHC8	sp|Q6NZY4|ZCHC8_HUMAN Zinc finger CCHC domain-containing protein 8 OS=Homo sapiens OX=9606 GN=ZCCHC8 PE=1 SV=2;sp|Q6NZY4-2|ZCHC8_HUMAN Isoform 2 of Zinc finger CCHC domain-containing protein 8 OS=Homo sapiens OX=9606 GN=ZCCHC8	2	16	16	16	5	3	2	2	5	5	6	4	3	3	3	4	3	4	6	6	5	3	4	7	5	8	3	8	5	3	2	2	5	5	6	4	3	3	3
	Q6P0N0;Q6P0N0-2	0.20328944793602594	-6.95115	Q6P0N0	4;1	4;1	4;1	Mis18-binding protein 1	MIS18BP1	sp|Q6P0N0|M18BP_HUMAN Mis18-binding protein 1 OS=Homo sapiens OX=9606 GN=MIS18BP1 PE=1 SV=1	2	4	4	4	2	1	1	0	1	1	3	2	1	1	1	1	1	1	2	2	2	1	2	1	2	1	1	2	2	1	1	0	1	1	3	2	1	1	1
	Q6P1J9		0	Q6P1J9	9	9	9	Parafibromin	CDC73	sp|Q6P1J9|CDC73_HUMAN Parafibromin OS=Homo sapiens OX=9606 GN=CDC73 PE=1 SV=1	1	9	9	9	5	1	4	0	0	0	0	0	0	0	0	0	0	0	0	0	0	1	0	1	0	0	0	3	5	1	4	0	0	0	0	0	0	0	0
	Q6P2Q9	0.2033771354087596	-7.47383	Q6P2Q9	20	20	20	Pre-mRNA-processing-splicing factor 8	PRPF8	sp|Q6P2Q9|PRP8_HUMAN Pre-mRNA-processing-splicing factor 8 OS=Homo sapiens OX=9606 GN=PRPF8 PE=1 SV=2	1	20	20	20	0	1	0	1	1	1	1	1	1	1	1	0	1	1	0	3	2	1	0	3	0	1	0	3	0	1	0	1	1	1	1	1	1	1	1
	Q6P4R8;Q6P4R8-3;Q6P4R8-2	0.43658806102038156	-2.99904	Q6P4R8;Q6P4R8-3;Q6P4R8-2	3;3;3	3;3;3	3;3;3	Nuclear factor related to kappa-B-binding protein	NFRKB	sp|Q6P4R8|NFRKB_HUMAN Nuclear factor related to kappa-B-binding protein OS=Homo sapiens OX=9606 GN=NFRKB PE=1 SV=2;sp|Q6P4R8-3|NFRKB_HUMAN Isoform 3 of Nuclear factor related to kappa-B-binding protein OS=Homo sapiens OX=9606 GN=NFRKB;sp|Q6P4R8-2|NFRKB_HUM	3	3	3	3	0	0	0	0	0	0	1	0	0	0	0	0	0	0	0	2	1	1	0	2	1	0	0	2	0	0	0	0	0	0	1	0	0	0	0
	Q6P5R6	0.052351322435533004	-10.3475	Q6P5R6	8	6	6	Ribosomal protein eL22-like	RPL22L1	sp|Q6P5R6|RL22L_HUMAN Ribosomal protein eL22-like OS=Homo sapiens OX=9606 GN=RPL22L1 PE=1 SV=2	1	8	6	6	4	0	1	0	1	1	2	3	0	1	1	1	2	0	1	3	1	2	3	3	0	2	0	4	3	0	1	0	1	1	1	3	0	1	1
	Q6P6C2;Q6P6C2-1;Q6P6C2-3	0.12563240094201275	-0.225538	Q6P6C2;Q6P6C2-1;Q6P6C2-3	7;7;4	7;7;4	7;7;4	RNA demethylase ALKBH5	ALKBH5	sp|Q6P6C2|ALKB5_HUMAN RNA demethylase ALKBH5 OS=Homo sapiens OX=9606 GN=ALKBH5 PE=1 SV=2;sp|Q6P6C2-1|ALKB5_HUMAN Isoform 1 of RNA demethylase ALKBH5 OS=Homo sapiens OX=9606 GN=ALKBH5;sp|Q6P6C2-3|ALKB5_HUMAN Isoform 3 of RNA demethylase ALKBH5 OS=Homo sapie	3	7	7	7	5	3	3	3	3	3	3	4	3	2	3	3	2	3	4	3	5	6	3	5	4	4	2	6	5	3	3	3	3	3	3	4	3	2	3
	Q6PCB5;Q6PCB5-2	0.0658652	-9.83393	Q6PCB5	14;5	14;5	14;5	Lysine-specific demethylase RSBN1L	RSBN1L	sp|Q6PCB5|RSBNL_HUMAN Lysine-specific demethylase RSBN1L OS=Homo sapiens OX=9606 GN=RSBN1L PE=1 SV=2	2	14	14	14	3	0	0	0	5	4	9	6	1	1	7	6	0	2	8	5	5	5	8	7	6	4	5	9	3	0	0	0	5	4	9	6	1	1	7
	Q6PD62	0.7358163224240686	2.315072376272836	Q6PD62	6	6	6	RNA polymerase-associated protein CTR9 homolog	CTR9	sp|Q6PD62|CTR9_HUMAN RNA polymerase-associated protein CTR9 homolog OS=Homo sapiens OX=9606 GN=CTR9 PE=1 SV=1	1	6	6	6	4	2	3	2	1	2	2	2	1	2	1	1	2	1	1	2	1	1	3	3	1	2	1	1	4	2	3	2	1	2	2	2	1	2	1
	Q6PI98;Q6PI98-4;Q6PI98-3	0.43658806102038156	-3.37729	Q6PI98;Q6PI98-4;Q6PI98-3	4;4;2	4;4;2	4;4;2	INO80 complex subunit C	INO80C	sp|Q6PI98|IN80C_HUMAN INO80 complex subunit C OS=Homo sapiens OX=9606 GN=INO80C PE=1 SV=1;sp|Q6PI98-4|IN80C_HUMAN Isoform 3 of INO80 complex subunit C OS=Homo sapiens OX=9606 GN=INO80C;sp|Q6PI98-3|IN80C_HUMAN Isoform 2 of INO80 complex subunit C OS=Homo sa	3	4	4	4	1	0	0	0	1	0	1	1	0	0	0	1	1	1	1	0	1	1	1	2	0	1	0	2	1	0	0	0	1	0	1	1	0	0	0
	Q6PJT7;Q6PJT7-5;Q6PJT7-2;Q6PJT7-9;Q6PJT7-3;Q6PJT7-10;Q6PJT7-8	0.0522924	-10.2712	Q6PJT7;Q6PJT7-5;Q6PJT7-2;Q6PJT7-9;Q6PJT7-3;Q6PJT7-10	23;23;23;23;20;18;1	23;23;23;23;20;18;1	3;3;3;3;0;0;0	Zinc finger CCCH domain-containing protein 14	ZC3H14	sp|Q6PJT7|ZC3HE_HUMAN Zinc finger CCCH domain-containing protein 14 OS=Homo sapiens OX=9606 GN=ZC3H14 PE=1 SV=1;sp|Q6PJT7-5|ZC3HE_HUMAN Isoform 5 of Zinc finger CCCH domain-containing protein 14 OS=Homo sapiens OX=9606 GN=ZC3H14;sp|Q6PJT7-2|ZC3HE_HUMAN Iso	7	23	23	3	5	1	1	1	0	2	1	2	0	1	1	0	1	1	2	3	0	2	2	5	1	2	1	6	5	1	1	1	0	2	1	2	0	1	1
	Q6PK04	0.7543753519028782	0.0411639	Q6PK04	21	21	21	Coiled-coil domain-containing protein 137	CCDC137	sp|Q6PK04|CC137_HUMAN Coiled-coil domain-containing protein 137 OS=Homo sapiens OX=9606 GN=CCDC137 PE=1 SV=1	1	21	21	21	14	7	9	7	10	11	15	13	9	10	13	10	8	11	14	16	10	12	13	14	8	11	9	14	14	7	9	7	10	11	15	13	9	10	13
	Q6PKG0;Q6PKG0-3;Q659C4-7;Q659C4-6	0.4365880610203816	-3.26137	Q6PKG0;Q6PKG0-3	23;19;2;2	23;19;2;2	21;17;0;0	La-related protein 1	LARP1	sp|Q6PKG0|LARP1_HUMAN La-related protein 1 OS=Homo sapiens OX=9606 GN=LARP1 PE=1 SV=2;sp|Q6PKG0-3|LARP1_HUMAN Isoform 2 of La-related protein 1 OS=Homo sapiens OX=9606 GN=LARP1	4	23	23	21	3	1	1	4	1	0	0	0	1	0	1	0	0	1	1	1	0	0	2	0	1	1	2	4	3	1	1	4	1	0	0	0	1	0	1
	Q6RFH5;Q6RFH5-2	0.755711	-0.0131513	Q6RFH5;Q6RFH5-2	14;14	14;14	14;14	WD repeat-containing protein 74	WDR74	sp|Q6RFH5|WDR74_HUMAN WD repeat-containing protein 74 OS=Homo sapiens OX=9606 GN=WDR74 PE=1 SV=1;sp|Q6RFH5-2|WDR74_HUMAN Isoform 2 of WD repeat-containing protein 74 OS=Homo sapiens OX=9606 GN=WDR74	2	14	14	14	11	7	7	7	7	10	9	9	6	7	8	6	12	9	8	8	11	10	8	10	7	9	8	10	11	7	7	7	7	10	9	9	6	7	8
	Q6UN15;Q6UN15-5;Q6UN15-3;Q6UN15-4	0.3437479190542942	-6.35424	Q6UN15;Q6UN15-5;Q6UN15-3;Q6UN15-4	15;13;12;9	15;13;12;9	15;13;12;9	Pre-mRNA 3-end-processing factor FIP1	FIP1L1	sp|Q6UN15|FIP1_HUMAN Pre-mRNA 3-end-processing factor FIP1 OS=Homo sapiens OX=9606 GN=FIP1L1 PE=1 SV=1;sp|Q6UN15-5|FIP1_HUMAN Isoform 5 of Pre-mRNA 3-end-processing factor FIP1 OS=Homo sapiens OX=9606 GN=FIP1L1;sp|Q6UN15-3|FIP1_HUMAN Isoform 3 of Pre-mRN	4	15	15	15	4	1	2	2	3	1	2	2	1	1	3	2	3	3	3	4	1	4	3	5	3	2	3	5	4	1	2	2	3	1	2	2	1	1	3
	Q6UWP8;Q6UWP8-2	0.43658806102038156	-3.02934	Q6UWP8	23;8	23;8	23;8	Suprabasin	SBSN	sp|Q6UWP8|SBSN_HUMAN Suprabasin OS=Homo sapiens OX=9606 GN=SBSN PE=1 SV=2	2	23	23	23	0	0	0	0	0	1	0	0	0	0	0	0	16	0	0	0	0	0	1	7	0	0	0	3	0	0	0	0	0	1	0	0	0	0	0
	Q6UX04;Q6UX04-2	0.6309457661144553	-0.0834889	Q6UX04	11;4	11;4	11;4	Spliceosome-associated protein CWC27 homolog	CWC27	sp|Q6UX04|CWC27_HUMAN Spliceosome-associated protein CWC27 homolog OS=Homo sapiens OX=9606 GN=CWC27 PE=1 SV=1	2	11	11	11	6	5	4	5	4	4	6	8	4	2	4	4	3	1	4	7	5	4	4	7	4	7	3	7	6	5	4	5	4	4	6	8	4	2	4
	Q6VMQ6;Q6VMQ6-2;Q6VMQ6-5;Q6VMQ6-4	0.20314448406661817	-6.26642	Q6VMQ6;Q6VMQ6-2;Q6VMQ6-5;Q6VMQ6-4	7;7;7;7	7;7;7;7	7;7;7;7	Activating transcription factor 7-interacting protein 1	ATF7IP	sp|Q6VMQ6|MCAF1_HUMAN Activating transcription factor 7-interacting protein 1 OS=Homo sapiens OX=9606 GN=ATF7IP PE=1 SV=3;sp|Q6VMQ6-2|MCAF1_HUMAN Isoform 2 of Activating transcription factor 7-interacting protein 1 OS=Homo sapiens OX=9606 GN=ATF7IP;sp|Q6VM	4	7	7	7	6	2	1	0	1	0	2	2	0	0	0	1	0	0	3	1	1	2	1	3	3	2	2	5	6	2	1	0	1	0	2	2	0	0	0
	Q6XPR3	0.43658806102038156	-3.51526	Q6XPR3	2	2	2	Repetin	RPTN	sp|Q6XPR3|RPTN_HUMAN Repetin OS=Homo sapiens OX=9606 GN=RPTN PE=1 SV=1	1	2	2	2	0	0	0	0	0	0	0	0	0	0	0	0	0	0	0	0	0	0	0	2	2	0	0	0	0	0	0	0	0	0	0	0	0	0	0
	Q6ZUT1;Q6ZUT1-2;Q6ZUT1-3	0.20312273852785498	-7.34235	Q6ZUT1;Q6ZUT1-2;Q6ZUT1-3	5;5;4	5;5;4	5;5;4	Uncharacterized protein NKAPD1	NKAPD1	sp|Q6ZUT1|NKAP1_HUMAN Uncharacterized protein NKAPD1 OS=Homo sapiens OX=9606 GN=NKAPD1 PE=1 SV=2;sp|Q6ZUT1-2|NKAP1_HUMAN Isoform 2 of Uncharacterized protein NKAPD1 OS=Homo sapiens OX=9606 GN=NKAPD1;sp|Q6ZUT1-3|NKAP1_HUMAN Isoform 3 of Uncharacterized prot	3	5	5	5	3	1	3	2	2	1	1	1	1	1	1	1	1	1	1	2	1	3	1	4	1	1	1	3	3	1	3	2	2	1	1	1	1	1	1
	Q702N8;Q702N8-2	0.8079858764851897	-1.72136	Q702N8;Q702N8-2	1;1	1;1	1;1	Xin actin-binding repeat-containing protein 1	XIRP1	sp|Q702N8|XIRP1_HUMAN Xin actin-binding repeat-containing protein 1 OS=Homo sapiens OX=9606 GN=XIRP1 PE=1 SV=1;sp|Q702N8-2|XIRP1_HUMAN Isoform B of Xin actin-binding repeat-containing protein 1 OS=Homo sapiens OX=9606 GN=XIRP1	2	1	1	1	1	1	1	1	1	1	1	1	1	1	1	1	1	1	1	1	1	1	1	1	1	1	0	1	1	1	1	1	1	1	1	1	1	1	1
	Q71F23;Q71F23-3;Q71F23-2	0.052266	-10.342	Q71F23;Q71F23-3	10;8;3	10;8;3	10;8;3	Centromere protein U	CENPU	sp|Q71F23|CENPU_HUMAN Centromere protein U OS=Homo sapiens OX=9606 GN=CENPU PE=1 SV=1;sp|Q71F23-3|CENPU_HUMAN Isoform 3 of Centromere protein U OS=Homo sapiens OX=9606 GN=CENPU	3	10	10	10	5	0	0	0	1	0	3	4	0	0	0	1	0	0	2	3	2	5	1	7	0	3	0	7	5	0	0	0	1	0	3	4	0	0	0
	Q71UM5	0.32842359540286115	-0.14526	Q71UM5	8	8	4	Ribosomal protein eS27-like	RPS27L	sp|Q71UM5|RS27L_HUMAN Ribosomal protein eS27-like OS=Homo sapiens OX=9606 GN=RPS27L PE=1 SV=3	1	8	8	4	3	0	3	1	3	2	2	4	2	3	2	2	2	2	2	2	2	2	3	3	3	3	2	3	3	0	3	1	3	2	2	4	2	3	2
	Q76FK4;Q76FK4-4;Q76FK4-2	0.14361122951891045	-0.27952	Q76FK4;Q76FK4-4;Q76FK4-2	64;64;59	64;64;59	64;64;59	Nucleolar protein 8	NOL8	sp|Q76FK4|NOL8_HUMAN Nucleolar protein 8 OS=Homo sapiens OX=9606 GN=NOL8 PE=1 SV=1;sp|Q76FK4-4|NOL8_HUMAN Isoform 4 of Nucleolar protein 8 OS=Homo sapiens OX=9606 GN=NOL8;sp|Q76FK4-2|NOL8_HUMAN Isoform 2 of Nucleolar protein 8 OS=Homo sapiens OX=9606 GN=NO	3	64	64	64	55	16	29	19	30	46	42	36	18	32	39	30	33	30	36	33	36	48	40	53	31	33	26	51	55	16	29	19	30	46	42	36	18	32	39
	Q7KZ85;Q7KZ85-3	0.059838606828080496	-9.83772	Q7KZ85;Q7KZ85-3	23;17	23;17	15;14	Transcription elongation factor SPT6	SUPT6H	sp|Q7KZ85|SPT6H_HUMAN Transcription elongation factor SPT6 OS=Homo sapiens OX=9606 GN=SUPT6H PE=1 SV=2;sp|Q7KZ85-3|SPT6H_HUMAN Isoform 3 of Transcription elongation factor SPT6 OS=Homo sapiens OX=9606 GN=SUPT6H	2	23	23	15	6	2	4	4	1	1	6	5	1	1	2	2	1	4	3	5	2	3	4	7	1	3	2	7	6	2	4	4	1	1	6	5	1	1	2
	Q7L014	0.2258748401245574	-0.77196	Q7L014	32	32	32	Probable ATP-dependent RNA helicase DDX46	DDX46	sp|Q7L014|DDX46_HUMAN Probable ATP-dependent RNA helicase DDX46 OS=Homo sapiens OX=9606 GN=DDX46 PE=1 SV=2	1	32	32	32	11	3	2	4	9	10	15	13	3	7	5	6	10	11	14	17	11	11	14	15	9	11	9	18	11	3	2	4	9	10	15	13	3	7	5
	Q7L2E3-2	0.43658806102038156	-4.1097	Q7L2E3-2	9	9	2	ATP-dependent RNA helicase DHX30	DHX30	sp|Q7L2E3-2|DHX30_HUMAN Isoform 2 of ATP-dependent RNA helicase DHX30 OS=Homo sapiens OX=9606 GN=DHX30	1	9	9	2	2	0	0	0	0	0	2	0	0	0	0	1	0	0	0	0	0	2	0	0	0	0	0	1	2	0	0	0	0	0	2	0	0	0	0
	Q7L2H7;Q7L2H7-2		0	Q7L2H7;Q7L2H7-2	4;2	4;2	4;2	Eukaryotic translation initiation factor 3 subunit M	EIF3M	sp|Q7L2H7|EIF3M_HUMAN Eukaryotic translation initiation factor 3 subunit M OS=Homo sapiens OX=9606 GN=EIF3M PE=1 SV=1;sp|Q7L2H7-2|EIF3M_HUMAN Isoform 2 of Eukaryotic translation initiation factor 3 subunit M OS=Homo sapiens OX=9606 GN=EIF3M	2	4	4	4	2	1	1	2	0	0	0	1	0	0	0	0	0	0	0	1	1	0	0	0	2	2	1	2	2	1	1	2	0	0	0	1	0	0	0
	Q7L2J0;Q7L2J0-2	0.8350195232305602	0.021237458375257035	Q7L2J0	11;2	11;2	11;2	7SK snRNA methylphosphate capping enzyme	MEPCE	sp|Q7L2J0|MEPCE_HUMAN 7SK snRNA methylphosphate capping enzyme OS=Homo sapiens OX=9606 GN=MEPCE PE=1 SV=1	2	11	11	11	4	1	2	0	5	5	7	5	2	4	4	6	1	5	3	6	6	6	8	7	4	8	5	8	4	1	2	0	5	5	7	5	2	4	4
	Q7L2Z9	0.7386765618200561	2.2240690760785533	Q7L2Z9	4	4	4	Centromere protein Q	CENPQ	sp|Q7L2Z9|CENPQ_HUMAN Centromere protein Q OS=Homo sapiens OX=9606 GN=CENPQ PE=1 SV=1	1	4	4	4	1	0	1	1	1	2	2	1	1	2	2	2	0	0	2	1	1	1	2	3	2	3	1	3	1	0	1	1	1	2	2	1	1	2	2
	Q7L7L0;P04908	0.3743478302178141	-5.93852	Q7L7L0;P04908	20;19	3;3	0;0	Histone H2A type 3;Histone H2A type 1-B/E	H2AC25;H2AC4	sp|Q7L7L0|H2A3_HUMAN Histone H2A type 3 OS=Homo sapiens OX=9606 GN=H2AC25 PE=1 SV=3;sp|P04908|H2A1B_HUMAN Histone H2A type 1-B/E OS=Homo sapiens OX=9606 GN=H2AC4 PE=1 SV=2	2	20	3	0	16	11	16	14	13	12	16	15	14	12	16	15	11	14	15	13	13	16	19	20	12	14	13	16	1	0	2	1	0	1	2	1	1	1	2
	Q7LBC6;Q7LBC6-2;Q7LBC6-3;Q9Y4C1	0.4865724700905387	-0.120886	Q7LBC6;Q7LBC6-2	19;18;5;1	19;18;5;1	19;18;5;1	Lysine-specific demethylase 3B	KDM3B	sp|Q7LBC6|KDM3B_HUMAN Lysine-specific demethylase 3B OS=Homo sapiens OX=9606 GN=KDM3B PE=1 SV=2;sp|Q7LBC6-2|KDM3B_HUMAN Isoform 2 of Lysine-specific demethylase 3B OS=Homo sapiens OX=9606 GN=KDM3B	4	19	19	19	6	4	1	1	7	6	9	6	3	4	6	5	2	4	8	7	6	8	6	9	7	7	9	10	6	4	1	1	7	6	9	6	3	4	6
	Q7RTV0	0.0523365	-10.4391	Q7RTV0	6	6	6	PHD finger-like domain-containing protein 5A	PHF5A	sp|Q7RTV0|PHF5A_HUMAN PHD finger-like domain-containing protein 5A OS=Homo sapiens OX=9606 GN=PHF5A PE=1 SV=1	1	6	6	6	3	1	1	1	1	1	3	2	1	1	1	1	2	3	2	3	2	1	2	3	1	2	1	3	3	1	1	1	1	1	3	2	1	1	1
	Q7Z2E3;Q7Z2E3-13;Q7Z2E3-9;Q7Z2E3-11;Q7Z2E3-7;Q7Z2E3-3;Q7Z2E3-8;Q7Z2E3-5;Q7Z2E3-10;Q7Z2E3-4	0.2975543778544689	-4.57871	Q7Z2E3;Q7Z2E3-13;Q7Z2E3-9;Q7Z2E3-11;Q7Z2E3-7;Q7Z2E3-3;Q7Z2E3-8;Q7Z2E3-5;Q7Z2E3-10	4;4;4;4;4;3;3;2;2;1	4;4;4;4;4;3;3;2;2;1	3;3;3;3;3;2;2;1;1;1	Aprataxin	APTX	sp|Q7Z2E3|APTX_HUMAN Aprataxin OS=Homo sapiens OX=9606 GN=APTX PE=1 SV=2;sp|Q7Z2E3-13|APTX_HUMAN Isoform 13 of Aprataxin OS=Homo sapiens OX=9606 GN=APTX;sp|Q7Z2E3-9|APTX_HUMAN Isoform 9 of Aprataxin OS=Homo sapiens OX=9606 GN=APTX;sp|Q7Z2E3-11|APTX_HUMAN I	10	4	4	3	2	0	1	1	1	2	4	3	3	0	3	2	2	0	1	3	2	2	3	4	2	2	1	4	2	0	1	1	1	2	4	3	3	0	3
	Q7Z2T5;Q7Z2T5-2	0.2624585602228001	-5.35704	Q7Z2T5	9;2	9;2	9;2	TRMT1-like protein	TRMT1L	sp|Q7Z2T5|TRM1L_HUMAN TRMT1-like protein OS=Homo sapiens OX=9606 GN=TRMT1L PE=1 SV=2	2	9	9	9	3	0	0	0	4	6	5	6	1	3	4	3	4	3	2	3	3	3	4	3	3	5	3	6	3	0	0	0	4	6	5	6	1	3	4
	Q7Z333;Q7Z333-3;Q7Z333-4	0.0522184	-9.92307	Q7Z333;Q7Z333-3;Q7Z333-4	6;6;6	6;6;6	6;6;6	Probable helicase senataxin	SETX	sp|Q7Z333|SETX_HUMAN Probable helicase senataxin OS=Homo sapiens OX=9606 GN=SETX PE=1 SV=4;sp|Q7Z333-3|SETX_HUMAN Isoform 3 of Probable helicase senataxin OS=Homo sapiens OX=9606 GN=SETX;sp|Q7Z333-4|SETX_HUMAN Isoform 4 of Probable helicase senataxin OS=Ho	3	6	6	6	1	0	0	0	0	0	2	2	0	0	0	0	1	0	0	1	2	2	1	2	2	2	2	3	1	0	0	0	0	0	2	2	0	0	0
	Q7Z3K3;Q7Z3K3-5;Q7Z3K3-2;Q7Z3K3-3;Q7Z3K3-7;Q7Z3K3-6;Q7Z3K3-4	0.7437889696465385	-2.2115	Q7Z3K3;Q7Z3K3-5;Q7Z3K3-2;Q7Z3K3-3;Q7Z3K3-7;Q7Z3K3-6;Q7Z3K3-4	9;9;9;9;8;8;5	9;9;9;9;8;8;5	9;9;9;9;8;8;5	Pogo transposable element with ZNF domain	POGZ	sp|Q7Z3K3|POGZ_HUMAN Pogo transposable element with ZNF domain OS=Homo sapiens OX=9606 GN=POGZ PE=1 SV=2;sp|Q7Z3K3-5|POGZ_HUMAN Isoform 5 of Pogo transposable element with ZNF domain OS=Homo sapiens OX=9606 GN=POGZ;sp|Q7Z3K3-2|POGZ_HUMAN Isoform 2 of Pogo	7	9	9	9	2	1	3	1	3	2	3	3	1	2	1	1	0	2	1	2	1	1	3	3	2	2	2	4	2	1	3	1	3	2	3	3	1	2	1
	Q7Z4V5;Q7Z4V5-2;Q7Z4V5-4;Q7Z4V5-3	0.5203701116155952	-0.0703814	Q7Z4V5;Q7Z4V5-2;Q7Z4V5-4;Q7Z4V5-3	15;15;14;14	14;14;13;13	13;13;12;12	Hepatoma-derived growth factor-related protein 2	HDGFL2	sp|Q7Z4V5|HDGR2_HUMAN Hepatoma-derived growth factor-related protein 2 OS=Homo sapiens OX=9606 GN=HDGFL2 PE=1 SV=1;sp|Q7Z4V5-2|HDGR2_HUMAN Isoform 2 of Hepatoma-derived growth factor-related protein 2 OS=Homo sapiens OX=9606 GN=HDGFL2;sp|Q7Z4V5-4|HDGR2_HUM	4	15	14	13	10	5	8	7	8	8	8	8	4	5	7	6	5	7	7	8	5	7	10	10	10	7	6	9	10	5	8	7	8	7	8	8	4	5	7
[truncated: 1,824 more rows]
[truncated: 229 more columns]

## Sheet: Fig 3e
Mean nucleolar NEPRO-AF647 signal (U)
Parental (untransfected)	noKS	1xKS	1xF/G	2xKS
187.633	187.49	84.495	144.314	74.5636
140.526	228.118	38.6835	160.714	83.4196
135.512	160.616	84.2611	127.634	99.9374
144.375	162.738	72.0523	115.776	47.7199
144.855	197.69	91.7966	150.038	75.9949
88.3315	217.942	66.4544	190.96	78.1919
152.43	193.896	74.6305	198.889	49.0091
133.063	314.993	70.72	146.293	63.9133
[truncated: 28 more rows]

## Sheet: Fig 3f
Mean nuclear AF647 signal excluding nucleolar area (U)
[truncated: 37 more rows]

[truncated: 81 more sheets: Fig 3g, Fig 3i, Fig 4b, Fig 4c, Fig 4d, Fig 4g, Fig 4i, Fig 5b, Fig 5c, Fig 5e, Fig 5h, EDF 1a, EDF 1c, EDF 2b, EDF 2c, EDF 2d, EDF 2f, EDF 2g, EDF 3e, EDF 4b …]
